# Supplementary material for: Integrative multi-omics and drug–response characterization of patient-derived prostate cancer primary cells
Source: Signal Transduct Target Ther. 2023 May 1;8:175. doi: 10.1038/s41392-023-01393-9 (PMC10149505; doi:10.1038/s41392-023-01393-9)
Supplement: Supplementary file 3 — Dataset 2 [file 41392_2023_1393_MOESM3_ESM.xlsx]

## Sheet: Supplementary data 3
	BPH1	BPH2	BPH3	BPH4	BPH5	BPH7	BPH8	GS10.1	GS6.1	GS6.2	GS6.4	GS6.5	GS6.6	GS6.7	GS7.3	GS7.4	GS7.6	GS7.8	GS8.1	GS8.2	GS8.3	GS9.3	GS9.4	GS9.5	GS9.6
X5_8S_rRNA	4.53991	5.90976	13.1172	4.10859	5.7902	2.22055	5.2313	6.06473	6.91723	6.94492	7.2728	6.89483	2.80984	6.76914	6.92678	20.9823	3.82554	8.72495	2.60219	5.74083	8.47511	7.74964	10.771	3.54468	6.8324
A1BG	3.78733	6.50018	2.32531	3.4326	6.59829	18.6848	36.7269	2.50154	14.1564	4.13122	3.72564	19.2634	3.64521	3.91605	4.24931	4.93834	70.1882	49.7686	36.689	5.89164	3.49743	2.0119	6.11034	17.3079	1.41766
A1BG.AS1	NA	NA	NA	NA	NA	NA	2.07957	1.58831	2.16893	NA	NA	1.36086	3.0188	NA	NA	NA	2.16255	1.47441	1.94107	NA	NA	NA	NA	1.9086	NA
A2M	NA	NA	NA	NA	NA	NA	NA	NA	NA	NA	1.01998	NA	NA	NA	NA	NA	NA	NA	NA	NA	NA	NA	NA	NA	NA
A2ML1	4.6165	15.5555	9.4178	23.0195	56.1425	19.5858	3.37452	259.866	38.0289	42.8534	9.03666	18.7735	33.6657	14.6704	30.8476	22.9326	7.40626	8.89341	18.7434	25.0629	15.3474	30.2398	15.1706	16.1342	14.3714
A4GALT	30.3797	27.3644	22.3705	30.9756	29.0426	29.8066	44.8356	23.3174	5.84964	11.7846	43.5737	21.3589	38.0311	13.9922	20.917	24.3501	19.6061	48.4138	20.8675	33.4209	36.5283	21.924	14.7326	65.591	29.2598
AAAS	15.0643	18.7798	21.2987	18.1132	15.8874	21.7269	26.219	26.5877	12.441	18.2852	20.1448	18.9969	23.6133	16.5281	19.9794	23.3003	20.9574	23.4442	11.7198	15.6036	23.2711	24.0059	22.3791	26.8852	16.5313
AACS	6.5822	7.42865	7.86618	12.8296	8.53929	8.48456	8.81321	19.8066	10.5539	12.3835	7.8271	10.6775	19.7184	10.2189	7.0045	9.76848	9.46283	6.40835	7.1618	7.80154	10.3379	9.13362	8.45951	12.5473	6.87008
AADAC	NA	NA	NA	NA	NA	NA	NA	NA	NA	NA	4.17306	NA	2.3317	NA	1.14791	NA	NA	NA	NA	NA	1.00042	NA	NA	NA	2.61741
AADACP1	NA	NA	NA	NA	NA	NA	NA	NA	NA	NA	1.15725	NA	NA	NA	NA	NA	NA	NA	NA	NA	NA	NA	NA	NA	NA
AADAT	1.28977	NA	3.30677	NA	NA	NA	NA	5.42808	1.02134	NA	NA	NA	3.44263	NA	NA	NA	NA	NA	NA	NA	1.11948	NA	NA	NA	NA
AAGAB	12.7293	7.49328	41.5159	13.5738	29.8983	9.54816	2.84937	47.9065	37.0328	18.2931	28.9083	11.1713	38.468	4.62692	34.9037	14.3555	1.87322	3.45898	2.02016	16.5735	38.8379	8.78741	7.51735	26.4864	28.1328
AAK1	NA	NA	1.36262	NA	NA	2.12584	NA	3.54328	NA	NA	3.10703	NA	7.29751	NA	NA	1.19362	NA	NA	NA	NA	1.40173	NA	NA	10.3135	1.28447
AAMDC	29.1157	40.4612	16.5754	41.1058	41.4437	29.7124	67.9688	10.562	24.8303	29.6245	42.099	31.4945	12.8658	41.0975	31.5881	35.7401	51.0193	31.285	32.4797	35.2144	27.7627	23.0971	19.2287	26.5947	33.4258
AAMP	77.6016	117.119	74.5897	121.559	102.894	122.703	146.098	92.5603	82.2573	119.515	140.575	106.596	81.9406	103.68	93.6271	113.106	103.742	208.683	94.7816	97.5187	103.064	126.28	141.392	94.875	93.6112
AAR2	7.47717	12.5682	23.3441	12.51	16.6476	20.6631	14.0909	20.6584	14.9008	21.0916	15.6901	16.4526	17.1854	13.9241	22.2034	23.6594	14.7342	9.76968	11.024	16.9249	18.079	11.8078	14.7173	14.0959	13.9575
AARS1	20.1315	16.0108	28.8278	15.8573	14.0021	35.3035	14.5926	73.8911	29.0283	16.8429	39.0385	20.9215	39.5937	16.4362	19.0523	32.8298	9.67587	9.53498	9.30985	16.2057	29.3462	13.3224	11.8042	70.8973	18.3629
AARS2	2.70377	3.40837	2.45559	3.4672	2.94292	1.93833	6.07687	6.09556	3.51857	2.82308	3.45855	2.42208	5.66421	3.40854	2.34826	3.09657	2.617	3.63702	2.7789	2.36112	3.96177	2.64094	2.79065	5.5399	3.23433
AARSD1	20.1986	14.6566	24.9854	17.8707	17.1045	16.8772	19.5163	26.9996	15.549	18.3549	20.0519	19.0846	15.2911	22.1537	17.7617	23.1319	23.0983	9.27253	11.947	15.7703	19.8154	11.3378	13.3514	48.0536	18.3774
AASDH	1.28168	NA	5.9742	NA	2.04708	NA	NA	7.55688	2.19381	NA	1.05392	1.09467	5.98146	NA	1.66893	1.00045	NA	NA	NA	NA	3.07511	1.14415	NA	2.67283	NA
AASDHPPT	5.5334	2.81216	20.3972	4.99889	6.53544	2.49748	1.2536	26.3918	8.10514	3.19819	5.92257	2.30383	23.6416	1.9017	6.39013	3.40463	NA	1.16006	1.08629	2.85741	8.1572	3.3972	2.64616	4.9813	5.18904
AASS	NA	NA	5.19877	NA	NA	NA	NA	5.26266	NA	NA	1.23983	NA	6.58246	NA	NA	NA	NA	NA	NA	NA	2.44832	NA	NA	1.77446	NA
AATBC	1.02461	1.75902	NA	2.258	NA	NA	1.03934	1.29312	1.26494	1.10531	1.95577	NA	2.64095	NA	1.00651	NA	NA	NA	NA	NA	NA	NA	NA	3.02494	1.20317
AATF	8.43825	10.0896	18.4795	13.8043	11.5738	11.5005	8.07626	33.2108	16.1847	17.8955	15.6425	11.7121	22.6734	9.86201	18.1055	14.2414	5.92556	6.7972	3.8659	10.9968	17.2105	12.2049	12.3346	42.8554	12.8542
ABALON	1.60047	3.1986	2.85926	5.88438	2.50605	8.23296	5.40227	3.048	2.2709	2.31266	9.44764	5.02023	2.85929	3.28132	4.18433	4.85445	2.73724	3.69812	1.97126	2.94108	1.70969	2.28306	3.16246	NA	2.59454
ABAT	NA	2.97008	2.89852	2.19421	1.70631	1.55373	2.1593	6.68659	3.54286	1.78542	4.69761	NA	5.03596	1.77227	1.82124	1.46256	NA	1.06424	1.08681	2.13919	2.84788	1.05415	NA	2.14575	3.119
ABCA1	NA	NA	1.74934	NA	NA	NA	NA	2.76245	NA	NA	1.33693	NA	7.97496	NA	1.16493	NA	NA	NA	NA	NA	1.31109	NA	NA	2.14095	NA
ABCA11P	NA	NA	1.33783	NA	NA	NA	NA	3.69116	NA	NA	NA	NA	3.67776	NA	NA	NA	NA	NA	NA	NA	2.64275	NA	NA	NA	NA
ABCA12	NA	NA	3.10462	NA	NA	NA	NA	8.8502	1.89448	NA	NA	NA	1.81071	NA	NA	NA	NA	NA	NA	NA	NA	NA	1.19284	1.15579	NA
ABCA2	1.30366	3.03456	1.90133	3.99489	2.11512	3.22358	3.45442	3.58544	2.16808	3.61573	3.65773	2.53073	9.45783	1.5659	2.81281	3.50542	1.65712	1.88603	1.55333	3.68764	3.52404	2.24653	1.55341	12.7147	2.64224
ABCA3	NA	NA	NA	NA	NA	NA	NA	NA	NA	NA	NA	NA	NA	NA	NA	NA	NA	NA	NA	NA	NA	NA	NA	NA	NA
ABCA4	NA	NA	NA	NA	NA	NA	NA	NA	NA	NA	NA	NA	NA	NA	1.10704	NA	NA	NA	NA	NA	NA	NA	NA	NA	NA
ABCA5	NA	NA	2.13695	NA	NA	NA	NA	4.57854	NA	NA	NA	NA	3.60874	NA	NA	NA	NA	NA	NA	NA	NA	NA	NA	4.58969	NA
ABCA7	1.72429	2.28329	1.73729	2.79973	2.21288	1.05889	4.08411	5.55934	1.414	1.83902	4.6274	1.37302	9.62512	1.79947	1.80261	1.64878	1.32228	2.04182	1.23934	2.78407	2.31654	2.06378	2.65476	42.6403	2.3052
ABCB10	3.28089	1.29143	8.47945	2.37142	3.4316	NA	NA	11.9975	4.72524	1.25664	3.15713	NA	8.12606	1.08973	3.41947	1.45976	NA	NA	NA	1.27759	4.59478	3.73827	1.34087	2.05053	2.40064
ABCB6	2.22481	1.92715	3.84758	3.37802	3.29982	2.56235	3.95005	4.39703	1.49113	1.28459	4.61559	1.65874	4.54697	NA	1.62995	3.62717	2.07823	2.64707	1.20087	1.91724	3.84424	1.00506	NA	10.0941	3.21656
ABCB7	2.04182	1.34694	12.4795	2.0196	5.31187	1.53835	NA	7.53612	5.35566	2.43391	4.97816	2.04477	13.5289	NA	6.37722	2.08665	NA	NA	NA	2.3777	7.10231	1.75567	1.06708	6.00099	4.63092
ABCB8	8.19276	8.71281	7.59488	6.15897	8.06537	10.9626	9.57705	24.6235	5.73813	7.57453	9.89244	6.59571	12.9548	7.13246	9.45251	5.84927	8.72855	9.33224	8.3394	4.69116	5.45909	13.8212	10.7885	31.0444	10.0151
ABCB9	NA	1.86348	1.36577	2.44539	2.25123	1.97131	2.62201	2.98493	NA	1.97654	2.19718	1.78962	2.54537	1.79531	1.55408	1.7748	1.44607	2.78857	1.03258	1.0088	1.84627	1.60861	1.41017	5.23392	1.98196
ABCC1	3.03738	5.26292	5.85272	5.74292	5.35059	10.6964	8.5676	15.7553	3.45114	5.40737	12.1107	5.95403	16.231	3.00345	4.87334	10.1711	5.60971	4.71651	2.41653	5.64472	7.9221	4.61426	3.58023	16.751	7.0305
ABCC10	3.06102	2.77793	2.25681	3.33758	2.39734	4.76106	5.14512	5.4985	1.65911	1.43704	7.2025	2.2493	8.59588	1.42547	1.35892	3.06395	1.95673	2.33891	1.60332	2.69068	4.33368	2.26314	1.08775	10.8285	4.30024
ABCC3	3.11119	2.91181	5.35676	5.35991	4.03702	4.63474	14.0204	15.8123	3.60382	5.45434	8.80499	5.15994	22.7674	4.22591	6.14028	8.128	4.93515	6.01113	3.79192	3.06167	9.65977	3.61939	4.37415	33.5141	7.72909
ABCC4	NA	NA	2.32988	NA	NA	NA	NA	2.40935	NA	NA	NA	NA	1.43615	NA	NA	NA	NA	NA	NA	NA	NA	NA	NA	NA	NA
ABCC5	7.27891	7.73171	7.41311	9.17579	9.42956	7.67181	6.71136	17.5849	5.95428	6.18195	14.9611	5.34871	24.7956	4.739	8.64722	7.39411	6.77036	2.93749	6.44952	7.17426	11.1454	3.17065	4.44848	13.9716	7.14247
ABCC6	NA	NA	NA	NA	NA	NA	NA	NA	NA	NA	1.35322	NA	NA	NA	NA	NA	NA	NA	NA	NA	NA	NA	NA	NA	NA
ABCC9	NA	NA	NA	NA	NA	NA	NA	NA	NA	NA	NA	NA	NA	NA	NA	NA	NA	NA	NA	NA	NA	NA	NA	NA	NA
ABCD1	NA	1.16621	NA	1.2794	1.21039	1.0292	2.19095	1.36372	NA	NA	1.83161	NA	2.24564	NA	NA	NA	NA	1.31386	NA	NA	1.00891	NA	1.10222	4.4025	1.87872
ABCD3	12.2199	5.4161	32.8827	9.45367	10.9702	4.44585	6.87942	30.4875	14.0028	6.64987	8.83081	3.8214	33.7958	4.16741	13.9926	6.93657	3.42574	3.07107	1.93183	5.43013	11.9443	8.5008	5.33669	11.8631	8.1412
ABCD4	10.8773	9.16043	5.89717	12.1738	10.7245	10.9297	17.0243	13.5941	7.07414	6.99326	10.7723	5.81506	23.4613	8.02508	8.11908	9.12663	4.9908	6.32253	6.55764	9.89329	9.63058	3.59622	3.62014	19.3988	9.18271
ABCE1	8.43238	2.20653	91.3003	3.70186	5.09829	1.99118	1.09182	85.0233	15.0486	5.23134	5.19082	2.63687	68.2252	3.86367	9.19202	4.34806	1.69667	2.97444	1.2202	2.1257	9.88341	7.8877	9.68348	13.1058	4.01197
ABCF1	11.3854	18.1495	25.0351	18.5354	13.6024	16.9119	12.8056	48.5114	19.5269	22.3947	20.5702	14.9653	36.1573	17.3709	22.6104	21.1769	8.18315	10.7621	6.52704	14.3565	20.8502	12.9735	20.4592	66.4309	13.2284
ABCF2	7.64621	8.58862	15.5086	8.22709	7.44853	5.45925	8.21326	30.9703	14.1524	11.0253	7.99272	8.13873	24.4376	11.8135	13.9974	14.5912	5.19513	6.48767	4.5165	7.27246	12.7704	8.06162	11.9091	18.4138	8.16002
ABCF3	13.92	16.7055	18.5986	19.5602	18.9037	14.9794	23.9748	39.3714	17.3269	18.6203	25.9511	13.5202	37.6726	19.4099	17.3339	16.8138	16.1301	13.3739	14.4186	15.586	21.0956	11.5456	12.9744	38.9131	16.6276
ABCG1	5.56457	5.17356	5.11119	7.69547	6.98443	14.9655	10.8308	11.4589	2.80789	4.05924	15.3418	7.98115	17.4631	3.30573	6.38107	10.1284	5.71841	3.04694	1.99436	5.63841	8.18464	4.47801	3.40153	4.94832	8.48136
ABHD10	7.20077	5.27435	21.0584	8.36386	15.7716	16.0552	4.03334	16.1677	11.1097	5.27762	18.7649	13.0975	15.3755	1.25767	12.0822	11.5622	2.07545	NA	NA	8.39353	15.4852	4.45006	1.32879	11.6521	11.2498
ABHD11	15.6406	15.1661	25.9744	15.3662	14.0395	6.22325	19.7119	26.6789	7.81351	11.7747	13.2373	7.90907	24.2092	13.6762	19.0442	11.5881	11.9313	17.6373	7.02419	19.364	16.0353	10.843	17.9133	26.4708	10.4061
ABHD11.AS1	NA	2.05415	1.0856	NA	3.35564	NA	1.64224	NA	NA	NA	2.11254	1.28373	NA	NA	1.29448	NA	NA	NA	NA	1.95943	1.10751	NA	1.55472	1.85887	1.11639
ABHD12	34.958	33.5554	26.5927	41.4389	32.5973	35.4631	51.6397	33.9891	22.6161	32.8072	47.1039	26.5254	36.4069	28.914	31.4417	37.2815	29.2526	32.3542	30.0301	30.3963	31.2384	26.2572	34.2041	71.9057	27.8498
ABHD13	3.09314	2.48347	9.45146	3.37781	5.47565	2.73714	NA	10.8923	7.05491	3.96983	5.29284	2.25661	12.6801	1.93902	8.32774	4.4729	NA	NA	NA	3.09626	4.19143	1.69887	1.67641	2.04926	3.87426
ABHD14A	9.00227	15.2686	4.81492	5.53155	4.31464	5.80536	13.3016	7.57915	3.97285	7.03535	5.2808	4.62972	8.01821	9.28889	4.51927	6.05977	9.14361	21.1421	9.47548	4.59161	4.51171	13.7253	10.6671	13.8206	7.81652
ABHD14A.ACY1	NA	NA	NA	NA	NA	NA	NA	1.36639	NA	NA	NA	NA	NA	NA	NA	NA	2.29678	5.03525	NA	NA	1.06405	NA	1.19574	2.16315	NA
ABHD14B	18.3199	35.3069	23.8779	36.4955	23.9714	37.2866	31.725	24.0569	25.1731	30.7825	41.3965	28.3762	19.7794	20.7685	23.086	36.7356	33.2025	34.239	17.3921	25.2914	30.7482	43.657	25.0723	44.6487	32.7598
ABHD15	1.41692	1.63367	1.76577	1.82737	1.09445	NA	2.10083	4.12743	1.79384	1.87291	2.05971	NA	3.57254	1.73324	1.75506	1.3178	1.16625	NA	1.25877	1.18049	1.61783	NA	NA	2.68269	1.42644
ABHD16A	16.7133	16.1414	11.7322	15.9508	15.0119	13.3497	25.1556	24.532	11.6613	16.3538	20.0711	12.9582	25.7702	19.2202	13.4059	17.2086	13.8496	23.0906	17.1594	14.2648	14.6207	23.2431	16.305	16.9408	16.6295
ABHD17A	81.6381	118.148	52.0595	110.12	64.9241	60.799	98.7139	72.1563	94.6206	133.255	80.0716	72.0881	74.7251	129.045	80.2207	110.085	91.1745	177.6	118.88	80.6118	52.3673	208.811	220.685	98.438	76.3055
ABHD17AP1	NA	NA	NA	NA	NA	NA	NA	NA	NA	NA	1.0543	NA	NA	NA	NA	NA	NA	NA	NA	NA	NA	NA	NA	NA	NA
ABHD17AP6	NA	NA	NA	NA	NA	NA	NA	NA	NA	NA	NA	NA	NA	NA	NA	NA	NA	1.06563	NA	NA	NA	1.08392	1.58658	NA	NA
ABHD17B	2.29603	2.56387	9.1239	4.38021	7.06779	5.82034	1.67447	11.3254	5.99687	3.13943	8.55103	3.3051	9.98224	NA	5.36683	2.74689	NA	1.19684	NA	2.13134	7.59176	2.1537	1.36407	4.3952	5.30525
ABHD17C	7.2915	12.9964	13.8517	21.0763	14.9865	18.0176	5.58295	20.5348	13.8387	13.0169	24.7221	11.4279	10.4421	4.90589	11.7985	12.0049	8.20368	5.63866	3.06653	10.005	14.1628	7.61033	6.11229	10.8879	16.5798
ABHD18	NA	NA	3.61151	NA	1.09268	2.01412	NA	3.94799	1.18655	NA	2.44318	1.6363	2.99105	NA	1.77288	1.13387	NA	NA	NA	NA	3.05143	NA	NA	1.37549	1.47966
ABHD2	2.31862	3.24841	6.14537	5.41124	5.35215	4.07822	1.8172	12.9573	3.61659	3.50611	6.53071	2.68439	14.1656	1.82655	4.67922	3.2235	1.21884	1.29813	1.05937	2.90432	7.08863	1.68639	2.45404	11.2942	4.27114
ABHD3	5.39952	2.18902	8.6631	3.32273	7.22947	3.14142	2.99937	14.822	8.59207	2.91497	6.78036	2.92928	10.6488	1.73389	7.41403	3.88826	2.09249	2.95223	NA	2.05585	4.80676	5.03927	2.95191	2.21911	2.5216
ABHD4	7.0863	9.65908	6.52514	17.3228	13.1871	34.3674	20.5934	8.46347	7.12637	8.14005	31.1936	17.1695	12.0032	3.73319	8.43562	14.6683	6.88154	6.53615	5.03253	11.2019	12.5201	8.88331	4.19867	9.25501	11.3761
ABHD5	6.52425	6.54071	18.3644	6.53309	9.56022	4.79889	2.99322	24.6416	13.1622	5.88847	9.46129	5.26741	13.7016	2.2234	9.14842	6.78509	1.93929	1.71911	1.10082	4.74817	7.99971	2.74075	2.70156	7.16676	7.3972
ABHD6	1.91468	2.03234	1.5605	1.94182	3.27637	NA	1.77742	7.23186	3.49934	3.93817	1.9139	1.2643	6.44365	1.78172	3.24351	1.97882	1.77206	1.05269	1.75086	2.17614	1.62638	1.88714	1.72287	1.42157	1.87029
ABHD8	10.6375	18.6592	8.83546	19.715	9.94304	15.2479	23.94	8.4412	9.82636	16.7708	20.7862	9.24603	17.8533	15.5313	9.02525	20.095	11.0941	21.6968	12.7934	12.2526	12.5535	18.0858	14.3563	23.1011	16.896
ABI1	15.3186	15.3052	36.8804	27.9105	38.0622	33.0305	13.3108	56.2486	39.7394	20.4163	49.53	16.636	47.2134	10.8935	31.6867	18.0515	8.76236	9.68385	5.19098	14.6746	35.8546	14.7186	10.6002	14.8182	27.6122
ABI2	3.39951	1.7856	3.396	3.00398	2.66481	2.97296	2.4504	6.6779	3.10817	2.13157	5.14639	1.73531	6.94836	1.69225	2.85736	2.81416	1.39309	1.16372	NA	2.2935	4.67567	2.18991	1.3066	4.64958	3.30913
ABI3BP	NA	NA	NA	1.2798	NA	NA	NA	NA	NA	NA	NA	NA	NA	NA	NA	NA	NA	NA	NA	NA	NA	NA	NA	NA	NA
ABITRAM	6.04569	3.60043	15.7512	6.53338	9.85612	4.40878	1.80441	22.3438	11.2327	5.72584	5.75299	4.12757	16.2484	2.95723	10.7115	7.62383	1.88355	2.27027	1.68578	4.03585	9.54184	5.01934	3.72576	5.50266	5.58019
ABL1	3.74223	5.78991	5.15258	7.03611	5.16401	5.63835	10.4052	15.5943	6.12701	5.84795	10.2348	3.55327	14.9716	5.93251	4.86305	6.01836	3.20903	4.30624	2.95804	5.19371	6.56844	3.81774	4.77671	6.64445	6.36685
ABL2	NA	NA	6.48258	NA	1.72136	3.55683	1.71591	4.4321	2.25817	1.74447	2.34514	1.57026	3.09605	1.00047	1.95277	1.73315	NA	NA	NA	NA	1.87454	NA	1.20554	3.07748	1.48058
ABLIM1	5.78945	6.84129	22.0764	12.7851	14.9386	14.0959	2.92758	61.2265	24.1789	18.3819	12.4832	10.9797	23.5199	5.16186	10.1128	12.959	3.34293	7.22546	4.49551	7.00509	16.8581	11.8445	12.6419	19.1749	8.53234
ABLIM2	NA	NA	NA	NA	NA	1.39972	NA	1.73342	1.46772	1.3366	NA	NA	NA	NA	NA	NA	NA	1.60329	1.30216	1.2656	NA	NA	NA	NA	NA
ABLIM3	2.52263	7.2796	2.53668	5.41197	3.56881	8.6408	5.4403	9.05773	4.87314	14.2219	5.41088	7.31744	7.66093	4.00784	13.071	14.3096	1.7728	2.75464	5.72648	6.45666	15.3653	4.78834	11.0236	8.44923	7.14633
ABO	1.22626	1.94362	NA	1.19329	NA	NA	NA	1.01788	NA	NA	1.11057	NA	4.89322	NA	NA	NA	NA	NA	NA	NA	2.21542	NA	NA	3.49902	NA
ABR	11.0767	16.8511	12.6785	26.7329	18.831	10.9047	13.3087	28.2119	23.0234	15.2998	18.7102	9.38339	29.0836	18.1023	25.1055	15.1908	9.01763	12.4714	7.50703	13.431	19.6768	11.1667	12.2599	19.9027	17.1387
ABRACL	106.365	106.375	194.745	125.321	135.819	74.2261	129.449	78.9384	132.114	85.2648	197.5	66.2339	169.432	86.5989	147.036	85.883	77.8887	41.3931	36.9071	71.6481	138.88	43.3396	37.8518	43.8734	124.423
ABRAXAS1	3.96317	2.04394	4.82449	3.03463	2.74326	1.85913	2.09811	5.23155	2.62155	1.64473	2.5834	1.8574	4.02074	1.70717	1.61869	2.16654	1.94311	2.96812	NA	1.90788	2.7043	2.27446	1.29666	1.02814	1.88077
ABRAXAS2	2.24828	NA	21.2497	1.81859	2.84672	1.27776	NA	21.2671	4.89872	2.71955	3.89978	1.11752	18.2883	1.10155	3.93011	1.7053	NA	1.31277	NA	NA	6.57267	2.50626	2.54569	5.3471	2.53382
ABT1	31.6701	25.9978	27.2767	29.5448	23.0482	21.7265	31.6908	23.5977	23.83	26.6101	22.6301	20.9746	21.6132	31.2609	28.524	33.0917	32.1082	47.8733	26.6655	22.7637	20.7332	37.661	52.8716	8.48083	23.4103
ABTB1	5.97257	11.8359	2.99386	22.8878	11.7354	11.3929	14.7995	5.89884	8.58791	21.944	16.3236	13.8345	8.66956	8.93955	12.2673	18.2534	14.594	22.5835	13.3765	11.9773	11.8045	16.6038	14.1312	21.4695	12.284
ABTB2	NA	NA	NA	NA	NA	1.72378	2.15349	1.36156	1.60186	NA	NA	NA	1.48426	2.02798	NA	NA	NA	1.1423	NA	NA	NA	NA	NA	NA	NA
AC000041.1	NA	1.32384	NA	1.61346	NA	NA	NA	NA	NA	NA	1.58848	NA	NA	NA	NA	NA	NA	NA	NA	NA	NA	NA	NA	NA	NA
AC000089.1	2.9029	1.82259	1.77424	2.33788	1.83176	2.03617	1.64547	2.70639	2.34061	NA	1.85375	2.05851	2.95445	2.22495	2.16492	1.99264	2.72062	NA	1.95332	1.27138	2.51275	1.21079	NA	1.65833	1.90602
AC000093.1	NA	NA	NA	NA	NA	NA	NA	NA	NA	1.97235	NA	NA	NA	NA	NA	NA	NA	NA	2.32099	NA	NA	NA	1.61745	1.94777	NA
AC000120.4	NA	NA	NA	NA	NA	NA	NA	1.34002	NA	NA	NA	NA	NA	NA	NA	NA	NA	NA	NA	NA	NA	NA	NA	NA	NA
AC000123.1	NA	NA	NA	NA	NA	NA	NA	NA	NA	NA	NA	NA	NA	NA	NA	NA	NA	NA	NA	NA	NA	NA	NA	1.34313	NA
AC000123.2	NA	NA	NA	NA	NA	NA	NA	NA	NA	NA	NA	NA	NA	NA	NA	NA	NA	NA	NA	NA	NA	NA	NA	3.04636	NA
AC002044.1	NA	NA	NA	NA	NA	NA	NA	NA	NA	NA	NA	NA	NA	NA	NA	NA	NA	NA	NA	NA	NA	NA	NA	1.22249	NA
AC002044.2	NA	NA	NA	NA	NA	NA	NA	NA	NA	NA	NA	NA	NA	NA	NA	NA	NA	NA	NA	NA	NA	NA	NA	1.03311	NA
AC002056.1	NA	NA	1.49941	1.34496	1.64676	NA	NA	1.29816	1.24432	NA	2.14774	1.56675	1.44478	1.2485	1.35218	1.08903	NA	NA	NA	NA	1.84374	NA	NA	1.07842	NA
AC002059.2	1.75488	NA	NA	NA	NA	NA	2.14543	1.45006	NA	NA	NA	NA	NA	NA	NA	NA	NA	NA	NA	NA	NA	NA	NA	NA	1.72609
AC002064.2	NA	NA	NA	NA	NA	NA	NA	NA	NA	NA	NA	NA	NA	NA	NA	NA	NA	NA	NA	NA	NA	NA	NA	NA	NA
AC002066.1	NA	NA	1.03483	NA	NA	NA	NA	NA	NA	1.34161	NA	NA	NA	NA	NA	NA	NA	NA	NA	NA	1.17998	NA	NA	NA	NA
AC002070.1	NA	NA	NA	NA	NA	NA	NA	NA	NA	NA	NA	NA	1.19115	NA	NA	NA	NA	NA	NA	NA	NA	NA	NA	NA	NA
AC002094.5	NA	NA	NA	NA	NA	NA	NA	NA	NA	NA	NA	NA	NA	NA	NA	NA	NA	NA	NA	NA	NA	NA	NA	NA	NA
AC002116.2	2.09245	NA	2.76573	1.15791	NA	2.55794	2.22576	1.05884	NA	1.38471	1.42019	1.55731	NA	1.26395	1.28476	NA	1.97728	2.49861	1.06278	NA	NA	NA	2.25013	NA	NA
AC002128.1	NA	NA	NA	NA	NA	NA	NA	NA	NA	NA	NA	NA	NA	NA	NA	NA	NA	NA	NA	NA	NA	NA	NA	NA	NA
AC002128.2	NA	NA	NA	NA	NA	NA	NA	NA	NA	NA	NA	NA	NA	NA	NA	NA	NA	NA	NA	NA	NA	NA	NA	1.65744	NA
AC002310.1	NA	NA	1.17494	1.01287	NA	NA	NA	NA	NA	NA	NA	NA	NA	NA	NA	NA	NA	NA	NA	NA	NA	NA	NA	NA	1.05863
AC002350.2	NA	NA	NA	NA	NA	NA	NA	1.23731	NA	NA	NA	NA	NA	NA	NA	NA	NA	NA	NA	NA	NA	NA	NA	NA	NA
AC002398.1	NA	NA	NA	1.61364	NA	NA	NA	NA	NA	NA	NA	NA	NA	NA	NA	NA	NA	NA	NA	NA	NA	NA	NA	6.43161	NA
AC002401.4	NA	1.09512	NA	NA	NA	NA	NA	7.35025	NA	3.85663	NA	NA	6.67384	3.01188	2.83257	1.32726	NA	1.34688	NA	NA	NA	1.17861	1.35757	8.51741	NA
AC002456.1	NA	NA	1.96608	NA	NA	1.80454	NA	NA	NA	NA	NA	1.74877	1.65443	NA	1.80062	2.58053	NA	NA	NA	1.18663	1.19196	2.53539	NA	NA	NA
AC002467.1	7.37204	5.09877	8.42735	3.61996	2.0881	3.46619	4.7408	2.63142	4.51934	4.99312	2.15013	3.83144	4.43867	5.55544	8.2525	3.68473	4.6655	1.34772	4.41333	5.4475	4.92669	2.20291	5.43199	2.26603	4.4392
AC002470.1	1.25739	NA	NA	NA	NA	1.07523	1.85906	NA	1.03792	NA	1.21669	NA	NA	NA	NA	1.97525	NA	NA	NA	NA	NA	NA	1.7028	NA	1.10227
AC002470.2	NA	NA	NA	NA	NA	NA	NA	NA	NA	NA	1.40352	NA	NA	NA	NA	NA	NA	NA	NA	NA	NA	NA	NA	NA	NA
AC002524.1	1.49887	1.04614	1.65247	NA	1.24673	1.78441	1.17996	2.98386	1.61998	1.18742	1.54102	NA	2.2772	1.65785	2.00551	1.78813	NA	NA	NA	1.44587	1.47214	1.36673	NA	NA	2.00097
AC002553.1	NA	NA	NA	NA	NA	NA	NA	NA	NA	NA	NA	NA	NA	NA	NA	NA	NA	NA	NA	NA	NA	NA	NA	NA	NA
AC002553.2	NA	NA	1.00861	NA	NA	NA	NA	NA	NA	NA	NA	NA	NA	NA	NA	NA	NA	NA	NA	NA	NA	NA	NA	1.40866	NA
AC002558.1	NA	NA	NA	NA	NA	NA	NA	NA	NA	NA	NA	NA	NA	NA	NA	NA	NA	NA	NA	NA	NA	NA	NA	2.3291	NA
AC002558.3	NA	NA	NA	NA	NA	NA	NA	NA	NA	NA	NA	NA	NA	NA	NA	NA	NA	NA	NA	NA	NA	NA	NA	1.72804	NA
AC003002.2	NA	NA	NA	5.7308	NA	NA	NA	NA	NA	3.2471	NA	NA	NA	NA	NA	NA	NA	NA	NA	NA	NA	NA	NA	NA	NA
AC003005.1	NA	NA	NA	NA	NA	NA	NA	NA	NA	NA	NA	NA	NA	NA	NA	NA	NA	NA	NA	NA	NA	NA	NA	NA	NA
AC003070.1	NA	NA	NA	NA	1.26149	NA	NA	2.71624	NA	NA	NA	NA	NA	NA	NA	NA	NA	1.39158	NA	NA	NA	NA	NA	NA	NA
AC003072.1	NA	NA	NA	NA	NA	NA	NA	NA	NA	NA	NA	1.02206	1.33461	NA	NA	NA	NA	NA	NA	NA	NA	1.02437	NA	NA	NA
AC003102.1	NA	NA	NA	NA	NA	NA	NA	NA	NA	NA	1.62576	NA	1.60764	NA	NA	NA	NA	NA	NA	NA	NA	NA	NA	3.46172	NA
AC003965.2	NA	1.41637	1.08862	1.37883	1.30649	NA	NA	NA	NA	NA	1.69863	NA	2.78805	NA	NA	NA	NA	NA	NA	NA	1.20621	NA	NA	1.90925	1.39752
AC004034.1	NA	NA	NA	NA	NA	NA	NA	NA	NA	NA	NA	NA	NA	NA	NA	NA	NA	NA	NA	NA	NA	NA	NA	NA	NA
AC004057.1	208.679	29.3849	62.1511	57.381	22.9883	51.9816	122.37	36.4278	42.6433	61.6762	73.0865	25.5772	45.7789	192.294	25.318	24.7885	111.337	280.048	180.5	60.5972	55.8295	138.98	80.8505	23.3451	79.1507
AC004069.1	NA	NA	NA	1.09068	NA	NA	NA	NA	NA	NA	NA	NA	NA	NA	NA	NA	NA	NA	NA	NA	NA	NA	NA	NA	NA
AC004079.5	1.1888	NA	NA	NA	NA	1.59291	1.68896	1.52736	NA	NA	1.16098	NA	1.70165	NA	2.55191	NA	1.56825	NA	NA	NA	NA	NA	NA	NA	NA
AC004080.15	NA	NA	NA	NA	NA	NA	NA	1.78757	1.15758	NA	NA	1.36231	1.39415	NA	1.69282	1.0639	NA	NA	NA	NA	NA	NA	NA	2.15301	NA
AC004080.2	NA	NA	NA	NA	NA	NA	NA	1.78381	NA	NA	1.07324	NA	2.21095	NA	NA	NA	NA	NA	NA	NA	NA	NA	NA	7.98922	NA
AC004080.4	NA	NA	NA	NA	NA	NA	NA	NA	NA	NA	NA	NA	NA	NA	NA	NA	NA	NA	NA	NA	NA	NA	NA	1.18734	NA
AC004130.2	4.20331	4.84717	3.30377	4.73099	4.43409	2.868	3.05126	1.03938	3.45889	2.73644	6.26646	2.66665	2.43617	2.59476	4.43112	3.91955	2.51606	1.01667	2.66383	2.05359	1.69495	1.58085	1.1649	1.89786	6.07678
AC004134.1	NA	NA	NA	NA	NA	NA	NA	NA	NA	NA	NA	NA	NA	NA	NA	NA	NA	NA	NA	NA	NA	NA	NA	NA	NA
AC004148.1	1.66308	1.00283	1.47859	1.12475	1.19216	1.48853	2.80003	2.11173	1.11094	1.02106	1.48863	NA	1.18574	1.35064	NA	NA	1.71184	NA	NA	NA	1.49002	NA	NA	3.2778	1.36797
AC004231.1	NA	NA	NA	NA	NA	NA	NA	NA	NA	NA	NA	NA	1.10926	NA	NA	NA	NA	NA	NA	NA	NA	NA	NA	1.97079	NA
AC004233.2	NA	NA	NA	NA	NA	NA	NA	NA	NA	NA	NA	NA	NA	NA	NA	NA	NA	NA	1.28969	NA	NA	NA	NA	2.74774	NA
AC004241.1	1.34729	1.89252	1.29066	2.29265	NA	NA	NA	NA	NA	NA	NA	NA	NA	1.03802	1.87599	NA	NA	NA	2.15208	1.79865	NA	1.31859	NA	1.87788	1.55904
AC004241.3	NA	NA	1.74282	1.19372	1.17964	NA	1.23487	1.04814	1.25087	NA	3.32508	NA	NA	NA	1.73209	1.41263	NA	NA	NA	NA	1.30639	NA	NA	1.05352	1.0101
AC004253.1	NA	NA	NA	NA	NA	NA	NA	NA	NA	NA	NA	NA	NA	NA	NA	NA	NA	NA	NA	NA	NA	NA	NA	NA	NA
AC004263.2	NA	NA	1.25187	NA	NA	NA	1.14732	2.43649	NA	NA	NA	NA	1.28801	NA	1.04961	NA	NA	NA	NA	NA	NA	NA	NA	2.69289	NA
AC004264.1	NA	NA	1.41058	NA	NA	NA	5.10175	NA	NA	NA	1.21591	NA	NA	NA	1.38168	NA	NA	NA	NA	1.22959	NA	NA	NA	5.24989	NA
AC004453.1	10.7014	7.31906	5.21948	6.12966	5.7871	3.82245	8.20264	6.77875	3.87121	5.52514	4.63881	6.42785	8.13187	6.54672	4.51669	5.03848	12.5292	2.59035	7.16218	5.4131	6.62539	3.42145	5.50155	4.49108	7.7748
AC004466.1	NA	NA	NA	NA	NA	NA	NA	NA	NA	NA	NA	NA	NA	NA	NA	NA	NA	NA	NA	NA	NA	NA	NA	1.16166	NA
AC004471.1	NA	NA	NA	NA	NA	1.52151	4.04653	NA	NA	NA	1.35627	NA	NA	NA	NA	NA	NA	NA	NA	NA	NA	NA	NA	NA	NA
AC004477.2	NA	NA	NA	NA	NA	NA	NA	NA	NA	NA	NA	NA	NA	NA	NA	NA	NA	NA	NA	NA	NA	NA	NA	1.45341	NA
AC004492.1	NA	NA	NA	NA	NA	NA	NA	NA	NA	NA	NA	NA	NA	NA	NA	NA	NA	NA	NA	NA	NA	NA	NA	NA	NA
AC004552.1	7.20545	1.30866	2.21474	1.28076	NA	1.59943	4.59708	1.59415	1.60551	1.48561	1.47159	1.57438	2.05156	4.53532	1.05021	NA	3.22494	6.88531	5.17708	3.1136	3.16316	4.87873	3.22065	2.05964	2.69642
AC004556.3	251.914	54.0111	55.8357	89.4063	94.1753	50.0088	145.931	36.1129	76.2195	35.548	89.248	55.6312	38.7893	189.999	32.23	105.797	83.1872	299.036	158.315	35.1783	44.381	89.475	260.702	74.9579	120.755
AC004556.4	NA	NA	NA	NA	NA	NA	NA	1.32559	NA	NA	NA	NA	NA	NA	NA	NA	NA	NA	NA	NA	NA	NA	NA	NA	NA
AC004585.1	NA	NA	1.05843	NA	NA	NA	1.23276	NA	NA	1.49093	NA	NA	NA	NA	2.11964	3.15085	1.66371	NA	NA	NA	1.49132	NA	NA	NA	NA
AC004596.1	NA	1.03843	NA	NA	NA	NA	NA	NA	1.18872	NA	NA	NA	NA	NA	NA	NA	NA	1.23182	NA	NA	NA	NA	NA	1.24364	NA
AC004623.1	NA	NA	NA	NA	NA	NA	NA	NA	NA	NA	NA	NA	NA	NA	NA	NA	NA	NA	NA	NA	NA	NA	NA	NA	NA
AC004706.1	NA	NA	NA	1.0944	NA	NA	NA	1.38724	NA	NA	NA	NA	1.7159	NA	NA	NA	NA	NA	NA	NA	1.0711	NA	NA	NA	NA
AC004706.3	NA	NA	NA	NA	NA	NA	NA	NA	NA	NA	NA	NA	NA	NA	NA	NA	NA	NA	NA	NA	NA	NA	NA	1.21548	NA
AC004771.2	NA	1.55685	NA	NA	NA	NA	NA	1.63551	NA	NA	NA	NA	NA	NA	NA	NA	NA	NA	NA	NA	NA	NA	NA	NA	NA
AC004784.1	NA	NA	NA	NA	NA	1.46328	NA	NA	NA	NA	NA	2.38741	NA	NA	NA	1.40557	NA	NA	NA	NA	NA	NA	NA	NA	NA
AC004803.1	NA	NA	1.22385	NA	NA	NA	NA	1.55006	NA	NA	1.31432	NA	NA	NA	NA	NA	NA	NA	NA	NA	NA	NA	NA	NA	NA
AC004812.2	1.68613	NA	1.06557	NA	NA	NA	1.3116	1.16046	NA	1.09035	NA	NA	NA	1.05695	NA	1.09458	1.22877	NA	NA	NA	NA	NA	NA	NA	1.06019
AC004816.1	24.6852	21.8327	37.5863	19.8701	35.5142	28.2438	48.5438	18.3643	20.7531	30.0246	30.7992	23.2453	41.4976	22.8576	37.3536	30.8817	24.3105	13	27.214	61.7566	34.4426	15.6988	29.8311	27.8586	31.6508
AC004816.2	3.13494	1.71737	1.60996	1.74325	1.86073	2.00068	6.68482	1.61732	1.78039	4.05213	NA	1.6265	1.81312	1.45885	3.08202	3.18592	6.68649	2.36523	4.33713	3.21206	2.26445	6.96015	5.84939	1.78988	3.69752
AC004825.2	NA	NA	1.17165	NA	NA	NA	NA	NA	NA	NA	1.23786	NA	1.44571	NA	NA	NA	NA	NA	NA	NA	NA	NA	NA	NA	1.13532
AC004832.4	NA	NA	NA	NA	NA	NA	NA	NA	NA	NA	NA	NA	NA	NA	NA	NA	NA	NA	NA	NA	NA	NA	NA	NA	NA
AC004832.5	NA	NA	NA	NA	NA	NA	NA	NA	NA	NA	NA	NA	NA	NA	1.2673	NA	NA	NA	NA	NA	NA	NA	NA	1.85809	NA
AC004839.1	NA	NA	NA	NA	NA	NA	NA	NA	NA	NA	1.34008	NA	NA	NA	NA	NA	NA	NA	NA	NA	NA	NA	NA	NA	NA
AC004846.1	NA	NA	NA	NA	NA	NA	NA	NA	2.00735	1.00351	NA	NA	NA	NA	NA	NA	1.22172	NA	1.31649	NA	NA	1.18327	NA	NA	NA
AC004846.2	NA	NA	NA	NA	NA	NA	NA	NA	NA	NA	NA	NA	NA	NA	NA	NA	NA	NA	NA	NA	NA	NA	NA	1.25949	NA
AC004865.2	NA	NA	NA	NA	NA	NA	NA	NA	NA	NA	NA	NA	NA	NA	NA	NA	NA	NA	NA	NA	NA	NA	NA	NA	NA
AC004870.2	NA	6.6498	NA	3.50536	2.38076	NA	2.57128	NA	NA	NA	14.2354	NA	1.0686	NA	1.59121	NA	NA	NA	NA	2.24881	2.0801	NA	NA	2.34428	3.66163
AC004877.2	NA	NA	NA	NA	NA	NA	NA	NA	NA	NA	NA	NA	NA	NA	NA	NA	NA	NA	NA	NA	NA	NA	NA	2.20477	NA
AC004882.3	1.1721	NA	1.40193	NA	1.72809	NA	1.26242	NA	NA	NA	NA	NA	NA	3.11526	1.19612	NA	1.94846	1.12339	NA	NA	NA	1.31483	NA	NA	NA
AC004890.2	NA	NA	NA	NA	NA	NA	NA	1.78492	NA	NA	NA	NA	2.92108	NA	NA	NA	NA	NA	NA	NA	NA	NA	NA	3.72186	NA
AC004908.2	NA	NA	NA	NA	NA	1.09723	1.29214	NA	NA	NA	NA	NA	NA	NA	NA	NA	NA	NA	NA	NA	NA	NA	NA	NA	NA
AC004918.1	NA	NA	NA	NA	NA	NA	NA	1.41848	NA	NA	NA	NA	1.50444	1.79313	1.01894	NA	NA	NA	NA	NA	NA	NA	NA	2.55685	NA
AC004918.3	1.36682	NA	1.38423	1.30812	2.62765	1.34105	2.54247	2.73366	1.92571	1.62875	1.00398	1.25879	4.146	2.22071	2.17862	1.61681	NA	NA	NA	1.38042	1.32903	NA	1.62828	1.20854	2.34073
AC004922.1	NA	5.25231	9.55056	NA	NA	5.96698	7.45367	7.81689	5.5696	6.50149	11.2272	9.02874	4.6887	14.7113	10.8336	13.0108	NA	9.80289	16.111	NA	3.82729	NA	8.60971	NA	12.4122
AC004951.2	15.1592	32.2444	13.8674	4.35615	6.05884	9.5031	8.41571	43.769	12.93	6.4917	14.2711	8.81943	6.07426	31.4963	NA	2.18608	2.76898	22.7782	10.5705	14.9692	7.87358	18.9243	32.8351	2.12062	18.4775
AC004951.3	NA	1.51259	NA	NA	NA	NA	NA	1.5172	NA	NA	1.61645	NA	NA	NA	NA	NA	NA	NA	NA	1.26775	NA	NA	NA	NA	1.19036
AC004951.4	1.10899	1.8343	NA	NA	1.19109	NA	NA	1.5334	NA	NA	NA	NA	NA	1.28175	NA	NA	NA	NA	NA	2.02236	NA	NA	NA	NA	1.87546
AC004967.1	15.4036	6.49801	9.1329	2.25904	4.36829	12.6814	10.3725	4.45989	2.9191	7.8499	4.35728	3.26998	4.90578	16.3846	NA	3.4987	12.2444	27.453	16.6817	4.9676	3.9275	31.7969	10.6382	3.83602	2.93284
AC004967.2	14.5159	5.23167	10.3164	7.66371	4.73927	10.2517	5.54708	6.47307	5.81615	5.34936	5.74704	3.45831	7.49395	1.76161	3.79099	5.07217	11.9102	12.7506	14.7094	NA	6.9327	2.12413	12.6112	7.14904	4.77947
AC004980.1	2.06168	1.86014	2.08523	2.23814	1.97169	1.78186	2.35418	3.31617	3.0526	1.8779	1.43315	1.60492	5.42584	2.21437	2.00172	1.68362	1.46318	1.53609	2.51683	2.22933	2.31733	1.39886	2.41945	4.35328	1.83095
AC004980.2	NA	NA	NA	NA	NA	NA	NA	NA	NA	NA	NA	NA	2.30473	NA	NA	NA	NA	NA	NA	NA	NA	NA	NA	NA	NA
AC004990.1	NA	NA	1.28552	NA	NA	NA	NA	1.558	NA	NA	NA	NA	2.63943	NA	2.31722	NA	NA	NA	1.10145	NA	1.23749	NA	NA	NA	1.00059
AC004997.1	1.29534	NA	NA	4.42635	NA	NA	5.3039	1.39674	NA	NA	NA	1.0773	1.88153	1.48896	1.24484	1.77252	NA	NA	2.57857	1.11798	NA	NA	2.91445	2.0797	NA
AC005000.1	1.30051	1.36657	1.81185	1.87867	2.43586	3.16634	2.14209	1.34654	2.47578	NA	2.72158	1.61992	2.19174	1.5947	1.48385	2.15574	1.45219	NA	NA	1.82642	1.59403	1.05709	NA	1.23099	1.93384
AC005020.2	NA	NA	NA	1.59303	NA	1.84008	1.24066	NA	NA	NA	2.90513	2.19129	NA	NA	NA	1.05926	NA	2.41089	NA	2.31072	NA	3.03604	1.31763	NA	NA
AC005041.5	NA	NA	1.73236	NA	NA	NA	NA	1.00441	NA	NA	NA	NA	1.05201	NA	NA	NA	NA	NA	NA	NA	NA	NA	NA	1.9379	NA
AC005046.1	NA	NA	NA	NA	NA	NA	NA	1.33547	NA	NA	NA	NA	2.09697	NA	NA	NA	NA	NA	NA	NA	NA	NA	NA	2.57783	NA
AC005062.1	13.3002	23.2879	56.0776	23.1899	20.883	29.626	6.86925	5.84701	22.3778	23.1938	14.6694	39.4122	5.72608	6.298	20.4989	24.971	4.81451	2.26448	2.85155	42.3223	34.3564	11.7784	8.28729	5.78516	42.6455
AC005076.1	1.9027	1.01584	2.6149	1.39893	NA	NA	NA	NA	NA	2.33555	NA	NA	NA	NA	NA	NA	1.05408	NA	NA	NA	NA	NA	1.1843	NA	1.25694
AC005077.4	NA	NA	NA	NA	NA	NA	NA	NA	NA	NA	NA	NA	1.08543	NA	NA	NA	NA	NA	NA	NA	NA	NA	NA	1.4684	NA
AC005083.1	2.41111	3.74137	8.19485	3.50061	3.92311	6.80015	2.95437	1.43244	NA	1.68281	4.11566	8.0527	2.9975	1.66298	2.72565	5.86866	NA	NA	NA	5.07742	6.37022	NA	1.41221	NA	5.44521
AC005104.1	NA	NA	NA	NA	NA	NA	NA	NA	NA	NA	NA	NA	NA	NA	NA	NA	NA	NA	NA	NA	NA	NA	NA	NA	NA
AC005192.1	NA	NA	NA	NA	NA	NA	NA	NA	NA	NA	NA	NA	NA	NA	NA	NA	NA	NA	NA	NA	NA	NA	NA	NA	NA
AC005224.3	NA	NA	NA	NA	NA	NA	2.26431	NA	NA	NA	NA	NA	NA	NA	NA	NA	NA	NA	NA	NA	NA	NA	NA	NA	NA
AC005229.2	NA	NA	NA	NA	NA	NA	NA	NA	NA	NA	NA	NA	NA	NA	NA	NA	NA	NA	NA	NA	NA	NA	NA	NA	NA
AC005229.4	1.17159	1.16558	1.24259	1.29983	NA	NA	1.08848	1.2839	1.24524	1.19893	NA	NA	1.0969	1.20692	1.08819	NA	NA	NA	1.14134	NA	NA	1.19846	NA	NA	NA
AC005244.1	NA	NA	NA	NA	NA	NA	NA	NA	1.13484	NA	NA	NA	NA	NA	NA	NA	NA	NA	NA	NA	NA	NA	NA	NA	NA
AC005253.1	1.40746	NA	NA	NA	NA	1.34434	2.95574	1.03423	NA	NA	1.72708	1.59942	NA	NA	NA	1.6206	1.05681	NA	1.20009	NA	NA	NA	NA	NA	NA
AC005256.1	6.52631	4.54257	4.06855	1.73484	2.5195	2.44851	3.88876	1.0313	4.30419	5.59531	1.96203	3.52886	3.75367	1.19821	1.32761	2.8218	1.86792	4.89837	2.92197	2.40622	4.42083	4.05681	8.70719	4.66769	4.1759
AC005261.1	NA	NA	NA	NA	NA	NA	NA	1.70599	NA	NA	NA	NA	1.14581	NA	NA	NA	NA	NA	NA	NA	NA	NA	NA	6.04778	NA
AC005262.2	NA	NA	NA	NA	NA	NA	NA	1.16632	NA	NA	NA	NA	NA	NA	NA	NA	NA	NA	NA	NA	NA	NA	NA	NA	NA
AC005324.3	7.44817	10.319	8.61456	NA	13.3127	NA	12.5498	26.8735	3.5117	7.36408	18.8997	10.6824	23.178	13.2957	13.8774	20.8123	NA	8.56084	7.83542	4.57078	NA	7.10689	13.5913	4.18949	8.56226
AC005324.4	NA	NA	NA	NA	NA	3.81074	NA	NA	NA	NA	NA	NA	NA	NA	NA	NA	2.91065	NA	NA	NA	NA	NA	NA	NA	NA
AC005324.5	NA	2.44876	NA	NA	2.21586	NA	NA	NA	NA	NA	NA	NA	NA	NA	NA	2.69001	NA	NA	NA	NA	NA	NA	NA	NA	NA
AC005326.1	NA	NA	NA	NA	NA	NA	NA	2.30533	NA	NA	NA	NA	NA	NA	NA	NA	NA	NA	NA	NA	NA	NA	NA	NA	NA
AC005332.3	NA	NA	NA	NA	NA	NA	NA	NA	NA	NA	NA	NA	NA	NA	NA	NA	NA	NA	NA	NA	NA	NA	NA	2.90291	NA
AC005332.4	NA	NA	NA	NA	NA	NA	1.14962	NA	NA	NA	1.75422	NA	NA	NA	NA	NA	NA	NA	NA	NA	NA	NA	NA	NA	NA
AC005332.5	NA	NA	NA	NA	NA	NA	NA	NA	NA	NA	NA	NA	NA	NA	NA	NA	NA	NA	NA	NA	NA	NA	NA	1.96089	NA
AC005332.6	2.24675	2.16733	2.98925	3.09063	3.43224	1.64162	1.12487	6.6515	3.80632	1.90234	3.45333	1.3967	5.5974	1.43997	2.02912	2.53024	NA	NA	NA	1.70656	4.14127	1.79244	1.17582	6.08672	2.65257
AC005332.7	NA	NA	NA	NA	NA	NA	NA	NA	NA	NA	NA	NA	NA	NA	NA	NA	NA	NA	NA	NA	NA	NA	NA	NA	NA
AC005336.1	NA	NA	NA	NA	8.02445	1.65779	NA	2.96153	9.04986	12.8942	NA	3.9085	NA	NA	NA	NA	NA	NA	3.58454	NA	NA	NA	1.41998	NA	6.85682
AC005336.2	NA	NA	NA	NA	NA	NA	NA	1.17963	NA	NA	NA	NA	NA	NA	NA	NA	NA	NA	NA	NA	NA	NA	NA	3.95283	NA
AC005363.2	NA	NA	NA	NA	NA	NA	NA	NA	NA	1.22236	NA	NA	NA	NA	NA	NA	NA	1.06723	NA	NA	NA	NA	NA	1.22512	NA
AC005383.1	NA	NA	NA	NA	NA	NA	NA	NA	NA	NA	NA	NA	NA	NA	NA	NA	NA	NA	NA	NA	NA	NA	NA	1.27863	NA
AC005387.1	NA	NA	NA	NA	NA	NA	NA	NA	NA	NA	NA	NA	NA	NA	NA	NA	NA	NA	NA	NA	NA	NA	NA	1.45068	NA
AC005392.2	5.57563	6.12872	NA	18.9629	7.06608	6.57254	3.93641	3.66234	13.9103	40.3427	3.84001	16.7909	2.88706	7.27345	10.1359	7.69393	6.06651	17.4452	11.8589	6.8507	NA	11.5761	10.662	8.12223	7.08661
AC005476.2	5.59114	3.47793	5.75768	1.33297	3.21354	3.21595	3.72663	3.72319	2.49667	2.83453	2.99111	2.98504	4.89034	2.46267	3.21278	3.71054	2.3445	2.24218	2.33372	2.67729	4.50512	3.62484	1.26119	1.9768	3.42966
AC005479.1	NA	NA	NA	NA	NA	NA	NA	NA	NA	NA	NA	NA	NA	NA	NA	NA	NA	NA	NA	NA	NA	NA	NA	NA	NA
AC005519.1	NA	NA	NA	NA	NA	NA	NA	NA	NA	NA	NA	NA	NA	NA	NA	NA	NA	NA	NA	NA	NA	NA	NA	NA	NA
AC005520.1	NA	NA	NA	NA	NA	NA	NA	1.5213	NA	NA	NA	NA	NA	NA	NA	NA	NA	NA	NA	NA	NA	NA	NA	8.38551	NA
AC005520.2	1.84892	NA	NA	1.704	NA	1.24164	1.88863	NA	1.34946	NA	3.59421	NA	NA	NA	NA	2.07666	NA	NA	NA	1.00082	1.14302	1.43651	NA	1.50152	1.54311
AC005520.5	NA	NA	NA	NA	NA	NA	NA	NA	NA	NA	NA	NA	NA	NA	NA	NA	NA	NA	NA	NA	NA	NA	NA	2.24415	NA
AC005522.1	NA	NA	NA	NA	NA	NA	NA	NA	NA	NA	NA	NA	NA	NA	NA	NA	NA	NA	NA	NA	NA	NA	NA	1.48823	NA
AC005523.1	NA	1.08701	NA	NA	1.17083	NA	NA	NA	NA	NA	NA	NA	NA	NA	NA	NA	NA	NA	NA	NA	NA	NA	NA	NA	NA
AC005537.1	NA	NA	NA	NA	NA	NA	NA	NA	1.56537	NA	NA	NA	NA	NA	NA	NA	NA	NA	NA	NA	NA	NA	NA	NA	NA
AC005538.2	NA	NA	NA	NA	NA	NA	NA	NA	NA	NA	NA	NA	NA	NA	NA	NA	NA	NA	NA	NA	NA	NA	NA	NA	NA
AC005562.1	3.31616	2.04183	5.01814	6.59069	5.33746	3.09837	1.25994	8.70278	6.03893	3.13537	2.78197	3.45479	5.31176	1.98971	6.50213	4.81202	1.58466	1.52869	NA	4.25352	5.82815	2.97894	NA	4.25251	2.41217
AC005606.2	NA	NA	NA	NA	NA	NA	NA	NA	NA	NA	1.16371	NA	NA	NA	NA	NA	NA	NA	NA	NA	NA	NA	NA	NA	NA
AC005632.3	NA	NA	NA	NA	NA	NA	NA	NA	NA	NA	NA	NA	NA	NA	NA	NA	NA	NA	NA	NA	NA	NA	NA	NA	NA
AC005632.6	NA	NA	NA	NA	NA	NA	NA	NA	NA	NA	NA	NA	NA	NA	NA	NA	NA	NA	NA	NA	NA	NA	NA	NA	NA
AC005670.3	4.30008	4.13786	3.64075	3.42026	2.06161	4.34237	4.36574	3.37678	2.79948	2.97047	4.75917	3.02562	3.15406	2.2568	1.44473	4.40771	3.54059	3.32717	1.97036	2.73255	3.77544	3.04412	2.46828	5.30071	3.1605
AC005674.2	NA	NA	NA	NA	NA	NA	NA	NA	NA	NA	NA	NA	NA	NA	NA	NA	NA	NA	NA	NA	1.07392	NA	NA	NA	NA
AC005696.1	1.61248	1.29061	NA	NA	NA	NA	NA	NA	NA	NA	NA	NA	NA	NA	NA	NA	NA	1.13787	NA	NA	NA	NA	NA	NA	NA
AC005699.1	NA	NA	NA	NA	NA	NA	NA	NA	NA	NA	NA	NA	NA	NA	NA	NA	NA	NA	NA	NA	NA	NA	NA	NA	NA
AC005722.2	NA	NA	NA	NA	NA	NA	NA	NA	NA	NA	NA	NA	NA	NA	NA	NA	NA	NA	NA	NA	NA	NA	NA	2.57903	NA
AC005726.1	NA	NA	NA	NA	NA	NA	NA	NA	NA	NA	NA	NA	NA	NA	NA	NA	NA	NA	NA	NA	NA	NA	NA	NA	NA
AC005753.1	NA	NA	NA	NA	NA	NA	NA	NA	NA	NA	NA	NA	NA	NA	NA	NA	NA	NA	NA	NA	NA	NA	NA	1.32832	NA
AC005753.2	NA	NA	NA	NA	NA	NA	NA	NA	NA	NA	NA	NA	NA	NA	NA	NA	NA	NA	NA	NA	NA	NA	NA	NA	NA
AC005753.3	NA	NA	NA	NA	NA	NA	NA	NA	NA	NA	NA	NA	NA	NA	NA	NA	NA	NA	NA	NA	NA	NA	NA	1.86353	NA
AC005759.1	NA	NA	NA	1.61345	NA	NA	NA	NA	NA	NA	NA	NA	NA	NA	NA	NA	NA	NA	NA	NA	NA	NA	NA	NA	1.13716
AC005776.1	NA	NA	NA	NA	NA	NA	NA	NA	NA	NA	NA	NA	NA	NA	NA	NA	NA	NA	NA	NA	NA	NA	NA	NA	NA
AC005776.2	NA	NA	NA	NA	NA	NA	NA	NA	NA	NA	NA	NA	NA	NA	NA	NA	NA	NA	NA	NA	NA	NA	NA	1.02613	NA
AC005785.1	NA	NA	NA	NA	NA	NA	NA	NA	NA	NA	NA	NA	1.0925	NA	NA	NA	NA	NA	NA	NA	NA	NA	NA	3.54845	NA
AC005785.2	NA	NA	NA	NA	NA	NA	NA	NA	NA	NA	NA	NA	NA	NA	NA	NA	NA	NA	NA	NA	NA	NA	NA	1.12651	NA
AC005790.1	1.42617	1.36422	NA	1.47021	NA	NA	NA	NA	NA	NA	1.24777	NA	NA	NA	NA	NA	1.33764	NA	NA	NA	NA	NA	NA	2.31867	NA
AC005829.1	NA	NA	NA	NA	NA	NA	NA	NA	NA	NA	NA	NA	NA	NA	NA	NA	NA	1.93578	NA	NA	NA	NA	NA	NA	NA
AC005833.1	NA	NA	1.26296	NA	NA	NA	NA	NA	NA	NA	NA	NA	NA	1.04249	NA	NA	NA	NA	NA	NA	NA	NA	NA	NA	NA
AC005837.3	NA	NA	NA	NA	NA	NA	NA	NA	NA	NA	NA	NA	NA	NA	NA	NA	NA	NA	NA	NA	NA	NA	NA	NA	NA
AC005838.2	NA	NA	NA	NA	NA	NA	NA	NA	NA	NA	NA	NA	NA	NA	NA	NA	NA	NA	NA	NA	NA	NA	NA	8.27081	NA
AC005840.2	NA	NA	NA	NA	NA	NA	NA	1.59921	NA	NA	NA	NA	NA	NA	NA	NA	NA	NA	NA	NA	NA	NA	NA	NA	NA
AC005840.4	NA	NA	NA	NA	NA	NA	NA	NA	NA	NA	NA	NA	NA	NA	NA	NA	NA	NA	NA	NA	NA	NA	NA	NA	NA
AC005863.1	NA	NA	1.20243	NA	NA	NA	2.65399	NA	NA	NA	2.68148	NA	4.87185	NA	NA	1.73388	NA	NA	NA	1.75327	2.00016	NA	NA	NA	NA
AC005899.6	NA	NA	NA	NA	NA	NA	NA	NA	NA	NA	NA	NA	NA	NA	NA	NA	NA	NA	NA	NA	NA	NA	NA	1.95104	NA
AC005912.1	1058.56	377.588	235.468	725.352	697.171	300.77	771.231	252.586	698.66	231.296	491.533	303.912	240.996	858.154	613.276	241.609	1002.31	235.187	495.886	314.043	202.965	742.961	224.712	440.511	298.216
AC005920.2	NA	NA	NA	NA	NA	NA	NA	NA	NA	NA	NA	NA	NA	NA	NA	NA	NA	NA	NA	NA	NA	NA	NA	NA	NA
AC005921.3	NA	NA	NA	NA	NA	NA	NA	NA	NA	NA	NA	NA	NA	NA	NA	NA	NA	NA	NA	NA	NA	NA	NA	NA	NA
AC005943.1	NA	NA	1.11441	NA	NA	NA	NA	NA	NA	NA	NA	NA	NA	NA	NA	NA	NA	NA	NA	NA	NA	NA	NA	NA	NA
AC005944.1	NA	1.59965	NA	NA	NA	NA	NA	NA	NA	NA	NA	NA	NA	1.4454	NA	NA	NA	3.81996	NA	NA	NA	3.21633	NA	12.7437	NA
AC006001.2	NA	NA	NA	NA	1.93605	2.2566	1.0403	1.77184	NA	NA	1.38502	3.34461	NA	NA	1.96112	NA	NA	NA	1.58676	1.35976	NA	NA	3.5302	2.681	NA
AC006001.3	10.0189	6.31751	8.30001	5.84116	9.15358	11.0305	7.3551	17.1007	8.30941	7.85912	8.77136	10.4395	15.6871	6.43052	8.80115	8.67182	7.08809	12.5743	7.05339	5.4083	4.38456	9.1809	14.9771	7.09734	9.22346
AC006001.4	NA	NA	NA	NA	NA	NA	NA	NA	NA	NA	1.1237	NA	NA	NA	NA	NA	NA	NA	NA	NA	NA	NA	NA	3.20506	NA
AC006042.1	NA	NA	NA	NA	NA	NA	NA	NA	NA	NA	NA	NA	NA	NA	NA	NA	NA	NA	NA	NA	NA	NA	NA	1.8907	NA
AC006058.3	NA	NA	NA	NA	NA	NA	NA	NA	NA	NA	NA	1.15448	NA	NA	NA	NA	NA	NA	NA	NA	NA	NA	NA	NA	NA
AC006059.1	NA	NA	NA	NA	1.4231	NA	NA	NA	NA	NA	NA	NA	NA	NA	NA	NA	NA	NA	NA	NA	NA	NA	NA	1.50351	NA
AC006059.2	4.57766	3.03476	6.95143	1.55956	2.71805	1.34368	2.19668	3.48086	5.90327	2.49832	1.90335	4.33831	2.90765	3.10373	4.19772	2.03888	2.44594	1.15797	NA	2.18623	5.00764	1.02516	NA	NA	3.19573
AC006064.4	102.634	94.6661	NA	50.3136	29.1108	307.806	125.901	8.67479	26.2805	73.4745	36.7431	70.0844	42.472	25.5742	36.3191	60.645	351.308	42.3305	77.6767	97.7353	235.467	154.446	31.8246	172.435	132.473
AC006064.5	1.85534	1.0502	1.67871	NA	NA	NA	NA	NA	NA	NA	1.34257	NA	NA	NA	NA	NA	NA	NA	NA	NA	NA	NA	1.7762	NA	NA
AC006064.6	NA	NA	NA	NA	2.31547	NA	NA	12.7064	NA	NA	NA	NA	1.98081	NA	NA	NA	NA	NA	NA	NA	NA	NA	NA	NA	NA
AC006077.2	2.30598	1.06984	NA	NA	NA	1.04396	2.13223	1.43557	NA	NA	NA	NA	NA	NA	NA	NA	1.67308	1.05939	1.20886	NA	NA	1.38186	1.26132	2.84269	1.35237
AC006128.1	NA	NA	NA	NA	NA	NA	NA	2.3835	NA	NA	NA	NA	1.74975	NA	NA	NA	NA	NA	NA	NA	NA	NA	NA	2.27973	NA
AC006141.1	NA	NA	NA	NA	NA	NA	NA	NA	NA	NA	NA	NA	NA	NA	NA	NA	NA	NA	NA	NA	NA	NA	NA	2.96116	NA
AC006213.1	NA	NA	NA	NA	NA	NA	NA	NA	NA	NA	NA	NA	NA	NA	NA	NA	NA	NA	NA	1.06038	NA	NA	NA	2.82506	NA
AC006213.2	NA	NA	NA	NA	NA	NA	NA	NA	NA	NA	NA	NA	NA	NA	NA	NA	NA	NA	NA	NA	NA	NA	NA	1.16023	NA
AC006230.1	NA	NA	1.30279	NA	NA	NA	NA	2.27096	NA	NA	3.6892	NA	1.5729	4.28753	NA	NA	NA	NA	NA	NA	NA	NA	NA	2.1725	NA
AC006237.1	NA	NA	NA	NA	NA	NA	NA	NA	NA	NA	NA	NA	1.10989	NA	NA	NA	NA	NA	NA	NA	NA	NA	NA	2.70161	NA
AC006262.1	NA	NA	NA	NA	NA	NA	NA	NA	NA	1.25713	NA	NA	1.45137	NA	NA	NA	NA	NA	NA	NA	NA	NA	NA	NA	NA
AC006262.2	8.04702	6.68506	1.30267	2.89454	1.97379	6.35071	7.52388	1.19779	4.40736	5.81911	NA	2.40402	2.43411	8.74237	3.9931	2.83389	9.54552	13.0766	18.8762	2.97726	3.72883	NA	6.77375	NA	2.96746
AC006270.1	NA	NA	NA	NA	NA	NA	NA	NA	NA	NA	NA	NA	NA	NA	NA	NA	NA	NA	NA	NA	NA	NA	NA	1.62775	NA
AC006435.2	NA	NA	NA	NA	NA	NA	NA	1.54994	NA	NA	NA	NA	NA	NA	NA	NA	NA	NA	NA	NA	NA	NA	NA	NA	NA
AC006441.1	NA	NA	NA	NA	NA	NA	NA	NA	NA	NA	NA	NA	NA	NA	NA	NA	NA	NA	NA	NA	NA	NA	NA	1.39194	NA
AC006449.6	1.54703	NA	1.05001	NA	NA	NA	1.11054	NA	NA	NA	1.52513	NA	NA	NA	NA	NA	1.4242	NA	NA	NA	NA	NA	NA	NA	NA
AC006460.2	NA	NA	NA	NA	NA	NA	NA	NA	NA	NA	NA	NA	NA	NA	NA	NA	NA	NA	NA	NA	NA	NA	NA	1.55899	NA
AC006504.5	1.99371	1.46911	4.70699	2.49004	1.6535	1.90936	1.8222	5.92098	2.91159	2.72672	1.73207	1.66742	5.08302	2.41669	2.28961	1.40488	1.05485	1.14002	1.44684	1.73523	2.8858	1.26482	3.44688	8.13598	1.76486
AC006504.7	NA	NA	NA	NA	NA	NA	NA	1.0227	NA	NA	NA	NA	1.31995	NA	NA	NA	NA	NA	NA	NA	NA	NA	NA	NA	NA
AC006538.2	NA	NA	NA	NA	NA	NA	1.2429	NA	1.08449	NA	NA	NA	NA	1.21683	NA	NA	NA	1.50746	NA	NA	NA	1.48553	1.64597	NA	NA
AC006547.1	NA	NA	NA	NA	NA	NA	NA	NA	NA	NA	NA	NA	NA	NA	NA	NA	NA	NA	NA	NA	NA	NA	NA	2.28511	NA
AC006978.1	NA	NA	1.5983	NA	NA	1.34265	NA	5.426	NA	NA	1.19583	NA	2.46652	NA	NA	NA	NA	NA	NA	NA	NA	NA	NA	12.1243	NA
AC007000.1	NA	NA	NA	NA	NA	NA	NA	NA	NA	NA	NA	NA	NA	NA	NA	NA	NA	NA	NA	NA	NA	NA	NA	2.14005	NA
AC007000.2	NA	NA	NA	NA	NA	NA	NA	1.21699	NA	NA	NA	NA	NA	NA	NA	NA	NA	NA	NA	NA	NA	NA	NA	NA	NA
AC007009.1	3.02422	1.05464	3.42637	1.37452	NA	NA	NA	NA	NA	2.67448	NA	2.04497	NA	1.09299	1.60032	1.8845	NA	3.87066	NA	2.35395	NA	2.0479	3.07907	3.86833	1.36242
AC007029.1	NA	NA	NA	NA	NA	NA	NA	NA	NA	NA	NA	1.01011	NA	NA	NA	NA	NA	NA	NA	NA	NA	NA	NA	NA	NA
AC007032.1	NA	NA	NA	NA	NA	NA	NA	NA	NA	NA	NA	NA	NA	NA	NA	NA	NA	NA	NA	NA	NA	NA	NA	NA	NA
AC007066.3	NA	1.32355	NA	NA	NA	NA	NA	NA	NA	NA	NA	NA	NA	NA	NA	NA	NA	1.03796	NA	NA	NA	NA	1.19743	NA	NA
AC007098.1	NA	NA	NA	NA	NA	NA	NA	NA	NA	NA	NA	NA	NA	NA	NA	NA	NA	NA	NA	NA	NA	NA	NA	1.42444	NA
AC007114.1	4.85619	2.8453	2.34657	3.46033	2.27578	3.93427	4.50723	3.1547	1.40382	2.32473	4.5561	1.29267	2.20614	2.75487	3.2109	1.75514	3.96675	2.45656	1.61782	4.6042	3.30628	1.62219	1.05678	6.08463	3.39994
AC007130.1	NA	NA	NA	NA	NA	NA	NA	NA	NA	NA	1.81218	NA	NA	NA	NA	NA	NA	NA	NA	NA	NA	NA	NA	NA	NA
AC007182.2	NA	1.76218	4.93467	2.46311	1.73214	1.76321	NA	NA	1.29819	1.51042	1.70467	2.40988	NA	NA	1.09348	1.26776	NA	NA	NA	1.74193	3.48073	NA	NA	NA	2.9502
AC007192.1	NA	NA	NA	NA	NA	NA	NA	NA	NA	NA	1.28739	NA	19.1239	NA	NA	NA	NA	NA	NA	NA	NA	NA	NA	NA	NA
AC007216.2	NA	NA	NA	NA	NA	NA	NA	NA	NA	NA	NA	NA	NA	NA	NA	NA	NA	NA	NA	NA	NA	NA	NA	1.22032	NA
AC007216.3	NA	NA	NA	NA	NA	NA	NA	NA	NA	NA	NA	NA	NA	NA	NA	NA	NA	NA	NA	NA	NA	NA	NA	1.40904	NA
AC007229.1	NA	NA	1.20533	1.89922	NA	NA	NA	NA	NA	NA	NA	NA	NA	NA	NA	NA	NA	NA	NA	NA	NA	NA	NA	NA	NA
AC007292.1	NA	NA	NA	NA	NA	NA	NA	NA	NA	NA	NA	NA	NA	NA	NA	NA	NA	NA	NA	NA	NA	NA	NA	NA	NA
AC007292.2	NA	NA	NA	NA	NA	NA	NA	1.15354	NA	NA	NA	NA	NA	NA	NA	NA	NA	NA	NA	NA	NA	NA	NA	NA	NA
AC007318.1	1.57643	3.18358	4.03393	3.12994	3.43356	5.45558	2.18552	3.20837	2.90407	NA	3.54111	6.14357	3.42091	1.78815	3.26135	3.88719	1.2475	1.06161	NA	NA	3.90775	1.28847	1.68396	NA	4.21955
AC007325.2	6.45992	8.81452	7.44116	22.9895	8.19887	16.9317	10.572	29.7385	7.90496	28.3831	14.2897	10.7805	10.333	6.16072	11.8014	13.5573	6.85425	6.94815	19.6946	10.0217	7.16581	16.8601	13.1975	21.6185	13.5971
AC007325.3	NA	NA	3.03088	NA	NA	NA	NA	1.31433	1.56363	NA	NA	NA	1.33648	NA	1.04411	1.22848	NA	NA	NA	NA	NA	NA	NA	NA	NA
AC007325.4	8.28383	8.0412	8.81115	9.00677	6.37856	9.23829	9.6463	6.17193	5.44154	8.4625	8.0229	10.0704	5.87357	4.54527	9.01643	15.015	5.37903	9.12631	9.62533	10.2865	6.17691	17.5878	14.4143	14.8113	6.28238
AC007336.1	NA	NA	NA	NA	NA	NA	NA	NA	NA	NA	NA	NA	NA	NA	NA	NA	NA	NA	NA	NA	NA	NA	NA	NA	NA
AC007383.1	6.58032	2.72293	3.1321	3.38013	5.21006	3.04801	7.83038	3.40104	4.02638	3.26291	6.6923	3.80405	6.75825	2.52236	4.83246	4.10104	5.08004	2.62996	3.45593	5.4366	3.41518	2.19922	1.66305	1.99244	3.88115
AC007389.3	NA	NA	NA	NA	NA	NA	NA	NA	NA	NA	NA	1.25498	NA	NA	NA	NA	NA	NA	NA	NA	NA	NA	NA	NA	NA
AC007405.3	1.51837	NA	NA	1.34837	NA	NA	NA	2.63015	NA	1.0405	NA	NA	NA	NA	NA	NA	NA	NA	NA	1.11527	NA	NA	NA	NA	NA
AC007406.5	NA	NA	NA	NA	NA	NA	NA	NA	NA	NA	NA	NA	NA	NA	NA	NA	NA	NA	NA	NA	NA	NA	NA	NA	NA
AC007448.4	NA	NA	NA	NA	NA	NA	NA	NA	NA	NA	1.57744	NA	NA	NA	NA	NA	NA	NA	NA	NA	NA	NA	NA	1.19709	NA
AC007485.2	NA	NA	NA	NA	NA	NA	NA	1.11409	NA	NA	NA	NA	1.18556	NA	NA	NA	NA	NA	NA	NA	NA	NA	NA	1.62341	NA
AC007496.2	NA	NA	NA	NA	NA	NA	NA	NA	NA	NA	NA	NA	NA	NA	NA	NA	NA	NA	NA	NA	NA	NA	NA	1.27719	NA
AC007546.1	NA	NA	NA	NA	NA	NA	NA	NA	NA	NA	NA	NA	NA	NA	NA	NA	NA	NA	NA	NA	NA	NA	NA	NA	NA
AC007556.1	NA	NA	NA	NA	NA	NA	NA	NA	NA	NA	NA	NA	1.05745	NA	NA	NA	NA	NA	NA	NA	NA	NA	NA	NA	NA
AC007566.1	NA	NA	NA	NA	NA	NA	NA	NA	NA	NA	NA	NA	NA	NA	NA	NA	NA	NA	NA	NA	NA	NA	NA	NA	NA
AC007611.1	NA	NA	NA	1.10378	NA	NA	1.37684	NA	NA	NA	NA	NA	NA	1.16141	1.7499	NA	NA	1.31828	NA	NA	NA	NA	NA	NA	NA
AC007683.1	NA	NA	NA	NA	NA	NA	NA	NA	NA	NA	NA	NA	NA	NA	NA	NA	NA	NA	NA	NA	NA	NA	NA	1.13861	NA
AC007686.1	NA	NA	NA	NA	NA	NA	NA	NA	NA	1.16711	NA	NA	NA	NA	NA	NA	NA	NA	NA	NA	1.89117	NA	NA	NA	NA
AC007688.1	NA	NA	NA	NA	NA	NA	NA	NA	NA	NA	NA	NA	NA	NA	NA	NA	NA	NA	NA	NA	NA	NA	NA	3.08399	NA
AC007688.2	NA	NA	1.0411	NA	NA	NA	NA	NA	NA	NA	NA	NA	NA	NA	NA	NA	NA	NA	NA	NA	NA	NA	NA	2.94093	NA
AC007731.4	NA	NA	NA	NA	NA	NA	NA	NA	NA	NA	NA	NA	1.11113	NA	NA	NA	NA	NA	NA	NA	NA	NA	NA	1.20696	NA
AC007750.1	NA	NA	NA	NA	NA	NA	NA	NA	NA	NA	NA	NA	1.65254	NA	NA	NA	NA	NA	NA	NA	NA	NA	NA	NA	NA
AC007773.1	1.27048	NA	1.07239	NA	NA	NA	NA	NA	1.22885	NA	NA	NA	NA	NA	NA	NA	1.17596	NA	NA	NA	1.31639	NA	NA	NA	NA
AC007849.1	NA	NA	NA	NA	NA	NA	NA	NA	NA	NA	NA	NA	NA	NA	NA	NA	NA	NA	NA	NA	NA	NA	NA	1.70141	NA
AC007879.3	NA	NA	NA	NA	NA	NA	NA	NA	NA	NA	NA	NA	1.53364	NA	NA	NA	NA	NA	NA	NA	NA	NA	NA	2.04453	NA
AC007881.1	NA	2.22331	1.2096	2.12786	1.8581	1.04499	1.49184	1.40205	2.63506	3.77084	NA	2.29991	1.21233	1.60293	2.80652	NA	NA	2.44704	2.10311	1.74003	1.62075	1.19257	2.83703	3.65543	1.63327
AC007881.4	NA	NA	NA	NA	NA	NA	NA	NA	NA	NA	NA	NA	NA	NA	NA	NA	NA	NA	NA	NA	NA	NA	NA	NA	NA
AC007906.2	8.01237	4.80127	9.77336	3.8037	2.09942	NA	1.07588	2.55697	3.37003	2.84093	4.16171	NA	3.11651	1.34477	2.94893	1.95774	1.03754	NA	1.43883	2.74677	2.22931	1.26609	1.32998	3.80832	7.33662
AC007938.3	NA	NA	NA	NA	NA	NA	NA	NA	NA	NA	NA	NA	1.25432	NA	NA	NA	NA	NA	NA	NA	NA	NA	NA	1.14109	NA
AC007996.1	NA	NA	NA	NA	NA	NA	NA	1.44609	NA	NA	NA	NA	1.21917	NA	NA	NA	NA	NA	NA	NA	NA	NA	NA	NA	NA
AC007998.2	1.03917	NA	1.12641	NA	NA	NA	1.14435	NA	1.6233	1.10171	1.534	NA	NA	NA	NA	NA	NA	1.49813	1.0425	NA	NA	NA	1.67952	NA	1.42829
AC008011.2	NA	NA	3.01134	NA	NA	NA	1.27075	1.70275	NA	NA	NA	1.02857	3.62319	NA	1.12333	1.10701	NA	NA	NA	NA	2.41737	NA	NA	1.11763	NA
AC008013.1	NA	NA	NA	NA	NA	NA	NA	NA	NA	NA	NA	NA	NA	NA	NA	NA	NA	NA	NA	NA	NA	NA	NA	NA	NA
AC008014.1	6.59129	4.80394	8.01816	4.57559	3.35395	3.14508	2.20415	1.92481	2.85333	4.07957	2.42287	4.06659	3.06474	1.91689	1.1214	5.39843	3.66298	2.44946	2.36919	4.13951	3.43572	1.34956	2.1355	3.42348	2.97783
AC008026.1	NA	NA	NA	NA	NA	NA	NA	NA	NA	NA	NA	NA	NA	NA	NA	NA	1.1328	NA	NA	NA	NA	NA	NA	NA	NA
AC008035.1	4.89003	3.17458	2.98815	1.14831	2.05319	1.15384	NA	1.03889	NA	1.82738	NA	2.28852	1.46691	NA	1.09059	2.64549	1.63858	NA	NA	1.78907	1.70858	1.9316	1.68585	1.96334	2.30325
AC008038.1	465.973	495.675	433.392	497.841	377.065	520.688	276.605	243.759	428.067	429.659	320.529	435.814	293.657	379.152	377.944	394.844	454.802	247.36	369.522	384.662	488.266	347.828	304.256	212.418	437.618
AC008083.2	NA	1.15328	1.82343	1.6244	1.97812	NA	NA	1.22499	7.22714	4.19409	1.81845	1.47377	2.79298	NA	4.01929	1.85223	NA	NA	1.14114	1.72469	1.85122	NA	NA	NA	1.59083
AC008083.3	NA	NA	NA	NA	NA	NA	NA	NA	2.88794	NA	NA	NA	NA	NA	NA	1.03961	NA	NA	NA	NA	NA	NA	NA	NA	NA
AC008105.2	7.28402	4.22195	2.37568	3.02804	4.56674	4.06415	3.16175	NA	2.79627	2.57877	2.36139	2.18958	2.37679	1.27763	NA	3.35555	4.59699	7.26101	4.73856	2.30535	2.40703	8.93989	3.68322	3.91453	2.56518
AC008115.3	NA	NA	NA	NA	NA	NA	NA	NA	NA	NA	NA	NA	NA	NA	NA	NA	NA	NA	NA	NA	NA	NA	NA	NA	NA
AC008124.1	NA	NA	1.12637	NA	NA	1.48193	NA	NA	NA	NA	1.02773	NA	NA	NA	NA	NA	NA	NA	NA	NA	NA	NA	NA	NA	NA
AC008147.1	NA	NA	NA	NA	NA	NA	NA	NA	NA	NA	NA	NA	NA	NA	NA	NA	NA	NA	NA	NA	NA	NA	NA	2.17278	NA
AC008147.3	NA	NA	NA	NA	NA	NA	NA	NA	NA	NA	NA	NA	NA	NA	NA	NA	NA	NA	NA	NA	NA	NA	NA	11.0806	NA
AC008393.1	NA	NA	NA	NA	1.07844	NA	NA	NA	NA	NA	NA	NA	NA	NA	NA	NA	NA	NA	NA	NA	NA	NA	NA	NA	NA
AC008397.1	29.5933	21.9123	10.6054	7.3886	20.3022	9.90882	5.09833	2.50881	3.42579	9.79051	27.5649	5.00469	6.73941	5.92152	11.7269	3.95448	11.1606	2.6601	14.2858	9.98867	5.88713	6.59269	6.65113	34.5596	22.3929
AC008397.2	NA	NA	NA	NA	NA	NA	NA	NA	NA	NA	NA	NA	NA	NA	NA	NA	NA	NA	NA	NA	NA	NA	NA	2.23267	NA
AC008429.1	NA	NA	NA	NA	NA	NA	NA	NA	NA	NA	NA	NA	NA	NA	NA	NA	NA	NA	NA	NA	1.15019	NA	NA	NA	NA
AC008429.2	NA	1.15704	5.20582	NA	1.80971	NA	NA	NA	NA	NA	1.00183	1.69583	1.35265	NA	NA	1.03234	NA	NA	NA	NA	3.91191	NA	NA	NA	2.18163
AC008443.4	1.86339	1.24786	1.18886	2.43919	1.60684	2.72741	2.45807	NA	NA	NA	NA	3.18413	NA	1.20292	NA	1.13333	3.16128	1.00313	1.80571	1.9397	1.29975	1.81361	1.55358	2.23847	1.64288
AC008443.5	NA	NA	NA	NA	NA	NA	NA	NA	NA	NA	NA	NA	NA	NA	NA	NA	NA	NA	NA	NA	NA	NA	NA	1.43372	NA
AC008481.2	NA	NA	NA	NA	NA	NA	NA	NA	NA	NA	NA	NA	NA	NA	NA	NA	NA	NA	NA	NA	NA	NA	NA	1.8173	NA
AC008555.4	NA	NA	NA	NA	NA	NA	NA	NA	NA	NA	NA	NA	NA	NA	NA	NA	NA	NA	NA	NA	NA	NA	NA	NA	NA
AC008556.1	NA	NA	NA	NA	NA	NA	NA	NA	NA	NA	NA	NA	1.32048	NA	NA	NA	NA	NA	NA	NA	NA	NA	NA	1.3038	NA
AC008608.2	5.24041	5.31544	3.83021	2.29973	NA	3.87802	5.84295	2.39335	2.43669	2.4385	3.94703	3.56265	3.6848	1.71284	1.33798	6.29985	5.77766	7.93149	5.78231	3.48791	2.85892	6.77386	4.48877	5.76582	3.07938
AC008610.1	NA	NA	NA	NA	NA	2.04465	NA	NA	NA	NA	NA	NA	NA	NA	NA	1.19398	NA	NA	NA	NA	NA	1.11736	NA	1.09791	NA
AC008663.1	NA	NA	NA	NA	NA	NA	NA	NA	1.52246	2.25515	NA	NA	NA	NA	1.63128	NA	NA	NA	NA	NA	NA	NA	1.1873	NA	1.00096
AC008687.2	NA	NA	NA	NA	NA	NA	NA	NA	NA	NA	NA	NA	NA	NA	NA	NA	NA	NA	NA	NA	NA	NA	NA	1.18048	NA
AC008687.3	2.8151	NA	NA	2.1619	NA	1.64422	3.2022	1.70581	1.15378	NA	1.25735	NA	2.91704	1.35549	1.13291	1.2803	1.75691	1.31525	1.73706	1.01954	1.78429	1.09965	NA	3.45823	1.34144
AC008687.4	2.19776	1.07712	NA	1.19288	NA	NA	3.34365	NA	1.44864	NA	NA	NA	2.56788	NA	1.9261	1.7717	NA	1.92727	NA	NA	1.29346	3.00924	1.39687	1.52771	NA
AC008687.7	NA	1.43708	NA	NA	NA	1.38735	NA	NA	NA	NA	2.14418	1.08995	NA	1.85605	NA	1.65105	1.5446	1.00944	NA	1.15391	NA	NA	NA	NA	NA
AC008687.8	4.09706	2.31481	2.13171	NA	1.12655	1.32523	2.64851	3.78371	1.53952	2.401	1.86568	NA	2.44521	2.75148	NA	2.67801	2.11372	5.48335	3.14893	1.50536	1.97061	2.00563	3.14186	1.83636	1.12992
AC008735.2	NA	NA	1.06981	NA	NA	NA	NA	NA	NA	NA	NA	NA	NA	NA	NA	NA	NA	NA	NA	NA	NA	NA	NA	1.36862	NA
AC008736.1	2.49588	1.1628	1.41094	1.86844	NA	1.597	2.70146	2.17263	NA	1.68544	2.04772	NA	2.61246	2.2272	2.70814	1.79935	1.41407	1.68199	1.70632	1.38177	2.22083	1.44153	1.006	3.45681	1.17356
AC008737.1	NA	NA	NA	NA	NA	NA	NA	NA	NA	NA	NA	NA	NA	NA	NA	NA	NA	NA	NA	NA	NA	NA	NA	NA	NA
AC008750.7	NA	NA	NA	NA	NA	NA	NA	NA	NA	1.07472	NA	NA	NA	1.08017	NA	NA	NA	NA	1.06959	NA	NA	NA	1.3764	NA	NA
AC008752.4	NA	NA	NA	NA	NA	NA	NA	1.06686	NA	NA	NA	NA	NA	NA	NA	NA	NA	NA	NA	NA	NA	NA	NA	NA	NA
AC008760.1	NA	NA	NA	NA	NA	NA	NA	2.22225	NA	NA	NA	NA	1.35787	NA	NA	NA	NA	NA	NA	NA	NA	NA	NA	3.67221	NA
AC008760.2	NA	NA	NA	NA	1.68818	NA	5.0389	NA	NA	NA	1.93742	NA	NA	NA	NA	NA	NA	NA	NA	2.75646	NA	NA	NA	8.5734	NA
AC008763.2	NA	NA	NA	NA	NA	NA	NA	NA	NA	NA	NA	NA	2.64106	NA	NA	NA	NA	NA	NA	NA	NA	NA	1.04822	NA	NA
AC008764.2	NA	NA	1.02418	NA	NA	NA	NA	NA	NA	NA	NA	NA	2.21763	NA	NA	NA	NA	NA	NA	NA	1.21439	NA	NA	NA	NA
AC008764.6	1.85959	NA	NA	NA	NA	NA	NA	NA	NA	NA	NA	NA	NA	NA	NA	NA	NA	NA	NA	NA	NA	NA	NA	1.01989	NA
AC008764.8	NA	NA	NA	NA	NA	NA	NA	NA	NA	NA	NA	NA	NA	NA	NA	NA	NA	NA	NA	NA	NA	NA	NA	NA	NA
AC008771.1	2.2234	2.06555	NA	1.57712	1.65825	NA	2.22722	NA	NA	NA	1.4749	1.08717	1.11732	1.28687	2.27372	1.37217	1.16258	1.25021	1.59638	1.70977	1.01525	NA	1.23061	4.41228	1.29004
AC008781.1	NA	NA	NA	NA	NA	1.38913	NA	NA	NA	NA	1.48398	NA	NA	NA	1.13169	NA	NA	NA	NA	NA	1.07741	NA	NA	NA	NA
AC008850.1	NA	NA	NA	NA	NA	NA	NA	NA	NA	NA	NA	NA	NA	NA	NA	NA	NA	NA	NA	NA	NA	NA	NA	1.28086	NA
AC008870.2	NA	NA	NA	NA	NA	NA	NA	NA	NA	NA	NA	NA	NA	NA	NA	NA	NA	NA	NA	NA	NA	NA	NA	1.13607	NA
AC008870.3	NA	NA	NA	NA	NA	NA	NA	NA	NA	NA	NA	NA	NA	NA	NA	NA	NA	NA	NA	NA	NA	NA	NA	1.30137	NA
AC008875.3	NA	NA	NA	NA	NA	NA	NA	NA	NA	NA	NA	NA	1.77717	NA	NA	NA	NA	NA	NA	NA	NA	NA	NA	2.42431	NA
AC008878.1	3.62141	1.34105	NA	2.13215	NA	NA	2.52385	NA	NA	1.53329	NA	NA	NA	1.74931	2.18502	2.95811	NA	2.80316	NA	NA	7.22033	1.36538	NA	NA	NA
AC008894.3	NA	NA	NA	NA	NA	1.23795	NA	1.63569	NA	NA	NA	1.49127	NA	NA	NA	NA	NA	NA	NA	NA	1.92777	NA	1.26824	2.85481	NA
AC008906.1	NA	NA	NA	NA	NA	NA	NA	1.69445	NA	NA	NA	NA	1.95074	NA	NA	NA	NA	NA	NA	NA	NA	NA	NA	1.40318	NA
AC008906.2	NA	NA	NA	NA	NA	NA	NA	1.07214	NA	NA	NA	NA	NA	NA	NA	NA	NA	NA	NA	NA	NA	NA	NA	NA	NA
AC008915.3	1.68017	1.31988	1.14344	NA	NA	NA	NA	1.1283	1.87372	1.18145	NA	NA	2.43221	2.4776	NA	NA	NA	NA	1.70927	1.04295	NA	NA	2.68168	NA	NA
AC008946.1	1.13401	NA	NA	1.24916	1.34596	1.43901	1.46237	NA	NA	NA	1.17851	1.40201	NA	NA	NA	NA	NA	2.16381	NA	NA	NA	NA	NA	NA	1.11718
AC008966.1	2.13144	1.24357	2.3103	1.59593	NA	NA	1.048	1.77429	1.25653	NA	2.48183	1.15055	2.02321	NA	1.08619	NA	NA	NA	NA	NA	1.58051	NA	NA	NA	1.47517
AC008966.3	NA	NA	NA	NA	NA	NA	NA	NA	1.35186	NA	NA	NA	NA	NA	NA	NA	NA	NA	NA	NA	NA	NA	NA	NA	NA
AC008969.1	NA	NA	NA	NA	NA	NA	NA	NA	NA	NA	NA	NA	NA	NA	NA	NA	NA	NA	NA	NA	NA	NA	NA	NA	NA
AC008972.2	NA	1.04833	NA	NA	NA	NA	NA	NA	1.41749	NA	NA	NA	NA	NA	NA	NA	NA	NA	NA	NA	NA	NA	NA	NA	NA
AC008982.2	NA	NA	NA	NA	NA	NA	NA	2.13263	NA	NA	NA	NA	1.27707	NA	NA	NA	NA	NA	NA	NA	NA	NA	NA	2.49504	NA
AC009005.1	2.72265	NA	2.45637	1.83009	NA	2.3696	1.55851	NA	NA	NA	1.0049	2.60553	1.6246	1.31974	1.46695	1.04387	2.49883	1.38353	1.01031	2.01052	NA	1.96092	1.20935	2.11294	1.98541
AC009053.1	NA	NA	NA	NA	NA	NA	NA	1.44858	NA	NA	NA	NA	2.31138	NA	NA	NA	NA	NA	NA	NA	NA	NA	NA	NA	NA
AC009054.2	NA	NA	NA	NA	NA	NA	NA	NA	NA	NA	1.40611	NA	1.04286	1.48617	NA	NA	NA	NA	NA	NA	NA	NA	NA	1.57851	NA
AC009061.2	1.47092	1.46918	1.88915	1.25283	NA	2.90425	2.08658	NA	NA	NA	1.7899	1.34763	NA	1.27236	NA	NA	1.91368	1.19601	1.20748	NA	NA	NA	1.0887	1.16948	2.12182
AC009065.4	2.53506	1.69876	NA	NA	NA	1.24542	NA	NA	NA	NA	2.10428	NA	NA	NA	1.09128	NA	1.14983	1.66783	NA	NA	NA	1.79611	1.35953	1.92716	NA
AC009065.8	NA	NA	NA	NA	NA	NA	NA	NA	NA	NA	NA	NA	NA	NA	NA	NA	NA	NA	NA	NA	NA	NA	NA	1.92471	NA
AC009065.9	5.09923	NA	9.81198	NA	NA	NA	NA	NA	NA	2.39347	NA	NA	NA	NA	NA	NA	NA	NA	3.24976	NA	NA	NA	NA	NA	NA
AC009090.1	NA	NA	NA	NA	NA	NA	NA	NA	NA	NA	NA	NA	NA	NA	NA	NA	NA	NA	NA	NA	NA	NA	NA	1.43441	NA
AC009097.2	NA	NA	NA	NA	NA	1.95178	NA	NA	NA	NA	1.0536	1.37704	NA	NA	NA	NA	2.0835	NA	NA	NA	NA	NA	NA	1.57902	NA
AC009118.2	1.3868	NA	1.37677	1.28541	NA	3.39745	2.40863	NA	NA	NA	NA	1.62917	NA	NA	NA	1.57301	2.30228	1.36291	1.36079	1.95264	1.00567	NA	NA	NA	1.63052
AC009119.1	NA	NA	NA	NA	NA	NA	NA	NA	NA	1.03647	1.37438	NA	NA	NA	1.27634	NA	NA	NA	1.04514	NA	NA	NA	NA	NA	2.10923
AC009120.1	NA	NA	NA	NA	NA	NA	NA	NA	NA	NA	NA	NA	NA	NA	NA	NA	NA	NA	NA	NA	NA	NA	NA	1.48177	NA
AC009120.2	NA	NA	NA	NA	NA	NA	NA	NA	NA	NA	NA	NA	NA	NA	NA	NA	NA	NA	NA	NA	NA	NA	NA	1.55116	NA
AC009121.4	NA	NA	NA	NA	1.41045	1.16794	NA	NA	NA	NA	NA	NA	NA	NA	NA	2.02666	NA	NA	NA	1.43271	NA	NA	NA	NA	2.00322
AC009123.1	1.10182	NA	1.03267	NA	1.31093	NA	NA	1.64265	1.12937	NA	NA	NA	NA	NA	NA	NA	NA	NA	NA	NA	NA	NA	NA	1.336	NA
AC009133.1	3.0552	NA	3.23043	2.74994	1.74402	NA	3.15465	NA	1.40181	NA	2.7236	NA	1.60365	NA	1.4432	NA	1.54536	3.46004	2.89266	1.02973	NA	5.32253	2.18049	19.4821	1.26296
AC009171.2	2.52637	1.32659	1.8265	1.14226	NA	NA	NA	2.09479	NA	1.22958	NA	NA	NA	1.54971	NA	NA	1.1234	1.91785	NA	NA	NA	NA	2.27216	NA	NA
AC009226.1	NA	NA	NA	NA	NA	NA	NA	NA	NA	NA	NA	NA	NA	NA	NA	NA	NA	NA	NA	NA	NA	NA	NA	NA	NA
AC009236.1	1.25082	1.59081	2.59437	2.72026	NA	2.76688	1.02349	NA	2.54723	NA	NA	1.06986	1.95115	NA	1.85211	3.21611	2.04658	NA	NA	1.59622	NA	NA	NA	NA	1.5465
AC009237.14	1.60558	1.98817	NA	2.05295	1.62331	NA	NA	2.5352	1.89801	1.30076	1.76009	NA	2.19709	NA	1.01352	NA	NA	1.62555	1.27893	1.31818	NA	1.15908	NA	1.21296	1.28378
AC009237.3	NA	NA	1.00126	NA	NA	NA	NA	NA	NA	NA	NA	NA	NA	NA	NA	NA	NA	NA	NA	NA	NA	NA	NA	NA	NA
AC009244.1	5.35872	14.2226	19.3096	12.5471	15.0948	23.7634	6.66765	9.04764	16.4491	12.4958	19.1351	20.658	10.3759	6.16367	18.8867	27.5113	3.98677	2.76472	2.77503	18.7672	17.3894	6.33238	5.12776	15.4858	21.7879
AC009245.1	4.6064	5.53595	24.0075	3.9386	6.63061	8.08884	1.0053	11.4777	10.8459	8.39819	5.5344	10.9341	15.1166	2.64914	7.85118	7.93347	1.22784	1.60663	NA	10.4256	19.2658	3.86758	2.18892	7.35218	12.3312
AC009271.1	NA	NA	NA	1.78424	1.41685	NA	NA	2.33453	3.38661	NA	NA	1.45331	1.29526	4.26318	5.25442	1.51863	NA	1.24156	1.03824	NA	1.48033	1.02181	NA	1.36126	NA
AC009271.2	NA	NA	NA	NA	NA	NA	NA	NA	NA	NA	NA	NA	NA	NA	1.16184	NA	NA	NA	NA	NA	NA	NA	NA	NA	NA
AC009275.1	2.51512	1.88159	1.25556	1.02631	1.96239	NA	1.20135	1.61062	1.70581	1.41081	NA	NA	1.75809	1.62946	1.60314	2.05335	1.74499	NA	1.15253	1.60247	1.47708	NA	NA	2.28239	1.26964
AC009283.1	1.22686	NA	NA	NA	NA	NA	NA	1.1007	NA	NA	NA	NA	1.36171	NA	NA	NA	NA	NA	NA	NA	NA	NA	NA	3.10551	NA
AC009303.4	NA	NA	NA	NA	NA	NA	NA	NA	NA	NA	NA	NA	NA	NA	NA	NA	NA	NA	NA	NA	NA	NA	NA	NA	NA
AC009309.2	NA	1.58895	NA	1.88475	NA	NA	NA	NA	NA	NA	NA	NA	NA	NA	NA	NA	NA	NA	NA	NA	NA	NA	NA	NA	NA
AC009318.3	NA	NA	NA	NA	NA	NA	NA	NA	NA	NA	NA	NA	NA	NA	NA	NA	NA	NA	NA	NA	NA	NA	NA	3.30015	NA
AC009403.1	NA	1.2946	2.23515	1.42657	NA	1.60844	NA	2.13881	1.99878	1.55597	NA	1.3426	1.5601	NA	2.92497	1.68109	NA	NA	1.07454	NA	1.07811	NA	NA	1.93588	2.22547
AC009404.1	NA	NA	1.00772	NA	NA	NA	NA	NA	NA	NA	NA	NA	NA	NA	NA	NA	NA	NA	NA	NA	NA	NA	NA	2.38656	NA
AC009412.1	5.66806	5.76682	8.35057	7.94649	10.4525	8.72669	3.19274	8.53292	15.8946	7.65422	12.2332	10.2012	7.27914	2.20494	8.24066	11.8675	2.17164	1.43891	1.63932	10.3513	11.0182	3.98306	1.56724	2.25594	10.2802
AC009506.1	1.65703	1.24738	NA	1.53332	NA	NA	1.1651	1.22877	NA	NA	NA	1.13699	3.11329	NA	1.75186	1.23085	NA	NA	NA	NA	1.29902	NA	NA	NA	1.09451
AC009509.2	NA	NA	NA	NA	NA	NA	NA	NA	NA	NA	NA	NA	NA	NA	NA	NA	NA	NA	NA	1.11476	NA	NA	NA	NA	NA
AC009509.5	NA	NA	NA	NA	NA	NA	NA	NA	NA	NA	NA	NA	NA	NA	NA	NA	NA	NA	NA	NA	NA	NA	NA	1.40212	NA
AC009533.1	NA	NA	1.40524	NA	NA	NA	NA	2.15886	NA	NA	NA	NA	1.32678	NA	NA	1.24854	NA	NA	NA	NA	NA	NA	NA	1.24998	1.22657
AC009549.1	NA	NA	1.53714	NA	NA	NA	4.78553	NA	NA	NA	3.0328	NA	3.50631	NA	NA	NA	NA	NA	NA	1.13374	NA	NA	NA	2.06629	1.34226
AC009554.2	NA	NA	NA	NA	NA	NA	NA	NA	NA	NA	NA	NA	NA	NA	NA	NA	NA	NA	NA	NA	NA	NA	NA	2.39736	NA
AC009570.1	NA	NA	NA	NA	NA	NA	NA	NA	NA	NA	1.15998	NA	NA	NA	NA	NA	NA	NA	NA	NA	NA	NA	NA	NA	NA
AC009686.2	NA	NA	NA	NA	NA	NA	NA	NA	NA	NA	NA	NA	NA	NA	NA	NA	NA	NA	NA	NA	NA	NA	NA	1.01191	NA
AC009716.1	NA	NA	NA	NA	NA	NA	NA	NA	NA	NA	NA	NA	NA	NA	NA	NA	NA	NA	NA	NA	NA	NA	NA	1.15131	NA
AC009779.2	2.97215	2.28488	1.25182	2.1443	1.1219	NA	1.74118	2.40698	1.70047	1.07728	1.1309	NA	1.58315	2.88199	1.16385	1.09183	1.54915	1.50817	1.56341	1.03304	1.33498	NA	1.01253	2.49301	1.71949
AC009779.3	1.06717	NA	NA	NA	NA	NA	1.09085	1.3841	NA	NA	1.14046	NA	NA	NA	NA	NA	NA	NA	NA	NA	NA	NA	1.01775	1.53802	NA
AC009831.1	NA	NA	NA	NA	NA	NA	NA	NA	NA	NA	NA	NA	NA	NA	NA	NA	NA	NA	NA	NA	NA	NA	NA	NA	NA
AC009902.2	NA	NA	NA	NA	NA	NA	NA	1.3618	NA	NA	NA	NA	1.18768	NA	NA	NA	NA	NA	NA	NA	NA	NA	NA	NA	NA
AC009996.1	NA	NA	NA	NA	NA	NA	NA	NA	NA	NA	NA	NA	NA	NA	NA	NA	NA	NA	NA	NA	NA	NA	NA	1.3752	NA
AC010132.3	NA	NA	NA	NA	NA	NA	NA	NA	NA	NA	NA	NA	NA	NA	NA	NA	NA	NA	NA	NA	NA	NA	NA	NA	NA
AC010186.2	3.01936	1.84211	5.69197	5.41693	9.61731	3.78886	2.75927	5.60349	3.14848	2.38525	10.2427	3.0638	4.94604	2.1849	2.46554	4.09687	1.25678	NA	NA	3.8009	4.71158	NA	1.09674	2.21217	4.50933
AC010198.2	NA	NA	NA	NA	NA	NA	NA	1.21871	NA	NA	NA	NA	1.83898	NA	NA	NA	NA	NA	NA	NA	1.40192	NA	1.24107	NA	NA
AC010203.1	NA	NA	NA	NA	NA	NA	NA	1.50639	NA	NA	NA	NA	1.72044	NA	2.26023	NA	NA	NA	NA	1.01798	NA	NA	NA	NA	NA
AC010207.1	NA	NA	NA	NA	NA	NA	NA	NA	NA	NA	NA	NA	NA	NA	NA	NA	NA	NA	NA	NA	NA	NA	NA	NA	NA
AC010247.1	NA	NA	NA	NA	NA	NA	1.13423	NA	NA	NA	NA	NA	NA	NA	NA	NA	NA	NA	NA	NA	NA	NA	NA	NA	NA
AC010271.1	NA	NA	NA	NA	NA	NA	NA	NA	NA	NA	NA	NA	NA	NA	NA	NA	NA	NA	NA	NA	NA	NA	NA	1.07902	NA
AC010275.1	1.16509	NA	NA	NA	NA	NA	NA	NA	4.30983	NA	NA	NA	NA	NA	NA	1.92105	NA	NA	NA	NA	NA	NA	NA	NA	NA
AC010319.4	NA	NA	NA	NA	NA	NA	NA	NA	NA	NA	NA	NA	NA	NA	NA	NA	NA	NA	NA	NA	NA	NA	NA	NA	NA
AC010323.1	41.6493	12.8762	5.15399	16.2907	5.76107	15.4369	3.74414	4.44353	21.5368	2.24987	4.8937	14.5543	4.25533	29.9498	3.38341	12.0323	5.03842	4.47931	3.66133	2.3104	20.757	6.03929	2.17422	6.46459	3.11883
AC010325.1	NA	NA	NA	NA	NA	NA	NA	NA	1.21266	NA	NA	NA	NA	NA	NA	NA	NA	1.01352	NA	NA	1.38325	2.3942	NA	NA	NA
AC010326.3	NA	NA	NA	NA	NA	NA	NA	NA	1.01028	NA	1.00802	1.03015	1.50366	NA	NA	NA	NA	NA	NA	NA	NA	NA	NA	3.45692	NA
AC010326.4	1.01277	NA	NA	NA	NA	NA	NA	1.57853	NA	NA	1.48132	NA	2.08698	NA	NA	NA	NA	NA	NA	NA	1.43478	NA	NA	15.1353	NA
AC010327.4	NA	1.06945	NA	1.08833	NA	NA	1.73912	1.02806	3.99626	1.40243	NA	NA	NA	1.42459	NA	NA	1.92742	1.34794	3.20879	NA	NA	NA	NA	NA	NA
AC010327.6	NA	NA	NA	NA	NA	NA	NA	NA	NA	NA	1.17326	NA	1.05494	NA	NA	NA	NA	NA	NA	NA	NA	NA	NA	5.26665	NA
AC010331.1	2.51078	NA	1.4002	NA	NA	2.24939	1.86395	NA	NA	1.0024	NA	NA	NA	NA	NA	NA	NA	1.42479	2.00528	NA	NA	1.1722	3.44417	1.13594	1.17976
AC010336.7	NA	NA	NA	NA	NA	NA	NA	NA	NA	NA	NA	NA	NA	NA	NA	NA	NA	NA	NA	NA	NA	NA	NA	NA	NA
AC010343.1	6.60227	6.46228	11.1869	7.95246	6.68164	5.9416	5.40052	7.10396	7.71153	4.47546	8.10533	7.68183	7.9341	4.30584	6.9871	5.49915	6.56856	1.39785	2.72688	6.66996	7.34161	4.79358	3.088	2.50369	8.59563
AC010343.3	NA	NA	NA	NA	NA	NA	NA	NA	5.74326	NA	NA	NA	2.0972	2.2637	2.15194	NA	NA	NA	1.07409	NA	NA	NA	NA	NA	NA
AC010422.3	9.43774	6.39756	5.46616	8.28692	5.69722	5.3183	7.15727	2.13646	6.25467	4.66477	6.03346	6.9836	3.97642	12.4544	5.35028	3.72457	6.85504	7.67393	6.24807	8.42503	7.19128	7.50869	6.19835	1.86688	6.48475
AC010422.8	25.0706	13.3406	11.2132	27.4465	21.3634	15.3782	29.3994	18.5277	17.8341	14.5768	25.928	12.9381	24.2102	27.8134	22.9136	15.3053	28.0121	26.4785	20.4096	12.6908	11.3064	26.2051	17.2801	29.4247	11.4069
AC010463.3	NA	NA	NA	NA	NA	NA	NA	NA	NA	NA	2.28195	NA	NA	NA	NA	NA	NA	NA	NA	NA	NA	NA	NA	NA	NA
AC010487.1	NA	NA	NA	NA	NA	NA	NA	NA	NA	NA	NA	NA	1.14917	NA	NA	NA	NA	NA	NA	NA	NA	NA	NA	6.26187	1.04395
AC010503.5	7.2229	7.09134	2.95616	8.64227	4.69396	13.1082	14.767	7.41825	5.98543	7.63302	10.0541	8.73238	5.04592	11.5256	10.9899	13.0223	7.78865	10.6964	7.54863	8.93524	7.10737	10.1252	7.47178	25.6232	7.19118
AC010504.1	NA	NA	NA	NA	NA	NA	NA	NA	NA	NA	NA	1.13533	NA	NA	NA	NA	NA	NA	NA	NA	NA	NA	NA	NA	NA
AC010507.1	NA	NA	NA	NA	NA	NA	NA	NA	NA	NA	NA	NA	NA	NA	NA	NA	NA	NA	NA	NA	NA	NA	NA	2.49748	NA
AC010519.1	NA	NA	NA	NA	NA	NA	NA	NA	NA	NA	NA	NA	NA	NA	NA	NA	NA	NA	NA	NA	NA	NA	NA	1.02487	NA
AC010531.1	NA	NA	NA	NA	NA	NA	NA	NA	NA	NA	1.05748	NA	1.05329	NA	NA	NA	NA	NA	NA	NA	NA	NA	NA	3.62635	NA
AC010531.3	NA	NA	NA	NA	NA	NA	NA	NA	NA	NA	NA	NA	NA	NA	NA	NA	NA	NA	NA	NA	NA	NA	NA	NA	NA
AC010531.6	6.0995	3.38407	NA	1.91806	1.28305	3.72784	1.93906	NA	1.1259	3.2949	2.19262	2.25801	NA	NA	NA	5.58671	3.18308	5.18922	2.05876	1.64772	1.7174	2.32121	2.94999	4.83945	4.00106
AC010542.5	1.42461	NA	NA	NA	1.22768	NA	NA	NA	NA	NA	NA	NA	NA	NA	NA	NA	NA	NA	NA	NA	1.04589	NA	NA	2.0705	NA
AC010547.4	NA	NA	NA	NA	NA	NA	NA	NA	NA	NA	NA	NA	1.69387	NA	NA	NA	NA	NA	NA	NA	NA	NA	NA	NA	NA
AC010618.2	NA	NA	NA	NA	NA	NA	NA	NA	NA	NA	NA	NA	NA	NA	NA	NA	NA	NA	NA	NA	NA	NA	NA	1.44731	NA
AC010618.3	6.09246	2.33994	3.15131	1.61758	2.4681	2.19001	2.32314	5.47735	5.88335	2.42332	NA	3.81529	4.6693	5.39008	2.60852	1.85266	3.16757	4.85116	5.89241	2.97198	2.62996	6.20648	7.1959	11.1496	1.76868
AC010624.3	NA	NA	NA	NA	NA	NA	NA	NA	NA	NA	NA	NA	NA	NA	NA	NA	NA	NA	NA	NA	NA	NA	NA	1.0235	NA
AC010624.5	1.05879	NA	1.60112	NA	NA	NA	14.9156	2.3761	NA	NA	NA	1.59016	NA	NA	NA	NA	NA	1.25357	NA	NA	NA	NA	NA	NA	1.18184
AC010642.2	24.4037	24.6569	13.9527	11.0168	12.9897	20.2942	20.4504	13.0659	18.3598	22.0458	9.61177	29.0436	18.7233	20.335	16.3957	18.4303	27.8724	35.9887	34.9324	18.7356	15.9365	19.6722	28.9273	19.2054	12.5703
AC010653.3	NA	NA	NA	NA	NA	NA	NA	NA	NA	NA	NA	NA	NA	NA	NA	NA	NA	NA	NA	NA	NA	NA	NA	NA	NA
AC010654.1	NA	NA	NA	NA	NA	NA	NA	NA	NA	NA	NA	NA	NA	NA	NA	NA	NA	NA	NA	NA	NA	NA	NA	1.70517	NA
AC010719.1	NA	NA	NA	NA	NA	NA	NA	NA	NA	NA	NA	NA	NA	NA	NA	NA	NA	NA	NA	NA	NA	NA	NA	1.019	NA
AC010733.1	NA	NA	NA	NA	NA	NA	NA	NA	NA	NA	NA	NA	NA	NA	NA	NA	NA	NA	NA	NA	NA	NA	NA	1.72802	NA
AC010735.2	1.08112	NA	1.52758	NA	NA	NA	NA	2.03335	1.56345	NA	1.02214	NA	1.46025	2.17208	NA	NA	NA	NA	NA	NA	1.114	NA	NA	1.63641	NA
AC010761.1	4.00499	4.15276	8.803	1.82978	2.7105	3.12235	4.93108	8.93339	2.13258	3.15481	3.62481	4.8772	6.08941	2.56074	3.96973	5.59906	2.96791	1.00238	2.6516	3.75472	4.73834	2.15361	5.62655	14.1289	4.31354
AC010761.3	NA	NA	NA	NA	NA	NA	NA	NA	NA	NA	NA	NA	NA	NA	NA	NA	NA	NA	NA	NA	NA	NA	NA	NA	NA
AC010761.4	NA	NA	NA	NA	NA	NA	1.06534	1.44704	NA	NA	NA	NA	1.59346	NA	NA	NA	NA	1.08163	NA	NA	NA	NA	NA	NA	1.15342
AC010761.6	NA	NA	NA	NA	NA	NA	NA	NA	NA	NA	NA	NA	NA	NA	NA	NA	NA	NA	NA	NA	NA	NA	NA	NA	NA
AC010768.2	NA	NA	NA	NA	NA	NA	NA	NA	NA	NA	NA	NA	NA	NA	NA	NA	NA	NA	NA	NA	NA	NA	NA	1.82554	NA
AC010883.1	1.53812	NA	NA	NA	NA	NA	NA	NA	1.12704	NA	2.04304	NA	NA	NA	1.37231	3.18324	2.01275	NA	NA	NA	NA	NA	NA	1.22942	1.36071
AC010894.1	1.35071	1.08873	1.98459	NA	NA	NA	NA	NA	NA	NA	1.90697	1.03843	NA	1.0036	1.35558	NA	NA	2.14734	NA	1.43968	NA	2.21624	1.29	1.85438	1.04499
AC010913.1	4.50299	3.25098	4.44636	3.86384	1.83353	8.35883	2.96005	NA	1.12045	2.75579	2.94122	2.99222	1.55929	2.40496	NA	2.8004	3.35516	5.00128	2.78363	2.12333	3.39788	5.23676	1.85679	3.30641	1.48559
AC010969.2	NA	NA	NA	NA	NA	NA	NA	NA	NA	NA	NA	NA	NA	NA	NA	NA	NA	NA	NA	NA	NA	NA	NA	1.69911	NA
AC010973.2	NA	NA	NA	NA	NA	NA	NA	1.08926	NA	NA	NA	NA	NA	NA	NA	NA	NA	NA	NA	NA	NA	NA	NA	3.19987	NA
AC010976.1	NA	NA	NA	NA	NA	NA	NA	NA	NA	NA	NA	NA	NA	NA	NA	NA	NA	NA	NA	NA	NA	NA	NA	NA	NA
AC010997.5	1.65071	NA	NA	NA	NA	NA	NA	NA	NA	NA	NA	NA	NA	NA	NA	NA	NA	NA	1.27517	NA	NA	NA	NA	NA	NA
AC011043.1	NA	2.00397	3.48334	NA	NA	6.36527	NA	3.663	2.932	NA	NA	NA	4.78619	NA	NA	1.38524	NA	NA	NA	NA	NA	NA	NA	NA	NA
AC011239.1	1.28257	NA	NA	NA	NA	NA	NA	NA	NA	NA	1.20716	NA	NA	NA	NA	NA	NA	NA	NA	NA	NA	NA	NA	NA	NA
AC011247.1	NA	NA	NA	NA	NA	NA	NA	NA	NA	NA	NA	NA	NA	NA	NA	NA	NA	NA	NA	NA	NA	NA	NA	NA	NA
AC011294.1	NA	NA	NA	NA	NA	NA	NA	NA	NA	NA	NA	NA	1.04117	NA	NA	NA	NA	NA	NA	NA	NA	NA	NA	NA	NA
AC011297.1	NA	NA	NA	NA	NA	NA	NA	1.68084	NA	NA	NA	NA	1.2744	NA	NA	NA	NA	NA	NA	NA	NA	NA	NA	1.68024	NA
AC011330.1	1.65906	1.8229	3.14361	2.72619	2.48986	1.55961	1.19706	6.85476	3.24363	2.52027	3.63699	1.66782	6.82015	1.52355	3.02027	1.73818	NA	NA	1.04845	2.09584	5.09315	NA	1.149	1.12879	2.47192
AC011330.2	NA	NA	NA	NA	NA	NA	NA	NA	NA	NA	NA	NA	1.53447	NA	NA	NA	NA	NA	NA	NA	NA	NA	NA	1.32904	NA
AC011346.1	NA	NA	NA	NA	NA	NA	NA	2.81427	NA	NA	NA	NA	NA	NA	NA	NA	NA	NA	NA	NA	NA	NA	NA	1.6215	NA
AC011374.1	NA	NA	NA	NA	NA	NA	NA	1.47424	1.02157	NA	NA	NA	NA	NA	NA	NA	NA	NA	NA	NA	NA	NA	NA	NA	NA
AC011375.1	NA	NA	NA	NA	NA	NA	NA	NA	NA	NA	NA	NA	NA	NA	NA	NA	NA	NA	NA	NA	NA	NA	NA	1.47453	NA
AC011445.1	NA	NA	1.58525	NA	NA	NA	NA	NA	NA	NA	NA	NA	NA	NA	NA	NA	NA	NA	NA	NA	NA	NA	NA	NA	NA
AC011446.2	NA	NA	NA	NA	NA	NA	NA	NA	NA	NA	NA	NA	NA	NA	NA	NA	NA	NA	NA	NA	NA	NA	NA	NA	NA
AC011447.1	NA	NA	NA	NA	NA	NA	NA	NA	NA	NA	NA	NA	NA	NA	NA	NA	NA	1.33845	NA	NA	NA	NA	NA	NA	NA
AC011448.1	2.94441	2.38081	1.30411	NA	1.12786	3.02618	2.21985	NA	NA	2.22153	NA	1.04972	1.48645	NA	2.12357	2.83278	3.15679	3.87747	2.41372	1.52009	2.7882	2.77914	4.33893	1.09168	3.41388
AC011455.6	NA	NA	1.09564	1.0909	NA	NA	NA	NA	NA	1.09016	NA	NA	NA	NA	1.20358	NA	NA	NA	NA	NA	NA	1.22948	NA	2.41498	NA
AC011461.1	NA	NA	NA	NA	NA	NA	NA	NA	NA	NA	NA	NA	NA	1.14738	NA	NA	NA	NA	NA	NA	NA	1.04134	NA	1.00646	1.00662
AC011462.1	2.04259	5.63357	NA	NA	9.10699	NA	2.21128	2.98562	NA	2.43196	2.83903	9.75004	9.47319	NA	3.62857	NA	1.84237	8.11145	1.67178	NA	NA	6.40115	2.73443	NA	3.04675
AC011462.5	NA	NA	NA	NA	NA	NA	NA	NA	NA	NA	NA	NA	NA	NA	NA	NA	NA	NA	NA	NA	NA	NA	NA	1.88454	NA
AC011468.1	NA	NA	NA	NA	NA	NA	NA	NA	NA	NA	NA	NA	NA	NA	NA	NA	NA	NA	NA	NA	NA	NA	NA	1.02884	NA
AC011472.1	NA	NA	NA	NA	NA	NA	NA	1.23792	NA	NA	NA	NA	NA	NA	NA	NA	NA	NA	NA	NA	NA	NA	NA	1.41944	NA
AC011473.4	NA	1.44702	NA	1.30574	1.14826	1.45563	2.5351	NA	NA	NA	NA	1.70439	NA	1.60456	NA	1.47369	1.52517	2.60671	1.22576	NA	NA	1.45872	2.37287	1.1838	NA
AC011476.3	1.06161	1.55669	4.09548	1.42514	2.79826	NA	1.47161	3.08028	NA	2.67617	4.20101	1.64724	2.91757	NA	3.87539	3.60606	1.36345	2.5293	NA	1.9568	6.37051	1.02643	2.99837	7.77344	1.9079
AC011479.1	NA	6.62675	2.52104	NA	NA	2.38172	1.02875	1.28307	NA	2.16539	NA	2.8413	1.86969	NA	NA	NA	1.97985	NA	NA	4.64274	NA	2.55852	NA	2.75659	NA
AC011479.4	3.01052	1.33797	5.43242	3.76162	2.10659	1.48809	17.1881	NA	NA	NA	4.62892	1.1883	6.06906	2.43187	2.68416	1.79818	6.03132	4.65626	6.2034	1.86899	1.88207	10.356	NA	1.02073	2.55484
AC011483.1	NA	NA	NA	NA	NA	NA	NA	NA	NA	NA	NA	NA	NA	NA	NA	NA	NA	NA	NA	NA	NA	NA	NA	1.14539	NA
AC011495.1	1.97764	2.64409	NA	NA	NA	1.70734	1.91152	NA	NA	2.0972	NA	1.73772	NA	1.57982	NA	NA	NA	2.76184	1.91954	2.5578	1.73117	2.67781	3.7767	NA	1.75984
AC011497.2	NA	NA	1.09692	1.46258	1.22901	1.20894	NA	1.25363	NA	NA	NA	1.07992	NA	NA	NA	NA	NA	NA	NA	NA	NA	NA	NA	NA	NA
AC011498.1	NA	NA	NA	NA	NA	NA	1.12577	NA	NA	NA	NA	NA	1.01966	NA	NA	NA	NA	NA	NA	NA	NA	NA	NA	NA	NA
AC011498.6	NA	NA	NA	NA	NA	NA	NA	1.20032	NA	NA	NA	NA	NA	NA	NA	NA	NA	NA	NA	NA	NA	NA	NA	1.51908	NA
AC011498.7	NA	NA	NA	NA	NA	NA	NA	NA	NA	NA	NA	NA	NA	NA	NA	NA	NA	NA	NA	NA	NA	NA	NA	NA	NA
AC011511.1	4.81289	3.19734	3.17247	NA	1.0482	1.31937	3.02943	5.71602	2.17125	NA	NA	1.40419	4.21173	1.95457	2.2263	2.03144	2.62159	9.33046	4.61456	1.61247	2.13674	1.77589	7.13586	5.3383	NA
AC011601.1	NA	NA	1.60581	NA	NA	NA	NA	NA	NA	NA	NA	NA	NA	NA	NA	NA	NA	NA	NA	NA	NA	NA	1.27342	NA	NA
AC011603.3	142.675	74.5515	379.882	71.9653	31.9351	19.6894	70.9977	282.915	83.7791	127.95	31.327	32.2099	85.0369	113.592	56.3653	27.1385	130.191	63.7947	37.5926	48.2637	84.9439	55.2966	85.4337	44.0395	92.9234
AC011997.1	NA	NA	NA	NA	NA	NA	NA	NA	NA	NA	1.03957	NA	NA	NA	NA	NA	NA	NA	NA	NA	NA	NA	NA	NA	NA
AC012085.1	51.4823	90.8213	85.8565	85.9518	67.5206	75.8988	70.0119	87.3938	88.7722	78.2497	89.4672	64.1749	97.9447	85.9712	76.3324	70.6285	50.8196	31.6183	35.8836	64.5759	87.6973	32.262	55.1469	17.7079	85.1879
AC012146.1	8.85287	3.40115	9.60173	1.48622	NA	3.32076	4.50687	3.49421	3.20014	2.72099	NA	1.78292	2.68728	9.17863	1.78328	1.63772	7.61943	8.69291	6.55713	2.01096	2.95842	4.59598	9.95288	2.26731	1.22506
AC012181.1	NA	NA	NA	NA	NA	2.91976	NA	1.32894	NA	NA	1.7922	NA	NA	NA	NA	NA	NA	NA	NA	NA	NA	NA	NA	NA	NA
AC012181.2	NA	NA	NA	1.33318	1.26721	3.3868	1.34165	4.875	1.412	NA	3.05694	2.66942	1.7479	NA	NA	1.56907	NA	NA	NA	NA	2.63858	NA	NA	NA	NA
AC012186.3	NA	NA	NA	NA	NA	NA	NA	NA	NA	NA	NA	NA	NA	NA	NA	NA	NA	NA	NA	NA	NA	NA	NA	1.8719	NA
AC012306.2	5.24456	4.47507	3.3832	3.80085	2.26278	1.32001	5.37422	6.377	3.19588	3.13825	2.75804	1.05716	8.47984	4.31151	3.46658	2.70063	2.84166	4.4388	5.97334	3.46907	2.05174	3.35224	4.67415	5.39174	3.01336
AC012309.1	NA	NA	NA	NA	NA	NA	NA	NA	NA	NA	NA	NA	NA	NA	NA	NA	NA	NA	NA	NA	NA	NA	NA	NA	NA
AC012313.1	1.84975	2.25298	NA	2.72227	1.71165	1.73518	2.72839	3.49266	1.3023	2.28548	3.6812	1.53836	2.21123	1.29611	1.08145	2.43258	1.85711	1.41106	1.56723	1.67697	2.15377	1.58614	1.6277	4.95953	2.48537
AC012313.2	NA	NA	NA	NA	NA	NA	NA	NA	NA	NA	NA	NA	NA	NA	NA	NA	NA	NA	NA	NA	NA	NA	NA	NA	NA
AC012321.1	NA	NA	NA	NA	NA	NA	NA	1.45803	NA	NA	NA	NA	NA	NA	NA	1.76507	NA	NA	NA	NA	NA	NA	NA	1.4046	NA
AC012358.3	NA	NA	NA	NA	NA	NA	NA	NA	NA	NA	NA	NA	NA	NA	NA	NA	NA	NA	NA	NA	NA	NA	NA	2.18855	NA
AC012360.3	NA	NA	1.07489	NA	NA	NA	NA	1.31735	NA	NA	NA	NA	NA	NA	NA	NA	NA	NA	NA	NA	NA	NA	NA	NA	NA
AC012368.1	NA	NA	NA	NA	1.01085	NA	NA	NA	NA	NA	NA	NA	NA	NA	NA	NA	NA	NA	NA	NA	NA	NA	NA	1.37976	NA
AC012414.2	NA	NA	NA	NA	NA	NA	NA	NA	NA	NA	1.76642	NA	NA	NA	NA	4.97737	1.91201	NA	NA	NA	NA	NA	NA	NA	NA
AC012447.1	NA	NA	NA	NA	NA	NA	NA	NA	NA	NA	NA	NA	1.93223	NA	1.56227	NA	NA	NA	NA	1.17022	1.19191	NA	NA	NA	NA
AC012459.1	NA	NA	NA	NA	NA	NA	NA	NA	NA	NA	NA	NA	NA	NA	NA	NA	NA	NA	NA	NA	NA	NA	NA	1.10972	NA
AC012467.2	NA	NA	NA	NA	NA	NA	NA	NA	NA	NA	NA	NA	NA	NA	NA	NA	NA	NA	NA	NA	NA	NA	NA	1.30327	NA
AC012510.1	NA	NA	NA	NA	NA	NA	NA	NA	NA	NA	NA	NA	NA	NA	NA	NA	NA	NA	NA	NA	NA	NA	NA	5.38522	NA
AC012557.1	NA	NA	NA	NA	NA	NA	NA	NA	NA	NA	NA	NA	NA	NA	NA	NA	NA	NA	NA	NA	NA	NA	NA	NA	NA
AC012557.2	NA	NA	NA	NA	NA	NA	NA	NA	NA	NA	NA	NA	NA	NA	NA	NA	NA	NA	NA	NA	NA	NA	NA	NA	NA
AC012615.1	3.26232	1.20827	1.91822	NA	2.56494	3.63818	2.6762	1.34679	NA	1.11345	2.0753	2.02825	NA	NA	1.19742	1.43902	1.75228	1.06038	1.10842	1.16024	1.46275	NA	1.20246	NA	NA
AC012615.6	NA	NA	NA	NA	NA	NA	NA	1.07214	NA	NA	NA	NA	NA	NA	NA	NA	NA	NA	NA	NA	NA	NA	NA	NA	NA
AC012640.2	2.08711	1.67566	1.18751	1.2351	NA	1.10152	2.53693	NA	1.13239	1.38111	1.28016	1.23679	NA	1.1433	1.17552	NA	1.57679	1.7307	1.9861	NA	1.25271	NA	1.61671	1.35368	1.1478
AC012645.4	NA	NA	NA	NA	NA	NA	NA	NA	NA	NA	NA	NA	NA	NA	NA	NA	NA	NA	NA	NA	NA	NA	NA	NA	NA
AC012651.1	NA	NA	NA	NA	NA	NA	NA	3.0363	NA	NA	NA	NA	1.26667	NA	NA	NA	NA	NA	NA	NA	NA	NA	NA	NA	NA
AC012653.2	NA	NA	NA	2.53602	NA	1.31407	NA	NA	NA	NA	NA	NA	NA	NA	NA	NA	NA	NA	NA	NA	NA	NA	NA	NA	NA
AC012676.1	NA	NA	NA	NA	NA	NA	NA	NA	NA	NA	NA	NA	NA	NA	NA	NA	NA	NA	NA	NA	NA	NA	1.19702	NA	NA
AC012676.5	NA	NA	NA	NA	NA	NA	NA	NA	NA	NA	NA	NA	NA	NA	NA	NA	NA	NA	NA	NA	NA	NA	NA	1.53255	NA
AC013268.4	NA	NA	3.36622	1.51877	1.32932	1.43783	1.59756	8.66489	1.08563	1.60189	2.10552	1.60132	15.8393	NA	2.70147	2.89639	NA	NA	1.1357	2.12199	3.89967	NA	1.48439	9.21757	2.39005
AC013394.1	NA	NA	NA	NA	NA	NA	NA	NA	NA	NA	NA	NA	NA	NA	NA	NA	NA	NA	NA	NA	NA	NA	NA	NA	NA
AC013489.1	NA	NA	1.08471	NA	NA	NA	NA	1.909	1.29737	NA	NA	NA	NA	NA	NA	NA	NA	NA	NA	NA	NA	NA	NA	1.28084	NA
AC013549.1	NA	NA	NA	NA	NA	NA	NA	NA	NA	NA	NA	NA	NA	NA	NA	NA	NA	NA	NA	NA	NA	NA	NA	1.98128	NA
AC013652.1	NA	1.46784	7.57085	NA	NA	NA	1.25466	6.556	3.50009	1.51761	NA	1.26702	5.36532	1.13205	5.17602	NA	NA	NA	NA	1.29162	2.40211	NA	NA	1.34155	1.63669
AC015712.1	3.61311	2.19079	3.13832	2.64223	1.98833	1.71117	4.43336	NA	1.133	2.04562	3.54677	3.40582	2.42241	2.0465	2.04478	2.324	7.69071	5.82729	1.87433	4.01682	2.77057	1.54246	4.43298	6.38287	2.92595
AC015712.2	1.07965	NA	4.99815	NA	1.23656	1.15592	NA	3.43187	NA	NA	1.02121	NA	6.29755	NA	1.40677	1.29831	NA	NA	NA	1.67746	6.16964	NA	NA	4.42826	1.11508
AC015712.6	NA	NA	NA	NA	NA	NA	NA	NA	NA	NA	NA	NA	NA	NA	NA	NA	NA	NA	NA	NA	NA	NA	NA	1.3243	NA
AC015712.7	NA	NA	NA	NA	NA	NA	NA	1.21253	NA	NA	NA	NA	2.28557	NA	NA	NA	NA	NA	NA	NA	NA	NA	NA	1.50903	NA
AC015802.6	4.09593	3.89169	5.03361	6.30893	5.11709	4.44999	7.38032	7.56738	5.20283	6.35079	4.88791	3.95665	6.51141	3.37888	4.87989	4.15635	3.35764	2.29466	1.93216	3.66662	4.96187	6.15856	3.03717	38.1539	5.38116
AC015813.1	NA	NA	1.74193	NA	NA	NA	NA	2.28136	NA	NA	NA	NA	1.80904	NA	NA	NA	NA	NA	NA	NA	NA	NA	NA	8.28266	NA
AC015813.2	NA	NA	1.70975	NA	1.02718	NA	NA	2.87876	NA	NA	1.82802	1.94398	3.26803	NA	NA	1.71261	NA	NA	NA	NA	1.22466	NA	NA	7.35064	1.28005
AC015813.5	NA	NA	1.02047	NA	NA	NA	NA	NA	NA	NA	NA	NA	NA	NA	NA	NA	NA	NA	NA	NA	NA	NA	NA	NA	NA
AC015818.2	NA	NA	NA	NA	NA	NA	NA	NA	NA	NA	NA	NA	NA	NA	NA	NA	NA	NA	NA	NA	NA	NA	NA	1.89998	NA
AC015818.3	NA	NA	NA	NA	1.58076	NA	NA	NA	NA	NA	NA	1.04252	NA	NA	NA	NA	NA	NA	2.31608	NA	1.90403	NA	NA	NA	NA
AC015818.5	NA	NA	NA	NA	NA	NA	NA	NA	NA	NA	NA	NA	NA	NA	NA	NA	NA	NA	NA	NA	NA	NA	NA	1.17236	NA
AC015849.3	NA	NA	NA	NA	NA	NA	NA	1.21218	NA	NA	NA	NA	NA	NA	NA	NA	NA	NA	NA	NA	NA	NA	NA	7.00694	NA
AC015853.1	NA	NA	NA	NA	NA	NA	NA	NA	NA	NA	NA	NA	NA	NA	NA	NA	NA	NA	NA	NA	NA	NA	NA	NA	NA
AC015871.3	NA	NA	NA	NA	NA	NA	NA	NA	NA	NA	1.07869	NA	NA	NA	NA	NA	NA	NA	NA	NA	NA	NA	NA	NA	NA
AC015871.7	1.40687	1.32006	1.38479	1.77115	NA	NA	2.7008	NA	NA	NA	NA	NA	1.48435	1.27023	1.07713	1.24419	1.37966	1.34156	1.20716	1.17376	1.17099	1.4208	1.43251	NA	NA
AC015912.3	9.04466	6.31029	7.25695	3.07689	2.62276	8.38186	12.8868	7.8735	1.7209	5.34903	2.56828	6.67715	8.23904	2.50342	3.65205	3.53498	6.55128	9.75605	6.50922	1.94653	5.53828	4.64997	9.21763	11.1687	3.55045
AC015914.1	NA	NA	NA	NA	NA	NA	NA	NA	NA	NA	NA	NA	NA	NA	NA	NA	NA	NA	NA	NA	NA	NA	NA	NA	NA
AC015922.1	NA	NA	NA	NA	NA	NA	NA	NA	NA	NA	NA	NA	NA	NA	NA	NA	NA	NA	NA	1.33573	NA	NA	NA	NA	NA
AC015922.2	NA	NA	1.02294	NA	NA	NA	NA	4.14397	1.90876	NA	NA	NA	3.17775	NA	NA	NA	NA	NA	NA	1.15349	NA	NA	NA	NA	NA
AC015922.3	1.45709	1.51508	NA	NA	1.23023	NA	NA	3.75512	1.77423	NA	NA	NA	4.45931	1.23375	NA	NA	NA	NA	NA	1.66643	NA	1.13932	NA	4.67795	1.61941
AC015971.1	NA	NA	NA	NA	NA	NA	NA	1.29844	NA	NA	NA	NA	NA	NA	NA	NA	NA	NA	NA	NA	NA	NA	NA	NA	NA
AC015982.2	NA	NA	NA	NA	NA	NA	NA	NA	1.02085	NA	NA	NA	NA	NA	NA	NA	NA	NA	NA	NA	NA	NA	NA	1.29056	1.34654
AC016026.1	1.75363	1.85691	1.57818	1.99238	1.3543	1.71909	3.15074	3.34994	1.67313	1.77012	1.6573	1.26007	4.79991	1.78491	NA	1.36665	1.20404	NA	NA	1.28177	2.15128	1.18546	1.04289	6.33585	NA
AC016027.1	1.45208	1.19049	1.46067	1.68374	NA	NA	1.08792	1.46917	1.17327	NA	1.69824	NA	2.23883	1.32526	1.68331	NA	1.43703	NA	1.00228	NA	NA	NA	1.16818	NA	1.17096
AC016065.1	4.39463	2.8404	3.20451	2.95567	2.7893	3.06788	5.04785	5.26843	2.61789	3.0425	2.94575	3.41813	3.53193	3.45342	2.68289	3.94799	3.79719	3.57596	2.69763	2.62209	2.48132	3.92441	4.14262	3.45025	2.64565
AC016394.1	NA	NA	3.12705	NA	NA	2.00066	1.29715	1.0751	1.28458	NA	2.51133	2.73612	1.61476	NA	1.49648	NA	NA	NA	NA	1.01567	1.38796	NA	NA	3.29571	1.68296
AC016394.2	NA	NA	1.96237	NA	NA	NA	NA	2.12841	1.89828	NA	1.50547	NA	2.55641	NA	NA	NA	NA	NA	NA	NA	NA	NA	NA	NA	NA
AC016405.3	NA	NA	NA	NA	NA	NA	NA	NA	NA	NA	NA	NA	NA	NA	NA	NA	NA	NA	NA	NA	NA	NA	NA	1.42578	NA
AC016582.2	NA	NA	1.07551	1.13746	1.36539	1.07153	NA	1.02388	1.01537	1.12036	1.86054	1.16864	1.4136	NA	1.51781	NA	NA	NA	NA	1.14307	1.5318	NA	NA	NA	NA
AC016596.2	37.7275	42.1955	59.2095	28.5576	22.6803	30.7442	28.6461	10.905	22.9362	23.8641	24.2348	56.8849	10.4804	30.3907	22.2948	26.594	21.5601	6.67129	13.3742	60.8816	51.174	14.1189	21.5014	9.77268	53.8648
AC016629.3	1.25308	3.83921	3.56871	3.02477	3.67063	4.52427	NA	1.6755	5.28462	3.76279	2.9635	4.34464	4.19789	NA	2.63925	9.62684	NA	NA	2.67065	4.08007	3.66821	NA	NA	NA	2.60515
AC016722.2	NA	NA	NA	NA	NA	NA	NA	NA	NA	NA	NA	NA	NA	NA	NA	NA	NA	NA	NA	NA	NA	NA	NA	1.43604	NA
AC016727.3	NA	NA	NA	NA	NA	NA	NA	NA	NA	NA	NA	NA	NA	NA	NA	NA	NA	NA	NA	NA	NA	NA	NA	2.51843	NA
AC016739.1	63.2169	74.6182	69.3585	35.1551	26.859	44.5725	67.1143	18.592	30.3502	43.7976	20.9174	75.4164	15.3678	45.717	26.0053	37.6419	72.3153	93.9579	54.8403	59.9942	69.7362	105.914	101.766	21.259	71.0963
AC016745.1	NA	NA	NA	NA	NA	NA	NA	NA	NA	NA	NA	NA	NA	NA	NA	NA	NA	NA	NA	NA	NA	NA	NA	NA	NA
AC016747.1	3.24479	3.95567	5.05494	3.10407	2.52783	NA	2.68138	2.7801	3.27679	2.57431	5.39035	1.51727	5.32984	3.45318	4.35714	2.64655	1.62597	NA	1.64734	2.45124	2.87241	2.21799	1.68429	3.94351	2.91193
AC016747.4	NA	NA	NA	NA	1.44788	NA	NA	NA	NA	NA	NA	NA	NA	NA	NA	NA	NA	NA	NA	NA	NA	NA	NA	NA	NA
AC016831.1	NA	NA	1.09053	NA	NA	NA	NA	NA	NA	NA	NA	1.00969	NA	NA	1.15224	NA	NA	NA	NA	NA	NA	NA	NA	NA	NA
AC016831.6	NA	NA	NA	NA	NA	NA	NA	NA	NA	NA	NA	NA	1.82515	NA	NA	NA	NA	NA	NA	NA	NA	NA	NA	1.05504	NA
AC016876.2	13.7281	10.2223	7.53042	10.1441	8.4255	9.67014	10.6382	9.67865	5.21941	6.02035	14.3642	10.02	10.667	4.90659	12.7605	10.1716	7.87911	9.37095	7.81366	7.84282	11.2767	10.1428	9.38237	10.4496	11.2069
AC016876.3	2.97247	4.85962	4.78257	4.68871	8.08988	3.79317	3.18001	10.0995	4.59173	3.6909	7.9465	5.57243	7.89699	1.97978	3.60567	6.62826	2.52098	1.23643	2.46224	5.67251	9.84847	2.09059	1.84339	11.2291	4.49755
AC016888.1	NA	NA	NA	NA	NA	NA	NA	NA	NA	NA	NA	NA	NA	NA	NA	NA	NA	NA	1.09882	NA	NA	NA	NA	NA	NA
AC016894.1	NA	NA	NA	NA	NA	NA	NA	NA	NA	NA	NA	NA	NA	NA	NA	NA	NA	NA	NA	NA	NA	NA	NA	NA	NA
AC016949.1	NA	NA	NA	NA	NA	NA	NA	NA	NA	NA	NA	NA	NA	NA	NA	NA	NA	NA	NA	NA	NA	NA	NA	1.84597	NA
AC016999.1	NA	NA	1.00234	NA	NA	NA	NA	NA	NA	NA	NA	NA	NA	NA	NA	NA	NA	NA	NA	NA	NA	NA	2.0931	NA	NA
AC017083.3	NA	NA	1.06513	NA	NA	NA	NA	NA	NA	NA	NA	NA	NA	NA	NA	NA	NA	NA	NA	NA	NA	NA	NA	NA	NA
AC017100.1	NA	NA	NA	NA	NA	NA	NA	1.03647	NA	NA	NA	NA	NA	NA	NA	NA	NA	NA	NA	NA	NA	NA	NA	NA	NA
AC017104.2	NA	NA	NA	NA	NA	NA	NA	NA	NA	NA	NA	NA	NA	NA	NA	NA	NA	NA	NA	NA	NA	NA	NA	4.33803	NA
AC018410.1	NA	NA	NA	NA	NA	NA	NA	NA	NA	NA	NA	NA	NA	NA	NA	NA	NA	NA	NA	NA	NA	NA	NA	1.7075	NA
AC018413.1	2.70491	2.03857	2.5523	1.76009	1.68343	1.12918	2.45883	5.8462	NA	2.12799	2.34306	2.23165	2.30417	2.41926	1.70845	2.11016	1.47821	1.44649	2.25135	1.73622	1.64701	1.12799	2.37662	2.18461	1.18076
AC018521.5	23.6764	17.2644	7.8171	11.4401	7.33143	6.02432	15.9325	2.06913	8.73743	8.96418	5.0373	8.78228	1.70383	18.0785	5.71429	6.99188	17.037	9.12318	14.2242	14.9026	10.4085	8.08191	12.9592	2.5212	14.1901
AC018523.2	NA	NA	NA	NA	NA	NA	NA	NA	1.06192	NA	NA	NA	1.14421	NA	NA	NA	NA	NA	NA	NA	NA	NA	NA	NA	NA
AC018629.1	1.3803	3.2885	7.8245	2.80016	5.91412	6.57808	1.29139	11.0047	1.90888	24.471	1.98587	8.32334	10.249	2.65009	12.1019	16.2931	1.74556	1.89985	1.41048	6.21032	7.22056	NA	11.5635	11.592	3.72361
AC018630.2	1.80209	1.01062	NA	1.74349	NA	NA	NA	3.23405	NA	NA	NA	NA	3.17235	NA	1.98665	1.06459	1.25192	NA	NA	NA	NA	1.88152	NA	NA	1.54713
AC018638.1	NA	NA	1.04074	NA	1.24424	1.49735	2.22134	1.9668	1.12482	NA	1.94641	1.22222	2.28707	NA	NA	1.96252	NA	1.57572	NA	1.03399	1.80726	NA	NA	11.3219	NA
AC018638.2	1.19884	2.13769	2.35807	1.49978	2.29526	2.33656	1.9049	7.75489	NA	2.54533	2.21348	1.94908	7.5914	1.15495	NA	3.5994	1.52222	2.0935	NA	3.20411	2.84959	1.14915	1.32372	13.1115	1.65915
AC018638.4	NA	NA	1.65057	2.06829	1.35576	3.45872	1.55906	7.29553	1.2458	1.63914	2.60124	1.66998	6.88402	NA	1.46931	2.73351	NA	NA	NA	1.53891	2.37981	1.12445	1.14301	6.58464	2.20352
AC018638.5	1.3759	1.57125	2.06783	2.71325	2.00404	4.53648	3.47246	10.3389	1.70379	2.41765	4.40499	2.66172	8.22662	1.58542	1.6024	4.13675	1.43696	2.85346	1.38606	2.51079	3.07754	1.97786	1.59543	29.5605	3.82034
AC018644.1	NA	NA	NA	NA	NA	NA	NA	NA	NA	NA	NA	NA	NA	NA	NA	NA	NA	NA	NA	NA	NA	NA	NA	1.06202	NA
AC018645.3	NA	NA	NA	NA	NA	NA	NA	NA	NA	NA	NA	NA	NA	NA	NA	NA	NA	NA	NA	NA	NA	NA	NA	1.5502	NA
AC018647.2	NA	NA	NA	NA	NA	NA	NA	2.29046	NA	NA	NA	NA	1.82127	NA	NA	NA	NA	NA	NA	NA	NA	NA	NA	1.14453	NA
AC018653.3	NA	NA	1.40931	NA	NA	NA	NA	3.79944	1.82402	NA	1.1693	NA	2.91007	NA	NA	NA	NA	NA	NA	NA	NA	NA	NA	NA	1.05335
AC018665.1	1.07971	NA	NA	NA	NA	NA	NA	2.02623	NA	NA	NA	NA	1.53352	NA	NA	NA	NA	1.11896	1.13299	NA	NA	NA	NA	NA	1.19178
AC018690.1	NA	NA	NA	NA	NA	NA	NA	2.26906	NA	NA	NA	NA	1.83301	NA	NA	NA	NA	NA	NA	NA	NA	NA	NA	1.04592	NA
AC018695.2	NA	NA	NA	NA	NA	NA	NA	NA	NA	NA	NA	NA	NA	NA	NA	NA	NA	NA	NA	NA	NA	NA	NA	1.23969	NA
AC018695.4	NA	NA	NA	NA	NA	NA	NA	1.17029	NA	NA	NA	NA	NA	NA	NA	NA	NA	NA	NA	NA	NA	NA	NA	NA	NA
AC018695.6	1.01724	NA	1.36363	NA	1.42931	NA	NA	1.22608	NA	1.70802	NA	NA	1.73675	NA	NA	1.46281	NA	NA	1.25198	NA	NA	NA	NA	3.68662	NA
AC018695.9	NA	NA	NA	NA	NA	NA	1.09671	1.4426	NA	NA	NA	NA	NA	1.0544	NA	NA	NA	1.07863	NA	NA	NA	NA	1.73771	1.70611	NA
AC018755.3	3.01173	8.14501	2.2559	4.3853	3.21785	5.47066	5.78831	NA	2.96533	7.05762	3.89177	6.94357	NA	2.68942	4.15772	9.66349	4.71159	4.75349	3.15229	6.41983	3.67938	5.80131	2.73571	2.68216	5.99975
AC018761.2	NA	NA	3.08642	NA	NA	NA	NA	NA	NA	2.84849	NA	NA	NA	NA	NA	NA	5.60984	NA	4.06164	2.89283	NA	NA	NA	3.50693	NA
AC018797.3	NA	NA	NA	NA	NA	NA	NA	NA	NA	NA	NA	NA	NA	NA	NA	NA	NA	NA	NA	NA	NA	NA	NA	3.22061	NA
AC018804.1	1.65038	NA	NA	3.02465	2.94251	2.62594	NA	2.43291	NA	1.57838	NA	1.70242	2.59312	2.30305	2.82834	3.36911	NA	1.35684	2.23935	NA	1.80053	2.2669	1.71017	2.75084	1.38349
AC018809.2	NA	NA	NA	NA	NA	NA	NA	NA	NA	NA	NA	NA	NA	NA	NA	NA	NA	NA	NA	NA	NA	NA	NA	1.09783	NA
AC018816.1	5.45835	4.40727	3.59951	2.0362	NA	NA	1.89025	1.66041	1.86654	3.22805	1.56798	NA	2.18495	6.80888	4.79567	1.08776	NA	NA	5.58115	1.8216	NA	1.42555	6.80166	1.09719	NA
AC018845.3	2.44241	NA	1.13288	NA	NA	2.50296	NA	NA	NA	NA	NA	NA	NA	NA	1.38893	NA	2.10871	NA	NA	1.42196	NA	NA	1.04736	NA	NA
AC018904.1	NA	NA	NA	NA	NA	NA	NA	1.80896	NA	NA	NA	NA	NA	NA	NA	NA	NA	NA	NA	NA	NA	NA	NA	2.81366	NA
AC018978.1	NA	2.12335	1.86695	1.71391	3.64578	NA	1.16491	1.15808	NA	2.06707	NA	NA	3.64006	NA	4.56215	2.46298	1.66905	NA	NA	1.62323	NA	NA	NA	NA	1.40126
AC019069.1	1.18903	1.63444	1.22007	NA	NA	NA	1.28378	2.86216	1.28146	NA	NA	NA	3.05615	1.14663	1.2393	1.37361	NA	1.28045	1.60841	NA	NA	1.1125	1.30022	2.6612	NA
AC019080.1	1.28089	NA	NA	NA	NA	NA	NA	1.84189	NA	NA	NA	NA	1.37232	NA	NA	1.08379	NA	NA	NA	NA	NA	NA	NA	NA	NA
AC019117.1	NA	1.09172	3.07048	NA	NA	NA	NA	NA	NA	NA	4.31925	NA	1.70219	NA	NA	NA	NA	NA	NA	NA	1.57496	NA	NA	NA	1.55093
AC019131.2	NA	NA	NA	NA	NA	NA	NA	NA	NA	NA	NA	NA	NA	NA	NA	NA	NA	NA	NA	NA	NA	NA	NA	1.14857	NA
AC019181.1	NA	NA	NA	NA	NA	NA	NA	NA	NA	NA	NA	NA	NA	NA	NA	NA	NA	NA	NA	NA	NA	NA	NA	4.7007	NA
AC019197.1	NA	NA	2.87859	1.82117	1.90666	NA	NA	1.87762	NA	NA	3.71897	NA	NA	NA	NA	1.07595	NA	NA	NA	NA	1.44618	NA	NA	1.27884	1.54315
AC019205.1	2.69492	1.9202	2.36355	3.18998	2.05309	1.60464	1.54865	7.83037	3.01862	2.41807	1.78443	NA	2.73579	2.351	1.81977	2.101	2.28514	1.38101	1.9131	1.35624	2.15556	1.20001	3.21695	3.50642	1.6675
AC019349.1	16.1694	29.5028	NA	NA	NA	NA	NA	19.2558	NA	5.75389	NA	4.67143	17.9722	NA	3.21893	NA	NA	55.0728	84.1972	16.9042	NA	27.4675	58.5118	38.6556	4.75223
AC020611.1	NA	NA	NA	NA	NA	NA	NA	NA	NA	NA	NA	NA	NA	NA	NA	NA	NA	NA	NA	NA	NA	NA	NA	1.44117	NA
AC020661.1	NA	NA	NA	NA	NA	NA	NA	NA	NA	NA	NA	NA	NA	NA	NA	NA	NA	NA	NA	NA	NA	NA	NA	3.17268	NA
AC020663.3	NA	NA	NA	NA	NA	NA	NA	NA	NA	NA	NA	NA	NA	NA	NA	NA	NA	NA	NA	NA	NA	NA	NA	NA	NA
AC020763.4	NA	NA	NA	NA	NA	1.91477	NA	NA	NA	NA	NA	NA	NA	NA	NA	NA	NA	NA	NA	NA	NA	NA	NA	NA	NA
AC020765.2	NA	NA	1.27489	NA	NA	1.07036	NA	NA	NA	NA	1.13443	NA	NA	NA	NA	1.07551	NA	NA	NA	NA	1.12758	1.10012	NA	NA	NA
AC020907.1	NA	NA	NA	NA	NA	NA	NA	NA	NA	NA	NA	NA	NA	NA	NA	NA	NA	NA	NA	NA	NA	NA	NA	1.30401	NA
AC020910.5	1.52692	NA	NA	1.99166	NA	3.52625	3.02978	1.34226	NA	1.23284	2.06233	1.81157	2.37315	NA	1.48176	2.34725	1.64791	1.40966	NA	1.08024	1.66452	NA	NA	1.07884	1.31861
AC020910.6	NA	NA	NA	NA	NA	NA	NA	NA	NA	NA	NA	NA	1.05438	NA	NA	NA	NA	NA	NA	NA	NA	NA	NA	NA	NA
AC020915.1	NA	NA	NA	NA	NA	NA	NA	NA	NA	NA	NA	NA	NA	NA	NA	NA	NA	NA	NA	NA	NA	NA	NA	2.01414	NA
AC020915.2	NA	1.11999	1.12064	NA	1.05304	NA	1.52815	NA	NA	NA	NA	NA	1.65142	1.1418	NA	NA	1.04307	NA	1.23029	1.28227	1.01005	NA	NA	1.29329	NA
AC020915.4	NA	NA	NA	NA	NA	NA	NA	NA	NA	NA	NA	NA	NA	NA	NA	NA	NA	NA	NA	NA	NA	NA	NA	2.12447	NA
AC020916.1	1.82963	1.70859	1.89596	1.68005	2.51964	2.40772	2.41577	1.85581	1.45121	2.59836	3.84068	2.5791	1.30863	1.5929	1.65546	2.7783	1.75685	2.70736	2.79491	2.01667	3.36959	2.27024	2.00659	6.40866	2.49635
AC020916.2	NA	NA	NA	NA	NA	NA	NA	NA	NA	NA	NA	NA	NA	NA	NA	NA	NA	NA	NA	NA	NA	NA	NA	1.2923	NA
AC020917.2	NA	NA	NA	NA	NA	NA	NA	NA	NA	NA	NA	NA	NA	NA	NA	NA	NA	NA	NA	NA	NA	NA	NA	NA	NA
AC020922.4	NA	NA	NA	NA	NA	NA	NA	NA	NA	NA	NA	NA	NA	NA	NA	NA	NA	NA	NA	NA	NA	NA	NA	1.1564	NA
AC020978.1	NA	NA	NA	NA	NA	NA	NA	NA	NA	NA	NA	NA	NA	NA	NA	NA	NA	NA	NA	NA	NA	NA	NA	1.05484	NA
AC020978.5	1.07448	1.94587	3.03602	2.54476	2.87358	2.43268	1.28148	5.85053	2.02241	2.35098	2.49144	1.98348	2.70291	NA	3.29749	3.03219	NA	NA	NA	2.06851	2.40883	1.70966	1.67455	15.1338	2.47272
AC020978.7	NA	NA	NA	NA	NA	NA	NA	NA	NA	NA	NA	NA	NA	NA	NA	NA	NA	NA	NA	NA	NA	NA	NA	1.12783	NA
AC021016.1	NA	NA	1.45852	NA	NA	NA	NA	NA	1.48982	NA	NA	NA	1.66224	NA	NA	NA	NA	NA	NA	NA	NA	NA	NA	1.6752	NA
AC021016.2	NA	NA	NA	NA	NA	NA	1.20625	2.46458	NA	NA	NA	NA	1.07041	1.38501	NA	NA	NA	1.48164	NA	NA	NA	NA	NA	1.72304	NA
AC021078.1	2.80592	1.20572	5.82808	1.8292	4.16026	2.30183	NA	16.6634	6.95542	2.03729	5.03216	1.81577	10.8952	1.53001	5.39083	2.43236	NA	NA	NA	1.62121	3.99095	3.49583	1.10976	15.509	2.89791
AC021087.5	4.09683	8.46144	5.80949	3.47315	NA	2.77864	4.15229	13.6959	1.09479	16.9489	1.69182	6.55205	7.89744	8.4379	6.21122	4.39284	2.56282	NA	4.7267	4.00304	7.36269	2.75541	8.15286	3.65847	1.9797
AC022007.1	NA	NA	NA	NA	NA	NA	1.55569	NA	NA	NA	NA	NA	NA	1.2245	NA	NA	NA	NA	NA	NA	NA	NA	NA	1.77288	NA
AC022034.1	NA	NA	NA	NA	NA	NA	NA	NA	NA	NA	NA	NA	1.32437	NA	NA	NA	NA	NA	NA	NA	NA	NA	NA	NA	1.21866
AC022075.1	109.544	112.973	110.632	66.782	81.671	35.948	106.331	22.9031	74.3609	28.5159	107.749	41.0309	234.116	68.293	85.5037	11.0768	44.9469	27.7679	17.4092	73.3115	54.8	24.0234	23.0667	23.8308	64.2282
AC022098.1	NA	NA	NA	NA	NA	NA	NA	NA	NA	NA	NA	NA	NA	1.01875	NA	NA	NA	NA	NA	NA	NA	NA	NA	NA	NA
AC022107.1	NA	NA	NA	NA	NA	NA	NA	1.07333	NA	NA	NA	NA	NA	NA	NA	NA	NA	NA	NA	NA	NA	NA	NA	NA	NA
AC022137.3	4.3933	6.5216	3.83298	4.44172	6.5209	6.88794	3.33165	4.65728	5.43884	5.12089	7.91571	7.59916	4.82386	4.16636	8.36308	7.14656	6.11932	10.1628	4.92697	5.13599	5.68851	10.0851	8.42026	5.19149	4.28753
AC022137.4	NA	NA	NA	NA	NA	NA	NA	NA	NA	NA	NA	NA	NA	NA	NA	NA	NA	NA	NA	NA	NA	NA	NA	1.1234	NA
AC022144.1	NA	NA	NA	NA	NA	NA	NA	NA	NA	NA	NA	NA	NA	NA	NA	NA	NA	NA	NA	NA	NA	NA	NA	1.31387	NA
AC022149.1	18.8649	6.14907	171.629	12.9602	42.4566	10.9159	7.90922	191.641	46.4508	16.1341	33.8213	10.0743	336.395	9.11824	37.1299	13.8145	5.24958	10.049	3.92289	13.6795	86.5331	22.81	7.16704	27.001	24.7882
AC022150.4	NA	NA	NA	NA	NA	NA	NA	1.0882	NA	NA	NA	NA	NA	NA	NA	NA	NA	NA	NA	NA	NA	NA	NA	NA	NA
AC022165.1	NA	NA	NA	NA	NA	NA	NA	NA	NA	NA	2.9838	NA	NA	NA	NA	NA	NA	NA	NA	NA	NA	NA	NA	1.6142	NA
AC022167.2	1.18892	1.64533	3.11087	NA	1.07546	2.34338	1.31161	3.84025	NA	1.02303	2.19899	1.55002	5.03438	NA	2.83533	2.7999	NA	NA	NA	1.6557	2.01341	1.27826	2.42192	7.63669	1.42787
AC022210.1	NA	1.2872	NA	NA	NA	NA	1.4126	NA	NA	NA	NA	NA	NA	NA	NA	NA	NA	NA	NA	NA	NA	NA	1.2892	NA	NA
AC022211.1	NA	NA	NA	NA	NA	NA	NA	NA	NA	NA	NA	NA	NA	NA	NA	NA	NA	NA	NA	NA	NA	NA	NA	1.49856	NA
AC022211.2	NA	NA	NA	NA	NA	NA	NA	1.34819	NA	NA	NA	NA	NA	NA	NA	NA	NA	NA	NA	NA	NA	NA	NA	NA	NA
AC022211.3	NA	NA	NA	NA	NA	NA	NA	NA	NA	NA	NA	NA	NA	NA	NA	NA	NA	NA	NA	NA	NA	NA	NA	1.72917	NA
AC022217.1	NA	NA	NA	NA	NA	NA	NA	NA	NA	NA	NA	NA	NA	NA	NA	NA	NA	NA	NA	NA	NA	NA	NA	NA	NA
AC022400.4	NA	NA	NA	NA	NA	NA	NA	1.24224	NA	NA	NA	NA	NA	NA	NA	NA	NA	NA	NA	NA	NA	NA	NA	1.09159	NA
AC022400.5	NA	NA	NA	1.10531	NA	NA	NA	1.44511	NA	NA	1.39863	NA	1.67988	NA	NA	NA	NA	NA	NA	NA	1.07499	NA	NA	NA	NA
AC022400.6	3.65673	2.9816	7.59512	2.24463	4.89207	3.14475	2.37702	11.3678	2.21261	1.80284	4.65056	4.12585	7.94974	1.54588	4.04787	2.47992	2.83685	2.93216	2.80241	2.97914	5.41162	3.74825	2.33869	5.61637	4.65176
AC022400.7	NA	NA	NA	NA	NA	NA	NA	NA	1.05136	NA	1.02534	NA	3.2163	NA	NA	NA	NA	NA	NA	NA	NA	NA	NA	3.93431	NA
AC022415.1	NA	NA	NA	NA	NA	NA	NA	NA	NA	NA	NA	NA	NA	NA	NA	NA	NA	NA	NA	NA	NA	NA	NA	2.56853	NA
AC022463.1	NA	NA	1.02287	NA	NA	NA	NA	NA	NA	NA	NA	NA	2.92387	NA	NA	NA	NA	NA	NA	NA	NA	NA	NA	NA	1.22415
AC022506.2	NA	NA	NA	NA	NA	NA	NA	NA	NA	NA	NA	NA	1.03651	NA	NA	NA	NA	NA	NA	NA	NA	NA	NA	NA	NA
AC022509.1	NA	NA	NA	NA	NA	NA	NA	NA	NA	NA	NA	NA	NA	NA	1.40342	NA	NA	NA	NA	NA	NA	NA	NA	NA	NA
AC022509.2	NA	NA	NA	NA	NA	NA	NA	NA	1.31306	NA	NA	NA	NA	NA	NA	NA	NA	NA	NA	NA	NA	NA	NA	NA	NA
AC022509.3	NA	1.24497	NA	NA	NA	NA	NA	NA	NA	NA	NA	NA	2.48553	NA	NA	NA	NA	NA	NA	NA	NA	NA	NA	NA	NA
AC022613.2	NA	NA	NA	NA	NA	NA	NA	NA	NA	NA	NA	NA	NA	NA	NA	NA	NA	NA	NA	NA	NA	NA	NA	NA	NA
AC022784.1	NA	NA	NA	NA	NA	NA	NA	NA	NA	NA	NA	NA	NA	1.03624	NA	NA	NA	NA	NA	NA	NA	NA	NA	NA	NA
AC022868.1	NA	NA	NA	NA	NA	NA	NA	NA	1.25124	NA	NA	NA	NA	NA	NA	NA	NA	NA	NA	NA	NA	NA	NA	NA	NA
AC023043.1	2.00229	2.64023	1.42854	1.59491	1.58929	3.15023	3.65406	NA	1.29997	1.0285	4.6633	3.77255	NA	NA	1.41923	4.09274	5.59378	2.40544	1.08091	3.05026	1.52452	1.25321	NA	1.74372	2.3005
AC023043.4	NA	NA	NA	NA	NA	NA	1.02544	NA	NA	NA	NA	NA	NA	NA	NA	NA	NA	NA	NA	NA	NA	NA	NA	1.66119	NA
AC023055.1	NA	NA	11.0667	NA	NA	NA	NA	NA	NA	NA	NA	NA	11.2933	4.12459	8.34364	NA	NA	NA	NA	NA	NA	NA	7.25689	27.3577	NA
AC023157.1	1.13415	NA	1.23689	NA	NA	NA	NA	NA	NA	NA	NA	NA	NA	NA	NA	NA	NA	NA	NA	NA	NA	NA	NA	NA	NA
AC023157.2	NA	NA	NA	NA	NA	NA	NA	2.91861	NA	NA	1.26808	NA	1.07551	NA	NA	NA	NA	NA	NA	NA	NA	NA	NA	2.36413	NA
AC023389.1	NA	NA	NA	NA	NA	NA	NA	NA	NA	NA	NA	NA	NA	NA	NA	NA	NA	NA	NA	NA	NA	NA	NA	1.73659	NA
AC023421.2	NA	NA	NA	NA	NA	NA	NA	1.10354	NA	NA	NA	NA	NA	NA	NA	NA	NA	NA	NA	NA	NA	NA	NA	NA	NA
AC023491.1	NA	NA	2.55775	NA	NA	NA	NA	1.5377	NA	NA	NA	NA	1.12517	NA	1.38957	1.16636	NA	NA	NA	NA	NA	NA	NA	NA	NA
AC023509.1	NA	4.38449	1.74439	NA	NA	NA	16.2442	9.7678	NA	NA	4.17855	NA	NA	1.11315	NA	NA	2.77918	3.96206	NA	2.66098	NA	4.90135	NA	NA	NA
AC024032.2	NA	NA	NA	NA	NA	NA	NA	NA	NA	NA	NA	NA	NA	NA	NA	NA	NA	NA	NA	NA	NA	NA	NA	NA	NA
AC024060.2	NA	NA	NA	NA	NA	NA	NA	NA	NA	NA	NA	NA	1.58277	NA	NA	NA	NA	NA	NA	NA	NA	NA	NA	1.24394	NA
AC024075.1	NA	NA	NA	NA	NA	NA	NA	2.26746	NA	NA	NA	NA	NA	1.5151	NA	1.04384	NA	NA	NA	NA	1.40758	1.04258	NA	NA	NA
AC024075.2	NA	NA	NA	NA	NA	NA	NA	2.12978	NA	1.1207	NA	NA	1.6553	NA	NA	NA	NA	NA	NA	NA	NA	NA	NA	4.36498	NA
AC024075.3	NA	NA	NA	NA	NA	NA	NA	NA	NA	NA	NA	NA	NA	NA	NA	NA	NA	NA	NA	NA	NA	NA	NA	2.36724	NA
AC024145.1	NA	NA	NA	NA	NA	NA	NA	NA	NA	NA	NA	NA	NA	NA	NA	NA	NA	NA	NA	NA	NA	NA	NA	1.16106	NA
AC024267.3	NA	NA	NA	NA	NA	NA	NA	NA	NA	NA	NA	NA	NA	NA	NA	NA	NA	NA	NA	NA	NA	NA	NA	2.70362	NA
AC024293.1	816.305	379.626	472.378	1062.25	563.488	417.789	533.435	372.676	536.556	264.805	623.403	322.905	497.541	495.258	538.549	313.136	884.425	542.277	640.787	329.983	344.844	639.796	416.478	543.95	332.262
AC024560.1	NA	NA	NA	NA	NA	NA	NA	NA	NA	NA	NA	NA	NA	NA	NA	NA	NA	NA	NA	NA	NA	NA	NA	NA	NA
AC024560.3	NA	NA	NA	NA	NA	NA	NA	NA	NA	NA	NA	NA	NA	NA	NA	NA	NA	NA	NA	NA	NA	NA	NA	1.11657	NA
AC024575.1	NA	NA	NA	NA	NA	NA	NA	NA	NA	NA	1.0506	NA	NA	NA	NA	1.22066	NA	NA	NA	NA	NA	NA	NA	NA	NA
AC024592.3	3.71636	2.21127	2.52224	2.19183	1.03004	2.47552	5.22376	1.7789	1.2944	2.06255	1.31894	2.65198	4.70646	3.48749	NA	2.00994	3.66692	6.62417	3.1449	1.88995	2.19592	6.08386	5.52094	NA	2.26702
AC024909.1	NA	NA	1.11876	NA	NA	NA	NA	NA	NA	NA	NA	NA	NA	NA	NA	NA	NA	NA	NA	NA	NA	NA	NA	NA	NA
AC024933.1	NA	NA	NA	NA	NA	NA	NA	NA	NA	NA	NA	NA	1.01425	NA	NA	NA	NA	NA	NA	NA	NA	NA	NA	NA	NA
AC024940.1	NA	NA	NA	NA	NA	NA	1.16213	NA	NA	NA	NA	NA	NA	NA	NA	NA	NA	NA	NA	NA	NA	NA	NA	NA	NA
AC024940.2	1.09709	1.26874	NA	NA	NA	NA	NA	NA	1.03738	NA	NA	1.40252	NA	NA	NA	NA	1.48111	1.19108	1.38098	1.03939	NA	1.40125	1.23767	NA	1.65017
AC024940.5	NA	NA	NA	NA	NA	NA	NA	NA	NA	NA	NA	NA	NA	NA	NA	NA	NA	NA	NA	NA	NA	NA	NA	1.11793	NA
AC024941.2	1.3069	NA	1.47989	NA	1.7936	NA	NA	NA	NA	1.29188	1.97277	1.69347	1.58161	NA	1.47744	1.09372	NA	NA	NA	1.63852	1.39014	1.19824	1.13223	2.5992	1.72343
AC025048.4	NA	NA	NA	NA	NA	NA	NA	NA	1.84335	1.26474	NA	NA	NA	1.54447	NA	NA	NA	1.53683	2.72876	NA	NA	NA	1.9163	NA	NA
AC025048.6	NA	NA	1.20357	NA	NA	NA	NA	NA	NA	NA	NA	NA	NA	NA	NA	NA	NA	NA	NA	NA	NA	NA	NA	NA	NA
AC025154.2	NA	NA	NA	NA	NA	NA	NA	NA	NA	2.60676	NA	NA	NA	NA	NA	NA	NA	NA	NA	NA	NA	NA	NA	NA	NA
AC025164.1	NA	NA	NA	NA	NA	NA	NA	NA	NA	NA	NA	NA	NA	NA	NA	NA	NA	NA	NA	NA	NA	NA	NA	NA	NA
AC025165.3	NA	1.53472	NA	NA	NA	NA	NA	1.20466	2.83239	NA	NA	NA	4.08487	1.67305	1.99418	2.86805	NA	NA	NA	NA	NA	NA	NA	1.18934	NA
AC025165.5	NA	NA	NA	NA	NA	NA	NA	1.55259	NA	NA	NA	NA	NA	NA	NA	NA	NA	NA	NA	NA	1.00359	NA	NA	NA	NA
AC025166.1	1.01092	NA	NA	NA	NA	NA	NA	NA	NA	NA	NA	NA	NA	NA	NA	NA	NA	NA	NA	NA	NA	NA	NA	NA	NA
AC025171.1	1.49982	1.07571	2.88448	1.38351	1.03074	1.22183	2.41918	3.30624	2.94371	1.57733	1.9465	NA	2.73253	1.10154	1.24169	1.65112	NA	2.35341	1.33176	1.13591	1.11291	1.21916	NA	1.74575	1.92623
AC025171.2	NA	NA	NA	NA	NA	NA	NA	1.28928	NA	NA	NA	NA	1.41273	NA	NA	NA	NA	NA	NA	NA	NA	NA	NA	1.82609	NA
AC025181.2	3.79406	2.4499	3.42148	2.74447	2.45587	1.99096	3.4153	3.3479	2.63173	1.64664	2.55432	2.1415	3.86506	2.66226	1.4484	NA	2.58924	1.84236	1.85406	1.75095	1.56568	2.58622	2.31365	2.68808	1.74974
AC025198.1	NA	NA	1.75731	NA	1.16936	1.86972	NA	NA	1.21034	NA	NA	1.37704	NA	NA	NA	2.10902	NA	NA	NA	1.96863	1.41183	NA	NA	NA	1.6148
AC025265.1	NA	NA	1.87495	NA	NA	1.2406	1.8253	1.1913	NA	1.09765	NA	NA	1.80267	NA	1.07592	NA	NA	NA	NA	1.2377	NA	NA	NA	1.69013	NA
AC025287.2	NA	NA	NA	1.33016	NA	NA	NA	NA	NA	NA	1.82502	NA	NA	NA	NA	NA	NA	NA	NA	NA	NA	NA	NA	NA	NA
AC025287.3	NA	NA	NA	NA	NA	NA	NA	NA	NA	NA	NA	NA	NA	NA	NA	NA	NA	NA	NA	NA	NA	NA	NA	NA	NA
AC025370.2	NA	NA	NA	NA	NA	NA	NA	NA	NA	NA	NA	NA	NA	NA	NA	NA	NA	NA	NA	NA	NA	NA	NA	1.73525	NA
AC025423.1	NA	NA	NA	NA	NA	NA	NA	NA	NA	NA	NA	NA	NA	NA	NA	NA	NA	NA	NA	NA	NA	NA	NA	1.42302	NA
AC025449.1	NA	NA	NA	NA	NA	NA	NA	NA	NA	NA	NA	NA	NA	NA	NA	NA	NA	NA	NA	NA	NA	NA	NA	1.11845	NA
AC025449.2	2.09724	NA	NA	NA	NA	1.84927	NA	NA	NA	NA	NA	NA	NA	NA	NA	1.26891	NA	NA	1.78032	NA	NA	NA	NA	NA	NA
AC025459.1	NA	NA	NA	NA	NA	NA	NA	NA	NA	NA	NA	NA	NA	NA	NA	NA	NA	NA	NA	NA	NA	NA	NA	NA	1.35681
AC025580.1	NA	NA	NA	NA	NA	NA	1.06978	NA	NA	NA	1.009	NA	NA	NA	NA	NA	NA	NA	NA	NA	1.48775	NA	NA	NA	NA
AC025580.2	NA	NA	NA	NA	NA	NA	2.66304	NA	NA	NA	2.26156	NA	NA	NA	NA	NA	NA	NA	NA	NA	NA	NA	NA	NA	NA
AC025857.2	3.07782	1.91908	2.64466	4.8463	1.81027	2.4188	5.45576	1.08878	6.93714	3.44319	3.42554	3.10123	7.41519	2.82083	2.7667	1.41984	2.11654	5.45057	3.43865	2.72542	3.24124	4.09856	NA	8.98507	2.05174
AC025917.1	NA	NA	NA	NA	NA	NA	NA	NA	NA	NA	NA	NA	NA	NA	NA	NA	NA	NA	NA	NA	NA	NA	NA	NA	NA
AC026124.2	NA	NA	NA	NA	NA	NA	NA	NA	NA	NA	NA	NA	1.0077	NA	1.1885	1.32468	NA	NA	NA	NA	NA	NA	NA	NA	NA
AC026191.1	1.15597	NA	1.48629	NA	NA	NA	NA	NA	NA	NA	NA	NA	NA	NA	NA	NA	NA	NA	NA	NA	NA	NA	NA	1.08274	1.79668
AC026271.1	2.44756	NA	2.72926	1.54822	1.98752	1.47405	1.04225	4.62324	3.13465	1.22186	2.3333	NA	4.63914	1.44214	2.55357	NA	NA	NA	NA	NA	2.01631	1.8882	NA	3.1745	1.2574
AC026273.1	4.90867	6.69968	9.98319	15.992	16.963	12.7	3.86627	7.50317	11.4863	5.24917	18.8338	12.0219	14.9791	2.89988	20.4781	19.6669	2.45257	NA	1.37522	13.8274	9.26959	6.49865	NA	8.43858	12.1282
AC026304.1	5.38765	4.61022	5.53619	2.20981	4.30374	4.3227	4.17778	NA	2.30928	1.90239	3.95548	4.02068	1.13583	NA	2.76099	5.26518	3.62916	2.86925	2.13481	3.09611	2.76546	1.41545	1.92631	NA	5.08388
AC026362.1	4.04459	1.61178	2.14258	2.35635	2.0714	1.82996	3.79727	4.62256	NA	1.5511	1.94609	NA	5.93577	1.52736	NA	3.05647	2.82586	5.29882	2.58219	2.07062	2.26391	4.20866	2.38063	6.98679	1.83312
AC026367.3	NA	NA	NA	NA	NA	NA	NA	NA	NA	NA	NA	NA	NA	NA	NA	NA	NA	NA	NA	NA	NA	NA	NA	1.17839	NA
AC026401.2	NA	NA	NA	NA	NA	NA	NA	NA	NA	NA	NA	NA	NA	NA	NA	NA	NA	NA	NA	NA	NA	NA	NA	1.37962	NA
AC026401.3	5.35512	9.86252	7.5164	13.7925	13.4494	30.8899	13.2784	14.1655	12.432	13.1527	17.596	21.4579	8.84261	6.30126	12.4058	22.2196	10.7708	4.42521	3.92633	12.5638	15.0353	14.3341	5.76715	25.5417	10.9666
AC026403.1	140.666	71.9871	136.786	89.7724	70.8313	51.3697	73.0138	67.5589	99.1202	45.3138	48.4513	79.8877	63.7281	83.8109	92.8041	41.3615	115.091	32.1118	70.2856	74.1454	91.646	72.4193	34.1107	110.708	77.4257
AC026410.3	1.2712	1.74273	1.34823	2.19899	1.85283	1.56487	1.12386	1.909	NA	1.96033	1.77973	1.63383	1.35837	1.55235	1.10332	2.1992	1.86862	NA	NA	1.34867	1.41504	1.16564	1.31975	NA	1.00471
AC026412.1	8.26516	5.66748	9.80796	11.57	7.65363	9.55489	5.37132	7.63043	7.48192	4.44979	11.1502	8.31231	7.32944	7.84979	5.91788	4.65347	6.59303	4.75561	3.71773	7.22995	4.27149	5.73025	4.28956	4.51002	1.39748
AC026470.2	NA	NA	NA	NA	NA	NA	NA	NA	NA	NA	NA	NA	NA	NA	NA	NA	NA	NA	NA	NA	NA	NA	NA	NA	NA
AC026471.1	1.21706	1.5193	1.39053	NA	NA	NA	1.34574	3.56415	1.7581	NA	NA	NA	2.05337	1.8018	1.10916	1.039	1.00056	1.9974	1.59078	NA	NA	1.04692	1.70662	2.00094	1.11409
AC026471.2	NA	NA	NA	NA	NA	1.28727	NA	NA	NA	NA	1.22675	NA	NA	NA	NA	1.00428	NA	NA	NA	NA	NA	NA	NA	NA	NA
AC026471.4	NA	NA	NA	NA	NA	NA	NA	NA	NA	NA	NA	NA	NA	NA	NA	NA	NA	NA	NA	NA	NA	NA	NA	4.71701	NA
AC026634.1	NA	NA	NA	NA	NA	NA	NA	NA	NA	NA	1.41268	NA	NA	NA	NA	NA	NA	NA	NA	NA	NA	NA	NA	2.57648	NA
AC026740.1	NA	NA	NA	NA	NA	NA	NA	NA	NA	NA	NA	NA	NA	NA	NA	NA	NA	NA	NA	NA	NA	NA	NA	1.5485	NA
AC026748.3	NA	NA	NA	NA	NA	NA	NA	2.33098	NA	NA	NA	NA	1.96964	NA	NA	1.03915	NA	NA	NA	NA	NA	NA	NA	1.27354	NA
AC026765.3	NA	NA	NA	NA	NA	NA	NA	NA	NA	NA	NA	NA	NA	NA	NA	NA	NA	NA	NA	NA	NA	NA	NA	NA	NA
AC026803.1	NA	NA	NA	NA	NA	NA	NA	NA	NA	NA	NA	NA	NA	NA	NA	NA	NA	NA	NA	NA	NA	NA	NA	NA	NA
AC026979.2	5.55642	2.82897	3.77259	2.61432	3.28893	7.25377	6.66202	2.73276	3.49231	2.09059	1.18911	4.96489	2.7904	2.01362	2.35104	4.17664	3.54182	1.97713	1.79832	2.58979	1.82141	3.46706	2.28702	7.8039	3.55287
AC027031.2	3.08139	2.44734	2.57557	3.22292	2.07946	4.9374	5.87782	3.39555	2.83711	2.37789	3.18674	3.35539	7.07639	3.48669	5.20587	3.4135	3.10929	1.23847	1.35729	2.67377	1.56822	3.04515	1.27152	4.95101	2.53405
AC027097.1	NA	NA	NA	NA	NA	NA	NA	NA	NA	NA	NA	NA	1.01703	NA	NA	NA	NA	NA	NA	NA	NA	NA	NA	NA	NA
AC027117.1	NA	NA	NA	NA	NA	NA	NA	NA	NA	NA	NA	NA	1.06347	NA	NA	NA	NA	NA	NA	NA	NA	NA	NA	NA	NA
AC027117.2	NA	1.13383	NA	NA	NA	NA	NA	NA	NA	NA	1.48266	NA	NA	NA	NA	NA	NA	NA	NA	NA	NA	NA	1.0383	NA	NA
AC027228.2	NA	NA	NA	NA	NA	NA	NA	1.61086	NA	NA	NA	NA	NA	NA	NA	NA	NA	NA	NA	NA	NA	NA	NA	NA	NA
AC027237.3	NA	NA	1.34161	NA	NA	1.74798	NA	NA	NA	1.1026	NA	1.5865	NA	NA	2.09976	4.73616	NA	NA	NA	NA	1.5002	NA	1.61394	NA	NA
AC027277.2	NA	NA	NA	NA	NA	NA	NA	NA	NA	NA	NA	NA	NA	NA	NA	NA	NA	NA	NA	NA	NA	NA	NA	NA	NA
AC027290.2	NA	NA	NA	NA	NA	NA	NA	1.03601	NA	NA	NA	NA	NA	NA	NA	NA	NA	NA	NA	NA	NA	NA	NA	1.33106	NA
AC027307.1	NA	NA	NA	NA	NA	NA	NA	1.91892	NA	NA	NA	NA	NA	NA	NA	NA	NA	NA	NA	NA	NA	NA	NA	2.0085	NA
AC027307.2	4.10798	2.71007	1.19305	4.43257	2.57964	1.83862	5.37672	2.94657	2.50811	4.59943	2.48716	2.14108	3.58728	1.68447	2.61963	3.62557	3.83262	3.23983	2.69363	3.60188	3.97863	6.14099	3.85848	14.9495	3.20997
AC027307.3	1.1936	1.02011	NA	1.90239	NA	1.0987	NA	1.11849	1.2223	NA	1.01305	1.27944	NA	NA	1.00903	2.29901	1.03473	NA	NA	NA	NA	NA	1.29786	NA	NA
AC027309.2	38.8149	19.2977	31.237	22.0937	34.4171	21.6208	38.4397	19.1223	32.2864	12.3187	14.246	23.4401	20.7397	41.1242	30.3393	13.7047	45.7766	16.8433	29.5361	23.2893	23.261	23.956	19.0344	24.752	20.5766
AC027373.1	NA	NA	NA	NA	NA	NA	NA	1.08014	NA	NA	NA	NA	NA	NA	NA	NA	NA	NA	NA	NA	NA	NA	NA	NA	NA
AC027559.1	NA	NA	NA	NA	NA	NA	NA	NA	NA	NA	NA	NA	NA	NA	NA	1.02417	NA	NA	NA	NA	NA	NA	NA	NA	NA
AC027575.2	NA	NA	NA	NA	NA	NA	NA	NA	NA	NA	NA	NA	NA	NA	NA	NA	NA	NA	NA	NA	NA	NA	NA	1.32864	NA
AC027644.2	NA	NA	NA	NA	NA	NA	NA	NA	NA	NA	NA	NA	NA	NA	NA	NA	NA	NA	NA	NA	NA	NA	NA	NA	NA
AC027644.3	5.2622	1.52684	3.36083	3.91959	1.745	2.2936	4.84577	1.31088	1.25678	1.45402	NA	2.30267	5.0302	4.00821	2.1863	4.91928	8.45418	3.97923	4.00662	1.95719	2.32131	4.20645	2.90502	6.52729	3.42558
AC027682.4	NA	NA	NA	NA	NA	NA	NA	NA	NA	NA	NA	NA	NA	NA	NA	NA	NA	NA	NA	NA	NA	NA	NA	1.39288	NA
AC027682.6	NA	NA	NA	NA	NA	NA	2.2841	NA	NA	NA	NA	NA	1.46089	1.14555	NA	NA	NA	NA	NA	1.02523	NA	NA	NA	2.81191	NA
AC027796.1	NA	NA	NA	NA	NA	NA	NA	NA	NA	NA	NA	NA	NA	NA	NA	NA	NA	NA	NA	NA	NA	NA	NA	1.17029	NA
AC027796.4	NA	NA	NA	NA	NA	NA	NA	1.7515	NA	NA	NA	NA	2.26388	NA	NA	NA	NA	NA	NA	NA	NA	NA	NA	4.1059	NA
AC032044.2	NA	NA	NA	NA	NA	NA	NA	NA	NA	NA	NA	NA	NA	NA	NA	NA	NA	NA	NA	NA	NA	NA	NA	NA	NA
AC034102.1	15.9938	12.8091	13.3187	15.2972	9.06721	12.5977	14.3555	6.25995	11.5486	16.6365	15.3779	13.15	8.26895	14.9023	12.4307	13.7892	8.97428	5.19794	6.32916	14.827	12.1199	10.7531	5.33444	10.7345	13.7155
AC034102.6	NA	NA	NA	NA	NA	NA	NA	NA	NA	NA	NA	NA	NA	NA	NA	NA	NA	NA	NA	NA	NA	NA	NA	NA	NA
AC034198.2	NA	NA	NA	NA	NA	NA	NA	NA	NA	NA	1.01691	NA	NA	NA	NA	NA	NA	NA	NA	NA	NA	NA	NA	NA	NA
AC034223.2	NA	NA	NA	1.15654	NA	NA	NA	NA	2.44242	NA	NA	NA	1.35852	1.07241	NA	NA	NA	NA	NA	NA	NA	NA	NA	NA	NA
AC034231.1	1.12658	1.07824	1.12666	1.17298	NA	NA	NA	NA	NA	1.30043	NA	NA	NA	NA	NA	NA	NA	NA	NA	NA	NA	NA	NA	NA	NA
AC034236.1	137.771	173.335	116.999	195.626	173.763	164.872	129.078	39.6131	162.969	125.076	123.298	174.423	36.892	121.263	154.53	144.035	102.043	23.0378	41.4924	161.128	124.935	67.1399	39.1518	73.6338	141.727
AC036176.1	1.21878	1.44003	1.38372	1.63803	NA	NA	NA	NA	NA	1.30155	NA	1.28505	1.1082	NA	NA	1.41464	1.63991	1.10967	1.78208	1.642	1.20279	NA	1.66558	NA	1.34359
AC036176.2	NA	NA	NA	NA	NA	NA	NA	NA	NA	NA	NA	NA	NA	NA	NA	NA	NA	NA	NA	NA	NA	NA	NA	NA	NA
AC036176.3	NA	NA	1.05103	NA	NA	NA	NA	7.82976	NA	NA	1.30359	NA	1.68563	NA	NA	NA	NA	NA	NA	NA	1.90688	NA	NA	6.63197	NA
AC036214.2	NA	NA	1.43036	NA	NA	NA	NA	1.69319	1.34683	NA	NA	NA	1.66281	NA	1.48344	1.02375	NA	NA	NA	NA	NA	NA	NA	1.06705	NA
AC037198.1	NA	NA	1.71471	NA	NA	1.7947	3.0274	NA	NA	NA	1.4363	NA	1.97407	NA	NA	NA	NA	NA	NA	NA	1.79305	NA	NA	1.39193	NA
AC037198.2	NA	NA	1.70162	NA	NA	NA	NA	1.85198	NA	NA	NA	NA	4.31434	NA	1.30087	NA	NA	NA	NA	NA	NA	NA	NA	NA	NA
AC037459.2	NA	NA	1.2475	NA	NA	NA	NA	3.06614	NA	NA	NA	NA	2.14012	NA	NA	NA	NA	NA	NA	NA	NA	NA	NA	1.49279	NA
AC039056.2	NA	NA	NA	1.16048	NA	6.83347	7.30245	NA	NA	NA	2.47573	1.83686	NA	NA	NA	NA	1.35234	NA	NA	NA	NA	NA	NA	NA	NA
AC040162.1	1.1693	NA	1.33105	NA	NA	NA	1.02645	NA	NA	NA	NA	NA	NA	NA	NA	NA	NA	5.45791	1.00701	NA	NA	NA	3.11568	2.09669	NA
AC040162.3	NA	NA	NA	NA	NA	NA	NA	NA	NA	NA	NA	NA	NA	NA	NA	NA	NA	NA	NA	NA	NA	NA	NA	2.07533	NA
AC040169.1	2.24764	1.99289	2.13595	1.62698	NA	2.7349	1.25408	3.11977	NA	1.74877	2.67309	1.65462	3.16043	1.52679	1.57	3.82171	1.57692	2.08506	1.75316	1.79041	1.56217	1.93104	4.66287	4.22061	2.5071
AC040169.3	NA	NA	NA	NA	NA	NA	NA	NA	NA	NA	NA	NA	NA	NA	NA	NA	NA	NA	NA	NA	NA	NA	NA	NA	NA
AC040970.1	1.03211	1.25499	NA	NA	NA	1.02838	1.64059	2.06002	1.13142	NA	1.80933	NA	1.29003	1.254	1.43333	2.1739	1.50535	NA	NA	NA	1.03545	NA	NA	1.39762	1.91231
AC040977.1	1.20503	NA	NA	NA	1.00245	NA	NA	NA	1.08565	NA	NA	NA	1.03501	NA	1.24433	NA	NA	NA	1.06881	NA	NA	NA	NA	2.78007	1.08665
AC044787.1	2.28127	2.70623	5.57569	1.5435	1.29009	2.20712	2.2095	1.71637	1.80171	2.91542	1.50567	4.87125	1.87299	2.10401	2.46303	2.64679	2.27412	NA	1.0682	4.2778	5.50314	1.65797	1.62938	NA	3.48708
AC044810.2	NA	NA	NA	NA	NA	NA	NA	NA	NA	NA	NA	NA	1.33357	NA	NA	NA	NA	NA	NA	NA	NA	NA	NA	NA	NA
AC044849.1	NA	NA	NA	NA	NA	NA	NA	NA	NA	NA	NA	NA	NA	NA	NA	NA	NA	NA	NA	NA	NA	NA	NA	NA	NA
AC044860.1	6.34982	2.73904	2.34986	2.11562	2.15665	3.07385	5.11862	5.66885	2.90024	3.46444	3.38884	1.78645	5.03594	3.08275	1.16404	4.45507	4.22464	4.38652	1.18685	2.59805	2.1081	4.20499	3.08748	1.50833	2.53729
AC044893.1	NA	NA	NA	NA	NA	NA	NA	NA	NA	NA	NA	NA	2.07156	NA	NA	NA	NA	NA	NA	NA	NA	NA	NA	NA	NA
AC046134.2	3.21915	3.41441	2.90037	4.37037	5.77065	3.49798	2.89041	1.75602	4.50826	3.99347	4.52985	3.7356	2.23299	3.52273	4.08528	4.29562	3.45833	1.79789	3.1688	3.81818	4.08096	2.46087	1.01549	2.08234	3.13501
AC046143.1	NA	1.69171	1.29161	1.31937	1.86792	NA	1.30005	1.70346	4.53315	2.85168	NA	NA	3.50405	2.11043	1.29953	NA	1.40764	NA	NA	1.23826	NA	NA	NA	1.52144	1.10374
AC046143.2	NA	NA	NA	NA	NA	NA	NA	NA	NA	NA	NA	NA	NA	NA	NA	NA	NA	NA	NA	NA	NA	NA	NA	1.59987	NA
AC046176.1	NA	NA	3.2816	1.37834	1.66436	NA	NA	3.77149	1.10753	NA	NA	NA	2.88751	NA	NA	NA	NA	NA	NA	NA	1.07304	NA	NA	1.21176	NA
AC046185.2	NA	NA	NA	NA	NA	NA	NA	NA	NA	NA	NA	NA	NA	NA	NA	NA	NA	NA	NA	NA	NA	NA	NA	NA	NA
AC048341.2	2.88471	NA	1.02483	1.42951	1.80438	1.07341	NA	NA	NA	1.59534	NA	1.19248	NA	NA	1.32839	2.72862	NA	NA	NA	1.2948	1.6833	1.10844	1.40229	1.41493	NA
AC048344.4	NA	NA	NA	NA	NA	NA	NA	1.03984	NA	NA	NA	NA	NA	NA	NA	NA	NA	NA	NA	NA	NA	NA	NA	NA	NA
AC048382.2	NA	NA	NA	NA	NA	NA	NA	3.38385	NA	NA	NA	NA	1.90414	NA	NA	NA	NA	NA	NA	NA	NA	NA	NA	NA	NA
AC053503.4	NA	NA	NA	NA	NA	NA	NA	NA	NA	NA	NA	NA	1.08276	NA	NA	NA	NA	NA	NA	NA	NA	1.1072	NA	NA	NA
AC053527.1	NA	NA	NA	NA	NA	NA	NA	NA	NA	NA	NA	NA	NA	NA	NA	NA	NA	NA	NA	NA	NA	NA	NA	3.01984	NA
AC055811.1	NA	NA	NA	NA	NA	NA	NA	NA	NA	NA	NA	NA	NA	NA	NA	NA	NA	NA	NA	NA	NA	NA	NA	NA	NA
AC055811.4	NA	NA	2.39838	1.01739	1.91293	NA	NA	2.54486	1.04831	1.04056	1.97653	NA	1.81815	NA	1.03243	1.02437	NA	NA	NA	1.73473	2.88329	NA	NA	3.7431	2.35095
AC055839.2	NA	NA	NA	1.545	1.95777	1.97762	1.36517	1.42426	NA	1.99647	2.77085	1.19607	1.78499	NA	NA	1.29495	1.62813	NA	1.64442	NA	1.00454	3.7192	NA	3.80396	NA
AC058791.1	NA	NA	NA	NA	NA	NA	NA	NA	NA	NA	NA	NA	NA	NA	NA	NA	NA	NA	NA	NA	NA	NA	NA	1.98329	NA
AC058823.1	NA	NA	NA	NA	NA	NA	NA	NA	NA	NA	NA	NA	NA	NA	NA	NA	NA	NA	NA	NA	NA	NA	NA	2.10923	NA
AC060766.1	NA	NA	1.16051	NA	NA	NA	NA	NA	NA	NA	NA	NA	NA	NA	NA	NA	NA	NA	NA	NA	NA	NA	NA	NA	NA
AC060780.1	NA	NA	NA	NA	NA	NA	NA	2.34625	NA	NA	NA	NA	1.55798	NA	NA	NA	NA	NA	NA	NA	NA	NA	NA	2.48423	NA
AC060780.3	NA	NA	NA	NA	1.67441	NA	NA	NA	NA	NA	NA	NA	NA	NA	NA	NA	NA	NA	NA	NA	NA	NA	NA	NA	NA
AC060814.4	NA	NA	NA	NA	NA	NA	NA	NA	NA	NA	NA	NA	NA	NA	NA	1.30034	NA	NA	NA	NA	NA	NA	NA	NA	NA
AC061992.2	NA	NA	NA	NA	NA	NA	1.05187	NA	NA	NA	NA	NA	NA	NA	NA	NA	NA	NA	NA	NA	NA	NA	NA	NA	NA
AC061999.1	NA	NA	NA	NA	NA	NA	NA	NA	NA	NA	NA	NA	NA	NA	NA	2.00428	NA	NA	NA	NA	NA	NA	NA	NA	NA
AC062037.2	NA	NA	NA	NA	NA	NA	NA	1.40734	NA	NA	NA	NA	NA	NA	NA	NA	NA	NA	NA	NA	NA	NA	NA	NA	NA
AC063952.1	NA	NA	1.04405	NA	NA	NA	NA	NA	NA	NA	NA	NA	NA	NA	NA	NA	NA	NA	NA	NA	NA	NA	NA	NA	NA
AC063965.2	NA	NA	NA	NA	NA	NA	NA	NA	NA	NA	NA	NA	NA	NA	NA	NA	NA	NA	NA	NA	NA	NA	NA	NA	NA
AC064799.1	2.09605	1.68493	3.60334	3.69693	2.04684	2.41239	1.06927	2.84576	6.67157	2.21495	2.72976	3.22041	3.89423	NA	2.63545	3.55975	NA	NA	NA	4.08346	2.99841	2.27517	NA	3.78091	3.32156
AC064807.1	4.30412	2.92507	3.29248	3.22063	1.88072	4.09319	3.55392	3.38038	2.82026	1.93984	4.89168	4.25981	2.85389	1.44216	1.28692	2.76095	4.61804	2.1913	2.75034	2.53532	2.02737	2.20859	2.53686	4.40289	3.76433
AC064807.4	NA	NA	NA	NA	NA	NA	NA	NA	NA	NA	NA	NA	NA	NA	NA	NA	NA	NA	NA	NA	NA	NA	NA	2.01887	NA
AC064836.2	1.54764	NA	NA	NA	NA	NA	1.2056	NA	NA	NA	NA	NA	NA	NA	NA	NA	NA	NA	NA	NA	NA	NA	NA	1.58353	NA
AC064836.3	NA	NA	NA	NA	NA	NA	NA	NA	NA	NA	NA	NA	NA	NA	NA	NA	NA	NA	NA	NA	NA	NA	NA	NA	NA
AC067838.1	NA	NA	NA	NA	NA	NA	NA	NA	NA	NA	NA	NA	NA	NA	NA	NA	NA	NA	NA	NA	NA	NA	NA	4.60377	NA
AC067852.1	NA	NA	NA	NA	NA	NA	NA	NA	NA	NA	NA	NA	NA	NA	NA	NA	1.05059	NA	NA	NA	NA	NA	NA	NA	NA
AC067852.2	10.8989	15.6814	6.24872	11.9626	8.48019	2.98912	12.3304	12.8542	13.7625	11.0699	12.149	5.86244	21.0107	13.8007	11.699	10.6792	13.4536	13.9692	12.203	10.9779	10.4163	19.8721	16.4522	30.5017	11.7234
AC067852.5	2.1106	NA	2.203	NA	1.21733	3.30213	2.18354	NA	NA	NA	3.67694	2.03395	NA	NA	NA	2.60407	4.76832	NA	1.11456	NA	NA	1.06393	2.24322	1.78058	2.21422
AC067930.4	NA	NA	NA	NA	NA	NA	NA	NA	NA	NA	NA	NA	NA	NA	NA	NA	NA	NA	NA	NA	NA	NA	NA	NA	NA
AC067930.5	37.9355	23.6605	17.4884	29.7534	17.5132	27.5727	26.9863	25.2972	17.5412	15.0433	18.0085	17.5662	29.1093	18.7604	18.5914	15.0718	32.3422	31.2895	29.4298	14.8039	17.8015	27.1625	19.3436	47.1385	16.9135
AC067931.1	NA	NA	NA	NA	NA	1.53422	2.5261	NA	NA	NA	NA	NA	NA	NA	NA	NA	NA	NA	NA	NA	NA	NA	NA	NA	NA
AC068057.1	NA	NA	NA	1.03497	NA	NA	NA	NA	NA	NA	1.54507	NA	NA	NA	1.15435	NA	NA	NA	NA	NA	NA	NA	NA	NA	NA
AC068338.2	NA	NA	1.1	NA	NA	NA	NA	1.50804	NA	1.23622	NA	NA	NA	NA	NA	NA	NA	NA	NA	NA	NA	NA	NA	NA	NA
AC068473.5	NA	NA	NA	NA	NA	1.25292	NA	1.756	NA	NA	NA	1.00884	NA	NA	NA	NA	NA	NA	NA	NA	NA	NA	NA	1.10148	NA
AC068491.3	NA	NA	NA	NA	NA	NA	NA	NA	NA	NA	NA	NA	NA	NA	NA	NA	NA	NA	NA	NA	NA	NA	NA	1.11729	NA
AC068522.1	NA	NA	NA	NA	NA	NA	NA	1.01968	NA	NA	NA	NA	1.34162	NA	NA	NA	NA	NA	NA	NA	NA	NA	NA	1.58478	NA
AC068580.1	2.54589	1.15388	NA	1.67657	NA	6.05425	3.8686	NA	1.00741	NA	5.43733	1.76007	NA	NA	NA	NA	3.12632	4.44383	3.79138	NA	NA	1.25576	1.74649	NA	2.70532
AC068580.3	1.76943	NA	NA	1.35874	NA	2.58777	3.37901	1.36661	NA	NA	2.48775	NA	NA	NA	NA	NA	2.54217	2.93304	2.13536	NA	NA	1.66595	1.13482	1.19268	NA
AC068580.4	11.4638	9.51781	4.69335	10.8301	12.8193	5.71369	5.05789	23.3619	2.27449	6.01043	14.3277	3.35003	25.0617	4.74682	10.4977	5.01432	2.62957	9.34687	7.24559	6.42162	8.96726	15.9017	5.01413	77.4549	5.63401
AC068587.4	NA	NA	NA	1.00451	1.23314	NA	NA	3.05787	3.98656	1.22124	NA	NA	2.09018	1.51067	2.05264	NA	NA	NA	NA	NA	1.23531	NA	1.70134	1.23144	NA
AC068631.3	13.5594	7.33179	8.20082	3.33019	6.80427	4.3826	12.4537	3.05032	3.51858	6.30111	4.65456	8.25411	8.3023	7.61493	5.74223	5.57083	8.19467	7.87897	8.53123	6.45602	8.48623	4.16412	9.27242	7.38921	7.22896
AC068633.1	NA	NA	NA	NA	NA	NA	NA	NA	1.33737	NA	NA	NA	NA	NA	NA	NA	NA	NA	NA	NA	NA	NA	NA	NA	NA
AC068722.2	NA	NA	NA	NA	NA	NA	NA	NA	NA	NA	NA	NA	NA	NA	NA	NA	NA	NA	NA	NA	NA	NA	NA	NA	NA
AC068831.5	2.77661	1.59696	1.90098	1.47868	1.62382	1.45644	1.92549	1.91039	NA	1.50023	2.96073	NA	2.67739	1.36163	2.61507	1.14273	2.83256	1.36973	1.12657	1.4262	1.94882	2.21838	1.48254	1.88236	2.47483
AC068831.6	NA	NA	5.42856	NA	1.38627	NA	NA	10.685	1.39308	1.16612	2.13437	NA	1.52712	NA	1.7377	1.87707	NA	NA	NA	NA	2.39559	NA	NA	NA	NA
AC068870.2	1.72975	NA	1.37666	2.12499	1.79218	NA	1.28233	2.99764	1.78851	NA	NA	NA	1.17712	2.42998	NA	1.03079	2.26578	NA	NA	NA	1.02822	NA	NA	NA	1.43624
AC068888.1	2.94612	2.22631	3.82353	2.46442	1.53147	1.86001	1.08489	5.15503	2.97117	3.1527	3.2707	2.52975	4.35108	1.3947	3.81754	1.80453	2.00594	2.44591	1.83713	2.01008	3.25357	3.62588	2.30874	6.77662	3.16323
AC068946.2	NA	NA	NA	NA	NA	1.53635	1.06987	1.88056	NA	NA	1.77596	NA	1.12383	NA	NA	NA	NA	1.29152	NA	NA	NA	1.58203	1.22561	1.56923	NA
AC069200.1	NA	NA	NA	NA	NA	NA	NA	NA	NA	NA	NA	NA	NA	NA	NA	NA	NA	NA	NA	NA	NA	NA	NA	1.03123	NA
AC069213.3	NA	NA	1.47128	1.03823	NA	3.29346	NA	NA	NA	1.13626	NA	1.62874	NA	NA	NA	2.0477	NA	NA	NA	1.56036	NA	NA	NA	NA	NA
AC069281.2	NA	NA	NA	NA	NA	NA	NA	NA	NA	NA	NA	NA	NA	NA	NA	NA	NA	NA	NA	NA	NA	NA	NA	3.45246	NA
AC069282.1	NA	NA	NA	NA	NA	NA	NA	1.51225	NA	NA	NA	NA	NA	NA	NA	NA	NA	NA	NA	NA	NA	NA	NA	NA	NA
AC069288.1	NA	NA	2.65381	1.40421	NA	NA	1.20155	3.08345	NA	2.45439	NA	NA	NA	NA	1.97266	NA	3.28472	1.77241	NA	1.90541	1.46631	2.11048	NA	3.59851	NA
AC069307.1	NA	NA	NA	NA	NA	NA	NA	NA	NA	NA	NA	NA	NA	NA	NA	NA	NA	NA	NA	NA	NA	NA	NA	2.56478	NA
AC069360.1	NA	NA	1.63737	NA	NA	NA	NA	1.40529	1.63952	NA	NA	NA	NA	NA	NA	NA	NA	NA	NA	NA	NA	NA	NA	NA	NA
AC069499.1	NA	NA	NA	NA	NA	NA	NA	2.39891	NA	NA	NA	NA	NA	NA	NA	NA	NA	NA	NA	NA	NA	NA	NA	NA	NA
AC069542.1	NA	NA	NA	NA	NA	NA	NA	NA	NA	NA	NA	NA	NA	NA	NA	NA	NA	NA	NA	NA	NA	NA	NA	NA	NA
AC069544.1	1.77502	NA	NA	NA	NA	2.00454	1.8677	NA	NA	NA	1.66611	NA	NA	NA	NA	1.11498	1.21034	NA	1.0377	NA	NA	NA	1.09156	NA	NA
AC069547.1	NA	NA	NA	NA	NA	NA	NA	NA	NA	NA	NA	NA	NA	NA	NA	NA	NA	NA	NA	NA	NA	NA	NA	NA	NA
AC072054.1	NA	NA	NA	NA	NA	NA	1.27878	NA	NA	NA	NA	NA	NA	NA	NA	NA	NA	NA	NA	NA	NA	NA	NA	NA	NA
AC073046.1	NA	NA	NA	NA	NA	NA	NA	NA	NA	NA	NA	NA	NA	NA	NA	1.21651	NA	NA	NA	NA	NA	NA	NA	NA	NA
AC073073.1	1.03937	NA	NA	NA	NA	1.12359	1.29941	NA	NA	NA	NA	1.09225	NA	NA	NA	NA	1.07315	NA	NA	1.56534	NA	NA	NA	NA	NA
AC073111.3	NA	NA	NA	NA	NA	NA	1.00049	NA	NA	NA	NA	1.95381	NA	NA	NA	NA	NA	NA	NA	2.7985	NA	NA	NA	NA	1.618
AC073111.4	2.55793	3.49264	3.23603	2.90306	5.20132	4.73159	3.63087	2.85284	NA	3.01126	7.73949	1.58903	4.70453	1.74359	1.00711	5.07171	2.62708	3.19069	2.0906	2.23852	3.81595	5.27121	1.52046	7.12355	2.7916
AC073130.2	NA	NA	NA	NA	NA	NA	NA	NA	NA	NA	NA	NA	NA	NA	NA	NA	NA	NA	NA	NA	NA	NA	NA	NA	NA
AC073195.1	1.09889	NA	NA	NA	NA	1.35227	NA	NA	NA	NA	NA	NA	NA	NA	NA	NA	NA	NA	NA	NA	NA	NA	NA	NA	NA
AC073210.3	1.52786	1.52459	NA	2.93539	NA	NA	NA	NA	1.39342	2.12389	1.14497	NA	NA	NA	NA	NA	1.07561	1.81314	2.95308	NA	NA	NA	NA	NA	1.19252
AC073261.1	NA	NA	1.2617	1.48018	NA	NA	NA	NA	NA	NA	NA	NA	NA	NA	NA	NA	NA	NA	NA	NA	2.90596	2.42291	NA	NA	1.52709
AC073264.3	NA	1.06551	NA	NA	NA	NA	NA	NA	1.02219	NA	NA	NA	NA	NA	NA	NA	NA	NA	NA	NA	NA	NA	NA	NA	NA
AC073321.1	NA	NA	NA	NA	NA	1.05056	NA	NA	NA	NA	NA	NA	NA	NA	NA	NA	NA	NA	NA	NA	NA	NA	NA	NA	NA
AC073332.1	3.17468	1.16721	1.20691	NA	1.56925	NA	1.01952	NA	1.39393	NA	NA	NA	1.31017	2.60466	NA	1.28335	1.51576	1.28938	2.4728	1.05832	NA	2.74956	3.05508	NA	1.1237
AC073487.1	NA	NA	NA	NA	NA	NA	NA	NA	NA	NA	NA	NA	NA	NA	NA	NA	NA	NA	NA	NA	NA	NA	NA	1.05665	NA
AC073508.3	4.07065	3.0827	1.2864	3.97616	1.83882	NA	2.73565	5.25898	3.17383	2.86447	2.10883	NA	5.68075	3.32998	2.55686	2.50704	2.8304	1.21373	2.83871	1.84957	1.6504	1.75119	1.171	4.17955	2.1757
AC073548.1	NA	NA	NA	NA	NA	NA	1.19495	NA	NA	NA	NA	NA	NA	NA	NA	NA	NA	NA	NA	NA	NA	NA	NA	6.67548	NA
AC073575.2	NA	NA	NA	NA	NA	NA	NA	1.50112	NA	NA	NA	NA	NA	NA	NA	NA	NA	NA	NA	NA	NA	NA	NA	NA	NA
AC073610.1	NA	NA	NA	NA	NA	NA	1.69133	NA	1.68927	1.12679	NA	NA	1.53691	NA	NA	1.30834	NA	NA	NA	NA	NA	NA	NA	1.59534	NA
AC073610.2	NA	NA	NA	NA	1.11791	1.55799	NA	NA	NA	NA	NA	2.12009	NA	NA	1.33158	NA	1.13757	NA	NA	NA	NA	NA	NA	1.53745	1.27361
AC073842.1	NA	NA	NA	NA	NA	NA	NA	NA	NA	NA	NA	NA	NA	NA	NA	NA	NA	NA	NA	NA	NA	NA	1.00948	NA	NA
AC073857.1	NA	NA	NA	NA	NA	NA	NA	1.43205	NA	NA	NA	NA	NA	NA	NA	NA	NA	NA	NA	NA	NA	NA	NA	2.45994	NA
AC073861.1	226.037	209.934	175.421	224.705	94.7018	155.4	224.839	31.3917	100.253	130.728	92.3212	164.271	44.3483	175.75	83.4247	124.513	270.365	59.9025	185.463	174.715	136.041	144.739	84.1541	86.3911	167.958
AC073896.1	NA	NA	NA	NA	NA	NA	NA	NA	NA	NA	NA	NA	NA	NA	NA	NA	NA	NA	NA	NA	NA	NA	NA	NA	NA
AC073896.2	4.89009	2.40255	3.84407	1.43615	2.05732	2.09933	4.06259	3.08866	1.5964	1.62343	2.29533	1.68946	1.88278	3.64349	2.33819	2.66928	2.96615	1.07747	3.31168	NA	1.02273	3.29654	2.76977	2.00109	2.15819
AC073957.3	NA	NA	NA	NA	NA	NA	NA	NA	NA	NA	NA	NA	NA	NA	NA	NA	NA	NA	NA	NA	NA	NA	NA	NA	NA
AC074032.1	1.05303	NA	NA	NA	NA	NA	NA	1.33736	NA	NA	NA	NA	NA	1.3176	NA	NA	NA	NA	1.2473	NA	NA	NA	NA	2.3429	NA
AC074044.1	NA	NA	NA	NA	NA	NA	NA	NA	NA	NA	1.11965	NA	NA	NA	NA	NA	NA	NA	NA	NA	NA	NA	NA	NA	NA
AC074117.1	1.13174	NA	1.36974	NA	NA	NA	NA	1.99733	NA	NA	1.09838	NA	2.55187	NA	1.38881	NA	NA	NA	1.01487	NA	NA	NA	NA	3.93097	NA
AC074143.1	NA	NA	NA	NA	NA	NA	NA	NA	NA	NA	NA	NA	NA	NA	NA	NA	NA	NA	NA	NA	NA	NA	NA	NA	NA
AC074212.1	NA	NA	NA	NA	NA	NA	NA	NA	NA	NA	1.12118	NA	NA	NA	NA	NA	NA	NA	NA	NA	NA	NA	NA	5.74043	NA
AC074386.1	NA	NA	1.07874	NA	NA	NA	NA	NA	NA	NA	NA	NA	NA	NA	NA	NA	NA	NA	NA	NA	NA	NA	NA	NA	NA
AC078802.1	NA	NA	NA	NA	NA	NA	NA	NA	NA	NA	1.27103	NA	1.21466	NA	NA	NA	NA	NA	NA	NA	NA	NA	NA	NA	NA
AC078816.1	NA	NA	1.82648	NA	NA	NA	NA	NA	NA	NA	NA	NA	1.30651	NA	NA	NA	NA	NA	NA	NA	NA	NA	NA	NA	NA
AC078817.1	19.2165	6.51828	15.321	49.4052	42.4456	10.789	13.5276	23.377	48.2053	4.33217	40.6459	11.0455	28.8557	13.8902	44.4651	7.75497	11.962	2.29521	4.24718	8.25238	13.6311	8.68875	1.2469	8.5834	8.75374
AC078819.1	20.3011	45.4486	41.5805	34.1053	28.8565	36.4205	29.854	31.3642	38.344	38.3983	33.3302	33.5737	30.6542	34.6046	29.1282	34.7041	22.1379	15.4561	14.9628	30.6669	46.3369	15.3226	25.8282	4.3942	41.9697
AC078883.1	NA	NA	NA	NA	NA	NA	1.23227	2.40072	1.18819	NA	NA	NA	NA	1.57603	NA	NA	NA	NA	NA	NA	NA	NA	NA	NA	1.72171
AC078883.2	NA	NA	NA	NA	NA	NA	NA	NA	NA	NA	NA	NA	NA	NA	NA	NA	NA	NA	NA	NA	NA	NA	NA	2.71524	NA
AC078899.1	NA	NA	NA	NA	NA	NA	NA	1.30578	NA	NA	NA	NA	NA	NA	NA	NA	NA	NA	NA	NA	NA	NA	NA	NA	NA
AC078923.1	NA	NA	NA	NA	1.11723	NA	NA	NA	NA	NA	NA	NA	NA	NA	NA	NA	NA	NA	NA	NA	NA	NA	NA	NA	1.00199
AC078927.1	NA	2.29209	NA	NA	NA	NA	NA	NA	NA	NA	NA	NA	NA	NA	NA	NA	NA	NA	NA	NA	NA	NA	NA	NA	NA
AC079140.2	13.7568	4.18489	5.1342	10.5451	4.07101	8.28322	11.4812	4.86691	4.76605	3.77461	7.4044	5.1578	5.63195	10.6703	5.53655	4.17748	14.8699	4.47679	7.20489	6.63343	3.97895	3.37271	4.3235	4.37323	5.20257
AC079140.6	NA	NA	NA	NA	NA	NA	NA	NA	NA	NA	NA	NA	NA	NA	NA	NA	NA	NA	NA	NA	NA	NA	NA	NA	NA
AC079142.1	NA	NA	NA	NA	NA	NA	NA	1.14887	NA	NA	NA	NA	NA	NA	NA	NA	NA	NA	NA	NA	NA	NA	NA	NA	NA
AC079163.2	NA	NA	NA	NA	NA	NA	NA	NA	NA	NA	5.6035	NA	NA	NA	1.49046	NA	NA	NA	NA	NA	NA	NA	NA	NA	NA
AC079203.1	NA	NA	NA	NA	NA	NA	NA	NA	NA	NA	NA	NA	NA	NA	NA	NA	NA	NA	NA	NA	NA	NA	NA	1.41631	NA
AC079250.1	10.7718	4.51907	2.90295	6.44116	3.56667	4.2004	9.7157	4.98853	2.09307	2.09608	5.90477	4.76293	4.35108	7.43294	3.23748	3.55721	13.4047	24.138	12.941	4.05143	2.69887	14.8648	10.7766	11.1373	2.73997
AC079305.2	NA	NA	NA	1.33743	NA	NA	NA	NA	NA	NA	2.09163	NA	NA	NA	NA	NA	NA	NA	NA	NA	NA	NA	NA	NA	1.0423
AC079313.1	NA	NA	NA	NA	NA	NA	NA	NA	NA	NA	NA	NA	NA	NA	NA	NA	NA	NA	NA	NA	NA	NA	NA	NA	NA
AC079313.2	NA	NA	NA	NA	NA	NA	NA	NA	NA	NA	NA	1.19584	NA	NA	NA	NA	NA	NA	NA	NA	NA	NA	NA	NA	NA
AC079354.1	NA	NA	NA	NA	NA	NA	NA	NA	NA	NA	NA	NA	NA	NA	1.49174	NA	1.52292	NA	NA	NA	NA	NA	NA	NA	NA
AC079414.3	NA	NA	NA	NA	NA	NA	NA	NA	NA	NA	NA	NA	NA	NA	NA	NA	NA	NA	NA	NA	NA	NA	NA	2.12241	NA
AC079610.1	NA	NA	NA	NA	NA	NA	NA	NA	NA	NA	NA	NA	NA	NA	NA	NA	NA	NA	NA	NA	NA	NA	NA	NA	NA
AC079684.1	NA	NA	NA	NA	NA	NA	NA	NA	NA	NA	NA	NA	1.16492	NA	NA	NA	NA	NA	NA	NA	NA	NA	NA	NA	NA
AC079781.5	4.7693	1.28389	4.77442	2.19765	1.97543	1.09777	2.36211	3.58202	2.78856	1.54546	2.40262	1.21717	3.64945	3.84126	2.19128	2.13088	3.53563	3.85447	2.58256	1.33902	2.45392	6.55013	4.19773	2.82832	1.58009
AC079834.1	NA	1.08484	NA	NA	NA	NA	NA	1.04816	NA	NA	NA	NA	NA	NA	NA	NA	NA	NA	1.184	NA	NA	NA	NA	NA	NA
AC079848.1	1.67768	1.65498	1.3225	NA	NA	1.36995	1.38558	1.3704	NA	NA	1.64848	NA	NA	1.3595	NA	2.05157	NA	NA	NA	NA	1.29945	NA	NA	NA	1.51331
AC079848.2	NA	NA	NA	NA	NA	NA	NA	NA	NA	NA	NA	NA	NA	NA	NA	NA	NA	NA	NA	NA	NA	NA	NA	NA	NA
AC079921.2	NA	NA	NA	NA	NA	NA	NA	NA	NA	NA	NA	NA	NA	NA	NA	NA	NA	NA	NA	NA	NA	NA	NA	2.34395	NA
AC080013.1	1.25498	NA	NA	NA	1.79865	NA	2.2912	NA	NA	NA	1.86569	NA	1.59465	NA	NA	NA	NA	NA	NA	2.36039	NA	NA	NA	1.14701	NA
AC080023.1	NA	NA	1.33791	NA	NA	NA	1.18312	NA	NA	NA	NA	NA	NA	NA	NA	NA	NA	NA	NA	NA	NA	NA	NA	NA	1.09882
AC080023.2	NA	1.37842	1.64733	2.56966	NA	NA	NA	2.14316	1.33621	NA	2.88651	NA	2.08523	NA	1.04811	NA	1.09676	NA	NA	1.06541	1.82299	NA	NA	NA	1.34364
AC080038.1	NA	NA	NA	NA	NA	NA	1.83127	NA	NA	NA	NA	NA	1.81089	NA	1.11753	NA	NA	NA	1.17925	NA	NA	NA	NA	2.68019	NA
AC080162.1	NA	NA	NA	NA	NA	NA	NA	NA	NA	NA	NA	NA	NA	NA	NA	NA	NA	NA	NA	NA	NA	NA	NA	1.01519	NA
AC080188.2	1.75755	2.18866	3.181	NA	NA	1.97171	1.71809	2.45234	1.63223	1.25774	1.3867	1.21761	1.39276	1.24598	2.97488	3.82326	2.16621	NA	NA	NA	1.16351	NA	NA	NA	2.13499
AC082651.3	NA	NA	NA	NA	NA	NA	NA	NA	NA	NA	NA	NA	NA	NA	1.0686	NA	NA	NA	NA	NA	NA	NA	NA	NA	NA
AC083798.2	1.8253	1.14267	2.15349	NA	1.97864	3.1644	1.06381	2.06047	NA	NA	NA	3.03446	NA	NA	NA	NA	NA	1.14576	NA	1.86618	NA	1.04001	NA	3.14627	1.24039
AC083799.1	4.55994	1.33415	10.4934	2.8928	2.43898	NA	1.36649	14.8903	3.96019	1.39062	2.30665	NA	11.4214	1.50346	4.5965	NA	NA	1.71831	NA	NA	3.01913	2.94493	1.37208	2.4575	1.10935
AC083822.1	NA	NA	NA	NA	NA	NA	NA	NA	NA	NA	NA	NA	NA	NA	NA	NA	NA	NA	NA	NA	NA	NA	NA	1.08108	NA
AC083855.2	1.25473	1.20152	3.76719	NA	NA	NA	NA	1.73456	1.00173	NA	NA	1.20617	2.4703	1.28212	NA	NA	NA	1.10524	1.53551	1.2166	1.20453	NA	NA	NA	NA
AC083862.1	NA	NA	NA	1.1899	NA	NA	NA	NA	NA	NA	NA	NA	NA	NA	NA	NA	NA	NA	NA	NA	NA	NA	NA	NA	NA
AC083862.2	1.0022	NA	1.1508	NA	NA	NA	NA	NA	NA	NA	NA	NA	NA	NA	NA	NA	NA	NA	NA	NA	NA	NA	NA	NA	NA
AC083880.1	2.64614	1.96954	2.11548	1.46679	NA	2.26903	3.58193	1.70659	NA	1.02237	NA	1.58106	1.0533	1.14403	NA	1.03243	1.16253	1.54429	1.47726	1.6217	NA	NA	1.29807	1.89273	1.0078
AC083899.1	NA	NA	1.07861	NA	NA	NA	NA	1.74632	NA	NA	1.05715	NA	1.36083	NA	NA	NA	NA	NA	NA	NA	NA	NA	NA	2.24207	NA
AC083906.5	NA	NA	NA	NA	NA	NA	NA	NA	NA	NA	NA	NA	NA	NA	NA	NA	NA	NA	NA	NA	NA	NA	NA	NA	NA
AC083964.1	NA	NA	NA	NA	NA	NA	NA	NA	NA	NA	NA	NA	NA	NA	NA	NA	NA	NA	NA	NA	NA	NA	NA	NA	NA
AC083973.1	1.31628	2.17952	1.38984	NA	NA	NA	2.53696	1.1882	1.60995	NA	1.65917	NA	NA	3.62849	NA	NA	1.62274	NA	1.23012	NA	NA	1.5554	1.77911	NA	1.65291
AC084018.1	NA	NA	NA	NA	NA	NA	NA	1.39948	NA	NA	NA	NA	1.84127	NA	NA	NA	NA	NA	NA	NA	NA	NA	NA	2.22428	NA
AC084024.4	NA	NA	NA	NA	NA	NA	NA	NA	NA	NA	NA	NA	NA	NA	NA	NA	NA	NA	NA	NA	NA	NA	NA	1.02088	NA
AC084036.1	NA	NA	NA	NA	NA	NA	NA	NA	NA	NA	NA	NA	NA	NA	NA	NA	NA	NA	NA	NA	NA	NA	NA	2.93303	NA
AC084117.1	NA	1.20992	2.86149	NA	1.80745	1.64718	1.52809	NA	NA	1.59354	NA	1.47846	NA	2.23264	2.4069	1.53385	NA	1.4835	NA	1.08447	NA	1.16615	2.62118	5.78268	NA
AC084125.2	NA	NA	NA	NA	NA	NA	NA	1.69632	NA	NA	NA	NA	1.53005	NA	NA	NA	NA	NA	NA	NA	NA	NA	NA	NA	NA
AC084125.4	NA	NA	NA	NA	NA	NA	NA	NA	NA	NA	NA	NA	NA	NA	NA	NA	NA	NA	NA	NA	NA	NA	NA	1.19952	NA
AC084198.4	NA	NA	NA	NA	NA	NA	NA	NA	NA	NA	NA	NA	NA	NA	NA	NA	NA	NA	NA	NA	NA	NA	NA	1.72206	NA
AC084337.1	NA	NA	NA	NA	NA	NA	NA	NA	NA	NA	NA	NA	NA	NA	NA	NA	NA	NA	NA	NA	NA	NA	NA	NA	NA
AC084375.1	1.33082	NA	2.16165	1.0252	NA	NA	NA	NA	NA	NA	NA	NA	3.00682	NA	NA	NA	1.00747	NA	NA	1.55825	2.06436	NA	NA	7.47757	1.24802
AC084824.1	NA	NA	NA	NA	NA	NA	NA	NA	NA	NA	NA	NA	NA	NA	NA	NA	NA	NA	NA	NA	NA	NA	NA	NA	NA
AC084824.4	NA	NA	NA	NA	NA	NA	NA	1.3997	NA	NA	NA	NA	NA	NA	NA	NA	NA	NA	NA	NA	NA	NA	NA	NA	NA
AC084824.5	NA	NA	NA	NA	NA	NA	NA	NA	NA	NA	NA	NA	NA	NA	NA	NA	NA	NA	NA	NA	NA	NA	NA	1.49546	NA
AC087163.3	NA	NA	NA	NA	NA	NA	NA	NA	NA	NA	NA	NA	NA	NA	NA	NA	NA	NA	NA	NA	NA	NA	NA	NA	NA
AC087257.2	NA	NA	NA	NA	NA	NA	NA	NA	NA	NA	NA	NA	NA	NA	NA	NA	NA	NA	NA	NA	NA	NA	NA	1.08406	NA
AC087276.1	NA	NA	NA	NA	NA	NA	NA	NA	NA	NA	NA	NA	NA	NA	NA	NA	NA	NA	NA	NA	NA	NA	NA	NA	NA
AC087289.3	NA	NA	NA	NA	NA	NA	1.97187	1.57299	NA	NA	NA	NA	1.7006	NA	3.50789	2.53301	NA	NA	1.42457	NA	NA	1.00085	NA	2.03752	NA
AC087385.1	NA	NA	2.12566	NA	NA	NA	NA	2.19294	NA	NA	NA	NA	1.66381	NA	NA	NA	NA	NA	NA	NA	NA	NA	NA	NA	NA
AC087392.1	NA	NA	NA	NA	NA	NA	NA	NA	NA	1.29801	NA	NA	NA	1.92835	NA	NA	NA	NA	NA	NA	NA	NA	NA	1.62164	NA
AC087491.1	NA	NA	NA	NA	NA	NA	NA	NA	NA	NA	1.77983	NA	NA	NA	NA	1.35245	NA	NA	NA	NA	1.1828	NA	NA	NA	1.11301
AC087500.1	NA	NA	NA	NA	NA	NA	NA	NA	NA	NA	NA	NA	NA	NA	NA	NA	NA	NA	NA	NA	NA	NA	NA	1.49391	NA
AC087588.2	NA	NA	NA	NA	NA	2.29719	1.0225	1.4372	NA	NA	NA	NA	NA	NA	NA	NA	NA	NA	NA	NA	NA	NA	NA	NA	NA
AC087623.2	1.91011	1.11667	2.37332	NA	NA	NA	NA	NA	1.25932	NA	NA	NA	1.492	1.34597	NA	NA	NA	1.00814	1.16902	NA	NA	1.76749	1.52845	2.79831	NA
AC087632.2	NA	NA	NA	NA	NA	NA	NA	NA	NA	NA	NA	1.21327	NA	NA	NA	NA	NA	NA	NA	NA	NA	NA	NA	NA	NA
AC087721.2	NA	NA	NA	NA	1.89702	NA	NA	1.2025	NA	NA	NA	NA	2.20009	NA	NA	NA	NA	NA	NA	NA	NA	NA	NA	NA	NA
AC087741.1	NA	NA	NA	NA	NA	NA	NA	NA	NA	NA	NA	NA	1.06274	NA	NA	NA	NA	NA	NA	NA	NA	NA	NA	1.26416	NA
AC087741.2	1.62827	NA	NA	1.39183	NA	1.17067	NA	NA	1.09474	NA	NA	NA	NA	NA	1.06199	2.61778	1.03027	NA	NA	NA	1.18202	NA	NA	NA	1.25748
AC087741.3	1.22489	NA	NA	NA	NA	NA	NA	NA	NA	NA	1.06086	NA	NA	NA	NA	NA	NA	NA	NA	NA	NA	NA	NA	NA	1.37876
AC087752.3	NA	NA	NA	NA	NA	NA	NA	NA	NA	NA	NA	NA	NA	NA	NA	NA	NA	NA	NA	NA	NA	NA	NA	NA	NA
AC087783.1	NA	NA	NA	NA	NA	NA	NA	NA	2.90622	NA	NA	NA	NA	NA	NA	NA	NA	NA	NA	NA	1.01244	NA	NA	NA	NA
AC089984.2	NA	NA	NA	NA	NA	NA	NA	NA	NA	NA	NA	NA	NA	NA	NA	NA	NA	NA	NA	NA	NA	NA	NA	1.4014	NA
AC089987.2	NA	NA	1.06672	NA	NA	NA	NA	NA	NA	NA	NA	NA	NA	NA	NA	NA	NA	NA	NA	NA	NA	NA	NA	NA	NA
AC089999.2	NA	NA	NA	NA	NA	NA	NA	NA	NA	NA	NA	NA	NA	NA	NA	NA	NA	NA	NA	NA	NA	NA	NA	NA	NA
AC090114.1	8.1953	4.01454	4.19358	6.07374	6.41573	2.20452	5.78083	3.35077	4.76968	2.4674	3.78704	2.57284	3.43605	3.56226	6.61647	2.42685	7.9029	2.89208	5.82829	3.42942	2.60731	5.25972	5.44312	2.7868	4.39378
AC090114.2	NA	NA	NA	NA	NA	NA	NA	NA	NA	NA	NA	NA	NA	NA	NA	NA	NA	NA	NA	NA	NA	NA	NA	1.02269	NA
AC090114.3	NA	NA	NA	NA	NA	NA	NA	NA	NA	NA	NA	NA	NA	NA	NA	NA	NA	NA	NA	NA	NA	NA	NA	NA	NA
AC090181.2	NA	NA	NA	NA	NA	NA	NA	NA	NA	NA	NA	NA	1.22583	NA	NA	NA	NA	NA	NA	NA	NA	NA	NA	NA	NA
AC090204.1	2.76991	2.70197	6.71434	5.00518	2.47457	4.40095	1.86363	NA	NA	NA	16.3956	NA	5.43985	NA	3.98343	7.98182	NA	NA	NA	NA	5.40061	NA	NA	3.55209	6.13127
AC090229.1	NA	NA	NA	NA	NA	NA	NA	1.00623	NA	NA	NA	NA	1.13536	NA	NA	NA	NA	NA	NA	NA	NA	NA	NA	1.45942	NA
AC090282.1	NA	NA	NA	NA	NA	NA	1.00255	NA	NA	NA	NA	NA	NA	NA	NA	NA	NA	NA	NA	NA	NA	NA	NA	NA	NA
AC090409.1	4.04904	2.32411	5.9367	2.07444	5.89078	4.34083	9.41823	1.87955	3.95328	NA	NA	8.09907	3.12647	NA	5.60594	6.58041	9.66276	NA	3.88505	5.22868	5.07903	NA	1.77339	4.04217	2.8256
AC090498.1	78.3313	64.2743	89.3596	56.6234	46.7505	47.7004	71.9209	23.7903	44.9173	35.0619	52.2491	79.3917	26.7536	60.5736	38.2258	37.5575	64.7046	18.1152	28.2606	82.8058	68.1348	39.5434	28.852	26.6735	68.9517
AC090517.5	1.07728	NA	1.19056	NA	NA	NA	NA	1.21969	NA	NA	NA	NA	1.30886	1.85349	NA	NA	NA	NA	NA	NA	NA	NA	NA	NA	NA
AC090543.2	NA	NA	NA	NA	NA	NA	NA	NA	NA	NA	NA	NA	NA	NA	NA	NA	NA	NA	NA	NA	NA	NA	NA	1.45028	NA
AC090587.1	NA	NA	NA	1.0057	NA	NA	1.14788	NA	NA	1.11162	NA	NA	NA	1.00264	NA	NA	NA	NA	NA	NA	NA	NA	NA	NA	NA
AC090587.2	NA	NA	NA	NA	NA	NA	1.5799	NA	NA	NA	NA	NA	NA	1.06727	NA	NA	NA	1.07486	NA	NA	NA	NA	NA	NA	NA
AC090589.1	NA	NA	NA	NA	NA	NA	NA	NA	NA	NA	1.37727	NA	NA	NA	NA	NA	NA	NA	NA	NA	NA	NA	NA	NA	NA
AC090607.2	NA	NA	NA	NA	NA	NA	NA	1.5231	NA	NA	NA	NA	NA	NA	NA	NA	NA	NA	NA	NA	NA	NA	NA	NA	NA
AC090617.3	NA	NA	NA	NA	NA	NA	NA	NA	NA	1.05332	NA	NA	NA	NA	NA	NA	NA	NA	NA	1.03956	NA	NA	NA	NA	NA
AC090617.5	NA	1.50237	NA	NA	2.12452	NA	3.07073	3.07395	NA	1.50425	NA	NA	2.54614	NA	1.70229	NA	2.76316	2.9687	2.07078	1.46238	1.67393	1.54763	NA	2.65944	1.65025
AC090739.1	NA	NA	NA	NA	NA	NA	NA	NA	NA	NA	NA	NA	NA	NA	NA	NA	NA	NA	NA	NA	NA	NA	NA	NA	NA
AC090772.3	NA	NA	NA	NA	NA	NA	NA	NA	NA	NA	NA	NA	NA	NA	NA	NA	NA	NA	NA	NA	NA	NA	NA	1.31948	NA
AC090772.4	NA	NA	NA	NA	NA	NA	NA	1.39021	NA	NA	NA	NA	NA	NA	NA	NA	NA	NA	NA	NA	NA	NA	NA	2.9761	NA
AC090826.3	NA	NA	NA	NA	NA	NA	1.10129	NA	NA	NA	NA	NA	NA	NA	NA	NA	NA	NA	NA	NA	NA	NA	NA	NA	NA
AC090912.2	1.02655	1.17425	1.23937	1.38384	1.36139	1.13784	3.37393	NA	2.68896	NA	2.57815	2.6201	NA	NA	3.05267	2.68732	NA	NA	NA	3.51243	2.23631	NA	NA	NA	3.67857
AC090970.1	NA	NA	NA	NA	NA	NA	NA	NA	NA	NA	NA	NA	NA	NA	NA	NA	NA	NA	NA	NA	NA	NA	NA	1.05754	NA
AC090971.1	NA	NA	NA	NA	NA	NA	NA	NA	NA	NA	NA	NA	NA	NA	NA	NA	NA	NA	NA	NA	NA	NA	NA	NA	NA
AC091057.1	NA	NA	NA	NA	NA	NA	NA	2.47535	NA	NA	NA	NA	NA	NA	NA	NA	NA	NA	NA	NA	NA	NA	NA	NA	NA
AC091057.2	NA	NA	NA	NA	NA	NA	NA	NA	NA	NA	NA	NA	NA	NA	NA	NA	NA	NA	NA	NA	NA	NA	NA	2.48291	NA
AC091057.3	NA	NA	NA	1.16206	NA	NA	NA	1.4025	1.3703	NA	2.05054	NA	1.42241	NA	NA	NA	NA	NA	NA	NA	NA	NA	NA	NA	NA
AC091057.6	NA	NA	NA	NA	NA	NA	NA	2.03808	NA	NA	NA	NA	NA	NA	NA	NA	NA	NA	NA	NA	NA	NA	NA	NA	NA
AC091132.2	NA	NA	NA	NA	NA	NA	NA	NA	NA	NA	NA	NA	NA	NA	NA	NA	NA	NA	NA	NA	NA	NA	NA	NA	NA
AC091153.3	1.76454	NA	NA	NA	NA	NA	NA	NA	NA	NA	NA	NA	NA	NA	NA	NA	2.50266	NA	1.0928	NA	NA	1.22114	NA	NA	1.47074
AC091167.1	NA	NA	1.24428	1.48015	NA	NA	NA	NA	NA	NA	NA	NA	1.8837	NA	2.27785	1.17298	NA	NA	NA	NA	1.38769	NA	NA	NA	NA
AC091167.7	NA	NA	NA	NA	NA	NA	NA	NA	NA	NA	NA	NA	1.10245	NA	NA	NA	NA	NA	NA	NA	NA	NA	NA	NA	NA
AC091179.1	NA	NA	1.52956	NA	NA	NA	NA	NA	NA	NA	NA	NA	NA	NA	NA	NA	NA	NA	NA	NA	NA	NA	NA	NA	NA
AC091179.4	1.1621	NA	NA	NA	1.11545	NA	NA	NA	NA	NA	NA	NA	NA	NA	1.78207	NA	NA	NA	NA	NA	NA	NA	NA	NA	NA
AC091180.2	NA	NA	NA	1.13834	NA	NA	NA	NA	NA	NA	NA	NA	NA	NA	NA	NA	NA	NA	NA	NA	NA	NA	NA	NA	NA
AC091182.2	1.47814	1.96424	1.45426	1.74231	2.62074	NA	NA	5.59414	5.61511	1.39309	NA	NA	2.72919	NA	1.86686	1.08296	NA	NA	NA	1.53643	2.02663	NA	NA	1.53747	1.52168
AC091185.1	NA	NA	NA	NA	NA	NA	NA	NA	NA	NA	NA	NA	NA	NA	NA	NA	NA	NA	NA	NA	NA	NA	NA	NA	NA
AC091271.1	NA	NA	NA	NA	NA	NA	1.1964	1.19247	NA	NA	NA	NA	NA	NA	NA	1.40349	NA	NA	NA	NA	NA	NA	NA	NA	NA
AC091390.3	NA	NA	NA	NA	NA	NA	NA	NA	NA	NA	NA	NA	NA	NA	NA	NA	NA	NA	NA	NA	NA	NA	NA	1.05504	NA
AC091390.4	NA	NA	NA	NA	NA	NA	NA	NA	NA	NA	1.13854	1.49435	NA	NA	NA	1.14712	NA	NA	NA	NA	NA	NA	NA	NA	1.17346
AC091492.1	NA	NA	NA	NA	NA	NA	NA	NA	NA	NA	NA	NA	NA	NA	NA	NA	NA	NA	NA	NA	NA	NA	NA	1.01746	NA
AC091564.6	NA	NA	NA	NA	NA	NA	NA	NA	NA	NA	NA	NA	NA	1.2632	NA	NA	1.06311	NA	NA	NA	NA	NA	NA	NA	NA
AC091729.3	5.55813	4.1061	6.595	3.83329	2.08278	2.48055	1.91942	5.56867	3.13689	3.78018	1.61252	1.37151	7.20764	5.75238	3.545	6.46485	3.23531	3.84751	2.1377	5.01249	3.44027	3.53622	6.03681	5.13844	3.96883
AC091825.2	NA	NA	NA	NA	NA	NA	NA	NA	NA	NA	NA	NA	NA	NA	NA	NA	NA	NA	NA	NA	NA	NA	NA	1.80018	NA
AC091868.1	NA	NA	NA	NA	NA	NA	NA	NA	NA	NA	2.45437	NA	NA	NA	NA	NA	NA	NA	NA	NA	NA	NA	NA	NA	NA
AC091982.3	3.47915	3.26643	2.94114	1.51079	1.27294	NA	3.40536	2.5347	NA	1.10918	NA	NA	4.65802	2.27853	1.33164	2.99555	2.44396	3.21822	2.10216	1.15191	2.30886	NA	1.85471	NA	2.90062
AC092042.3	NA	NA	NA	NA	NA	NA	1.08592	NA	NA	1.07692	NA	NA	NA	NA	NA	NA	1.52489	NA	NA	NA	NA	NA	NA	NA	NA
AC092053.3	NA	NA	NA	NA	NA	NA	NA	NA	NA	NA	NA	NA	NA	NA	NA	NA	NA	NA	NA	NA	NA	NA	NA	NA	NA
AC092070.2	NA	NA	NA	NA	1.63388	NA	NA	NA	NA	NA	NA	NA	NA	NA	NA	NA	NA	NA	NA	NA	NA	NA	NA	NA	NA
AC092070.3	NA	NA	NA	NA	NA	NA	NA	NA	NA	NA	NA	NA	NA	NA	NA	NA	NA	NA	NA	NA	NA	NA	NA	1.12152	NA
AC092117.1	1.02236	NA	NA	NA	NA	NA	NA	NA	NA	NA	NA	NA	NA	NA	NA	NA	NA	NA	NA	NA	NA	NA	NA	NA	NA
AC092118.1	NA	NA	NA	NA	NA	NA	NA	NA	NA	NA	NA	NA	NA	NA	NA	NA	NA	NA	NA	NA	NA	NA	NA	NA	NA
AC092123.1	NA	NA	NA	NA	NA	NA	NA	NA	NA	NA	NA	NA	1.19679	NA	NA	NA	NA	NA	1.02	NA	1.13853	NA	NA	1.15953	NA
AC092142.1	3.47092	1.3822	NA	NA	3.18275	2.36511	NA	1.85842	2.35704	1.25248	1.10458	2.74209	1.90346	2.10291	2.94896	2.14839	1.47922	1.18226	1.54055	1.54726	2.26224	NA	2.50913	2.13208	1.67777
AC092143.3	NA	NA	NA	NA	NA	NA	NA	NA	NA	NA	NA	NA	NA	NA	NA	NA	NA	NA	NA	NA	NA	NA	NA	NA	NA
AC092153.1	NA	NA	NA	NA	NA	NA	NA	NA	NA	NA	NA	NA	1.1186	NA	NA	NA	NA	NA	NA	NA	NA	NA	NA	NA	NA
AC092171.3	1.15353	1.19944	NA	NA	NA	NA	NA	1.27828	NA	NA	NA	NA	NA	NA	NA	NA	NA	1.37527	1.1339	NA	NA	NA	1.39046	1.9969	NA
AC092171.4	1.0188	NA	NA	NA	NA	NA	NA	NA	NA	NA	NA	NA	NA	NA	NA	NA	NA	NA	NA	NA	NA	NA	NA	NA	NA
AC092171.5	3.49837	1.73208	1.31536	1.06496	NA	1.32121	2.82962	2.27516	1.0159	1.39307	1.05082	NA	1.22248	2.62766	1.14148	1.29543	1.46713	3.20354	2.50531	NA	NA	NA	1.86036	7.9872	NA
AC092279.1	1.23021	NA	1.10415	NA	NA	NA	NA	1.3928	NA	NA	NA	NA	1.22463	NA	NA	NA	NA	NA	NA	NA	NA	NA	NA	3.27314	NA
AC092287.1	NA	NA	NA	1.0053	NA	NA	1.22983	1.29884	NA	NA	NA	NA	NA	NA	NA	NA	NA	NA	NA	NA	NA	NA	NA	NA	NA
AC092295.2	NA	NA	NA	NA	NA	NA	NA	NA	NA	NA	NA	NA	1.26869	NA	NA	NA	NA	NA	NA	NA	NA	NA	NA	NA	NA
AC092299.1	1.13862	NA	NA	1.183	NA	1.77684	1.02495	1.03763	NA	NA	1.3894	NA	2.4463	NA	NA	1.13452	NA	1.28879	NA	NA	NA	NA	NA	11.3837	1.26075
AC092306.1	2.94843	2.1748	1.97083	4.4939	1.36014	3.98307	3.60105	5.91212	1.48552	6.27048	5.07025	3.46442	4.91916	1.76089	3.0803	4.08778	2.5603	4.90594	4.37102	3.9836	4.65502	2.68406	5.72956	45.9568	1.90997
AC092329.4	2.49195	2.09313	3.12174	3.44138	1.54949	2.64998	2.16574	2.77347	1.12897	1.83164	1.3967	NA	2.86236	1.02668	2.0354	NA	1.09892	1.33267	1.58575	1.24249	NA	1.44233	NA	3.24039	2.47124
AC092338.3	NA	NA	NA	NA	NA	NA	NA	NA	NA	NA	NA	NA	NA	NA	NA	NA	NA	NA	NA	NA	NA	NA	NA	1.60832	NA
AC092354.2	NA	NA	NA	NA	NA	NA	NA	NA	NA	NA	NA	NA	NA	NA	NA	NA	NA	NA	NA	NA	NA	NA	NA	1.42232	NA
AC092368.3	3.09548	5.64908	3.68454	5.75068	2.89111	4.93681	9.70826	4.22533	4.22711	5.47485	6.88294	3.24882	8.02349	7.0327	4.30312	4.1098	4.55084	7.35997	3.63179	4.78679	5.02169	3.7401	4.6735	3.96161	4.86637
AC092490.1	NA	NA	NA	NA	NA	1.09804	NA	NA	NA	NA	NA	NA	NA	NA	NA	NA	NA	NA	NA	NA	NA	NA	NA	NA	NA
AC092569.1	NA	NA	NA	NA	1.06465	NA	NA	NA	NA	NA	1.92307	NA	1.0787	NA	NA	NA	NA	NA	NA	NA	NA	NA	NA	NA	NA
AC092620.1	NA	NA	NA	NA	NA	NA	NA	NA	NA	NA	NA	NA	NA	NA	NA	NA	NA	NA	NA	NA	NA	NA	NA	3.45543	NA
AC092651.2	NA	NA	NA	NA	NA	NA	NA	NA	NA	NA	NA	NA	NA	NA	NA	NA	NA	NA	NA	NA	NA	NA	NA	NA	NA
AC092653.1	NA	NA	NA	NA	NA	NA	NA	NA	NA	NA	NA	NA	NA	NA	NA	NA	NA	NA	NA	NA	NA	NA	NA	NA	NA
AC092653.2	NA	NA	NA	NA	NA	NA	NA	NA	NA	NA	NA	NA	NA	NA	NA	NA	NA	NA	NA	NA	NA	NA	NA	1.3755	NA
AC092683.1	NA	NA	1.36997	NA	NA	NA	NA	4.54305	NA	NA	NA	NA	6.13495	NA	NA	NA	NA	NA	NA	NA	NA	NA	NA	7.24457	NA
AC092687.3	NA	NA	NA	NA	NA	NA	2.61169	NA	NA	NA	NA	NA	1.60813	NA	NA	1.25448	NA	NA	NA	NA	NA	NA	NA	NA	NA
AC092718.3	6.07456	3.42826	2.91643	5.84187	4.28397	4.03571	2.67465	4.8942	3.27961	1.57247	NA	4.60553	6.14029	1.67115	1.72639	3.93876	1.45659	NA	NA	6.85631	1.74449	2.97748	NA	2.40855	2.90833
AC092718.4	2.45857	1.27652	8.42171	1.40154	NA	1.52443	NA	8.52906	2.82096	3.00412	1.33906	2.79316	4.16525	NA	6.4907	3.43068	NA	NA	NA	1.55049	3.70677	1.46856	2.866	8.38454	2.43598
AC092718.6	1.50507	NA	1.0935	NA	NA	NA	NA	NA	NA	1.7479	NA	1.02578	1.25157	NA	NA	NA	NA	NA	NA	NA	NA	NA	NA	NA	NA
AC092747.4	NA	NA	1.42025	NA	NA	NA	NA	2.89498	NA	NA	NA	NA	2.19772	NA	NA	NA	NA	NA	NA	NA	NA	1.32143	NA	5.47381	NA
AC092756.1	NA	NA	NA	NA	NA	NA	NA	NA	NA	NA	NA	NA	NA	NA	NA	NA	NA	NA	NA	NA	NA	NA	NA	1.99347	NA
AC092757.2	NA	NA	NA	NA	NA	NA	NA	NA	NA	NA	NA	NA	NA	NA	NA	NA	NA	NA	NA	NA	NA	NA	NA	1.32156	NA
AC092757.3	NA	NA	NA	NA	NA	NA	NA	NA	NA	NA	NA	NA	NA	NA	NA	NA	NA	NA	NA	NA	NA	NA	NA	1.08245	NA
AC092810.3	1.96763	NA	NA	NA	NA	NA	NA	NA	NA	1.20648	NA	NA	3.23863	NA	NA	NA	NA	NA	NA	1.83424	NA	NA	NA	NA	NA
AC092818.1	NA	NA	NA	NA	NA	NA	NA	1.03541	NA	NA	NA	NA	NA	NA	NA	NA	NA	NA	NA	NA	NA	NA	NA	NA	NA
AC092821.3	NA	NA	NA	NA	1.19353	NA	NA	NA	NA	NA	NA	NA	NA	NA	NA	NA	NA	NA	NA	NA	NA	NA	NA	NA	NA
AC092868.2	NA	NA	NA	NA	NA	NA	NA	NA	NA	NA	NA	NA	NA	NA	NA	NA	NA	NA	NA	NA	NA	NA	NA	1.64074	NA
AC092902.5	NA	NA	NA	NA	NA	NA	NA	NA	NA	NA	NA	NA	NA	NA	1.09404	NA	NA	NA	NA	NA	NA	NA	NA	NA	NA
AC092903.2	NA	NA	NA	NA	NA	NA	1.10647	1.04729	2.26914	2.15533	NA	NA	1.75057	NA	1.10561	1.50767	NA	NA	1.28933	NA	1.07849	NA	NA	4.79022	1.26545
AC092910.3	NA	NA	1.43593	NA	NA	NA	NA	1.03995	NA	NA	NA	NA	NA	NA	NA	NA	NA	NA	NA	NA	NA	NA	NA	1.30552	NA
AC093001.1	NA	NA	1.53447	1.89108	NA	NA	NA	NA	NA	NA	20.1183	NA	3.88388	NA	11.838	4.20999	NA	NA	NA	1.3772	1.56866	NA	NA	25.1016	NA
AC093110.1	NA	NA	NA	NA	NA	NA	NA	2.56716	NA	NA	NA	NA	1.92769	NA	NA	NA	NA	NA	NA	NA	NA	NA	NA	1.03597	NA
AC093157.1	4.52409	3.24467	6.11786	2.77476	2.31209	3.24043	2.56602	6.05274	2.36398	2.20871	1.68524	2.24029	4.37879	1.35322	2.57945	3.60778	2.34489	NA	1.78141	3.46165	3.39464	1.20658	1.76517	1.06435	3.69884
AC093162.1	NA	NA	NA	NA	NA	NA	NA	NA	NA	NA	NA	NA	1.64643	NA	NA	NA	NA	NA	NA	NA	NA	NA	NA	1.07128	NA
AC093249.6	1.81494	NA	1.17732	NA	NA	NA	NA	NA	NA	NA	NA	1.2984	NA	NA	1.08593	1.31774	1.0082	NA	NA	NA	1.02737	1.07928	NA	1.80148	NA
AC093323.1	16.8194	18.1635	18.9108	15.8399	15.3846	13.9525	13.9383	9.17771	8.4339	11.0986	27.629	11.8098	16.1467	5.66897	24.9584	25.1774	7.88924	3.04386	6.40129	18.7081	16.1926	6.77028	4.95411	31.3456	17.0056
AC093367.1	NA	NA	NA	NA	NA	NA	NA	NA	NA	NA	NA	NA	NA	NA	NA	NA	NA	NA	NA	NA	NA	NA	NA	NA	NA
AC093388.1	NA	NA	NA	NA	NA	NA	NA	1.3732	NA	NA	NA	NA	NA	NA	NA	NA	NA	NA	NA	NA	NA	NA	NA	NA	NA
AC093416.2	NA	NA	NA	NA	NA	NA	NA	1.22776	NA	NA	NA	NA	NA	NA	NA	NA	NA	NA	NA	NA	NA	NA	NA	NA	NA
AC093484.3	3.56612	28.3914	34.1744	18.8852	9.0768	37.6206	19.7931	5.09326	7.81272	12.4955	18.1944	18.5893	12.3867	3.68366	6.53452	13.8668	2.35365	NA	NA	17.1791	26.9422	NA	3.9465	10.7341	34.2639
AC093484.4	NA	NA	1.53153	NA	NA	NA	1.16957	1.72402	NA	NA	NA	NA	NA	NA	1.39908	NA	NA	NA	NA	NA	NA	NA	1.98868	NA	NA
AC093495.1	NA	NA	NA	NA	NA	NA	NA	1.08133	NA	NA	NA	NA	NA	NA	NA	NA	NA	NA	NA	NA	NA	NA	NA	NA	NA
AC093512.2	4.44371	9.82102	12.5084	16.2359	3.77767	12.3492	20.0955	9.22122	7.34241	8.53755	7.30301	6.73653	10.3119	12.3729	8.76476	10.4135	15.3379	24.8214	16.0117	11.7304	13.4782	11.2349	8.40663	2.10457	9.67755
AC093525.2	NA	NA	NA	NA	NA	NA	NA	2.34827	NA	NA	NA	NA	3.61264	NA	NA	NA	NA	NA	NA	NA	NA	NA	NA	NA	NA
AC093525.4	NA	NA	NA	NA	NA	NA	NA	1.01284	NA	NA	NA	NA	NA	NA	NA	NA	NA	NA	NA	NA	NA	NA	NA	NA	NA
AC093525.6	NA	NA	NA	NA	NA	NA	NA	NA	NA	NA	NA	NA	NA	NA	NA	NA	NA	NA	NA	NA	NA	NA	NA	1.15147	NA
AC093525.8	NA	NA	NA	1.27917	NA	NA	NA	NA	NA	NA	NA	NA	NA	NA	NA	NA	NA	NA	NA	NA	NA	NA	NA	2.48182	NA
AC093535.1	NA	NA	NA	NA	NA	NA	NA	NA	NA	NA	NA	NA	NA	NA	NA	NA	NA	NA	NA	NA	NA	NA	NA	NA	NA
AC093536.1	6.10186	2.94042	2.88247	6.70695	4.26298	3.62145	7.6591	1.69796	2.77444	2.25701	6.4981	2.41193	NA	3.85004	5.89735	4.73997	6.71759	2.13875	4.6359	1.93682	1.9547	1.21912	1.70952	NA	1.74339
AC093591.1	1.84375	2.84158	5.11036	2.90245	2.26456	2.92435	NA	3.21051	2.4972	2.07515	1.74738	3.535	1.59121	1.34524	2.2338	2.50086	NA	NA	NA	4.55874	4.86641	1.92149	1.35903	2.72682	3.94298
AC093591.3	NA	NA	NA	NA	NA	NA	NA	2.32745	NA	NA	NA	NA	1.70202	NA	1.08486	NA	NA	NA	NA	NA	NA	NA	NA	NA	NA
AC093599.2	NA	NA	NA	NA	NA	NA	NA	NA	NA	1.03094	NA	NA	NA	NA	1.00978	NA	NA	NA	NA	NA	NA	NA	NA	NA	NA
AC093620.1	NA	NA	NA	NA	NA	NA	NA	NA	NA	NA	NA	NA	NA	NA	NA	NA	NA	NA	NA	NA	NA	NA	NA	1.24286	NA
AC093627.5	NA	NA	NA	NA	NA	NA	NA	1.07231	NA	NA	NA	NA	NA	NA	NA	NA	NA	NA	NA	NA	NA	NA	NA	NA	NA
AC093635.1	NA	NA	NA	NA	NA	1.43019	NA	NA	NA	NA	NA	NA	NA	NA	NA	NA	NA	NA	NA	NA	NA	NA	NA	NA	NA
AC093673.1	21.9278	23.6264	24.2998	23.3851	21.6209	9.73355	11.9785	16.2841	15.6304	11.8855	26.2364	10.664	46.2132	10.4893	26.594	17.9393	17.8181	19.9093	13.2858	24.1629	29.5654	26.8582	16.9717	49.7102	27.7886
AC093673.2	1.34458	NA	NA	1.40263	NA	NA	NA	NA	NA	NA	2.48397	NA	NA	NA	NA	NA	NA	NA	NA	NA	NA	NA	NA	4.1366	1.13924
AC093724.1	NA	NA	NA	NA	NA	NA	NA	NA	NA	NA	NA	NA	NA	NA	NA	NA	NA	NA	NA	NA	NA	NA	NA	1.90306	NA
AC093726.2	NA	NA	NA	NA	NA	NA	NA	NA	NA	NA	NA	NA	NA	NA	NA	NA	NA	NA	NA	NA	NA	NA	NA	1.02164	NA
AC093752.1	6.60289	5.11413	6.54718	5.3884	4.74839	6.36578	5.36634	7.47897	4.97409	2.5746	5.08545	4.57012	7.51979	2.94884	3.11984	5.83028	3.2842	2.90345	2.32463	3.01651	7.25875	4.86862	2.62357	7.37578	5.6146
AC093827.4	1.36794	1.3915	NA	NA	1.08139	NA	2.21863	1.04706	1.53886	1.02263	NA	1.51256	1.87737	1.16827	1.03406	NA	NA	NA	NA	NA	1.16285	NA	NA	2.54333	2.11652
AC093827.5	1.63252	1.22357	2.59065	2.40055	3.19283	1.05592	2.51916	5.2415	3.55411	1.78303	2.18024	NA	4.32437	NA	NA	4.83659	NA	NA	NA	2.17289	2.07015	NA	1.24142	NA	1.82935
AC093866.1	4.26601	6.65154	4.5538	8.81605	12.0083	12.5345	5.48482	5.29904	5.19487	4.95996	15.1751	10.8473	8.36675	1.70594	4.17566	7.7965	4.10189	NA	NA	8.30236	3.99091	NA	NA	4.87122	8.20403
AC093904.3	NA	NA	NA	NA	NA	NA	NA	NA	NA	1.08537	NA	NA	NA	NA	NA	NA	NA	NA	NA	NA	NA	NA	NA	NA	NA
AC093909.1	NA	NA	NA	NA	NA	NA	NA	1.19795	NA	NA	NA	NA	NA	NA	NA	NA	NA	NA	NA	NA	NA	NA	NA	NA	NA
AC093909.6	1.16054	NA	6.02358	1.69033	1.04457	NA	NA	12.8427	4.35137	1.3265	1.50925	NA	6.74887	1.11912	2.28067	2.00183	NA	1.01071	NA	NA	3.66336	NA	NA	12.8539	2.345
AC095055.1	NA	NA	1.1503	NA	NA	NA	NA	1.04201	NA	NA	NA	NA	NA	NA	NA	NA	NA	NA	NA	NA	NA	NA	NA	NA	NA
AC096536.2	1.03501	NA	1.07277	NA	NA	NA	NA	1.49795	NA	NA	NA	NA	1.54163	NA	NA	1.20116	NA	NA	NA	NA	NA	NA	NA	NA	NA
AC096552.1	NA	NA	NA	NA	NA	NA	NA	NA	NA	NA	NA	NA	NA	NA	NA	NA	NA	NA	NA	NA	NA	NA	NA	1.61749	NA
AC096586.2	NA	NA	NA	NA	NA	NA	NA	2.67007	NA	NA	NA	NA	1.5429	NA	NA	NA	NA	NA	NA	NA	NA	NA	NA	NA	NA
AC096720.1	NA	NA	NA	NA	NA	NA	NA	NA	NA	NA	NA	NA	NA	NA	NA	NA	NA	NA	NA	NA	NA	NA	NA	NA	NA
AC096733.2	NA	NA	NA	NA	NA	NA	NA	NA	NA	NA	NA	NA	NA	NA	NA	NA	NA	NA	NA	NA	NA	NA	NA	NA	NA
AC096751.1	NA	NA	NA	NA	NA	NA	NA	NA	NA	NA	NA	NA	NA	NA	NA	NA	NA	NA	NA	NA	NA	NA	NA	1.14999	NA
AC096751.2	NA	NA	NA	NA	NA	NA	NA	NA	NA	NA	NA	NA	NA	NA	NA	NA	NA	NA	NA	NA	NA	NA	NA	1.74409	NA
AC096921.2	NA	NA	NA	NA	NA	NA	NA	NA	NA	NA	NA	NA	1.00108	NA	NA	NA	NA	NA	NA	NA	NA	NA	NA	NA	NA
AC096992.2	NA	NA	NA	NA	NA	NA	NA	1.05365	NA	NA	NA	NA	1.59773	NA	NA	NA	NA	NA	NA	NA	NA	NA	NA	NA	NA
AC097359.1	NA	NA	NA	1.19728	NA	NA	NA	NA	NA	NA	NA	NA	NA	NA	NA	NA	NA	NA	NA	NA	NA	NA	NA	NA	NA
AC097359.2	NA	NA	1.06233	NA	NA	NA	NA	1.37174	NA	NA	NA	NA	1.2049	NA	NA	NA	NA	NA	NA	NA	NA	NA	NA	NA	NA
AC097376.1	NA	NA	NA	NA	NA	NA	NA	NA	NA	NA	NA	NA	NA	NA	NA	NA	NA	NA	NA	NA	NA	NA	NA	5.18412	NA
AC097376.3	NA	NA	NA	NA	NA	NA	NA	1.19841	NA	NA	NA	NA	NA	NA	NA	NA	NA	NA	NA	NA	NA	NA	NA	1.57161	NA
AC097382.3	1.14579	NA	NA	1.17445	NA	NA	NA	2.21769	1.3832	NA	1.73404	NA	1.3313	1.12423	NA	NA	NA	NA	NA	NA	NA	NA	NA	1.31466	NA
AC097448.1	NA	NA	2.64004	NA	NA	NA	NA	3.30405	1.1964	NA	1.38806	NA	3.00093	NA	NA	NA	NA	NA	NA	NA	NA	NA	NA	3.63393	NA
AC097451.1	NA	NA	NA	NA	NA	NA	NA	1.4588	NA	NA	NA	NA	NA	NA	NA	NA	NA	NA	NA	NA	NA	NA	NA	1.98887	NA
AC097478.1	NA	NA	NA	NA	NA	NA	NA	NA	NA	NA	NA	NA	NA	NA	NA	NA	NA	NA	NA	NA	NA	NA	NA	1.70214	NA
AC097625.1	NA	NA	NA	NA	NA	NA	NA	NA	NA	NA	NA	NA	NA	NA	NA	NA	NA	NA	NA	NA	NA	NA	NA	NA	NA
AC097641.2	NA	NA	NA	NA	NA	NA	NA	NA	NA	NA	NA	NA	NA	NA	NA	NA	NA	NA	NA	NA	NA	NA	NA	NA	NA
AC098484.3	NA	NA	NA	NA	NA	NA	NA	NA	NA	NA	NA	NA	NA	NA	NA	NA	NA	NA	NA	NA	NA	NA	NA	NA	NA
AC098484.4	NA	NA	NA	NA	NA	NA	NA	NA	NA	NA	NA	NA	NA	NA	NA	NA	NA	NA	NA	NA	NA	NA	NA	NA	NA
AC098487.1	1.36567	NA	1.08783	3.15072	3.62988	NA	1.55262	NA	2.70285	1.45932	1.30555	1.15503	NA	1.53234	1.10989	1.62157	NA	1.25331	1.78592	NA	1.67479	2.12914	NA	NA	NA
AC098588.2	NA	NA	NA	NA	NA	NA	NA	NA	NA	NA	NA	NA	1.13942	NA	NA	NA	NA	NA	NA	NA	NA	NA	NA	NA	NA
AC098591.3	NA	NA	NA	NA	NA	NA	NA	NA	NA	NA	NA	NA	NA	NA	NA	NA	NA	NA	NA	NA	NA	NA	NA	2.95054	NA
AC098614.2	NA	NA	NA	1.8612	NA	NA	NA	1.66625	1.16348	NA	NA	NA	1.896	NA	1.34194	NA	NA	NA	NA	NA	1.16997	NA	NA	NA	1.00812
AC098934.2	NA	NA	NA	1.10715	NA	NA	NA	NA	NA	NA	NA	NA	NA	NA	NA	NA	NA	NA	NA	NA	NA	NA	NA	NA	NA
AC099066.2	NA	1.4338	NA	NA	NA	NA	NA	NA	1.70119	NA	NA	NA	1.0027	1.33066	NA	NA	NA	NA	NA	NA	NA	NA	NA	NA	1.58291
AC099066.3	NA	NA	NA	NA	NA	NA	NA	NA	NA	NA	NA	NA	NA	NA	NA	NA	NA	NA	NA	NA	NA	NA	NA	NA	NA
AC099336.2	11.0625	4.64416	3.25857	5.0111	3.27188	2.4904	11.6941	1.18849	1.39797	4.39654	2.09923	3.86991	1.71064	7.57178	2.48251	1.28381	10.217	3.93552	5.23576	4.04739	3.75287	10.5636	2.98635	2.6711	3.5143
AC099518.2	NA	NA	NA	NA	NA	NA	NA	NA	NA	NA	NA	NA	NA	NA	NA	NA	NA	NA	NA	NA	NA	NA	NA	1.00084	NA
AC099522.2	1.25012	NA	1.402	1.23689	1.05436	1.73267	NA	NA	NA	NA	2.34032	1.45684	NA	NA	NA	1.20996	1.35114	NA	NA	NA	NA	NA	NA	1.13477	NA
AC099548.2	NA	1.11584	NA	NA	NA	NA	NA	NA	NA	NA	NA	NA	NA	1.85543	NA	NA	NA	NA	NA	NA	NA	NA	NA	NA	NA
AC099560.2	31.3041	13.9712	7.29876	5.88184	7.69226	8.17887	21.8653	3.84197	4.21107	4.99186	4.90016	7.9062	2.17944	25.866	4.74404	7.92832	23.3855	8.2114	16.9023	7.41952	6.49176	22.0355	7.29035	3.97058	10.4164
AC099677.1	NA	NA	1.80465	NA	1.47877	NA	NA	1.48984	NA	NA	NA	NA	1.18211	NA	NA	NA	NA	NA	NA	NA	NA	NA	NA	NA	NA
AC099804.1	NA	NA	NA	NA	NA	NA	NA	NA	NA	NA	NA	NA	NA	NA	NA	NA	NA	NA	NA	NA	NA	NA	NA	NA	NA
AC099811.3	NA	NA	NA	NA	NA	NA	NA	NA	NA	NA	NA	NA	NA	NA	NA	NA	NA	NA	NA	NA	NA	NA	NA	NA	NA
AC099850.1	1.13455	NA	NA	NA	NA	NA	NA	1.05818	1.18731	1.09283	NA	NA	NA	NA	NA	NA	1.69091	NA	1.2385	NA	NA	NA	1.3273	NA	1.01115
AC100791.1	NA	NA	NA	NA	NA	NA	1.86682	NA	NA	NA	NA	NA	NA	NA	NA	NA	NA	NA	NA	NA	NA	NA	NA	NA	NA
AC100801.1	NA	NA	2.53915	NA	NA	NA	NA	NA	NA	NA	NA	NA	NA	NA	NA	NA	NA	NA	NA	NA	1.38641	NA	NA	NA	1.02341
AC100810.1	23.9784	19.6212	17.685	20.2274	11.777	17.9399	26.9585	9.25561	13.7701	16.352	14.4998	24.2729	15.2063	16.6241	19.2781	18.137	25.3469	32.405	23.6955	27.0799	13.9685	30.5679	39.4413	17.8447	17.8818
AC100830.2	NA	NA	NA	NA	NA	NA	NA	NA	NA	NA	NA	NA	NA	NA	NA	NA	NA	NA	NA	NA	NA	NA	NA	NA	NA
AC100854.1	NA	NA	NA	NA	NA	NA	NA	NA	NA	NA	NA	NA	NA	NA	NA	NA	NA	NA	NA	NA	NA	NA	NA	1.34299	NA
AC100858.3	NA	NA	NA	NA	NA	NA	NA	NA	NA	NA	NA	NA	1.5232	NA	NA	NA	NA	NA	NA	NA	NA	NA	NA	NA	NA
AC100861.1	2.21809	1.38077	1.89775	3.03394	1.33017	2.60578	3.03422	2.94995	1.90228	1.8502	1.47941	2.46117	2.24472	2.77969	1.34761	3.14423	2.39319	1.40193	1.19961	2.1676	1.43121	1.97745	1.11706	3.91907	2.35799
AC102945.2	NA	NA	NA	NA	NA	NA	NA	NA	NA	NA	NA	NA	NA	NA	NA	NA	NA	NA	NA	NA	NA	NA	NA	NA	NA
AC102953.2	NA	NA	NA	NA	NA	NA	NA	NA	NA	NA	NA	NA	NA	NA	NA	NA	NA	NA	NA	NA	NA	NA	NA	1.15934	NA
AC103691.1	NA	NA	NA	NA	NA	NA	NA	NA	NA	NA	NA	NA	NA	NA	NA	NA	NA	NA	NA	NA	NA	NA	NA	12.9825	NA
AC103702.2	NA	1.70382	1.24625	NA	1.85938	NA	1.23683	NA	NA	NA	1.8921	NA	2.57407	4.55178	1.50961	1.48586	NA	1.28796	NA	NA	1.23416	NA	1.00718	2.46144	1.11426
AC103703.1	NA	NA	NA	NA	NA	NA	NA	NA	NA	NA	NA	NA	NA	NA	NA	NA	NA	NA	NA	NA	NA	NA	NA	1.22093	NA
AC103706.1	NA	NA	1.51908	NA	NA	NA	NA	NA	NA	NA	NA	NA	NA	NA	NA	NA	NA	NA	NA	NA	NA	NA	NA	1.59363	NA
AC103769.1	NA	NA	NA	NA	NA	NA	NA	NA	NA	NA	NA	NA	NA	NA	NA	NA	NA	NA	NA	NA	NA	NA	NA	2.94475	NA
AC103810.1	NA	NA	NA	NA	NA	NA	NA	NA	NA	NA	NA	NA	NA	NA	NA	NA	NA	NA	NA	NA	NA	NA	NA	NA	NA
AC103810.3	2.52071	2.53674	4.27253	2.01841	6.08561	5.11867	3.33232	10.4237	5.12284	6.67796	5.7661	4.72879	7.6801	2.38677	1.77279	4.24699	2.24792	6.19714	2.91562	2.17741	3.429	3.64127	4.21422	9.72744	3.43834
AC103957.2	NA	NA	NA	NA	NA	NA	NA	NA	2.77317	1.31872	NA	NA	NA	1.73477	NA	NA	NA	NA	NA	NA	NA	NA	NA	NA	NA
AC103974.1	NA	NA	NA	NA	NA	1.13931	NA	NA	NA	NA	NA	NA	NA	NA	NA	NA	NA	NA	NA	NA	NA	NA	NA	NA	NA
AC104024.3	NA	NA	NA	NA	NA	NA	NA	NA	NA	NA	NA	NA	NA	NA	NA	NA	NA	1.0956	NA	NA	NA	NA	1.32925	NA	NA
AC104031.1	NA	NA	1.15225	1.06247	1.33959	NA	1.20307	NA	NA	1.05153	NA	NA	NA	1.56845	NA	NA	NA	NA	1.71257	NA	NA	NA	NA	NA	1.04544
AC104046.1	NA	NA	NA	NA	NA	NA	NA	2.28227	NA	NA	NA	NA	3.1461	NA	NA	NA	NA	NA	NA	NA	NA	NA	NA	NA	NA
AC104109.4	NA	NA	NA	NA	NA	NA	NA	NA	NA	NA	NA	NA	1.0397	NA	NA	NA	NA	NA	NA	NA	NA	NA	NA	NA	NA
AC104118.1	NA	NA	NA	NA	NA	NA	NA	1.00787	NA	NA	NA	NA	NA	NA	NA	NA	NA	NA	NA	NA	NA	NA	NA	NA	NA
AC104126.1	7.0136	2.67998	1.56887	13.3241	6.26573	2.20261	1.05578	5.84776	1.9177	2.0783	3.08889	2.07808	1.76763	6.66919	1.45665	1.90585	NA	NA	NA	6.47155	2.94719	2.68325	NA	NA	3.72899
AC104237.2	NA	NA	NA	NA	NA	NA	NA	NA	NA	NA	NA	NA	1.431	NA	1.17263	NA	NA	NA	NA	NA	NA	NA	NA	NA	NA
AC104237.3	NA	NA	NA	NA	NA	NA	NA	NA	NA	NA	NA	NA	1.4193	NA	NA	NA	NA	NA	NA	NA	NA	NA	NA	NA	NA
AC104335.1	NA	NA	NA	NA	NA	NA	NA	NA	1.20316	NA	NA	NA	NA	NA	NA	NA	NA	NA	NA	NA	NA	NA	NA	NA	NA
AC104450.1	NA	NA	NA	NA	NA	NA	NA	NA	NA	NA	NA	NA	NA	NA	NA	NA	NA	NA	NA	NA	NA	NA	NA	1.20142	NA
AC104452.1	NA	NA	NA	NA	NA	NA	NA	1.40268	NA	NA	NA	NA	2.58779	NA	NA	NA	NA	NA	NA	NA	NA	NA	NA	5.0858	1.27842
AC104463.2	NA	NA	NA	NA	NA	NA	NA	NA	NA	NA	NA	NA	1.13948	NA	NA	NA	NA	NA	NA	NA	NA	NA	NA	3.79666	NA
AC104506.1	NA	NA	NA	NA	NA	1.12543	1.04644	NA	NA	NA	1.1251	1.1523	NA	NA	NA	NA	1.17594	NA	NA	NA	NA	NA	NA	1.63787	NA
AC104532.2	NA	NA	NA	NA	NA	NA	NA	NA	NA	NA	NA	NA	NA	NA	NA	NA	NA	NA	NA	NA	NA	NA	NA	NA	NA
AC104563.1	3.97684	12.7842	11.6327	11.1546	8.43562	8.70171	6.88596	2.97348	8.97652	7.9445	8.47915	15.5514	2.35198	5.6021	7.77207	7.42104	3.23404	1.35509	1.69987	16.7397	16.9432	3.5457	3.31608	1.60119	12.334
AC104581.4	NA	NA	NA	NA	NA	NA	NA	NA	NA	NA	NA	NA	NA	NA	NA	NA	NA	NA	NA	NA	NA	NA	NA	1.12913	NA
AC104653.1	NA	NA	NA	1.30298	1.49599	NA	NA	NA	NA	NA	NA	NA	NA	NA	NA	NA	NA	NA	NA	NA	NA	NA	NA	NA	1.36008
AC104695.3	NA	NA	NA	NA	NA	NA	NA	NA	NA	NA	NA	NA	NA	NA	NA	NA	NA	NA	NA	NA	NA	NA	NA	NA	NA
AC104805.1	NA	NA	NA	NA	NA	NA	NA	NA	NA	NA	NA	NA	NA	NA	NA	NA	NA	NA	NA	NA	NA	NA	NA	2.12343	NA
AC104825.1	NA	NA	NA	NA	NA	NA	NA	NA	NA	NA	NA	NA	NA	NA	NA	NA	NA	NA	NA	NA	NA	NA	NA	1.50695	NA
AC104841.1	NA	NA	NA	NA	NA	NA	NA	NA	NA	NA	NA	NA	NA	NA	NA	NA	NA	NA	NA	NA	NA	NA	NA	7.25569	NA
AC105001.1	NA	NA	NA	NA	NA	NA	NA	NA	NA	NA	NA	NA	NA	NA	NA	NA	NA	NA	NA	NA	NA	NA	NA	NA	NA
AC105020.1	NA	NA	NA	NA	NA	NA	NA	NA	NA	NA	NA	NA	NA	NA	NA	NA	NA	NA	NA	NA	NA	NA	NA	4.94222	NA
AC105020.6	NA	NA	NA	NA	NA	NA	NA	NA	NA	NA	NA	NA	NA	NA	NA	NA	NA	NA	NA	NA	NA	NA	NA	NA	NA
AC105052.1	1.16058	2.98831	NA	5.22117	3.64682	1.32228	1.01479	2.72986	1.91551	1.60003	1.87701	1.69665	6.13509	4.03403	2.64735	4.99713	1.59733	2.57202	2.50172	4.04648	4.46828	1.69435	1.89845	2.6705	3.30458
AC105052.2	NA	NA	NA	NA	NA	NA	NA	1.48224	NA	NA	NA	NA	1.83227	NA	NA	NA	NA	NA	NA	NA	NA	NA	NA	1.34091	NA
AC105052.3	12.9587	32.0089	15.3818	15.8621	10.9353	10.9978	20.0866	10.494	5.75129	6.53091	11.4176	9.70401	7.78474	31.3385	6.61516	17.1837	10.8516	20.872	10.7741	27.6677	18.5519	5.16097	19.5555	14.2414	4.79989
AC105052.4	NA	NA	NA	NA	NA	NA	NA	NA	NA	NA	NA	NA	NA	NA	NA	NA	NA	NA	NA	NA	NA	NA	NA	2.25817	NA
AC105094.2	NA	NA	NA	1.20908	NA	1.95528	2.11136	NA	NA	NA	2.02257	1.93847	NA	NA	NA	NA	NA	NA	NA	NA	NA	NA	NA	NA	NA
AC105206.2	NA	NA	NA	NA	NA	NA	NA	NA	NA	NA	NA	NA	NA	NA	1.16397	NA	NA	NA	NA	NA	NA	NA	NA	1.01402	NA
AC105206.3	NA	NA	NA	NA	NA	NA	NA	NA	NA	NA	NA	NA	NA	NA	NA	NA	NA	NA	NA	NA	NA	NA	NA	NA	NA
AC105219.1	NA	NA	NA	NA	NA	NA	NA	4.08069	NA	NA	NA	NA	1.27311	NA	1.02927	NA	NA	NA	NA	NA	NA	NA	NA	1.20028	NA
AC105233.4	NA	NA	NA	NA	NA	NA	NA	1.85185	2.14939	NA	NA	NA	1.04699	NA	NA	NA	NA	NA	NA	NA	NA	NA	NA	NA	NA
AC105233.5	NA	NA	NA	NA	NA	NA	NA	NA	NA	NA	NA	NA	NA	NA	NA	NA	NA	1.0043	NA	NA	NA	NA	NA	NA	NA
AC105285.1	NA	NA	NA	NA	NA	NA	NA	NA	NA	NA	1.16393	NA	NA	NA	1.05365	NA	NA	NA	NA	NA	NA	NA	NA	NA	NA
AC105339.2	NA	NA	1.23016	NA	NA	NA	NA	NA	NA	NA	NA	NA	NA	NA	NA	NA	NA	NA	NA	NA	NA	NA	NA	NA	NA
AC105345.1	NA	NA	NA	NA	NA	NA	NA	NA	NA	NA	NA	NA	NA	NA	NA	NA	NA	NA	NA	NA	NA	NA	NA	NA	NA
AC105942.1	NA	NA	1.01237	NA	NA	NA	NA	NA	NA	NA	NA	NA	NA	NA	NA	NA	NA	NA	NA	NA	NA	NA	NA	NA	NA
AC106037.3	NA	NA	NA	NA	NA	NA	NA	NA	NA	NA	NA	NA	NA	NA	NA	NA	NA	NA	NA	NA	NA	NA	NA	NA	NA
AC106045.1	1.18972	1.13482	NA	NA	NA	NA	NA	NA	NA	NA	NA	NA	NA	NA	NA	NA	NA	NA	NA	1.04781	NA	NA	NA	1.62776	1.07665
AC106739.1	NA	NA	1.0261	NA	NA	NA	NA	NA	NA	NA	1.25448	NA	1.23747	NA	NA	NA	NA	1.14753	NA	NA	NA	NA	NA	NA	NA
AC106782.1	2.02048	3.90732	1.44309	6.88827	1.53772	2.24937	5.91847	NA	1.16265	2.97975	5.66083	1.0401	6.43537	2.22259	2.14115	4.12446	5.03656	2.37817	NA	2.50563	1.94115	2.18453	1.07906	10.9916	3.29427
AC106782.6	NA	NA	NA	NA	NA	NA	NA	NA	NA	NA	NA	NA	NA	NA	NA	NA	NA	NA	NA	NA	NA	NA	NA	NA	NA
AC106795.1	86.779	77.1986	110.262	130.597	133.755	171.448	173.87	59.0561	82.0407	83.4198	115.493	98.1884	79.2954	52.8056	99.1287	166.464	95.9823	19.4127	36.0149	110.64	108.305	44.0081	40.2266	27.7896	86.4447
AC106795.2	8.08347	4.17046	3.14372	6.32606	NA	2.81646	3.6882	2.00622	1.91112	3.84543	3.72944	2.90926	2.23568	3.51402	1.61946	2.06449	7.31391	6.25817	4.133	1.5965	2.07712	4.27675	4.15972	5.43166	2.07299
AC106795.3	NA	NA	NA	1.5074	NA	NA	NA	NA	NA	NA	NA	NA	NA	NA	NA	NA	NA	NA	NA	NA	NA	NA	NA	NA	NA
AC106886.2	NA	1.69848	2.26792	1.53857	1.60735	2.66646	3.48228	4.36559	2.01866	4.42064	NA	NA	3.57758	5.88851	2.7393	3.2586	NA	5.50754	3.65503	1.82595	2.71055	2.25888	7.33635	NA	1.23066
AC106886.5	NA	NA	NA	NA	NA	NA	NA	NA	NA	NA	NA	NA	NA	NA	NA	NA	NA	NA	NA	NA	NA	NA	NA	1.51139	NA
AC106886.6	2.33021	4.98352	7.0751	7.9226	3.47379	5.07631	5.00168	9.66496	3.42479	4.79053	6.60343	3.66449	6.43882	5.35626	3.56479	5.17763	3.32859	5.28314	4.00992	4.53888	4.11624	4.23328	12.9228	9.64607	4.53011
AC106897.1	NA	NA	NA	NA	1.56776	NA	1.19447	NA	1.46073	NA	NA	2.00799	NA	NA	NA	NA	1.07858	1.53485	NA	1.12322	NA	NA	NA	NA	NA
AC106900.1	NA	NA	NA	NA	NA	NA	1.70055	NA	NA	NA	NA	NA	NA	2.01235	NA	NA	NA	NA	NA	NA	NA	NA	NA	NA	NA
AC107075.1	NA	NA	1.53528	1.50499	NA	NA	NA	2.02931	NA	NA	NA	NA	4.13106	NA	NA	NA	NA	NA	NA	NA	NA	NA	NA	1.85947	NA
AC107081.1	NA	NA	NA	NA	NA	NA	NA	NA	NA	NA	NA	NA	NA	NA	NA	NA	NA	NA	NA	NA	NA	NA	NA	1.80788	NA
AC107081.3	NA	NA	NA	NA	NA	NA	NA	NA	NA	NA	NA	NA	NA	NA	NA	NA	NA	NA	NA	NA	NA	NA	NA	NA	NA
AC107214.1	1.14331	NA	2.27693	1.327	NA	1.40534	1.08412	NA	1.68719	1.13833	NA	NA	NA	2.13897	1.59847	NA	2.71028	1.29694	1.12283	NA	NA	1.21876	1.11129	NA	NA
AC107223.1	NA	NA	NA	NA	NA	NA	NA	NA	NA	NA	NA	NA	NA	NA	NA	NA	NA	1.02673	NA	NA	NA	NA	NA	1.1128	NA
AC107294.2	NA	NA	NA	1.37645	NA	1.59744	NA	NA	NA	NA	NA	NA	NA	NA	NA	1.64458	NA	NA	NA	NA	NA	NA	NA	1.21038	NA
AC107308.1	NA	NA	NA	NA	NA	NA	NA	1.39278	NA	NA	NA	NA	NA	NA	NA	NA	NA	NA	NA	NA	NA	NA	NA	NA	NA
AC107871.1	1.47437	1.46402	2.70813	1.71755	1.9378	3.41304	1.77192	2.55528	NA	1.65216	1.64055	2.70121	2.13778	NA	2.17524	2.66928	2.35188	NA	NA	1.76106	1.52681	1.31161	NA	2.18038	2.17478
AC107959.3	NA	1.89799	1.07055	NA	NA	NA	NA	NA	NA	NA	NA	NA	1.34358	1.04774	NA	NA	NA	1.15437	NA	NA	NA	NA	NA	NA	NA
AC107983.1	2.60381	3.0705	NA	3.89679	2.61534	4.74542	3.81822	NA	1.86061	NA	1.05783	4.52429	1.10721	2.36382	2.68018	1.79354	3.0641	3.56118	2.10385	2.73537	NA	4.72684	3.03307	2.28214	3.28185
AC108010.1	NA	NA	1.60892	1.47658	1.73912	1.88024	1.39085	4.6498	1.07447	NA	4.52622	1.48506	3.43239	NA	1.18635	1.63774	NA	1.03661	NA	1.00499	2.29562	NA	1.12589	2.22422	1.21747
AC108047.1	NA	NA	1.7937	NA	NA	NA	NA	1.12321	NA	NA	NA	NA	NA	NA	NA	NA	NA	NA	NA	NA	NA	NA	NA	NA	NA
AC108058.1	NA	NA	NA	NA	NA	NA	NA	NA	NA	NA	NA	NA	NA	NA	NA	NA	NA	NA	NA	NA	1.07032	NA	NA	NA	NA
AC108097.1	NA	NA	1.11281	NA	NA	1.7341	NA	NA	NA	1.09758	NA	1.69562	NA	NA	NA	NA	1.73556	NA	NA	NA	NA	NA	NA	NA	2.09779
AC108134.1	NA	NA	1.05101	NA	1.27901	NA	NA	2.23087	NA	NA	NA	NA	1.16007	NA	NA	NA	NA	1.17523	NA	NA	NA	NA	NA	4.58937	NA
AC108134.2	1.10402	NA	NA	1.21166	NA	NA	NA	1.13158	NA	NA	NA	NA	1.35549	NA	NA	NA	NA	NA	NA	NA	NA	NA	NA	1.72602	1.08862
AC108449.2	NA	NA	NA	NA	NA	NA	NA	NA	1.22496	NA	NA	NA	NA	NA	NA	NA	NA	NA	NA	NA	NA	NA	NA	1.83094	NA
AC108488.1	NA	NA	NA	NA	NA	NA	NA	NA	NA	NA	NA	NA	NA	NA	NA	NA	NA	NA	NA	NA	NA	NA	NA	1.23238	NA
AC108488.2	NA	NA	2.83772	NA	NA	NA	NA	NA	NA	NA	NA	NA	NA	NA	NA	NA	NA	NA	NA	NA	NA	NA	NA	NA	NA
AC108488.3	NA	NA	NA	NA	NA	NA	NA	NA	NA	NA	NA	NA	NA	NA	NA	NA	NA	NA	NA	NA	NA	NA	NA	1.44416	NA
AC108673.2	NA	NA	NA	NA	NA	NA	NA	NA	NA	NA	NA	NA	NA	NA	NA	NA	NA	NA	NA	NA	NA	NA	NA	NA	NA
AC108673.3	NA	NA	NA	NA	NA	NA	NA	NA	NA	NA	NA	NA	NA	NA	NA	NA	NA	NA	NA	NA	NA	NA	NA	2.64574	NA
AC108693.1	NA	NA	NA	NA	NA	NA	NA	NA	NA	NA	NA	NA	NA	NA	NA	NA	NA	NA	NA	NA	NA	NA	NA	3.76321	NA
AC108860.1	NA	NA	NA	NA	NA	NA	NA	NA	NA	NA	NA	NA	NA	NA	NA	NA	NA	NA	NA	NA	NA	NA	NA	NA	NA
AC108865.1	NA	NA	NA	NA	NA	NA	NA	NA	NA	NA	1.67647	NA	NA	NA	NA	NA	NA	NA	NA	1.98798	1.68551	NA	NA	NA	2.90173
AC108865.2	NA	NA	NA	NA	1.14644	NA	NA	NA	NA	NA	NA	NA	NA	NA	NA	NA	NA	NA	NA	1.09967	NA	NA	NA	NA	NA
AC109322.1	2.47289	NA	2.19238	NA	1.23782	2.11484	2.03485	1.55393	NA	NA	1.42342	NA	2.3606	1.83366	NA	1.38745	1.93114	2.48238	1.19792	NA	NA	2.17648	1.92237	2.09102	1.08811
AC109326.1	NA	NA	NA	NA	NA	2.40649	2.4155	1.29013	NA	NA	NA	NA	NA	NA	NA	NA	NA	NA	NA	NA	NA	NA	NA	NA	NA
AC109460.2	NA	NA	1.59481	1.54378	1.15312	1.71176	2.1271	3.81209	1.33416	1.775	1.44211	1.06636	2.06288	NA	1.90084	1.74626	NA	NA	1.20218	1.08056	1.94527	1.07245	NA	4.53371	1.99163
AC109460.3	NA	NA	NA	NA	NA	NA	NA	NA	NA	NA	NA	NA	NA	NA	NA	NA	NA	NA	NA	NA	NA	NA	NA	1.0367	NA
AC109587.1	NA	NA	NA	NA	NA	NA	NA	1.5687	NA	NA	NA	NA	1.01232	NA	NA	NA	NA	NA	NA	NA	NA	NA	NA	NA	NA
AC110079.1	NA	NA	NA	NA	NA	NA	NA	1.89987	NA	NA	NA	NA	1.12707	NA	NA	NA	NA	NA	NA	NA	NA	NA	NA	1.30449	NA
AC110619.1	9.00937	4.16646	9.34904	5.48026	7.68006	2.70673	1.74122	8.15444	1.08505	1.1999	3.301	3.8662	7.85163	NA	7.58535	8.54675	1.27526	2.19635	1.24548	9.14584	7.71756	2.41729	4.18026	9.68485	5.8258
AC111170.1	NA	NA	NA	NA	NA	NA	NA	NA	NA	NA	NA	NA	NA	NA	NA	NA	NA	NA	NA	NA	NA	NA	NA	10.7406	NA
AC112220.2	NA	NA	1.07781	NA	NA	NA	NA	3.88804	1.26613	NA	NA	NA	2.75061	NA	NA	NA	NA	NA	NA	NA	NA	NA	NA	NA	NA
AC112229.3	NA	NA	NA	NA	NA	NA	NA	NA	NA	NA	NA	NA	1.34218	NA	NA	NA	NA	NA	NA	NA	NA	NA	NA	NA	NA
AC112236.1	NA	NA	NA	NA	NA	NA	NA	1.52482	NA	NA	NA	NA	NA	NA	NA	NA	NA	NA	NA	NA	NA	NA	NA	NA	NA
AC112491.1	NA	NA	NA	2.022	NA	NA	NA	NA	1.53142	NA	NA	NA	1.05917	NA	1.77223	NA	NA	NA	NA	NA	NA	NA	NA	2.31117	NA
AC112497.2	NA	NA	1.4403	NA	NA	NA	NA	2.57803	NA	NA	NA	NA	3.20212	NA	NA	NA	NA	NA	NA	NA	NA	NA	NA	5.73192	NA
AC112777.1	NA	NA	1.56599	NA	NA	NA	NA	2.16366	NA	NA	NA	NA	1.33767	NA	NA	NA	NA	NA	NA	NA	1.24807	NA	1.74614	NA	NA
AC112907.2	NA	NA	NA	NA	NA	1.56309	1.00146	1.19637	NA	NA	NA	1.14934	NA	NA	NA	1.23734	1.45483	NA	NA	1.37177	NA	NA	NA	1.977	NA
AC112907.3	NA	NA	NA	NA	NA	NA	NA	2.10579	NA	NA	NA	NA	1.51821	NA	NA	NA	NA	NA	NA	NA	NA	NA	NA	NA	NA
AC113143.1	NA	NA	NA	NA	NA	NA	NA	NA	NA	NA	NA	NA	NA	NA	NA	NA	NA	NA	NA	NA	NA	NA	NA	1.57321	NA
AC113174.1	NA	1.21852	NA	NA	1.64264	NA	3.5877	NA	1.98808	1.7963	NA	NA	3.98832	1.23587	1.49213	NA	1.32879	1.77789	NA	1.13381	NA	NA	1.36465	6.78707	NA
AC113189.3	3.46426	7.01136	3.38425	5.29465	5.89651	13.1483	15.7294	4.3938	6.62708	5.54809	14.5126	10.9634	3.82378	4.96329	5.62721	11.5076	7.37115	6.33756	5.3439	9.27812	7.72283	6.0903	4.20324	2.82161	7.37681
AC113189.4	NA	NA	NA	2.49513	1.2316	1.08841	2.20653	NA	1.22654	NA	1.32495	1.38613	1.27785	NA	NA	2.36839	NA	NA	NA	NA	1.50926	NA	NA	2.75863	1.37814
AC113404.3	1.12739	NA	1.22802	NA	1.02551	NA	NA	1.26436	NA	NA	NA	NA	2.17723	NA	NA	NA	NA	NA	NA	NA	1.00488	NA	NA	NA	NA
AC113410.3	NA	NA	NA	NA	NA	NA	3.20613	NA	NA	NA	NA	NA	NA	NA	NA	NA	NA	1.59814	NA	NA	NA	NA	NA	1.30319	NA
AC113410.4	1.81113	NA	1.21848	NA	NA	1.67659	NA	NA	NA	1.18258	NA	NA	NA	NA	1.09382	1.63568	1.38615	NA	1.50378	NA	NA	NA	1.54666	NA	NA
AC113935.1	28.7014	32.7902	87.2404	101.348	70.5595	60.8332	11.7029	56.9903	95.0376	34.1159	89.0231	55.737	84.4507	12.3359	71.9705	59.5478	14.1826	9.10031	9.2898	48.1555	61.1393	31.1395	18.4129	71.5325	54.8278
AC114271.1	NA	NA	NA	NA	NA	NA	NA	NA	NA	NA	NA	NA	1.86433	NA	1.01695	1.00832	NA	NA	NA	NA	NA	NA	1.21343	2.33045	NA
AC114402.2	NA	NA	NA	NA	NA	NA	NA	NA	NA	NA	NA	NA	NA	NA	NA	NA	NA	NA	NA	NA	NA	NA	NA	NA	NA
AC114488.1	1.02237	NA	NA	NA	2.10058	NA	1.27057	1.31063	NA	NA	NA	NA	2.6332	1.52483	NA	NA	1.03193	NA	NA	NA	NA	NA	NA	1.48557	NA
AC114490.2	1.55937	NA	NA	NA	1.08687	NA	1.39329	3.174	1.0133	NA	NA	NA	2.22633	NA	NA	NA	NA	NA	NA	NA	NA	NA	NA	NA	NA
AC114490.3	NA	NA	NA	NA	NA	NA	NA	NA	NA	NA	NA	NA	NA	NA	NA	NA	NA	NA	NA	NA	NA	NA	NA	NA	NA
AC114491.1	4.48509	4.91945	7.37201	1.37421	1.21634	3.15687	3.70961	NA	1.27041	2.91984	1.68658	4.2594	NA	1.6415	1.48264	5.10896	2.06414	NA	NA	6.91991	5.67364	1.14405	2.21464	NA	6.16911
AC114737.1	NA	NA	NA	NA	NA	NA	NA	NA	NA	NA	NA	NA	NA	NA	NA	NA	NA	NA	NA	NA	NA	NA	NA	1.35029	NA
AC114737.2	NA	NA	NA	NA	NA	NA	NA	NA	NA	NA	NA	NA	NA	NA	NA	NA	NA	NA	NA	NA	NA	NA	NA	1.82237	NA
AC114812.2	NA	NA	NA	NA	NA	NA	NA	NA	NA	NA	NA	NA	NA	NA	NA	NA	NA	NA	NA	NA	NA	NA	NA	NA	NA
AC114956.2	NA	NA	NA	NA	NA	NA	NA	1.36587	NA	NA	NA	NA	NA	NA	NA	NA	NA	NA	NA	NA	NA	NA	NA	NA	NA
AC115223.1	4.37183	8.55926	38.67	6.22086	9.06803	17.348	1.44888	12.9135	14.9545	16.9959	9.42248	19.9386	15.0031	2.85527	9.83604	17.5189	1.72262	1.07938	NA	15.9467	32.7441	2.82034	5.7661	8.66367	26.4205
AC115618.1	1.2795	NA	NA	NA	NA	1.19847	NA	1.57098	NA	NA	NA	NA	NA	NA	NA	NA	NA	NA	NA	NA	NA	NA	NA	NA	NA
AC116345.1	NA	NA	NA	NA	NA	NA	NA	NA	2.56202	1.73583	NA	NA	NA	NA	NA	NA	NA	NA	NA	NA	NA	1.51306	NA	NA	NA
AC116347.1	NA	1.08338	NA	2.16778	2.14066	NA	NA	NA	1.45466	NA	2.04617	NA	1.29906	NA	NA	NA	NA	NA	NA	NA	1.0161	NA	NA	NA	NA
AC116366.1	NA	NA	NA	NA	NA	NA	NA	NA	NA	NA	NA	NA	NA	NA	NA	NA	NA	NA	NA	NA	NA	NA	NA	NA	NA
AC116407.1	NA	1.0155	NA	1.97078	2.37418	NA	NA	NA	NA	1.61556	NA	1.15427	NA	1.08923	1.02829	NA	NA	1.93055	NA	1.57513	NA	1.19993	NA	1.88596	1.08813
AC116407.2	2.10889	1.55705	1.44947	1.34704	1.62778	3.94597	3.63583	1.50873	1.91282	2.35458	4.51204	1.50844	1.29498	NA	2.04248	1.88031	2.76306	NA	2.99603	1.18093	NA	NA	NA	NA	3.10547
AC116533.1	1032.84	1191.89	859.236	691.041	599.379	1064.36	1078.08	256.109	597.377	865.889	509.088	1050.95	224.615	892.902	591.145	848.735	1251.42	181.513	528.683	1178.37	873.992	494.994	321.652	348.97	1056.27
AC116913.1	NA	NA	1.09358	NA	NA	NA	NA	1.47669	NA	NA	NA	NA	1.54332	NA	NA	NA	NA	NA	NA	NA	NA	NA	NA	1.26812	NA
AC116914.2	NA	NA	NA	NA	NA	NA	NA	NA	NA	NA	NA	NA	NA	NA	NA	NA	NA	NA	NA	NA	NA	NA	NA	1.33911	NA
AC117378.1	NA	NA	1.94966	NA	NA	NA	NA	NA	NA	NA	NA	NA	NA	NA	NA	NA	NA	NA	NA	NA	NA	NA	NA	NA	NA
AC117382.1	NA	NA	1.30811	NA	NA	NA	NA	NA	NA	NA	2.00345	NA	NA	NA	NA	NA	NA	NA	NA	NA	NA	NA	NA	NA	NA
AC118344.2	NA	NA	NA	NA	NA	NA	NA	NA	NA	NA	NA	NA	NA	NA	NA	NA	NA	NA	NA	NA	NA	NA	NA	1.0469	NA
AC118553.1	2.00413	1.30627	1.20472	1.91157	2.68417	2.03005	1.61752	NA	1.16267	1.3549	1.57964	NA	NA	1.55118	NA	2.64745	1.05687	NA	1.27312	2.46766	NA	1.04587	NA	1.72535	1.35057
AC118553.2	1.54151	NA	NA	NA	NA	NA	NA	13.9254	2.60389	NA	NA	NA	10.9262	NA	2.48682	NA	NA	NA	NA	2.27764	NA	NA	NA	NA	NA
AC118658.1	NA	NA	NA	NA	NA	NA	NA	NA	NA	NA	NA	NA	1.49489	NA	NA	NA	NA	NA	NA	NA	NA	NA	NA	NA	NA
AC118755.1	NA	NA	NA	NA	NA	NA	NA	NA	NA	NA	NA	NA	NA	NA	NA	NA	NA	NA	NA	NA	NA	NA	NA	3.40827	NA
AC119396.2	NA	NA	NA	NA	NA	NA	NA	NA	NA	NA	NA	NA	NA	NA	1.38606	NA	NA	NA	NA	NA	NA	NA	NA	NA	NA
AC119403.1	NA	NA	NA	NA	NA	NA	NA	NA	NA	NA	NA	NA	NA	NA	NA	NA	1.00299	NA	NA	NA	NA	1.04852	NA	NA	NA
AC119427.1	2.8309	2.86224	2.31793	1.56133	NA	NA	1.22231	6.84956	3.702	3.0029	NA	NA	4.43358	2.65059	1.75002	1.48971	1.59831	NA	1.35329	1.03006	1.47696	NA	NA	1.13511	1.11527
AC119800.1	1.43169	NA	NA	NA	1.18863	1.38331	NA	NA	NA	NA	NA	NA	NA	NA	NA	1.10641	1.38242	NA	1.61883	NA	NA	NA	NA	NA	1.01474
AC120053.1	NA	NA	NA	NA	NA	NA	NA	NA	NA	NA	NA	NA	NA	NA	NA	NA	NA	NA	NA	NA	NA	NA	NA	1.77991	NA
AC120057.3	NA	NA	NA	NA	NA	NA	NA	NA	NA	NA	NA	NA	NA	NA	NA	NA	NA	NA	NA	NA	NA	NA	NA	NA	NA
AC120057.4	NA	NA	NA	NA	NA	NA	NA	NA	NA	NA	NA	NA	NA	NA	NA	NA	NA	NA	NA	NA	NA	NA	NA	1.52566	NA
AC120498.4	1.23347	NA	NA	NA	NA	NA	NA	NA	NA	NA	NA	NA	NA	NA	NA	NA	NA	NA	NA	NA	NA	1.09477	NA	NA	NA
AC121154.1	NA	NA	NA	NA	NA	NA	NA	NA	NA	NA	NA	NA	1.61492	NA	NA	NA	NA	NA	NA	NA	NA	NA	NA	NA	NA
AC121757.1	NA	NA	NA	NA	NA	NA	NA	NA	NA	NA	NA	NA	NA	NA	NA	NA	NA	NA	NA	NA	NA	NA	NA	1.22174	NA
AC121757.2	NA	NA	NA	NA	NA	NA	NA	NA	NA	NA	NA	NA	1.16067	NA	NA	NA	NA	NA	NA	NA	NA	NA	NA	NA	NA
AC121761.1	NA	NA	1.46677	NA	NA	NA	NA	1.89919	1.0483	NA	NA	NA	NA	NA	NA	NA	NA	NA	NA	NA	NA	NA	NA	2.60561	NA
AC121761.2	1.19457	NA	1.97806	1.61729	NA	NA	NA	NA	1.48736	NA	NA	NA	NA	NA	2.63086	NA	NA	NA	NA	NA	NA	NA	NA	1.18202	NA
AC121764.1	NA	NA	NA	NA	4.37513	NA	NA	1.31808	NA	NA	4.65749	NA	13.1316	NA	5.5509	NA	NA	NA	NA	1.77026	1.325	NA	NA	NA	1.56222
AC122129.1	NA	NA	NA	NA	1.35038	1.3406	NA	NA	NA	NA	1.19498	1.11702	NA	NA	NA	NA	NA	NA	NA	NA	NA	NA	NA	6.22532	NA
AC122718.1	NA	NA	4.61388	2.38418	1.14019	1.85084	NA	4.42985	1.33031	1.17371	1.04097	NA	3.21663	NA	2.70325	1.11986	NA	NA	NA	NA	2.15874	NA	NA	24.285	NA
AC123768.1	NA	NA	NA	NA	NA	NA	NA	NA	NA	NA	NA	NA	NA	NA	NA	NA	NA	NA	NA	NA	NA	NA	NA	1.06612	NA
AC123768.2	1.52572	NA	1.20168	NA	NA	NA	NA	NA	NA	NA	1.39413	NA	NA	NA	NA	NA	NA	NA	NA	NA	NA	NA	NA	NA	1.0631
AC124016.1	1.53116	NA	NA	NA	NA	1.98189	1.23522	NA	NA	NA	NA	1.46565	NA	NA	1.01714	NA	NA	NA	1.10916	NA	NA	NA	1.91616	1.04336	NA
AC124248.1	NA	1.8446	NA	1.3937	1.78982	NA	1.07126	NA	1.30935	1.77425	NA	1.77624	NA	1.82085	1.04176	NA	2.06483	3.58894	1.58257	1.18539	1.17472	1.18476	2.40755	1.10687	1.46332
AC124312.3	NA	NA	1.67087	NA	NA	NA	NA	NA	NA	NA	NA	NA	NA	NA	NA	NA	NA	NA	NA	NA	NA	NA	NA	NA	NA
AC124319.1	NA	NA	NA	NA	NA	NA	NA	NA	NA	NA	NA	NA	NA	NA	NA	NA	NA	NA	NA	NA	NA	NA	NA	3.41316	NA
AC124798.1	NA	NA	NA	NA	NA	NA	NA	NA	NA	NA	NA	NA	NA	NA	NA	NA	NA	NA	NA	NA	NA	NA	NA	1.01442	NA
AC124852.1	2.52518	3.51263	NA	1.03436	2.75309	1.56441	1.40031	2.06249	NA	2.26181	NA	NA	1.58609	1.86996	3.11073	1.30094	2.9389	2.4244	2.38177	2.41109	1.96833	NA	3.11339	3.48086	2.44854
AC124861.1	NA	NA	NA	NA	NA	NA	NA	NA	NA	NA	NA	NA	NA	NA	NA	NA	NA	NA	NA	NA	1.08705	NA	NA	NA	NA
AC124944.2	NA	NA	NA	NA	NA	NA	NA	NA	NA	NA	NA	NA	NA	NA	NA	NA	NA	NA	NA	NA	NA	NA	NA	NA	NA
AC125257.1	NA	NA	NA	NA	NA	NA	NA	NA	NA	1.6732	NA	NA	1.6606	NA	NA	NA	2.00353	1.44196	NA	NA	NA	5.80589	1.24837	1.22139	NA
AC125437.1	NA	NA	NA	NA	NA	NA	NA	NA	NA	NA	NA	NA	NA	NA	NA	NA	NA	NA	NA	NA	NA	NA	NA	NA	NA
AC125611.1	NA	NA	NA	NA	NA	NA	NA	NA	NA	NA	NA	NA	NA	NA	NA	NA	NA	NA	NA	NA	NA	NA	NA	1.71187	NA
AC125611.3	NA	NA	NA	NA	NA	NA	NA	NA	NA	NA	NA	NA	NA	NA	NA	NA	NA	NA	NA	NA	NA	NA	1.24229	9.48996	NA
AC125807.2	NA	NA	1.06652	NA	NA	NA	NA	1.18426	NA	NA	NA	NA	NA	NA	NA	1.45266	NA	NA	NA	NA	NA	NA	1.06527	NA	NA
AC126389.1	NA	NA	NA	NA	NA	NA	NA	NA	NA	NA	NA	NA	NA	NA	NA	NA	NA	NA	NA	NA	NA	NA	NA	1.8549	NA
AC126474.2	NA	NA	NA	NA	NA	NA	NA	NA	NA	NA	NA	NA	NA	NA	NA	NA	NA	NA	NA	NA	NA	NA	NA	1.00849	NA
AC126755.1	1.84752	1.6599	2.75753	1.67885	1.38602	2.28704	2.97471	6.51718	1.41349	2.59688	1.33683	2.01575	5.86866	1.38572	1.41793	4.14739	2.03087	2.54446	1.06564	1.80478	2.32353	1.10356	2.51622	NA	2.66821
AC126755.2	NA	NA	NA	NA	NA	NA	NA	NA	NA	NA	NA	NA	NA	NA	NA	NA	NA	NA	NA	NA	NA	NA	NA	1.50282	NA
AC126755.6	NA	NA	NA	NA	NA	NA	NA	NA	NA	1.12248	NA	NA	NA	NA	NA	NA	NA	NA	NA	NA	NA	NA	NA	NA	NA
AC126773.5	NA	NA	NA	NA	NA	NA	NA	NA	NA	NA	NA	NA	NA	NA	NA	NA	NA	NA	NA	NA	NA	NA	NA	4.14976	NA
AC127024.2	NA	NA	NA	NA	NA	NA	NA	NA	NA	NA	NA	NA	NA	NA	NA	NA	NA	NA	NA	NA	NA	NA	NA	1.05641	NA
AC127024.5	NA	NA	NA	NA	NA	NA	NA	NA	NA	NA	NA	NA	NA	NA	NA	NA	NA	NA	NA	NA	NA	NA	NA	1.17521	NA
AC127502.1	NA	NA	1.66897	2.72678	1.83118	NA	NA	3.01531	1.12935	NA	2.41324	NA	2.41192	NA	1.01159	1.44961	NA	NA	NA	NA	1.85165	NA	NA	NA	1.0913
AC127502.2	NA	NA	NA	1.13534	1.08123	NA	NA	2.62972	NA	NA	1.03313	NA	1.47022	NA	NA	NA	NA	NA	NA	NA	NA	NA	NA	1.22453	NA
AC127526.5	5.88994	3.8308	7.9835	3.72821	2.22083	NA	2.10516	5.38181	6.28497	2.9982	2.66458	NA	5.04918	8.11328	3.81283	1.81943	2.25653	1.26754	3.30537	1.9908	1.75199	2.62975	1.88705	4.13421	2.6751
AC128657.1	NA	1.41788	NA	NA	NA	NA	NA	NA	NA	1.03569	NA	NA	NA	3.34912	NA	1.20325	NA	NA	2.07463	NA	NA	NA	NA	NA	NA
AC128688.1	NA	NA	NA	NA	NA	NA	NA	NA	NA	NA	NA	NA	1.38313	NA	NA	NA	NA	NA	NA	NA	NA	NA	NA	NA	NA
AC129492.3	NA	NA	NA	NA	NA	NA	NA	NA	1.06447	NA	NA	NA	NA	1.25878	NA	NA	NA	NA	NA	NA	NA	NA	NA	NA	NA
AC129510.1	NA	NA	NA	1.6613	1.7978	NA	1.1112	1.80015	NA	NA	3.78643	NA	NA	NA	NA	NA	NA	NA	NA	NA	NA	NA	NA	NA	1.05124
AC129926.1	1.56889	1.01556	NA	NA	NA	NA	NA	NA	NA	1.33915	NA	NA	NA	NA	NA	NA	NA	NA	NA	NA	NA	NA	NA	1.0634	NA
AC130343.2	1.02712	NA	NA	NA	NA	NA	NA	NA	NA	NA	NA	NA	NA	NA	NA	NA	NA	NA	NA	NA	NA	NA	NA	NA	NA
AC130371.2	NA	NA	NA	NA	NA	NA	NA	NA	NA	NA	NA	NA	NA	NA	NA	NA	NA	NA	NA	NA	NA	NA	NA	1.04781	NA
AC130686.1	NA	NA	NA	NA	NA	NA	NA	1.34731	NA	1.75032	NA	NA	NA	NA	NA	NA	NA	1.20325	1.94829	NA	NA	5.17827	1.27077	NA	NA
AC130689.1	3.85417	3.69045	3.83093	4.70708	4.44199	3.24075	3.48719	3.28786	4.72971	3.69012	5.82817	3.89894	3.69677	3.43594	4.59276	3.88089	3.42141	1.36792	2.92867	4.56035	4.88649	1.55751	2.25017	1.06296	4.25067
AC131009.3	NA	NA	2.79928	NA	NA	NA	3.98019	1.41447	1.26081	1.65115	NA	NA	1.53176	1.51005	NA	NA	1.35106	1.45246	NA	NA	NA	1.03929	2.18399	1.55226	NA
AC131009.4	NA	NA	NA	NA	NA	NA	NA	NA	NA	NA	NA	NA	NA	NA	NA	NA	NA	NA	NA	NA	NA	NA	NA	1.1056	NA
AC131011.1	NA	NA	NA	NA	NA	NA	2.22212	NA	NA	NA	NA	NA	NA	NA	NA	NA	NA	NA	NA	NA	NA	NA	NA	NA	NA
AC131160.1	NA	1.18151	NA	NA	4.00557	NA	2.65965	1.4902	NA	4.14878	3.64139	NA	NA	2.8819	1.78108	NA	NA	NA	NA	1.19641	NA	2.84293	NA	2.86568	NA
AC131235.1	2.19302	NA	1.20449	2.63495	NA	1.71628	1.23568	NA	NA	1.53115	NA	1.636	NA	1.20374	1.18521	1.03744	1.85526	1.67345	1.4762	1.04163	1.17957	NA	NA	NA	1.03521
AC131392.1	NA	NA	NA	NA	NA	NA	NA	1.23452	NA	NA	NA	NA	NA	NA	NA	NA	NA	NA	NA	NA	NA	NA	NA	1.28146	NA
AC132008.2	4.55701	2.82959	5.85727	5.52224	3.71603	4.79986	4.6418	8.45768	5.5875	4.46753	3.10523	4.59445	9.69123	3.13609	5.97584	5.16838	3.98006	1.77931	2.4553	4.59777	5.16165	2.50522	1.90231	3.20138	3.53114
AC132192.2	1.22989	NA	1.83994	NA	NA	2.44176	NA	1.06224	NA	NA	2.37111	1.1695	NA	NA	NA	NA	NA	NA	1.17528	NA	1.63595	NA	NA	NA	NA
AC132812.1	1.06364	NA	2.06609	2.4477	1.96984	NA	NA	11.5026	1.8859	1.79144	1.6469	NA	7.92795	NA	2.43202	1.70995	NA	NA	NA	NA	1.57527	1.12627	1.09198	7.52576	1.23425
AC132872.1	NA	NA	NA	NA	NA	NA	1.77691	1.00202	NA	NA	NA	NA	1.42885	NA	NA	NA	NA	NA	NA	NA	NA	NA	NA	3.73997	NA
AC132872.3	NA	NA	NA	NA	NA	NA	1.18692	NA	NA	NA	NA	NA	NA	NA	NA	1.12444	NA	NA	NA	NA	NA	NA	NA	NA	NA
AC132872.4	NA	NA	NA	NA	NA	NA	NA	NA	NA	NA	NA	NA	NA	NA	NA	NA	NA	NA	NA	NA	NA	NA	NA	NA	NA
AC132872.5	NA	NA	NA	NA	NA	NA	NA	NA	NA	NA	NA	NA	NA	NA	NA	NA	NA	NA	NA	NA	NA	NA	NA	1.10018	NA
AC132938.4	1.07041	1.71824	1.9706	1.44713	NA	NA	NA	4.41936	1.13006	1.43638	NA	NA	3.10562	1.8485	1.01639	1.81159	1.14948	NA	1.32679	NA	1.22851	NA	NA	NA	1.56502
AC132942.1	NA	NA	NA	NA	NA	NA	NA	NA	NA	NA	NA	NA	NA	NA	NA	NA	NA	NA	NA	NA	NA	NA	NA	4.24911	NA
AC133528.1	NA	NA	NA	NA	NA	NA	NA	NA	NA	NA	NA	NA	NA	NA	NA	NA	NA	NA	NA	NA	NA	NA	NA	1.73442	NA
AC133530.1	NA	NA	NA	NA	NA	NA	NA	NA	NA	NA	1.1009	NA	1.81178	NA	NA	NA	NA	NA	NA	NA	1.00793	NA	NA	5.35665	NA
AC133552.2	NA	NA	NA	NA	NA	NA	1.34356	NA	NA	NA	NA	NA	NA	NA	NA	NA	NA	NA	NA	NA	NA	NA	NA	NA	NA
AC133552.5	4.29513	2.1299	1.35086	2.51339	2.00688	1.41802	2.88596	1.7183	1.01334	2.1332	2.45262	3.19176	3.69955	1.49791	NA	4.248	1.51734	4.1403	2.79762	2.62788	1.72258	2.53626	3.09907	8.51915	NA
AC133555.3	1.15895	2.65173	NA	4.78549	1.16117	1.00357	2.30939	NA	NA	1.75228	3.91028	NA	3.46875	NA	1.18586	2.02677	3.15572	1.11647	NA	1.33607	1.47346	1.18531	NA	7.58226	2.48118
AC133555.4	NA	NA	NA	NA	NA	NA	NA	NA	NA	NA	NA	NA	NA	NA	NA	NA	NA	1.23933	NA	NA	NA	NA	NA	NA	NA
AC133555.5	NA	NA	NA	NA	NA	2.26338	1.12635	NA	NA	NA	1.1325	NA	NA	NA	NA	2.58107	NA	1.17024	NA	1.97021	1.16391	NA	NA	NA	NA
AC133644.1	NA	NA	NA	NA	1.58797	NA	NA	NA	NA	NA	1.1064	NA	NA	NA	NA	NA	NA	NA	NA	NA	NA	NA	NA	NA	NA
AC133644.2	2.30351	2.19075	4.72523	2.73675	6.04685	4.0314	1.47792	4.63504	2.71876	1.72592	6.24133	2.32828	5.9705	NA	4.79051	3.28879	1.20018	NA	NA	4.0179	2.82519	1.33526	NA	5.42373	2.69009
AC133919.2	NA	NA	NA	NA	NA	NA	NA	NA	NA	NA	NA	NA	NA	NA	NA	NA	NA	NA	NA	NA	NA	NA	NA	1.45415	NA
AC134407.1	NA	NA	NA	NA	NA	NA	NA	NA	NA	NA	NA	NA	NA	NA	NA	NA	NA	NA	NA	NA	NA	NA	NA	1.38742	NA
AC134407.2	NA	NA	NA	NA	NA	NA	NA	NA	NA	NA	NA	NA	NA	NA	NA	NA	NA	NA	NA	NA	NA	NA	NA	1.29781	NA
AC134878.2	NA	NA	1.72166	NA	NA	NA	NA	1.99172	3.21366	NA	NA	NA	NA	NA	NA	NA	1.84348	NA	NA	NA	NA	NA	1.20927	NA	NA
AC135048.1	1.52916	2.229	NA	2.19457	1.15348	1.45361	1.2828	1.11555	NA	1.22561	2.63156	1.04142	1.80706	NA	NA	NA	NA	1.03092	1.11012	1.59803	1.7401	1.55874	NA	7.48693	2.51355
AC135050.1	NA	NA	NA	NA	NA	NA	NA	NA	NA	NA	NA	NA	NA	1.41045	NA	1.03156	NA	NA	NA	NA	NA	NA	NA	3.59368	NA
AC135050.2	NA	NA	NA	2.63826	NA	NA	NA	NA	NA	NA	NA	NA	NA	NA	NA	NA	NA	NA	1.29961	NA	NA	NA	NA	NA	NA
AC135050.5	NA	NA	NA	NA	NA	NA	NA	NA	NA	NA	NA	NA	NA	NA	NA	NA	NA	NA	NA	NA	NA	NA	NA	NA	NA
AC135050.6	2.90547	2.67546	2.92733	1.82334	NA	2.84067	2.19527	7.50382	2.74132	2.38083	1.73125	NA	4.07942	2.63061	1.7032	1.21881	NA	1.66976	1.13906	NA	1.70478	2.77678	1.22707	11.7853	1.65743
AC135050.7	NA	NA	NA	NA	NA	NA	1.26413	NA	NA	NA	NA	NA	NA	NA	NA	NA	NA	NA	NA	NA	NA	NA	NA	NA	NA
AC135178.3	NA	NA	NA	NA	NA	NA	NA	NA	NA	NA	NA	NA	NA	NA	NA	NA	NA	NA	NA	NA	NA	NA	8.17582	NA	NA
AC135178.4	NA	NA	NA	NA	NA	NA	NA	NA	NA	NA	NA	NA	1.12499	NA	NA	NA	NA	NA	NA	NA	NA	NA	NA	NA	NA
AC135178.6	NA	NA	NA	NA	NA	NA	NA	NA	NA	NA	NA	NA	NA	NA	NA	NA	NA	NA	NA	NA	NA	NA	NA	3.70625	NA
AC135721.1	NA	NA	1.02638	NA	NA	NA	NA	1.37728	NA	NA	1.01936	NA	1.07045	NA	1.2482	NA	NA	NA	NA	NA	1.53011	NA	NA	NA	NA
AC135983.3	1.40927	NA	NA	NA	NA	1.30342	NA	4.95849	1.71032	NA	1.76359	1.04227	4.10452	NA	1.60562	NA	NA	NA	NA	1.39914	NA	NA	NA	NA	NA
AC135983.6	NA	NA	NA	NA	NA	NA	NA	NA	NA	NA	NA	NA	NA	NA	NA	NA	NA	NA	NA	NA	NA	NA	NA	1.16767	NA
AC136443.1	15.7256	4.26281	4.26761	8.73988	7.44146	1.8951	2.21558	1.4417	1.07748	8.91474	18.4242	2.25562	21.2665	2.7728	4.20697	8.22209	5.51746	3.33711	1.50979	3.66041	1.88621	5.3186	2.02509	37.7979	9.53617
AC136443.2	NA	NA	NA	1.03812	NA	NA	NA	NA	NA	NA	NA	NA	NA	NA	NA	NA	NA	NA	NA	NA	NA	NA	NA	1.94191	NA
AC136475.1	NA	NA	NA	NA	NA	NA	NA	NA	NA	1.07018	NA	NA	NA	NA	NA	NA	NA	NA	NA	NA	NA	NA	NA	NA	NA
AC136475.10	NA	NA	NA	NA	NA	NA	NA	NA	NA	NA	NA	NA	NA	NA	NA	NA	NA	NA	NA	NA	NA	NA	NA	NA	NA
AC136475.2	2.65948	1.93998	1.56417	2.59661	NA	1.88426	3.2256	1.24556	NA	2.04645	1.12281	2.02263	2.31805	NA	2.25676	3.3053	1.44123	1.16917	1.15783	NA	1.61292	NA	NA	1.84313	1.05862
AC136604.2	2.09025	NA	NA	NA	NA	NA	NA	NA	NA	NA	NA	NA	NA	2.51445	NA	NA	NA	3.41642	NA	1.16767	NA	NA	1.70722	1.00833	NA
AC136632.1	NA	NA	1.31733	1.37161	NA	NA	NA	NA	NA	NA	NA	NA	NA	NA	NA	NA	NA	NA	NA	NA	1.04437	NA	NA	1.0282	NA
AC137499.1	NA	NA	NA	NA	NA	NA	1.19825	NA	NA	NA	NA	NA	NA	NA	NA	NA	NA	NA	NA	NA	NA	NA	NA	NA	NA
AC137630.3	NA	NA	NA	NA	NA	NA	NA	NA	NA	NA	NA	NA	NA	NA	NA	NA	NA	NA	NA	NA	NA	NA	NA	1.02204	NA
AC137932.1	NA	NA	NA	NA	NA	NA	NA	1.41667	NA	NA	NA	NA	NA	NA	NA	NA	NA	NA	NA	NA	NA	NA	NA	NA	NA
AC137936.2	NA	NA	1.35162	NA	NA	NA	NA	1.43072	NA	NA	NA	NA	NA	NA	NA	NA	NA	NA	NA	NA	NA	NA	1.45134	NA	NA
AC138028.4	NA	NA	NA	NA	NA	NA	NA	2.36952	NA	NA	NA	NA	NA	NA	NA	NA	NA	NA	NA	NA	NA	NA	1.03757	NA	NA
AC138150.2	2.30927	NA	NA	1.40965	1.63365	1.10362	1.51906	1.58822	1.79824	1.05727	2.12068	NA	2.4935	NA	NA	NA	NA	1.05422	1.78116	1.63421	NA	1.71966	1.39508	5.12914	NA
AC138207.2	2.53245	2.15843	1.57254	2.47109	1.70883	2.83268	3.74186	NA	1.22645	2.25566	2.35088	2.41614	NA	1.60802	1.07622	3.12078	3.18309	4.15823	3.01779	2.32277	1.27361	3.75963	3.9823	1.90731	2.93531
AC138207.3	NA	NA	NA	NA	1.15073	1.13344	NA	NA	NA	NA	NA	1.46499	NA	NA	NA	NA	1.82706	NA	NA	NA	NA	NA	NA	NA	NA
AC138207.8	4.75139	2.01665	3.21618	2.46678	1.78878	4.26452	3.36965	3.9917	2.08874	2.44367	4.20075	2.20163	2.20244	2.09533	1.65287	3.36236	2.67621	1.58883	2.61555	1.32821	2.86219	1.86886	1.46313	2.08316	3.28113
AC138230.1	NA	NA	NA	NA	NA	NA	NA	NA	NA	NA	NA	NA	NA	NA	NA	NA	NA	NA	NA	NA	NA	NA	1.09189	NA	NA
AC138305.1	NA	NA	NA	NA	NA	NA	NA	NA	NA	NA	NA	NA	1.05958	NA	NA	NA	NA	NA	NA	NA	NA	NA	NA	NA	NA
AC138356.2	NA	NA	1.39045	NA	NA	NA	NA	NA	NA	NA	NA	NA	NA	NA	1.2544	NA	NA	NA	NA	NA	NA	NA	NA	NA	NA
AC138392.1	4.39363	1.95646	14.702	3.96633	7.95533	4.9143	1.36702	22.7121	12.5739	5.79725	6.78191	3.08358	15.522	2.56046	8.27102	4.01672	1.20677	1.16375	NA	2.69268	8.48778	3.74337	2.95979	1.12979	6.30049
AC138393.1	NA	NA	1.50052	1.23675	1.4001	NA	1.76651	2.1473	1.39844	NA	1.28057	NA	2.38933	NA	NA	NA	NA	NA	NA	NA	1.37749	NA	NA	1.74145	1.07843
AC138409.2	NA	NA	NA	NA	NA	NA	NA	NA	NA	NA	NA	NA	1.14865	NA	NA	NA	NA	NA	NA	NA	NA	NA	NA	NA	NA
AC138696.1	NA	NA	NA	NA	NA	NA	1.07514	NA	NA	NA	NA	NA	NA	NA	NA	NA	NA	NA	NA	NA	1.31952	NA	NA	NA	NA
AC138696.2	1.63436	NA	NA	1.44553	NA	NA	NA	2.54786	NA	NA	NA	NA	3.09499	NA	NA	NA	NA	2.05827	2.56694	NA	NA	1.36273	1.55503	3.86279	NA
AC138811.2	12.4523	11.5114	47.4664	3.62623	10.1688	12.1675	11.8606	42.0096	15.9904	10.29	4.14539	34.8867	10.1241	5.12438	14.8632	4.00333	6.37785	NA	1.8126	15.1502	26.8973	1.41107	1.19381	2.57427	5.2679
AC138866.1	NA	NA	1.76887	1.1604	NA	NA	NA	2.73442	1.45572	NA	1.10631	NA	3.23994	NA	NA	NA	NA	NA	NA	NA	1.12042	NA	NA	1.25181	NA
AC138866.2	NA	NA	1.37473	NA	NA	NA	NA	2.61245	NA	NA	NA	NA	2.19779	NA	NA	NA	NA	NA	NA	NA	NA	NA	NA	1.70711	NA
AC138894.1	NA	NA	NA	NA	NA	NA	NA	NA	NA	NA	NA	NA	NA	NA	NA	NA	NA	NA	NA	NA	NA	NA	NA	1.61413	NA
AC138932.1	1.50179	1.96199	2.08636	1.68317	1.86698	2.80184	2.2066	8.84412	1.8475	2.00395	2.61567	2.01411	7.63916	1.82076	1.96654	4.98851	1.44423	1.87235	1.24137	1.92922	2.59817	1.29094	3.06695	NA	1.8064
AC138956.1	NA	NA	NA	NA	NA	NA	NA	NA	NA	NA	NA	NA	NA	NA	NA	NA	NA	NA	NA	NA	NA	NA	NA	NA	NA
AC138956.2	NA	NA	NA	NA	NA	NA	NA	NA	NA	NA	NA	NA	NA	NA	NA	NA	NA	NA	NA	NA	NA	NA	NA	NA	NA
AC138969.1	4.76581	3.54415	2.29909	3.99126	3.4788	3.31642	4.22113	13.1981	5.34652	3.48409	2.88183	1.23968	10.4898	5.00876	3.05902	5.81756	2.97518	3.7521	2.45409	3.85397	3.58026	1.97405	4.16005	5.57191	2.34288
AC138969.2	NA	NA	NA	NA	NA	NA	NA	1.24205	NA	1.93497	NA	NA	NA	NA	NA	NA	NA	NA	NA	NA	NA	NA	NA	NA	NA
AC139099.1	NA	NA	NA	NA	NA	NA	NA	NA	NA	NA	NA	NA	NA	NA	NA	NA	1.09045	NA	1.00042	NA	NA	NA	NA	NA	NA
AC139100.1	NA	NA	NA	NA	NA	1.37609	NA	NA	NA	NA	NA	NA	NA	NA	NA	NA	NA	NA	1.11057	NA	NA	NA	NA	NA	NA
AC139100.2	NA	NA	NA	NA	NA	NA	NA	NA	NA	NA	NA	NA	NA	NA	NA	NA	NA	NA	NA	NA	NA	NA	NA	1.69377	NA
AC139149.1	NA	NA	NA	NA	NA	NA	NA	NA	NA	NA	NA	NA	NA	NA	NA	NA	NA	NA	NA	NA	NA	NA	NA	NA	NA
AC139530.1	2.17593	1.36629	1.49816	1.28908	NA	1.89855	1.62616	1.7604	NA	NA	1.08076	1.06233	1.13859	NA	NA	1.09454	1.55602	1.76703	NA	NA	NA	NA	1.69717	4.55814	NA
AC139720.1	1.04015	1.45239	1.68248	3.48474	3.60434	NA	3.79277	1.09152	2.15371	1.2046	1.07642	NA	2.15345	1.83434	2.57407	1.9573	NA	1.48167	1.14158	1.73796	1.23662	NA	NA	2.74424	2.37983
AC139768.1	NA	NA	NA	1.02873	NA	NA	NA	NA	NA	NA	NA	NA	NA	NA	NA	NA	NA	NA	NA	NA	NA	NA	NA	1.41892	NA
AC139769.1	NA	NA	2.13651	1.89404	1.38308	1.16443	NA	NA	NA	NA	NA	NA	NA	NA	3.17675	1.17441	NA	NA	NA	2.0815	NA	NA	NA	1.55968	NA
AC139769.2	31.3611	NA	NA	57.1498	14.7398	16.9937	NA	17.1494	17.7071	9.30587	NA	12.3872	10.0904	NA	16.2883	12.7279	NA	9.62891	20.6876	10.5506	NA	14.1783	17.9126	NA	NA
AC139792.1	NA	NA	NA	NA	NA	NA	NA	NA	NA	NA	NA	NA	NA	NA	NA	NA	NA	NA	NA	NA	NA	NA	NA	1.15723	NA
AC139795.2	NA	NA	NA	NA	NA	NA	NA	1.26815	NA	NA	NA	NA	1.68882	NA	NA	1.48954	NA	NA	NA	NA	NA	NA	NA	2.76789	NA
AC139887.1	NA	NA	NA	NA	NA	NA	NA	NA	NA	NA	NA	NA	NA	NA	NA	NA	NA	NA	NA	NA	NA	NA	NA	NA	1.00378
AC139887.2	NA	NA	1.13464	NA	NA	NA	NA	1.96611	NA	NA	1.67473	1.32056	1.03571	NA	1.11407	NA	NA	NA	NA	NA	NA	NA	1.06727	2.36595	NA
AC140479.1	NA	NA	1.86122	NA	NA	NA	NA	1.18885	NA	NA	NA	NA	1.56989	NA	NA	NA	NA	NA	NA	NA	NA	NA	NA	2.12583	NA
AC140479.2	NA	NA	1.36913	NA	NA	NA	NA	1.38502	NA	NA	NA	NA	NA	NA	NA	NA	NA	NA	NA	NA	NA	NA	NA	NA	NA
AC140479.4	45.3476	54.3356	38.9865	82.2575	50.4459	60.5893	32.9867	92.5033	51.3633	82.3987	56.4655	44.7494	54.0935	46.548	72.0117	78.9488	32.8317	55.2323	34.2839	52.1331	52.3688	62.3584	52.3213	20.1206	45.0557
AC140479.6	NA	1.1037	2.9479	1.17971	1.48037	1.51266	1.03741	6.87319	NA	1.47755	2.15088	1.03391	16.6394	NA	1.55425	2.69131	NA	1.41585	1.1085	1.6902	3.69648	NA	1.7875	6.34337	2.17897
AC141586.1	NA	NA	1.86437	NA	1.61646	2.12253	1.51207	2.52842	NA	1.81644	1.45277	1.76637	2.48709	NA	1.56496	3.03862	1.12472	NA	NA	1.95197	1.34881	1.46086	NA	2.61085	1.49959
AC141586.2	NA	NA	NA	NA	NA	NA	NA	1.33656	NA	NA	NA	NA	NA	NA	NA	NA	NA	NA	NA	NA	NA	NA	NA	1.49074	NA
AC144530.1	1.45173	5.13242	22.6707	1.63087	3.32877	3.78938	NA	2.04173	2.82147	3.85016	1.99912	13.7962	2.09234	NA	3.20666	3.12625	NA	NA	NA	8.60577	10.7045	2.03641	3.07808	1.02583	8.83086
AC144536.1	NA	NA	NA	NA	NA	NA	NA	1.27805	NA	NA	NA	NA	1.64073	NA	NA	NA	NA	NA	NA	NA	NA	NA	NA	NA	NA
AC144568.1	NA	NA	NA	NA	NA	NA	NA	NA	NA	NA	NA	NA	1.30263	NA	NA	NA	NA	NA	NA	NA	NA	NA	NA	1.00024	NA
AC144652.1	1.15325	NA	1.76131	NA	NA	NA	NA	1.46255	NA	NA	NA	NA	NA	1.05111	NA	NA	NA	NA	NA	NA	NA	NA	NA	NA	NA
AC145124.1	NA	NA	NA	NA	1.85704	NA	NA	1.29317	1.05943	1.1232	NA	NA	NA	NA	NA	NA	NA	NA	NA	NA	NA	NA	NA	NA	NA
AC145207.2	NA	NA	NA	NA	NA	NA	NA	NA	NA	NA	NA	NA	NA	NA	NA	NA	NA	NA	NA	NA	NA	NA	NA	6.73007	NA
AC145207.3	NA	NA	NA	NA	NA	NA	NA	NA	NA	NA	NA	NA	1.05213	NA	NA	NA	NA	NA	NA	NA	NA	NA	NA	NA	NA
AC145207.5	NA	NA	NA	NA	NA	NA	NA	NA	NA	NA	NA	NA	NA	NA	NA	NA	NA	NA	NA	NA	NA	NA	NA	2.0441	NA
AC145207.8	NA	NA	NA	NA	NA	NA	NA	NA	NA	NA	NA	NA	NA	NA	NA	NA	NA	NA	NA	NA	NA	NA	NA	NA	NA
AC145212.1	1.3171	NA	NA	NA	NA	NA	NA	1.44535	1.48388	5.29673	1.32664	NA	2.9966	NA	NA	1.04466	NA	1.00793	NA	NA	1.42839	1.64922	NA	NA	1.29343
AC146507.2	NA	NA	NA	NA	NA	NA	NA	NA	NA	NA	NA	NA	NA	NA	NA	NA	NA	NA	NA	NA	NA	NA	NA	1.17754	NA
AC146944.1	NA	NA	NA	NA	NA	NA	NA	1.02998	NA	NA	NA	NA	1.24412	NA	NA	NA	NA	NA	NA	NA	NA	NA	NA	NA	NA
AC146944.3	NA	NA	1.21381	NA	NA	NA	NA	2.1716	NA	NA	NA	NA	1.45917	NA	NA	NA	NA	NA	NA	NA	NA	NA	NA	1.22156	NA
AC146949.1	NA	NA	NA	NA	NA	NA	NA	NA	NA	NA	NA	NA	NA	NA	NA	NA	NA	NA	NA	NA	NA	NA	NA	1.16574	NA
AC147067.1	1.13436	1.44431	NA	1.35654	NA	NA	2.0027	NA	NA	NA	NA	NA	1.30711	1.35905	NA	1.48921	1.21446	1.03455	1.49192	NA	1.61965	2.32415	1.30744	1.49985	1.1801
AC147651.1	NA	NA	NA	1.90748	NA	NA	NA	NA	NA	NA	NA	NA	NA	NA	NA	NA	NA	NA	NA	NA	NA	NA	NA	NA	NA
AC159540.2	NA	NA	NA	NA	NA	NA	NA	1.60919	NA	NA	NA	NA	2.0633	NA	NA	NA	NA	NA	NA	NA	NA	NA	NA	1.93858	NA
AC211476.1	NA	1.09414	NA	NA	NA	NA	1.5353	NA	NA	NA	NA	NA	1.45744	NA	NA	NA	1.33704	1.14814	NA	NA	NA	NA	NA	NA	NA
AC211476.3	1.27694	NA	1.47816	1.91974	1.81378	NA	1.28323	2.96305	NA	1.28498	1.27738	NA	2.07181	NA	1.29627	1.06797	NA	NA	NA	1.34128	2.91106	NA	NA	2.13642	2.33808
AC211476.5	1.76891	1.20214	1.21049	NA	NA	1.5021	NA	2.07258	NA	1.42677	NA	1.14073	1.58702	NA	1.11976	NA	NA	NA	NA	1.3304	1.8978	1.33965	1.17099	3.13261	1.41836
AC211476.6	NA	NA	NA	NA	NA	NA	NA	NA	NA	NA	NA	NA	1.5046	NA	NA	NA	NA	NA	NA	NA	NA	NA	NA	NA	NA
AC215522.2	NA	NA	NA	NA	NA	NA	NA	NA	NA	NA	1.70196	NA	NA	NA	NA	NA	NA	NA	NA	NA	NA	NA	NA	NA	NA
AC226119.1	NA	NA	NA	NA	NA	1.65727	NA	NA	NA	NA	1.02322	1.27122	NA	NA	NA	NA	NA	NA	NA	NA	NA	NA	NA	1.01162	NA
AC233266.2	NA	NA	NA	NA	NA	NA	NA	NA	NA	NA	NA	NA	1.53256	NA	1.34274	NA	NA	NA	NA	NA	NA	NA	NA	NA	NA
AC233699.1	NA	1.22428	1.00338	1.41819	NA	2.49735	1.10472	2.69171	NA	NA	2.94455	1.45052	3.33916	NA	1.14918	2.38609	NA	1.2944	NA	NA	2.41395	1.24295	NA	NA	1.07846
AC233723.1	NA	NA	NA	1.18387	NA	1.05135	1.02477	NA	NA	NA	1.35777	1.8189	NA	NA	NA	NA	NA	3.16011	1.51249	NA	1.69261	1.14114	2.31464	1.18998	1.69847
AC233723.2	1.49469	NA	NA	NA	NA	NA	1.16996	1.07072	NA	NA	NA	NA	NA	NA	NA	NA	1.38643	1.14406	1.5867	NA	NA	NA	NA	NA	NA
AC233728.1	1.05764	NA	NA	NA	1.17046	NA	1.14463	1.47122	NA	NA	NA	NA	1.28018	NA	NA	1.2384	NA	NA	NA	NA	NA	NA	NA	NA	NA
AC233968.1	1.62888	1.961	3.94557	3.58922	2.76584	3.66178	1.27293	2.55188	3.39752	2.83547	4.2144	2.65634	5.702	NA	2.66307	2.18735	1.4196	1.64878	NA	1.90024	4.02225	1.39705	1.18923	4.50467	2.81665
AC234582.1	NA	NA	NA	NA	NA	NA	NA	NA	NA	NA	NA	NA	NA	NA	NA	NA	NA	NA	NA	NA	NA	NA	NA	1.04716	NA
AC234772.2	NA	NA	NA	NA	NA	NA	NA	NA	NA	NA	NA	NA	NA	NA	NA	NA	NA	NA	NA	NA	NA	NA	NA	NA	NA
AC234781.5	NA	NA	NA	NA	NA	NA	NA	NA	1.16882	NA	NA	NA	1.06662	NA	1.12355	NA	NA	NA	NA	1.36402	1.63746	NA	NA	NA	1.25505
AC234917.3	NA	NA	NA	NA	NA	NA	NA	1.89872	NA	NA	NA	NA	1.268	NA	NA	NA	NA	NA	NA	NA	NA	NA	NA	NA	NA
AC239584.1	NA	NA	NA	NA	NA	NA	NA	NA	NA	1.00533	NA	NA	NA	NA	NA	NA	NA	NA	NA	NA	NA	NA	NA	NA	NA
AC239859.5	NA	NA	NA	NA	NA	NA	NA	NA	NA	2.51754	NA	NA	NA	NA	NA	NA	NA	NA	NA	NA	NA	NA	NA	1.42483	NA
AC239868.1	1.32865	NA	NA	NA	NA	NA	1.37532	NA	NA	NA	1.92797	NA	NA	NA	NA	NA	NA	NA	NA	NA	NA	NA	NA	NA	NA
AC240274.1	NA	NA	2.22595	1.48564	1.24652	NA	NA	7.43693	1.04874	1.01123	1.43844	NA	6.9193	NA	1.81472	1.06496	NA	NA	NA	1.28933	1.56308	NA	NA	1.74048	NA
AC241377.3	2.01346	3.26886	NA	NA	NA	1.06351	2.94342	NA	NA	NA	NA	NA	NA	NA	NA	2.19133	NA	NA	NA	NA	NA	2.18791	NA	1.06857	NA
AC241585.1	1.5402	NA	NA	2.44189	NA	NA	3.10363	1.79022	NA	1.2371	1.99955	NA	2.56337	1.86525	NA	NA	NA	NA	NA	1.26381	1.44202	NA	NA	NA	1.77683
AC241585.2	3.33668	5.85072	1.7956	4.20533	2.47546	5.81072	5.35727	2.45121	3.47694	2.80493	2.86701	4.90166	5.14119	3.99498	3.11499	5.5252	3.53814	4.94235	3.9198	2.75192	2.69339	3.50099	4.39531	5.46609	4.24495
AC241952.1	NA	NA	NA	NA	1.02315	NA	NA	3.81015	NA	NA	NA	NA	4.30342	NA	NA	NA	NA	NA	NA	NA	NA	NA	NA	1.36896	NA
AC242842.1	3.6277	4.04772	2.04868	3.68584	3.59863	4.96276	5.80607	1.32174	2.82027	2.73827	5.63602	1.4505	3.10766	6.11831	1.84489	3.18257	3.3403	2.46149	2.98848	3.04027	2.54059	1.68614	4.61152	6.3361	4.15827
AC242842.3	NA	NA	NA	3.00341	4.07336	4.22733	NA	NA	NA	3.87607	4.60579	3.68775	NA	1.83537	NA	NA	NA	NA	NA	3.19197	1.97994	NA	NA	NA	NA
AC243562.1	1.52941	NA	NA	NA	NA	2.18432	1.01672	NA	NA	NA	2.72444	NA	NA	NA	NA	NA	NA	2.57579	NA	NA	NA	1.15968	NA	NA	NA
AC243732.1	NA	NA	NA	NA	NA	NA	NA	1.35383	NA	NA	NA	NA	NA	NA	NA	NA	NA	NA	NA	NA	NA	NA	NA	NA	NA
AC243829.3	NA	NA	NA	NA	NA	NA	NA	NA	NA	1.12473	NA	NA	NA	NA	NA	NA	NA	NA	NA	NA	NA	NA	NA	NA	NA
AC243919.1	2496.35	4634.2	2254.66	548.451	4176.19	5142.57	3024.14	1752.01	2577.46	3265.23	3384.95	4097.76	1314.35	243.958	4967.92	4409.81	4693.75	325.51	1020.54	4064.2	3321.29	2261	1025.37	2163.06	3530.09
AC243919.2	NA	NA	NA	NA	NA	NA	NA	1.22657	NA	NA	NA	NA	NA	NA	NA	NA	NA	NA	NA	NA	NA	NA	NA	NA	NA
AC243964.4	NA	NA	NA	NA	NA	NA	NA	NA	NA	NA	NA	NA	NA	NA	NA	NA	NA	NA	NA	NA	NA	NA	NA	1.67107	NA
AC244033.2	NA	NA	NA	NA	NA	NA	NA	NA	NA	NA	1.39063	NA	NA	NA	NA	NA	NA	NA	NA	NA	NA	NA	NA	NA	NA
AC244034.1	NA	NA	NA	NA	NA	NA	NA	NA	NA	NA	NA	NA	NA	NA	NA	NA	NA	NA	NA	NA	NA	NA	NA	NA	NA
AC244153.1	9.06009	10.4696	4.55755	NA	12.8347	2.0697	5.10805	8.71369	3.00958	4.78364	26.5737	4.25475	8.21581	1.49382	17.9394	5.31008	1.20065	12.0112	24.7388	6.87422	8.25632	3.47638	18.7236	7.34628	9.10973
AC244197.3	NA	NA	NA	NA	1.42205	NA	NA	2.50471	NA	NA	NA	NA	5.95515	NA	NA	NA	NA	NA	NA	NA	NA	NA	NA	NA	NA
AC244205.2	1.30333	1.62864	NA	1.60381	1.95484	NA	NA	2.77151	NA	4.56027	NA	NA	NA	1.49092	1.80588	NA	NA	NA	1.67558	NA	NA	NA	1.6124	NA	NA
AC244213.1	1.16364	1.36607	1.99431	1.58463	1.32826	1.36274	1.02988	1.54767	2.56465	1.96101	2.46736	1.81999	NA	1.27764	2.64919	2.3594	1.25026	NA	NA	2.11832	1.09748	NA	NA	1.59339	1.20357
AC244230.1	NA	1.56426	NA	NA	1.93532	NA	NA	NA	NA	1.23132	NA	1.91187	NA	NA	3.01503	NA	2.18757	1.61187	1.05218	NA	NA	1.2519	1.08848	NA	NA
AC244669.1	11.1732	10.0563	7.32965	6.7416	3.32041	13.7887	18.7044	11.5722	7.0838	7.04872	7.30578	5.95611	10.4816	10.4939	7.367	8.30821	8.19856	5.1158	6.97449	7.09646	6.51494	3.0644	6.30332	6.58296	9.74178
AC245014.3	NA	1.76379	2.59856	1.09291	1.48111	NA	1.303	2.45914	NA	NA	NA	2.87925	1.75902	NA	NA	1.76509	NA	NA	NA	2.33287	2.67448	NA	NA	1.13348	2.74565
AC245033.3	1.64832	NA	NA	2.3714	1.50995	4.06818	NA	NA	NA	NA	1.65867	2.39314	NA	NA	NA	NA	1.06376	NA	NA	NA	2.68467	NA	NA	NA	1.6767
AC245041.1	NA	1.79521	7.15813	1.88995	NA	NA	NA	4.81053	NA	2.20391	NA	NA	11.6142	NA	1.20225	1.30774	NA	1.68611	NA	NA	NA	NA	NA	NA	NA
AC245041.2	109.237	25.0196	49.3656	17.2697	7.99436	27.8605	24.938	86.6891	107.905	17.4822	82.9542	15.7602	124.045	28.2729	34.8258	12.2568	16.1407	13.7761	66.8635	105.273	56.9045	39.8912	69.7009	46.1395	116.775
AC245060.4	8.67543	6.09893	14.3722	7.56635	NA	11.432	NA	20.203	NA	8.14008	NA	8.59685	20.2378	4.74651	10.8981	9.88708	NA	5.14351	NA	NA	NA	8.11427	NA	9.67821	NA
AC245060.5	NA	NA	NA	NA	NA	NA	NA	NA	NA	NA	NA	NA	NA	NA	NA	NA	NA	NA	NA	NA	NA	NA	NA	5.40248	NA
AC245060.7	2.31288	1.88939	5.7274	2.28265	5.39088	1.91491	3.83321	6.0116	7.92898	2.04937	7.78815	2.6078	6.91955	1.69468	2.26382	2.95668	2.30418	NA	1.82962	5.28109	8.4808	1.64904	2.27723	2.92886	6.43113
AC245100.3	NA	NA	NA	NA	NA	NA	NA	1.94422	NA	NA	NA	NA	NA	NA	NA	NA	NA	NA	NA	NA	NA	NA	NA	NA	NA
AC245100.7	4.11663	4.46116	1.67893	3.91051	3.39597	5.99182	7.59788	2.13531	4.56603	3.28273	3.05929	2.67317	2.97303	2.47429	2.69731	5.3901	2.66767	3.93063	4.35714	3.68114	2.15295	3.36031	4.89647	3.8139	4.08393
AC245140.2	NA	NA	NA	NA	NA	NA	NA	2.41904	NA	NA	NA	NA	1.0451	NA	NA	NA	NA	NA	NA	NA	1.09092	NA	NA	NA	NA
AC245297.1	1.04914	NA	NA	NA	NA	NA	NA	1.45248	1.89678	NA	NA	NA	1.74096	NA	NA	NA	NA	NA	NA	NA	1.52408	NA	NA	NA	1.07663
AC245297.3	5.23125	9.25865	9.0058	2.82763	7.00464	9.20498	10.366	5.08964	8.3744	3.17518	8.72109	5.36092	8.3388	6.58387	8.66146	5.69657	4.80059	4.56095	5.14213	4.00724	7.78738	1.87549	4.643	7.22997	5.91246
AC245407.2	1.77978	1.18052	NA	NA	NA	1.68306	1.08776	1.91376	1.47604	NA	1.1845	NA	1.5628	NA	NA	1.48073	NA	2.06135	1.33844	1.21073	1.0644	1.51622	NA	2.91911	NA
AC245452.1	1.44562	1.90801	1.80458	NA	1.92359	1.67823	3.3133	5.09296	NA	1.18819	NA	1.24873	1.329	NA	NA	1.24154	NA	NA	NA	1.8324	1.26076	NA	NA	NA	3.36162
AC246787.1	4.65244	5.12268	5.34558	4.34544	4.04685	6.99557	2.2844	1.45793	2.93739	4.56888	2.23249	4.55546	2.94272	3.88361	4.56697	4.64187	2.91634	NA	1.28632	6.47662	4.97529	1.07189	1.88807	3.37623	4.85108
AC253536.2	1.17215	NA	NA	NA	NA	NA	NA	NA	NA	NA	NA	NA	NA	1.03919	NA	NA	NA	NA	1.52492	NA	NA	1.11304	NA	1.13249	NA
AC253536.7	NA	NA	NA	NA	NA	NA	NA	NA	NA	NA	NA	NA	NA	NA	NA	NA	NA	NA	NA	NA	NA	NA	NA	NA	NA
AC254562.1	NA	NA	NA	NA	NA	NA	NA	1.83246	NA	NA	NA	NA	NA	NA	NA	NA	NA	NA	NA	NA	NA	NA	NA	NA	NA
AC254633.1	2.46036	2.42295	NA	4.17369	2.79146	NA	4.80427	NA	NA	NA	4.89361	NA	5.56052	NA	NA	NA	NA	NA	NA	2.17977	NA	NA	NA	9.69379	1.59112
ACAA1	101.025	117.255	84.4087	112.083	91.3045	71.8993	105.275	102.649	91.4302	122.474	106.648	74.0124	104.509	124.866	89.3783	84.1248	90.7086	101.684	138.522	77.3627	94.8241	141.405	112.695	121.924	99.8084
ACAA2	4.0898	2.95654	6.55692	5.3465	9.71334	4.03887	4.73411	7.10456	3.93174	12.1481	18.9952	6.13732	16.3873	NA	3.00808	6.76734	1.59573	2.43681	1.56789	3.67939	12.4305	NA	2.38976	14.4769	5.3797
ACACA	9.50072	5.59779	13.5797	8.53697	7.63097	9.46254	7.40513	14.9908	11.8181	7.13715	7.12494	7.81219	14.8188	4.5678	10.146	7.53288	7.99142	4.30461	6.71255	5.31819	8.38135	7.38229	5.08439	16.8838	6.8416
ACAD10	1.82603	1.84108	2.69734	2.2863	3.08904	2.00003	1.93049	9.03716	2.8464	2.67181	3.73205	1.81163	8.89309	1.99903	2.37722	3.07304	1.73382	2.94882	1.30367	2.76109	4.02206	2.22315	1.57201	11.0577	3.0449
ACAD11	2.08101	1.08726	6.56311	1.58488	5.46312	NA	NA	15.7306	6.82811	3.11476	4.25537	1.89698	10.6233	NA	4.54637	1.59062	NA	NA	NA	NA	6.32031	1.0409	1.25773	5.34239	3.45545
ACAD8	7.49772	10.6511	10.6139	11.5873	14.6166	6.50821	13.3828	14.1535	9.89288	11.5604	20.6858	6.88252	21.6583	14.5537	15.1529	11.1354	7.05419	4.94679	6.68937	10.9616	16.8425	5.91668	8.08764	10.7216	11.0997
ACAD9	14.253	18.0592	22.1878	21.5556	21.5633	15.3578	18.6792	37.6112	21.877	22.9034	19.6441	15.9809	16.7493	17.981	19.7892	20.8641	13.4662	9.51005	10.3297	15.5523	23.2562	10.7227	12.3413	23.8938	17.824
ACADM	11.1442	4.42114	42.0842	7.76885	10.9396	1.28373	NA	33.3645	17.8328	4.98889	5.52801	1.73929	55.4519	2.9273	17.366	2.64081	1.3665	2.89325	1.32417	1.9825	16.897	7.85722	4.76899	7.65095	8.28074
ACADS	9.76638	13.2959	9.15156	15.7074	12.6597	7.32807	21.6549	9.4533	10.5228	9.59645	16.6287	7.47634	15.5341	9.47671	9.01477	8.50631	11.4891	22.9629	10.6733	11.0985	12.9217	21.8049	17.1751	27.1368	10.9815
ACADSB	1.28197	1.0088	5.68955	2.14247	3.49035	NA	NA	4.34569	2.48842	1.34998	5.85718	1.20631	12.17	NA	5.42236	1.3536	NA	NA	NA	1.13154	7.8259	1.16856	NA	2.58606	2.90072
ACADVL	105.086	180.555	110.004	178.864	158.066	155.277	297.107	219.29	184.075	240.056	189.457	111.151	278.593	254.456	76.5116	134.034	174.813	247.144	207.456	147.202	163.491	217.594	165.082	493.036	146.2
ACAP1	7.89442	7.077	3.07476	3.09775	2.54894	6.14723	15.9747	1.55107	2.86951	5.13079	2.54116	6.64245	1.94959	4.39793	2.25735	3.8842	4.60086	12.4138	10.835	5.04752	4.68036	7.05811	9.98381	5.96553	5.74448
ACAP2	3.04075	1.07678	9.40017	2.64941	2.39025	2.09447	NA	16.6473	3.3533	1.42128	3.16762	1.62449	9.47502	1.14856	1.886	1.89716	NA	NA	NA	1.38815	2.93324	3.23709	1.57873	3.01323	1.39286
ACAP3	5.8399	10.8743	5.56302	10.9926	6.12859	7.26326	15.9969	20.9641	10.8626	10.4689	7.85057	7.89715	15.9733	8.6693	7.67436	9.97795	8.51153	14.6372	10.4522	6.3222	6.86736	8.46141	11.7319	20.2563	6.16934
ACAT1	16.6773	17.3494	71.8284	22.353	29.1393	35.6234	5.7509	37.7362	40.1868	22.7952	49.2477	33.0238	27.6882	6.11047	31.7055	30.1848	7.0241	5.32039	3.47367	28.0543	56.6207	9.40346	8.3443	17.7535	47.6371
ACAT2	28.7787	26.5266	64.074	47.9277	61.1575	29.0305	14.8705	81.0371	162.582	93.8455	39.3147	33.3451	38.5973	24.5086	60.8721	30.4194	14.4934	7.08957	20.6158	26.4796	32.6209	21.468	25.2911	14.5055	32.153
ACBD3	6.73722	3.50912	39.0475	7.62381	16.5067	11.7701	3.12479	33.4028	19.1001	9.45046	18.3577	8.81658	32.493	4.51379	13.9114	7.41474	2.12471	4.30898	1.61642	6.14749	18.6052	12.9721	6.12059	16.4073	8.70783
ACBD3.AS1	NA	NA	NA	NA	1.15111	NA	NA	NA	1.17745	NA	NA	NA	NA	NA	1.57977	NA	NA	NA	1.03137	NA	NA	NA	NA	NA	NA
ACBD4	7.87244	11.9548	6.98357	15.7173	13.1117	8.6228	13.9734	7.03664	7.62243	8.96942	13.4311	8.03088	13.7491	6.15968	6.99248	11.9764	9.35858	13.4016	7.82104	11.5253	9.74841	10.6633	8.64557	23.8911	12.6313
ACBD5	2.181	1.45553	6.60265	2.29549	3.20492	1.08349	NA	11.569	2.90595	1.37703	2.82997	NA	10.6943	NA	2.83549	1.00536	NA	1.05277	NA	1.21635	3.9105	2.00716	NA	2.96245	1.41804
ACBD6	43.7649	44.296	47.6157	49.6678	46.2583	34.3818	47.5917	62.7689	46.4975	38.528	57.0129	34.9954	57.9972	29.1017	50.7253	49.5249	47.6404	18.9523	19.041	46.7634	53.887	20.5404	17.3478	55.8046	47.2777
ACCS	2.14569	4.07741	2.05605	2.69124	2.61587	NA	2.0039	11.3681	2.87957	4.34933	1.35237	NA	10.4565	2.63857	1.12688	2.75123	1.24779	1.78289	3.27828	1.38127	1.50414	1.8747	2.61504	11.4525	NA
ACD	9.98068	12.3596	12.9764	9.49331	7.34173	12.5805	13.2895	20.3298	10.2653	14.266	10.4431	9.8143	15.8313	9.33587	8.83634	11.9924	15.3357	21.5374	8.26938	9.02489	10.1762	15.1455	14.516	29.797	11.1595
ACE2	NA	NA	2.1715	NA	2.13638	NA	NA	1.86111	1.00491	NA	3.05506	NA	2.14912	NA	1.01941	NA	NA	NA	NA	NA	2.44677	NA	NA	1.62154	2.97398
ACER1	NA	NA	NA	NA	NA	NA	NA	NA	1.01232	1.11979	NA	NA	NA	NA	NA	NA	NA	NA	3.0803	NA	NA	NA	1.19387	NA	NA
ACER2	1.25927	1.38429	3.09983	1.30375	1.13059	NA	NA	2.92249	NA	NA	5.18188	NA	16.5894	NA	1.59615	NA	NA	NA	NA	NA	3.10909	NA	NA	1.19162	4.34208
ACER3	2.11955	2.07956	6.73415	3.10703	3.40836	1.86774	1.74006	8.93573	4.2394	3.17958	5.05335	2.65049	6.26085	2.07367	2.9964	3.58359	1.65004	NA	NA	2.21342	4.39748	3.84529	1.45682	6.15859	2.7442
ACHE	NA	NA	NA	NA	2.14039	NA	2.34868	1.17976	NA	NA	3.97384	NA	3.06045	NA	NA	NA	NA	NA	NA	NA	NA	NA	NA	NA	1.09584
ACIN1	13.1143	17.0511	22.5345	22.1844	17.1389	29.5457	16.4161	53.9663	17.1206	17.3938	25.3018	18.5866	46.5027	14.8196	19.0639	20.9536	8.90859	8.81301	7.60481	15.3831	23.4468	11.3385	15.837	50.8449	18.9899
ACKR2	NA	NA	NA	NA	NA	NA	NA	NA	NA	NA	NA	NA	NA	NA	NA	NA	NA	NA	NA	NA	NA	NA	NA	NA	NA
ACKR3	34.6876	42.9243	53.8682	91.821	102.666	35.3696	148.734	40.1648	44.1285	18.4091	136.792	32.0135	168.571	28.276	93.5106	67.1871	39.9845	24.5317	23.8722	92.664	131.535	8.53076	8.78278	41.3204	126.274
ACKR4	NA	NA	NA	NA	1.24662	NA	NA	2.1716	2.08014	1.45187	1.81691	NA	1.8934	NA	1.42797	NA	NA	NA	NA	NA	NA	NA	NA	NA	1.31773
ACLY	7.46651	14.1842	19.2331	19.7398	14.3849	15.9874	12.2475	61.6104	31.4532	31.3545	17.4698	13.9189	51.7115	13.7385	16.985	16.3419	9.90009	13.2204	13.2646	9.83129	18.6352	38.0949	18.3361	17.2759	12.8164
ACO1	1.2558	1.66117	3.69971	4.09601	3.28542	2.049	1.51888	6.50487	3.95376	4.53247	3.45114	2.90064	7.06551	2.30806	2.19183	2.61042	NA	1.15823	NA	2.15925	6.78533	1.93318	1.18203	3.26219	2.13634
ACO2	31.8518	31.3594	34.2016	32.7173	29.6895	32.1018	40.5843	59.5133	22.677	32.0626	34.0746	25.655	80.1237	42.7455	24.9578	30.8935	24.6148	25.647	17.8317	25.5105	36.0612	36.3469	27.6555	70.8834	29.1091
ACOT1	2.9413	3.22635	3.22248	2.95797	4.57489	2.08069	4.56012	3.36363	3.26198	2.08153	3.7155	1.37346	3.16665	2.80155	3.23476	2.84389	2.2439	3.10593	2.04831	2.15424	2.45529	2.86623	2.09389	2.7055	3.06684
ACOT11	3.62378	9.24309	2.87523	7.48717	3.60073	1.63433	4.32266	11.0935	4.6624	8.97342	4.044	2.44009	11.2192	4.42047	4.2968	3.34367	2.82084	11.0911	10.6527	2.58059	4.21083	5.68259	8.60654	7.91556	4.75472
ACOT13	9.24249	16.1486	19.8666	18.3019	21.0596	19.0074	7.16408	15.3612	18.3256	12.4835	32.6628	21.6528	20.2227	4.22737	24.9395	24.7344	4.91092	1.93129	2.75479	18.4658	20.898	5.52576	3.32445	10.693	25.9123
ACOT2	9.82245	11.4779	12.7062	13.8852	10.1311	8.20223	11.9192	11.8417	9.84614	10.3515	14.1033	5.70447	13.8598	8.14244	9.10196	9.03027	8.19382	9.69391	8.56064	9.43517	8.0982	10.3282	8.52832	6.76296	9.91598
ACOT7	67.2119	94.9148	67.0428	85.5086	62.3897	111.333	132.049	134.382	92.3469	119.118	74.6469	86.0461	124.035	148.793	65.0532	97.047	124.032	180.76	107.583	65.2698	81.7647	123.195	177.773	109.117	76.4221
ACOT8	39.148	47.2437	36.0666	49.0141	43.388	48.2904	46.14	28.7129	36.5319	44.9792	50.0092	42.1174	48.104	35.8627	48.0332	49.625	43.2875	55.2664	46.481	44.0434	43.3566	45.6315	50.8783	55.0207	42.7696
ACOT9	12.763	15.5774	25.5474	19.0971	20.5247	17.4889	13.53	30.3	26.4476	22.4597	27.9669	19.6025	35.7468	13.9913	34.8013	19.981	8.0113	5.34766	3.87969	17.82	24.3391	7.6095	9.62609	18.1144	20.8846
ACOX1	2.63203	4.34404	9.47297	5.96405	7.73083	5.61995	3.28567	11.8925	12.6759	8.366	11.81	5.52283	12.9313	3.19263	7.38042	5.12727	1.27088	3.21817	2.16952	4.90427	12.6296	4.78196	5.10872	12.9132	6.64105
ACOX3	4.92823	10.9228	11.2298	18.0988	15.9799	7.48714	9.81487	12.6476	13.2019	16.7216	17.2328	7.99075	26.1031	6.83162	20.658	15.6958	8.77701	6.0554	6.82978	5.5277	17.2259	10.775	8.21211	33.7247	9.8642
ACP1	83.9751	84.875	183.96	113.604	143.172	104.445	70.1016	123.547	118.414	96.8906	153.728	112.816	160.967	60.3425	164.931	136.509	52.5754	27.4804	23.2507	103.508	124.505	44.4166	39.1295	50.7836	121.614
ACP2	4.82665	6.462	4.78894	8.01712	5.97668	3.66459	10.2816	16.4373	4.20519	4.82431	8.79597	2.22176	18.0236	7.57775	2.87004	4.40397	2.23152	5.4015	3.94333	4.67284	7.24177	2.90437	4.13001	19.475	5.16069
ACP3	NA	NA	1.07469	NA	1.01793	NA	NA	2.65672	NA	NA	NA	NA	NA	NA	NA	NA	NA	NA	NA	NA	NA	NA	NA	NA	NA
ACP5	4.2777	10.0929	4.24797	12.3412	10.3999	8.54518	16.2917	4.6411	5.8524	1.74589	18.4451	6.67856	5.95437	4.53834	2.54055	6.29813	15.0759	16.1587	16.4709	7.99991	9.88048	6.69984	6.73004	10.0456	11.6896
ACP6	3.35305	3.03998	5.19462	3.39664	4.93083	1.21668	3.68486	4.22047	1.52593	1.78286	5.83619	1.6807	16.4278	1.3558	2.67724	1.97275	1.97343	1.31897	1.12809	2.92766	5.19668	NA	NA	13.4402	2.92177
ACSF2	20.0414	27.8525	19.4168	33.5105	29.2432	28.2692	36.2245	25.6031	14.6323	19.567	47.1655	22.5121	63.8308	15.2797	19.4825	18.4508	22.4382	12.7837	20.8536	23.2524	40.2271	15.7859	10.4335	121.844	28.4442
ACSF3	6.56438	5.79238	6.22508	4.27231	3.6776	4.0455	7.72398	10.7613	3.81766	3.83544	8.32398	1.42925	5.05615	7.56907	5.02495	6.60874	7.1319	3.29808	5.72597	2.22397	6.63001	7.9529	7.26548	12.0814	5.38085
ACSL1	8.66625	9.77619	32.7074	17.6456	33.6042	18.026	2.85711	50.5695	29.14	20.2096	25.5541	14.7545	30.877	4.57567	26.0741	17.6715	1.97549	3.2768	3.63899	16.3337	25.5891	13.1208	6.81798	15.0303	18.9747
ACSL3	7.56923	4.52305	35.0028	8.4054	16.5556	7.23735	5.06177	50.0382	12.1763	5.49772	22.1749	7.06033	55.0066	3.2171	15.585	4.43556	1.65646	2.66324	1.49608	5.29524	24.0196	6.72799	3.61754	20.1817	12.4036
ACSL4	4.74752	1.7158	23.9406	4.4313	3.10576	3.08517	1.69678	30.3834	10.9496	3.48896	5.19083	2.29622	35.5836	1.8159	5.5415	2.52575	1.83761	2.0502	1.19271	1.73217	4.17767	7.46952	4.11918	5.32368	2.64848
ACSL5	NA	NA	1.79965	NA	1.18671	NA	NA	2.10586	NA	NA	4.3593	NA	3.46204	NA	NA	NA	NA	NA	NA	NA	1.89989	NA	NA	1.94015	1.30444
ACSM1	2.00342	1.11021	1.26502	NA	NA	NA	NA	NA	NA	NA	NA	NA	NA	NA	NA	1.29476	NA	NA	NA	NA	1.46815	NA	NA	NA	NA
ACSM3	NA	NA	1.44762	NA	NA	NA	NA	NA	NA	NA	1.39699	NA	NA	NA	NA	NA	NA	NA	NA	NA	NA	NA	NA	1.10508	NA
ACSS1	NA	1.80481	NA	1.7152	1.15129	NA	NA	2.36413	1.61081	1.60578	1.12016	1.04605	NA	1.16045	1.29064	1.34084	1.25161	NA	NA	NA	1.72842	NA	1.19212	NA	1.40863
ACSS2	13.403	12.437	17.9686	31.6139	28.8656	17.2729	10.0438	47.9972	45.7811	47.5353	16.4173	22.9637	20.6819	17.1221	26.839	14.1152	15.0977	17.1443	22.0571	12.342	17.8058	38.7268	18.4299	22.6293	13.6823
ACTA1	NA	NA	NA	NA	NA	NA	NA	NA	NA	NA	NA	NA	3.7906	NA	NA	NA	NA	NA	NA	NA	1.40273	NA	NA	NA	NA
ACTA2	5.37153	7.19883	18.5189	8.96069	6.61465	5.26797	6.81066	3.84861	5.34401	6.90025	91.4409	4.58707	18.56	40.5809	8.98529	34.303	3.99826	2.46113	2.83513	4.96076	8.58535	31.7295	26.0337	24.1747	3.87559
ACTB	685.585	1413.78	1306.79	1157.41	1031.5	2626.96	1803.41	2554.74	1924.68	3057.12	1296.46	1944.37	2538.56	1858.73	1549.15	2335.22	882.231	1984.63	657.263	1379.54	2219.63	2316.42	2263.72	2433.92	1312.38
ACTG1	1228.88	1766.81	1552.38	2075.31	1647.77	2389.91	2131.66	3612.67	2875.45	3330.8	1202.18	2213.81	3024.02	2988.47	2445.45	2454.53	1551.78	2030.05	1147.93	1789.82	3008.06	3071.48	2273.8	2101.15	1450.4
ACTG2	NA	NA	4.83026	NA	NA	NA	1.7741	NA	NA	1.96732	65.4276	1.62259	5.05157	57.7986	2.65598	19.7697	NA	NA	NA	NA	2.06014	24.8555	17.6116	NA	NA
ACTL10	1.02439	1.07062	1.03872	NA	NA	NA	NA	1.50286	NA	NA	NA	NA	1.54167	1.37253	NA	NA	NA	NA	NA	NA	NA	NA	NA	1.88771	NA
ACTL6A	14.5361	12.1459	81.9641	15.5164	31.3378	16.1967	3.11944	62.9745	40.9799	21.1515	29.7708	20.7875	43.2509	6.49726	43.0268	26.5444	2.69212	3.5705	1.74806	22.2435	41.3879	7.80331	7.59634	6.79581	28.4997
ACTN1	38.3933	95.9581	84.8727	80.7979	64.2812	95.9096	120	181.988	113.523	114.888	105.46	86.4118	267.207	95.3173	113.734	121.306	64.9407	72.4112	37.8974	88.9101	125.922	107.419	96.5126	115.003	83.2296
ACTN4	57.3828	113.002	107.613	137.356	92.2166	233.055	149.001	277.992	104.458	131.623	201.703	132.376	222.089	93.8878	113.23	172.007	85.5749	90.7874	59.348	107.031	172.108	90.71	101.509	317.206	122.332
ACTR10	21.4693	18.4585	46.5164	22.7532	42.4594	15.1857	9.78793	60.251	55.3841	18.9004	30.8137	13.7137	50.7065	11.5586	43.1797	24.499	7.11766	7.09942	4.46608	19.8753	30.7601	11.3317	10.0244	12.373	26.8338
ACTR1A	40.8307	63.5557	60.9364	61.3574	55.367	53.7895	77.6455	95.4879	80.3837	77.573	67.183	53.3583	114.011	77.4432	66.8847	64.8063	55.5035	50.7195	54.5444	51.779	66.7425	50.4884	55.1853	106.15	58.9416
ACTR1B	38.4503	39.2072	28.483	43.5857	27.2124	23.9043	47.4032	41.8953	29.9354	33.2185	28.1683	22.4787	47.6909	35.7287	29.3283	27.7565	35.2131	47.8735	30.8491	26.6544	29.073	39.8179	39.8797	27.583	27.4361
ACTR2	41.0227	19.2767	155.443	34.8787	54.1862	16.2843	9.65307	206.62	102.377	29.7782	43.3327	16.5966	171.481	25.2249	57.2958	20.0524	9.54307	15.8323	8.32828	17.5557	77.215	41.4558	28.1665	39.9708	33.7058
ACTR3	16.7575	10.6058	86.0541	16.9692	33.3829	10.838	5.35367	108.218	67.1639	21.3079	23.3178	12.6249	85.2306	12.102	43.7879	15.5947	4.68606	8.33454	4.06131	11.8168	45.3884	20.095	15.3168	14.7197	22.0361
ACTR3B	2.46385	1.10951	3.82654	2.60718	1.94653	1.8035	3.73572	4.12001	2.02246	1.4309	5.31918	2.26662	14.2986	1.03051	2.80128	2.43531	1.22189	NA	NA	1.976	4.91194	1.32481	NA	6.72535	1.85725
ACTR3C	1.11856	1.37967	1.70485	NA	NA	NA	NA	2.07124	1.32887	NA	1.17755	NA	3.69506	NA	NA	NA	NA	NA	NA	1.47723	1.4327	NA	NA	NA	NA
ACTR5	2.3036	3.04281	4.55806	3.39786	3.12498	2.47111	1.58395	9.07517	5.31362	4.32541	1.2163	2.41353	6.16114	2.88124	5.04483	3.65589	3.24153	1.58391	1.61599	2.21283	2.76276	1.68921	2.38817	3.24376	2.0336
ACTR6	10.0542	4.34539	28.2171	21.7714	28.8051	6.83473	2.16875	15.8138	24.4128	7.46924	32.9976	6.05102	27.0396	2.93934	20.5041	7.45887	3.05401	2.4778	3.19156	6.37544	24.4661	10.1264	5.41769	7.53873	13.5121
ACTR8	3.31231	3.18096	6.42032	4.18399	5.81522	4.57699	2.25034	12.2249	10.2624	4.5525	7.57172	3.35441	10.895	2.94892	5.18593	4.3968	1.01777	1.25982	NA	4.1171	8.1039	3.0697	1.36132	9.44658	5.57894
ACTRT3	NA	1.20958	2.83588	1.09806	NA	NA	1.09031	1.47003	1.57812	NA	NA	NA	3.35612	2.06029	2.36348	NA	NA	NA	NA	1.17431	1.30207	NA	NA	NA	1.0484
ACVR1	2.29016	2.23393	3.95674	2.65318	4.03637	3.78537	2.85023	11.7654	4.9779	4.04002	7.06043	1.66835	11.2851	1.59639	4.20542	2.99484	NA	1.64689	1.08359	2.23666	4.06862	2.72936	1.40846	2.66912	3.28137
ACVR1B	2.63077	4.11782	3.46547	5.36068	5.86875	10.5435	6.53469	9.40925	4.08905	3.91283	10.3607	4.60839	8.1034	2.67839	4.05236	5.35909	2.40373	3.09451	2.06034	4.13006	4.60067	2.28228	2.01702	4.18493	4.58206
ACVR2A	NA	NA	1.974	NA	1.28363	NA	NA	4.9515	1.2333	NA	2.07166	NA	3.601	NA	NA	NA	NA	NA	NA	NA	1.10343	NA	NA	2.93897	NA
ACY1	58.7042	60.2182	45.8539	51.128	36.7682	51.9383	65.5245	88.0839	44.2456	66.8053	45.3882	54.6342	77.8828	57.445	45.9616	56.626	63.7976	100.009	61.3695	36.9354	44.2346	73.1486	78.072	81.2532	48.7774
ACYP1	12.759	16.0545	18.9746	15.9947	18.4007	21.0448	30.8717	10.0046	13.4599	15.2372	21.6274	17.8749	10.5278	12.0019	22.079	21.646	23.5412	5.02494	7.96121	17.877	16.0126	9.16408	8.0375	10.1413	17.1931
ACYP2	17.7187	12.2888	13.147	14.1229	13.0823	7.39035	10.7519	14.9225	13.8446	9.27581	13.4639	7.01404	20.8678	11.1018	9.19353	8.24582	7.26677	5.68699	7.08414	11.4617	7.21576	8.67335	5.33997	6.49209	11.1815
AD000671.1	2.33776	NA	NA	NA	NA	NA	2.04657	NA	NA	1.07154	NA	NA	3.25291	1.2548	NA	NA	NA	NA	NA	1.5202	NA	NA	NA	4.81329	NA
AD000671.2	1.10372	NA	NA	NA	NA	1.51824	NA	NA	NA	NA	NA	1.39459	NA	NA	NA	1.75015	NA	NA	NA	NA	NA	NA	NA	1.93548	NA
AD001527.1	NA	NA	NA	NA	NA	NA	NA	NA	NA	NA	NA	NA	NA	NA	NA	NA	NA	NA	NA	NA	NA	NA	NA	3.87709	NA
AD001527.2	NA	1.67985	NA	NA	NA	NA	1.35197	NA	NA	1.78555	NA	NA	1.18054	NA	NA	NA	NA	NA	NA	NA	NA	1.7116	NA	NA	NA
ADA	48.9129	72.2908	23.1993	60.2103	85.4392	49.0262	99.9508	27.597	51.0417	37.7434	78.8155	49.8516	83.9846	31.4361	70.7065	39.096	79.9575	58.6954	53.5973	73.8651	49.8313	33.4692	36.6626	38.1808	49.0472
ADA2	NA	NA	NA	NA	NA	1.53053	NA	NA	NA	NA	NA	NA	NA	NA	NA	NA	NA	NA	NA	NA	NA	NA	NA	NA	NA
ADAD2	NA	NA	NA	NA	NA	NA	NA	NA	NA	NA	NA	1.5675	NA	NA	NA	NA	NA	NA	NA	NA	NA	NA	NA	NA	NA
ADAL	NA	NA	3.53705	NA	1.24897	NA	NA	4.4983	1.55346	NA	1.21752	NA	4.04944	NA	1.04969	NA	NA	NA	NA	NA	1.14049	NA	NA	3.69009	NA
ADAM10	3.98183	1.83586	16.5717	3.20514	4.63402	2.56272	2.50426	27.1383	5.59058	2.5789	8.15788	1.72082	29.0437	2.3071	4.70294	2.3396	1.23954	1.63231	NA	2.00001	7.31662	3.43368	1.82782	10.1086	4.15371
ADAM12	NA	NA	NA	NA	NA	NA	NA	NA	NA	NA	NA	NA	1.25398	NA	NA	NA	NA	NA	NA	NA	NA	NA	NA	NA	NA
ADAM15	115.714	148.66	103.874	166.707	102.773	156.447	163.051	216.713	92.7675	117.482	167.747	105.234	224.472	93.6871	95.2799	145.069	119.842	219.262	116.224	97.3167	152.556	224.519	171.557	371.988	147.673
ADAM17	2.63102	2.41343	17.8339	4.77051	10.8199	4.84118	1.91007	24.9609	10.0147	4.47466	12.2128	3.76236	21.1235	2.44851	9.97124	5.09174	1.24889	2.3195	NA	4.23776	19.3315	2.86273	2.22743	5.54357	7.76855
ADAM19	1.96443	2.15689	5.01459	2.34282	3.567	1.76099	7.5137	2.66848	2.53837	1.98283	2.49689	NA	56.6858	4.06347	1.85721	2.11139	NA	2.16563	NA	5.79221	5.01423	1.21175	1.26812	9.84558	2.7368
ADAM23	NA	NA	NA	NA	NA	NA	NA	NA	NA	NA	NA	NA	NA	NA	NA	NA	NA	NA	NA	NA	1.57734	NA	NA	NA	NA
ADAM28	NA	NA	NA	NA	1.77826	NA	1.49666	NA	NA	NA	2.46806	NA	5.08541	NA	NA	NA	NA	NA	NA	NA	2.14672	NA	NA	NA	1.00465
ADAM8	1.79738	4.05645	9.59825	3.30522	9.54326	21.7126	36.8515	18.9259	5.91028	7.927	30.8234	18.4945	27.9251	4.10879	5.72067	10.5775	12.5692	17.083	3.77482	11.9112	18.2284	7.9321	11.2032	18.2464	9.26336
ADAM9	22.1249	9.33933	174.702	21.2923	30.0121	12.5434	10.0799	171.957	33.4646	11.8079	31.194	7.93016	294.322	11.3799	25.1155	11.346	4.84007	8.1696	4.58858	12.613	47.4811	24.534	11.3295	34.5617	18.6601
ADAMTS1	1.8072	2.94018	10.8341	3.83669	5.77433	15.4993	6.49672	30.342	6.91074	2.77897	11.4152	4.75103	33.233	3.5165	6.11337	4.32864	4.3255	2.11772	1.33473	4.22794	12.4744	4.07922	3.81618	3.86022	6.32882
ADAMTS13	NA	NA	NA	NA	NA	NA	NA	NA	NA	NA	NA	NA	1.97578	NA	NA	NA	NA	NA	NA	NA	NA	NA	NA	3.27257	NA
ADAMTS15	1.94559	NA	2.68382	NA	1.28947	1.3614	6.22143	1.75649	NA	1.7549	2.66565	NA	14.5718	NA	2.54855	3.08164	NA	2.06165	1.21998	2.56611	5.83864	2.67932	1.5222	10.7505	1.25991
ADAMTS2	NA	NA	NA	NA	NA	NA	NA	NA	NA	NA	1.57521	NA	NA	NA	NA	NA	NA	NA	NA	NA	NA	1.27675	NA	NA	NA
ADAMTS6	NA	NA	NA	NA	NA	NA	NA	1.66064	NA	NA	NA	NA	2.4552	NA	NA	NA	NA	NA	NA	NA	NA	NA	NA	NA	NA
ADAMTS7	NA	NA	NA	NA	NA	NA	1.46495	NA	NA	NA	1.11371	NA	3.89375	NA	NA	NA	NA	NA	NA	NA	NA	NA	NA	1.82086	NA
ADAMTSL1	NA	NA	NA	NA	NA	NA	NA	NA	NA	NA	NA	NA	NA	NA	NA	NA	NA	NA	NA	NA	1.07435	NA	NA	NA	NA
ADAMTSL3	NA	NA	1.13845	NA	NA	NA	NA	5.06078	NA	NA	NA	NA	4.46481	NA	NA	NA	NA	NA	NA	NA	NA	NA	NA	NA	NA
ADAMTSL4	2.95676	12.8331	4.57306	20.0157	18.4099	27.017	8.95742	13.7606	6.92937	21.5637	12.1355	21.5611	29.766	3.79187	11.5397	9.68032	9.05283	10.9202	9.90729	10.4451	23.5693	16.5751	11.9264	49.8101	3.31429
ADAMTSL4.AS1	NA	NA	NA	NA	NA	NA	NA	NA	NA	NA	NA	NA	NA	NA	NA	NA	NA	NA	NA	NA	NA	NA	NA	1.33633	NA
ADAMTSL4.AS2	NA	NA	NA	NA	NA	NA	NA	NA	NA	NA	NA	NA	NA	NA	NA	NA	NA	NA	NA	NA	NA	NA	NA	NA	NA
ADAMTSL5	4.11059	6.05428	1.04151	13.0309	8.89338	6.05818	3.03729	12.8639	3.50798	11.057	6.40669	3.49591	9.10617	2.94164	3.59998	8.91268	2.4697	4.81491	5.53801	6.89035	4.53548	5.28706	3.58099	16.5075	7.16581
ADAP1	13.8059	13.8819	15.1056	19.7216	10.6108	23.0569	15.8097	22.1419	14.546	22.7822	15.4481	19.211	19.2899	18.7657	15.7912	20.4426	14.4044	16.6265	11.3642	20.4292	14.5606	27.1783	40.6757	36.563	10.9693
ADAP2	NA	1.34147	NA	NA	NA	2.20113	1.54728	3.57576	3.05797	2.47097	1.57431	3.19431	1.25428	NA	1.57612	2.76533	1.65922	1.18281	1.76297	NA	1.84294	2.17841	1.37177	1.3231	1.77145
ADAR	6.36923	14.3287	17.5765	16.3972	17.3199	15.3611	11.5253	34.3314	13.1726	18.2843	28.2323	8.545	33.2833	7.22912	15.6435	15.2763	3.72346	6.49124	4.47794	13.7527	22.201	7.03632	8.33853	24.4821	18.8907
ADARB1	1.06051	NA	2.15203	1.89053	1.28368	2.23165	2.51686	4.39474	4.31256	4.59389	2.93664	3.80881	3.50323	1.42465	3.32294	5.16216	2.82436	NA	1.40712	2.55518	2.92247	1.45126	1.34916	1.8139	1.01364
ADAT1	8.36635	5.34355	19.0827	4.15345	8.12479	2.26496	2.28798	32.3863	12.2354	5.99023	5.56711	3.25079	28.8672	4.05512	9.79018	8.19114	1.00769	1.92084	1.50013	5.45434	12.8057	4.50249	3.19298	20.2339	9.64853
ADAT2	NA	NA	2.74756	NA	1.83773	NA	NA	6.70649	1.23299	NA	NA	NA	4.70124	NA	1.34233	NA	NA	NA	NA	NA	1.56194	NA	NA	2.21003	NA
ADAT3	1.74232	3.24205	2.46927	2.50722	1.39253	1.89696	3.20491	3.84618	2.63997	4.7481	1.46115	1.58522	4.24528	2.73159	3.04813	3.3213	2.89859	5.72973	2.6534	1.73853	2.36046	3.52774	6.69781	10.784	1.71159
ADCK1	1.17373	1.05007	NA	NA	NA	NA	NA	1.55274	NA	NA	NA	NA	2.81955	NA	1.08956	NA	NA	NA	NA	NA	NA	2.00174	1.24645	4.05532	1.51175
ADCK2	7.04758	11.5184	9.11147	13.5165	7.57548	9.1399	11.8726	14.0551	9.6098	9.27879	9.67206	7.23828	10.7567	6.82896	9.17546	11.8753	7.65856	12.2209	9.28688	9.60948	9.58219	11.1358	11.889	14.26	7.87781
ADCK5	9.10753	6.79319	3.61665	5.06762	4.09957	2.57396	9.23533	14.1493	5.82759	5.27176	5.94284	3.42916	11.8681	8.68747	4.48861	4.15351	7.43771	14.324	9.81659	3.71758	3.99048	9.4844	11.3038	17.4404	5.167
ADCY3	2.99497	3.89816	8.04655	4.80217	3.44103	3.92509	8.03504	19.8618	4.62135	3.69888	5.02217	3.28497	9.65992	2.92634	5.05478	5.39269	4.11027	3.26053	1.69334	3.57279	5.77149	2.21576	3.98793	7.10532	4.7504
ADCY4	NA	NA	NA	NA	NA	NA	NA	NA	NA	NA	NA	NA	NA	NA	NA	NA	NA	NA	NA	NA	NA	NA	NA	1.02106	NA
ADCY6	5.71827	6.19363	5.33181	9.4717	9.30444	8.02989	11.911	11.0321	4.38643	6.93668	12.0864	5.88018	19.9054	4.82123	8.30055	8.70718	4.41062	6.00368	5.3703	8.13498	9.73523	7.10976	3.85054	14.9246	7.82034
ADCY7	2.28789	3.02977	2.80379	3.44239	3.44746	2.19407	2.21842	9.2497	2.45446	3.03804	4.41513	1.63886	8.80089	2.0823	2.58481	2.29721	1.20978	2.24888	1.32892	3.05976	4.22034	1.80378	2.34168	3.67946	2.54988
ADCY9	NA	NA	NA	1.34829	1.73155	3.94767	1.88984	2.76457	1.13093	1.34368	1.9625	1.85739	2.90045	NA	1.37108	1.87533	NA	NA	NA	1.9074	1.64905	NA	NA	2.22289	1.1107
ADD1	14.7529	28.1719	21.0999	32.3919	25.4619	17.6547	24.3602	61.8539	28.876	29.5592	30.9271	13.0626	52.2502	23.3937	24.2663	22.1388	12.5832	15.4269	13.6646	19.012	27.6708	14.58	18.6861	41.2105	21.1771
ADD3	4.92014	3.0676	25.3925	6.38235	8.26307	1.84024	1.74135	22.2107	7.60814	3.73858	6.70558	1.61214	37.1089	1.99181	5.20878	2.42754	1.00328	2.04441	1.24087	2.79925	8.89082	4.35715	2.2577	9.67347	4.69659
ADGRA2	NA	NA	NA	NA	NA	NA	NA	NA	NA	NA	1.34896	NA	1.6101	NA	NA	NA	NA	NA	NA	NA	NA	1.22742	NA	NA	NA
ADGRA3	1.38063	1.35883	6.18731	1.64179	2.47298	1.58752	1.98988	10.6913	4.04978	2.81241	3.16702	1.79997	12.4732	1.37609	3.31844	2.25068	NA	1.07277	1.04335	1.41816	5.57963	1.07907	1.20223	3.7492	2.6563
ADGRB2	NA	NA	NA	NA	NA	NA	1.22193	NA	NA	NA	1.05811	NA	NA	NA	NA	NA	NA	NA	NA	NA	NA	NA	NA	NA	NA
ADGRD2	NA	NA	NA	NA	NA	NA	1.03952	NA	NA	3.09572	NA	1.18047	NA	NA	NA	NA	NA	3.11676	NA	NA	NA	NA	1.05347	2.40973	1.10011
ADGRE2	NA	1.91969	1.63551	NA	4.28908	NA	3.52041	2.38641	NA	NA	4.43453	NA	11.7927	NA	1.85148	NA	NA	1.88029	NA	1.72949	2.04677	NA	1.36317	2.83541	1.29749
ADGRE5	3.93853	2.5117	4.15424	2.19394	2.72958	1.98284	7.91574	7.23623	NA	1.09051	9.84021	1.64988	19.7107	2.23625	2.45183	1.75395	2.6817	1.87598	1.13301	2.68346	6.09601	1.89162	1.98463	26.2732	3.30881
ADGRF1	5.80355	5.78592	24.1059	11.6409	22.6389	7.90841	2.73203	25.3399	9.39507	8.6032	35.1179	7.24157	38.3432	2.10989	14.7655	16.6958	1.30567	3.27057	1.14931	12.1113	51.3372	2.90979	3.57273	23.7765	24.9551
ADGRF4	2.70901	1.83708	27.2262	3.97137	10.4756	5.13015	1.53816	34.3734	12.4918	6.65513	8.91546	3.76127	21.8725	2.12162	11.2122	6.3585	1.45373	2.09381	1.29372	3.80022	13.7896	2.56551	3.70927	3.58773	8.63979
ADGRG1	12.4995	27.549	30.0655	34.5082	23.6813	51.6507	43.3358	69.8388	27.6939	32.8328	55.5942	25.1943	74.8329	21.8966	29.0116	39.2977	14.9109	25.3945	19.7533	23.5945	41.574	17.0514	22.712	59.2823	27.1912
ADGRG2	NA	NA	NA	NA	NA	NA	NA	NA	1.12145	NA	NA	NA	NA	NA	1.02184	NA	NA	NA	NA	NA	NA	NA	NA	NA	NA
ADGRG6	3.2179	1.19994	23.4797	3.20969	5.48966	1.88255	NA	21.4243	2.5244	1.6524	4.70319	1.64117	38.3109	NA	4.52425	2.33269	NA	NA	NA	1.97037	6.8976	2.48986	1.16421	8.9541	3.28852
ADGRL1	NA	1.54616	1.6267	1.90033	NA	2.82121	1.86268	2.14716	1.19506	1.08663	3.62049	1.68056	3.58532	NA	1.67817	3.45216	NA	1.05472	NA	1.68663	1.77965	1.14542	1.1559	3.24112	1.37465
ADGRL2	2.78039	1.8772	12.6138	2.28183	3.61051	2.03836	NA	24.6669	5.57613	3.22865	2.88346	1.17754	18.4811	NA	3.7828	1.60654	NA	1.52552	1.15898	1.68487	6.02719	3.82257	1.94157	4.55725	3.29475
ADGRV1	NA	1.55737	2.01436	4.18605	1.47479	NA	3.21245	NA	NA	NA	9.38184	NA	1.34963	NA	NA	1.10184	NA	NA	NA	1.8379	4.73596	NA	NA	NA	4.9219
ADH1C	NA	NA	1.27811	NA	NA	NA	NA	NA	NA	NA	17.6852	NA	5.84299	NA	4.24435	NA	NA	NA	NA	NA	1.26619	NA	NA	1.2079	3.6447
ADH5	79.2831	118.785	236.632	154.11	173.145	192.52	59.0294	121.083	164.024	106.748	319.083	166.928	197.435	43.844	181.68	189.189	38.3205	9.91069	11.6575	172.179	265.639	31.1269	18.4498	66.4299	218.006
ADH5P4	NA	NA	1.33303	1.38478	1.29307	NA	NA	NA	NA	NA	2.97719	1.20968	1.13329	NA	NA	NA	NA	NA	NA	1.19993	1.56094	NA	NA	NA	1.33458
ADH7	1.15755	1.23483	18.6273	2.8508	5.43442	3.78675	NA	10.5106	7.70285	4.99164	8.26605	7.37106	7.49426	NA	8.40288	6.63097	NA	NA	1.20636	4.80151	29.7787	3.15418	1.13046	NA	16.09
ADHFE1	NA	NA	NA	2.29496	1.16432	NA	NA	NA	NA	NA	1.78081	1.02788	1.43284	NA	NA	1.73884	NA	NA	NA	1.46302	1.93662	NA	NA	NA	NA
ADI1	63.5921	35.6941	57.6919	53.3128	41.85	33.2782	37.5457	49.026	39.4774	34.1088	50.2729	30.4942	47.214	41.0358	62.8218	33.04	31.9379	17.5067	22.7332	33.5867	43.6891	17.1944	19.6885	34.9554	33.5699
ADIPOR1	73.8967	103.739	86.1216	127.18	144.146	184.311	140.566	119.718	131.807	143.408	173.699	153.281	120.442	127.754	158.66	156.8	116.203	81.8472	77.2292	110.286	123.46	79.7311	67.491	48.8928	107.55
ADIPOR2	7.6732	7.40547	19.6852	10.6113	13.6306	12.7989	6.08856	32.2882	18.4637	14.2505	15.2216	11.7067	22.5899	5.88709	16.0591	12.0672	3.77355	3.84918	3.78317	9.79068	13.2325	7.44301	6.55067	16.0111	9.37388
ADIRF	2809.23	1776.56	769.486	1792.97	1326.96	556.681	616.671	700.335	568.514	990.425	1364.94	839.208	960.321	487.326	1290.11	878.032	907.103	2643.63	2030.38	977.622	740.731	1441.58	1757.31	3593.51	1072.87
ADIRF.AS1	7.35902	6.31358	4.97898	6.81503	6.86397	6.99329	10.8146	18.0926	8.25425	8.85676	12.0571	7.93379	6.09999	1.13687	9.45985	10.4285	11.993	7.78302	8.58188	4.60189	6.20487	4.64008	7.28714	14.2997	6.24972
ADK	29.4827	23.6971	134.093	49.889	102.891	76.8453	6.82126	140.085	134.161	58.1113	90.3525	80.627	104.676	14.6713	90.2827	74.8519	6.14134	8.86943	5.77776	48.9012	95.7788	27.1877	15.3019	46.1334	83.6368
ADM	57.5055	80.0676	77.2128	130.459	86.2965	264.062	249.337	181.413	39.9225	54.474	210.41	115.901	154.448	59.7933	54.164	121.436	54.7835	45.4939	56.4076	60.6984	136.134	39.5118	43.9771	76.0179	127.475
ADM2	2.1657	1.18439	1.07011	1.00026	NA	1.80823	1.82059	12.3044	3.30968	NA	1.99979	1.23134	4.74133	1.37628	1.30474	3.08072	NA	1.45229	1.36581	1.63497	1.15626	1.74909	1.36018	8.12627	NA
ADM5	NA	NA	NA	NA	NA	NA	NA	2.36112	NA	1.70073	NA	1.14208	1.95921	NA	NA	2.75243	NA	NA	NA	NA	NA	NA	1.02826	2.47952	NA
ADNP	3.04717	2.83788	12.3294	5.31217	5.91867	5.33922	2.24807	15.9325	6.18313	5.08817	8.0213	3.53972	13.8254	1.94332	5.77725	5.13087	1.52134	1.93537	1.18369	3.43932	7.46049	2.69677	2.71757	9.81095	3.94412
ADNP.AS1	NA	NA	1.03979	NA	NA	NA	NA	1.50781	NA	NA	NA	NA	NA	NA	NA	NA	NA	NA	NA	NA	NA	NA	NA	NA	NA
ADNP2	1.51491	1.52632	6.2311	3.19741	3.64009	5.57615	1.43247	10.6497	4.30466	2.75727	5.7515	2.92796	8.11578	1.1742	3.27716	3.26656	NA	NA	NA	2.50838	4.04556	1.57682	1.6071	2.63385	2.82592
ADO	2.7637	3.01479	7.46491	4.90249	4.31289	3.17149	2.50598	7.44034	5.74031	4.15143	4.74367	2.66866	6.94673	2.1353	7.43795	4.86767	1.86199	1.21717	NA	3.267	5.44263	2.38454	2.2991	3.75135	4.1752
ADORA2A	NA	NA	NA	NA	NA	NA	1.82756	NA	NA	NA	NA	NA	NA	1.40206	NA	NA	NA	NA	NA	NA	NA	NA	NA	NA	NA
ADORA2B	27.0598	22.796	23.8569	29.599	16.9652	26.8282	27.0809	17.1113	11.1628	12.8772	40.3011	21.6506	24.1898	8.98874	23.8673	32.887	24.3869	5.28583	7.70232	24.4181	30.6624	6.85388	11.6678	12.2644	27.1543
ADPGK	11.2899	11.9431	22.0033	15.6101	19.1265	15.8887	19.1151	26.2351	13.7313	11.8891	23.5557	11.8609	24.2576	10.3758	16.8548	22.6563	10.1085	2.9491	3.99865	16.6138	21.1285	6.10978	5.42274	9.0691	17.3447
ADPRH	NA	NA	NA	NA	NA	NA	NA	1.60649	NA	NA	NA	NA	1.24912	NA	NA	NA	NA	NA	NA	NA	NA	NA	NA	NA	NA
ADPRHL1	NA	NA	NA	NA	NA	NA	1.15227	NA	NA	NA	NA	NA	NA	NA	NA	NA	NA	NA	NA	NA	NA	NA	NA	NA	NA
ADPRM	2.88045	2.90785	10.1197	3.80613	7.88459	9.43116	1.04602	4.06393	9.87961	4.8389	11.0846	7.408	8.14881	1.14197	9.4116	12.2489	NA	NA	NA	7.05403	10.526	2.43806	2.09715	6.06929	7.68658
ADPRS	30.7217	53.7145	38.2949	42.7933	36.9916	37.0609	56.0707	44.1662	44.7814	49.6086	38.8594	36.7794	43.5819	59.1229	44.7063	56.4562	39.4454	78.4525	47.2551	40.984	37.1066	53.1224	93.6941	60.0221	39.4127
ADRB2	2.68247	9.44517	8.92296	8.96835	13.5015	19.9074	17.0089	19.5495	8.88097	6.92555	20.9062	12.5816	19.9724	4.9066	8.96108	9.88101	7.21947	2.92997	5.29344	11.9039	19.242	1.49654	3.75157	2.9847	14.0171
ADRM1	130.767	157.294	134.2	141.695	94.5074	140.471	213.63	198.485	123.744	152.609	112.119	126.204	179.164	204.794	107.647	145.437	198.324	307.713	168.988	110.385	116.871	216.071	287.145	222.388	127.085
ADSL	22.6101	25.1142	45.6377	21.9257	19.4979	18.7665	18.5265	40.8065	30.6117	24.055	31.7815	24.3146	32.3643	20.1179	35.0068	30.337	18.2063	2.98343	6.79867	24.1164	36.2694	6.77297	6.23584	10.3205	32.2487
ADSS1	7.65176	11.6944	4.71073	7.47792	14.0354	6.72222	9.93427	4.54613	3.08451	11.1039	20.6035	9.86361	20.1678	1.45917	17.288	14.2997	5.07817	3.35622	5.08034	11.7278	8.08463	3.49554	3.73237	19.2995	9.37955
ADSS2	10.6325	6.80993	34.7157	10.6183	22.2787	5.39827	2.67925	48.8179	26.5715	8.80033	15.0603	6.8163	39.0763	4.10919	21.4085	8.4873	1.75845	2.31207	1.74876	7.73244	23.0731	8.01393	4.92154	8.14297	14.3797
ADTRP	1.0573	1.22745	1.59559	1.55722	3.29297	1.82211	NA	8.02163	7.72307	2.00665	2.40339	2.27729	2.47556	1.00958	3.99098	1.50731	NA	NA	NA	2.08103	1.5999	NA	NA	NA	1.66925
AEBP2	3.48762	2.54044	5.8242	4.09312	3.87504	4.94026	2.33539	9.29006	4.25698	2.72842	5.54349	2.78334	8.0394	1.67818	5.19685	3.18845	1.59988	1.65051	1.47846	1.97882	4.57167	4.39171	2.89471	7.6347	2.77265
AEN	6.86521	3.76355	11.576	2.94576	5.95635	12.2093	10.0348	14.6219	3.73789	12.1266	4.73271	8.50503	10.0611	7.29563	8.37022	12.2099	7.47751	9.10178	3.66175	7.91615	6.57937	6.19325	13.3593	7.75529	2.93294
AF001548.2	NA	NA	NA	NA	NA	NA	NA	NA	NA	NA	NA	NA	NA	NA	NA	NA	NA	NA	NA	NA	NA	NA	NA	1.30786	NA
AF001550.2	NA	NA	NA	NA	NA	NA	NA	NA	NA	NA	NA	NA	NA	NA	NA	NA	NA	NA	NA	NA	NA	NA	NA	NA	NA
AF111168.1	NA	NA	NA	NA	NA	NA	NA	NA	NA	NA	1.57056	NA	NA	NA	NA	NA	NA	NA	NA	NA	NA	NA	NA	NA	NA
AF117829.1	1.3265	NA	NA	NA	1.04437	NA	1.94566	5.27516	1.09462	NA	1.85585	1.21065	3.86295	1.77432	1.95671	NA	NA	NA	1.13122	NA	1.44393	NA	NA	1.45987	1.72484
AF127577.4	NA	NA	NA	NA	NA	NA	NA	NA	NA	NA	NA	NA	1.39838	NA	NA	NA	NA	NA	NA	NA	NA	NA	NA	1.87608	NA
AF129075.3	NA	NA	1.01466	NA	NA	NA	NA	1.46067	NA	NA	NA	NA	NA	NA	NA	NA	NA	NA	NA	NA	NA	NA	NA	NA	NA
AF131215.5	NA	NA	NA	NA	NA	NA	NA	1.25001	NA	NA	NA	NA	1.26763	NA	NA	NA	NA	NA	NA	NA	1.07544	NA	NA	NA	NA
AF131215.6	NA	NA	NA	NA	NA	NA	NA	NA	NA	NA	NA	NA	NA	NA	NA	NA	NA	NA	NA	NA	NA	NA	NA	2.17295	NA
AF131215.7	NA	NA	NA	NA	NA	NA	NA	NA	NA	NA	1.15902	NA	NA	NA	NA	NA	NA	NA	NA	NA	NA	NA	NA	NA	NA
AF165147.1	NA	1.52722	NA	4.30531	2.90842	2.80839	NA	2.85374	7.77642	5.68478	3.98326	4.19247	NA	NA	4.41623	3.90131	NA	NA	NA	1.13313	1.76305	2.02196	NA	NA	NA
AF196972.1	NA	NA	NA	1.11434	NA	NA	NA	NA	NA	NA	NA	NA	NA	NA	NA	NA	NA	NA	NA	NA	NA	NA	NA	NA	NA
AF274858.1	1.63839	1.22612	2.28779	NA	NA	2.25263	NA	NA	1.08317	NA	NA	2.05524	NA	NA	NA	1.50006	1.64311	1.64107	2.03999	NA	NA	1.78885	1.45816	NA	NA
AFAP1	1.76088	3.00145	2.12195	6.36913	3.01832	3.69456	4.07327	5.42166	3.00109	3.3731	5.51642	2.39942	6.95936	2.39678	2.71351	2.67947	1.14702	1.24097	1.16104	2.51137	4.01811	1.30689	1.47546	3.67572	3.35455
AFAP1L1	2.21821	2.67329	4.02492	4.01584	3.05085	5.676	2.70056	6.54835	6.26823	5.38766	5.49548	5.11928	3.63391	3.79044	3.94649	10.3746	2.33818	2.4611	1.42453	2.58243	6.06937	2.59338	2.94602	1.80575	3.82053
AFAP1L2	5.9622	8.2394	7.81631	7.28356	9.49322	6.53338	6.19594	21.3226	11.0376	11.0297	8.81394	6.16098	24.8113	6.87408	13.9855	8.14418	4.4481	4.64109	4.30255	6.04554	10.0143	6.20062	4.69974	7.28194	5.37031
AFDN	4.30297	5.14005	20.7934	10.0297	13.2508	14.5722	3.32983	51.5839	12.2039	12.7422	16.518	11.2448	28.9313	3.80979	11.9054	12.6363	3.79973	5.56636	2.39545	8.35641	15.9123	6.58347	8.14316	36.8733	9.56956
AFDN.DT	NA	NA	NA	NA	1.06421	NA	NA	NA	NA	1.08952	NA	NA	NA	NA	NA	NA	NA	NA	NA	NA	NA	NA	NA	NA	NA
AFF1	NA	1.11884	2.21191	1.96721	1.47134	1.95601	1.85584	4.24557	2.17976	1.78281	2.75626	1.18337	4.61326	NA	1.6417	1.32651	NA	NA	NA	1.09257	2.19249	1.44966	1.02569	2.50174	1.56147
AFF4	2.45202	2.05352	14.5794	4.33343	4.47487	3.29915	1.20526	21.0593	6.4838	4.02601	5.83795	1.93335	20.8953	2.14064	4.41828	3.12346	1.07375	1.50732	NA	2.10066	6.29616	3.02609	3.35277	8.64036	3.73153
AFG1L	NA	NA	2.8869	1.89271	1.37408	NA	NA	2.39931	NA	NA	NA	NA	1.77353	NA	NA	NA	NA	NA	NA	NA	1.2785	NA	NA	NA	1.00684
AFG3L1P	4.62521	2.19063	4.23854	1.70866	1.88306	3.13353	2.70775	7.093	2.51425	2.68739	NA	2.19094	5.22225	3.8905	3.58523	4.3858	1.67767	2.09204	2.34504	1.10203	3.04703	3.55721	3.71309	5.79333	1.7621
AFG3L2	15.5373	15.1064	34.9867	21.5365	23.8935	19.2527	8.11351	39.7327	25.1267	19.8579	29.6096	19.3594	25.1403	9.30479	31.7428	27.1768	5.82128	4.50261	3.94364	17.9998	28.4341	9.98663	10.7557	36.8473	23.0489
AFMID	27.5195	24.5421	23.4913	31.9567	28.3393	36.4788	37.3867	14.6167	17.8321	21.3729	36.4046	32.5145	31.874	21.0876	28.0531	28.7304	23.548	19.3834	23.3014	24.7687	26.4919	19.7652	18.4017	30.4854	24.1985
AFTPH	3.3775	1.722	16.064	3.38567	5.03501	2.5338	NA	22.0196	9.24526	3.5345	4.99681	1.86984	18.5702	1.33081	4.59385	2.53983	NA	1.33804	1.04182	2.44588	6.1419	2.76814	1.65604	24.9248	3.42549
AGA	3.85692	4.53227	14.9599	4.86754	13.5771	7.21533	1.51164	12.1927	12.3741	4.45178	11.5325	5.36434	15.4124	2.25989	8.60942	5.42701	1.08539	NA	1.03071	7.79529	11.9739	2.47336	NA	4.80408	12.7574
AGAP1	NA	1.02672	2.31002	1.15198	NA	2.13614	1.07361	3.90795	2.10236	1.60658	1.35357	1.3143	2.00124	1.13041	1.53062	1.87058	NA	NA	NA	1.17573	1.96535	NA	NA	1.11793	1.18298
AGAP1.IT1	2.63455	NA	NA	NA	NA	NA	NA	NA	NA	NA	NA	NA	NA	1.30121	2.1927	NA	1.19715	NA	NA	NA	NA	NA	NA	NA	NA
AGAP11	1.63196	NA	NA	2.24365	3.54135	NA	NA	6.45017	NA	NA	1.21252	NA	5.52757	NA	2.35496	NA	NA	NA	NA	NA	1.87656	NA	NA	5.64494	1.31113
AGAP12P	NA	NA	NA	NA	NA	NA	NA	1.37133	NA	NA	NA	NA	NA	NA	NA	NA	NA	NA	NA	NA	NA	NA	NA	NA	NA
AGAP13P	NA	NA	NA	NA	NA	NA	NA	NA	NA	NA	NA	NA	1.02728	NA	NA	NA	NA	NA	NA	NA	NA	NA	NA	NA	NA
AGAP2.AS1	6.40773	12.7717	5.30606	11.9646	8.55386	11.9267	18.7606	9.90308	12.3509	14.8255	6.69795	10.5334	8.34586	19.8658	10.3459	14.6463	12.6278	20.4658	10.9229	10.3108	7.36658	20.6734	22.8145	7.20983	8.77714
AGAP3	29.1143	35.6892	35.4573	37.5431	23.2252	45.3243	38.7803	67.7596	31.6806	44.2463	36.218	28.515	48.0049	38.0808	24.0013	46.28	30.1945	53.643	32.291	26.6983	31.6229	31.8188	54.6858	78.2219	31.2547
AGAP4	NA	NA	2.47756	1.5949	1.97936	1.57833	1.28034	3.69405	1.43117	1.76089	1.88305	1.19916	4.60818	NA	1.31733	1.02249	NA	NA	NA	1.10897	1.87397	NA	NA	2.2851	1.67655
AGAP5	NA	NA	NA	NA	NA	NA	NA	2.16871	NA	NA	NA	NA	1.61692	NA	NA	NA	NA	NA	NA	NA	NA	NA	NA	1.16145	NA
AGAP6	NA	NA	1.91032	NA	1.35361	NA	NA	5.75933	1.67102	NA	2.10654	1.1943	4.39076	NA	NA	1.31924	NA	NA	NA	NA	1.97887	NA	NA	3.29755	NA
AGAP9	NA	NA	NA	NA	NA	NA	NA	2.82304	NA	NA	1.05449	NA	2.41943	NA	NA	1.34085	NA	NA	NA	NA	1.24455	NA	NA	1.91134	NA
AGBL2	NA	NA	NA	NA	NA	NA	NA	1.48465	NA	NA	NA	NA	NA	NA	NA	NA	NA	NA	NA	NA	NA	NA	NA	NA	NA
AGBL3	NA	NA	1.40885	NA	NA	NA	NA	NA	NA	NA	NA	NA	NA	NA	NA	NA	NA	NA	NA	NA	NA	NA	NA	NA	NA
AGBL5	19.6537	18.9073	13.3478	21.2271	14.91	21.5738	21.2769	16.1732	15.2008	16.2355	26.0488	17.7758	27.2513	15.7818	14.6339	16.7578	15.6205	9.17533	12.4475	16.2376	16.4322	11.0933	9.1046	20.4866	22.4475
AGER	1.67177	1.37782	NA	1.294	1.46014	2.03025	1.63828	2.74943	NA	1.31564	1.76778	1.71677	2.6452	NA	1.21292	1.08018	NA	1.48351	2.12347	1.21455	1.12295	2.01406	1.02808	12.7897	1.65368
AGFG1	3.45359	3.51369	14.4223	5.74276	9.50791	5.12333	2.8042	14.8525	9.54428	4.9704	11.9019	5.55791	18.7291	2.40543	8.37977	4.7111	1.47575	1.65427	NA	5.17149	11.2673	4.1087	3.03071	6.19716	7.19701
AGFG2	2.9467	6.22648	4.34651	9.38354	5.03528	4.81803	4.84992	5.20538	2.90436	5.04851	7.92673	4.89029	4.79885	3.63719	5.08604	5.2539	4.27334	4.73697	2.55713	6.36431	5.49468	5.47282	3.99795	11.108	5.41408
AGGF1	2.52635	NA	11.3043	2.22705	2.38585	NA	NA	17.5433	4.96468	1.73969	2.3123	NA	12.1116	1.12309	1.95822	1.05263	NA	NA	NA	NA	2.68929	2.69553	1.52612	7.04155	1.15007
AGK	4.7203	4.00765	12.107	3.60956	7.65486	5.90802	2.55354	13.1135	8.50437	4.29725	8.17782	4.25819	11.0489	2.9586	7.87495	6.86227	1.43525	1.5994	NA	5.98333	8.18532	2.34902	1.92453	5.24432	6.95895
AGL	2.91502	NA	12.1499	2.72717	1.80307	NA	NA	8.31	2.76502	1.29633	3.52257	NA	16.7665	NA	2.47178	1.38444	NA	NA	NA	1.10175	2.50642	2.27128	1.10408	8.21464	1.7099
AGMAT	NA	NA	1.61153	1.02975	NA	NA	1.33786	NA	NA	NA	1.12247	NA	1.04112	NA	NA	NA	1.12912	1.00656	NA	1.07753	1.26405	NA	NA	1.75227	NA
AGO1	1.48527	1.41409	1.29484	1.92067	NA	NA	NA	2.8663	NA	1.13536	1.52674	NA	2.35307	NA	NA	NA	NA	NA	NA	1.17027	1.93844	NA	NA	3.49838	1.49388
AGO2	1.6408	NA	2.97815	1.03807	NA	1.78651	1.09062	3.36385	1.67388	1.57542	1.47302	1.33966	2.29915	1.096	1.43192	1.21016	NA	NA	NA	NA	1.78931	NA	2.48281	1.86516	1.27374
AGO3	NA	NA	NA	NA	NA	NA	1.04931	1.48581	NA	NA	NA	NA	1.23443	1.2866	NA	NA	1.91224	NA	NA	NA	NA	NA	NA	2.01589	NA
AGO4	NA	NA	1.52471	1.07666	1.61424	NA	NA	3.67289	2.14331	NA	1.77208	NA	4.67066	NA	1.992	NA	NA	NA	NA	NA	1.65763	NA	NA	1.48565	1.04819
AGPAT1	12.9539	17.5878	11.8833	16.2092	13.2195	17.8855	28.6578	22.4608	13.6533	15.8684	25.7331	11.6246	33.8965	19.5936	13.396	16.9438	7.33273	18.7995	11.7094	14.0861	16.7269	16.363	15.0804	26.5193	18.7455
AGPAT2	74.5146	71.2325	44.833	69.7774	43.9803	56.7963	116.546	70.278	53.8265	65.4854	67.4988	53.3273	88.3659	91.4579	55.1264	61.5701	71.3891	170.048	68.4925	53.7492	49.8647	121.635	118.979	128.927	48.7221
AGPAT3	9.6049	10.2114	11.2269	11.0317	8.9453	11.5214	13.8491	17.4864	8.77766	9.28555	16.1637	7.29189	17.2287	8.39348	9.19058	11.1651	6.01459	5.35283	6.6168	7.8225	11.1168	6.01826	6.77489	20.7376	12.4538
AGPAT4	NA	1.12734	1.02469	1.33733	3.31313	2.25554	4.04873	3.7199	1.88244	2.44153	2.77987	1.70919	6.86797	1.31714	2.10628	2.20033	1.576	1.85229	1.49621	2.73937	3.01065	1.10666	NA	4.14794	2.83953
AGPAT5	2.14723	1.58388	16.1821	1.70278	3.03294	2.26109	1.21433	14.5997	4.2816	1.44717	3.32752	1.74927	11.7528	NA	3.70956	2.69267	NA	NA	NA	1.43452	5.7401	1.73895	1.68438	2.26839	3.10098
AGPS	3.83591	1.63406	18.232	3.49473	4.39286	1.59452	NA	16.7026	6.71747	2.80915	5.10405	1.81281	17.879	1.50282	4.33034	2.3192	NA	1.40355	NA	1.64955	7.02357	2.62752	1.55467	5.5583	3.83142
AGR2	40.5702	79.213	267.546	74.8247	77.4055	12.4319	4.98392	63.32	10.1935	22.4446	215.454	9.24839	122.753	5.80675	49.8731	18.6309	NA	NA	1.49143	40.3821	79.9597	5.66394	5.86934	83.2033	126.322
AGR3	1.27937	NA	2.05101	1.06589	NA	NA	NA	NA	NA	NA	11.9376	NA	NA	NA	NA	NA	NA	NA	NA	NA	NA	NA	NA	NA	1.72652
AGRN	13.7654	29.8579	26.4563	24.7961	25.8503	50.6023	84.1654	108.6	18.0452	28.3596	56.0998	23.1108	137.067	21.6234	19.8806	39.2335	19.5741	25.5294	19.8852	26.1247	51.4863	17.4823	20.5604	108.133	43.4609
AGTPBP1	NA	NA	4.63423	NA	NA	NA	NA	8.76957	1.72035	NA	NA	NA	4.00215	NA	NA	NA	NA	NA	NA	NA	NA	NA	NA	1.07364	NA
AGTRAP	128.002	187.232	81.783	158.741	138.501	196.49	241.878	104.865	128.53	152.623	199.648	151.098	135.044	154.08	138.9	210.273	154.532	300.044	135.649	132.992	131.216	243.744	212.19	211.243	120.498
AHCTF1	1.24485	NA	7.73207	1.44868	1.08238	NA	NA	14.8404	2.17594	1.26925	1.43243	NA	10.6725	NA	1.21437	NA	NA	NA	NA	NA	1.30618	1.26784	1.7776	4.41349	NA
AHCTF1P1	NA	NA	NA	NA	NA	NA	NA	1.605	NA	NA	NA	NA	1.11813	NA	NA	NA	NA	NA	NA	NA	NA	NA	NA	NA	NA
AHCY	189.914	171.702	158.346	230.05	106.131	208.733	220.304	201.155	142.949	151.712	158.967	183.274	204.42	178.126	153.794	166.769	304.76	236.732	170.844	116.141	162.693	227.332	190.992	168.35	165.432
AHCYL1	12.6868	13.1672	31.8419	26.746	27.0356	21.2825	8.05259	39.4953	29.4496	18.9893	36.0366	18.6997	60.5608	5.77359	32.9209	20.2919	5.54809	5.17613	3.40233	20.7909	39.2393	13.1707	8.05629	52.7393	21.4098
AHCYL2	3.69841	4.38925	10.2874	6.48608	6.75665	4.0795	1.76337	8.18738	6.41916	4.59572	13.8125	2.63449	14.4028	3.66738	9.79385	3.06488	NA	1.40721	NA	5.72075	11.1227	2.65701	1.86608	7.84851	6.98242
AHDC1	2.7143	5.9259	2.32587	5.72274	5.43838	13.8021	8.02834	14.5858	3.88151	4.0082	6.25762	5.12386	10.8848	2.37552	2.86249	5.20815	2.94766	3.56041	3.28478	5.6278	5.04362	3.046	3.66106	8.27803	4.30689
AHI1	NA	NA	3.66722	NA	NA	NA	NA	6.39012	NA	NA	NA	NA	6.10092	NA	NA	NA	NA	NA	NA	NA	NA	NA	NA	7.83202	NA
AHNAK	101.461	57.4271	49.0491	78.465	67.5843	72.4248	45.3252	147.247	44.2514	64.4036	65.6755	65.5274	80.9558	51.6565	54.9475	56.9144	49.0523	66.9251	65.4759	49.9093	50.4673	79.1241	95.6957	75.7737	55.7152
AHNAK2	NA	3.49599	1.50657	2.87624	4.55746	3.66091	3.58376	26.4682	5.49451	9.32591	5.41697	3.80364	6.88123	3.229	3.68802	3.93353	1.38122	2.48881	4.05474	1.31981	4.2444	2.30455	3.01513	3.99429	3.1219
AHR	5.06908	4.3952	13.1427	4.45944	3.09189	2.89289	2.29388	18.9598	3.82842	2.1958	8.39287	1.24765	17.1071	3.34788	3.46231	2.84257	1.09092	1.82812	1.42416	2.32117	7.38704	4.00817	3.0734	4.64646	3.93729
AHSA1	76.3647	74.1108	122.172	64.9463	75.6127	68.714	109.194	107.936	91.1935	78.8372	87.4258	73.9389	114.18	95.527	93.6141	86.4377	67.1841	32.4012	40.4387	64.6571	89.6373	45.25	46.6225	74.2805	83.7486
AHSA2P	1.94026	1.23778	4.94829	3.18365	6.08631	3.37533	2.47189	15.1455	2.66764	2.10262	5.83865	2.07145	34.5045	1.12699	5.7688	1.90417	1.00536	NA	1.14869	2.65276	5.72804	1.66362	NA	24.9518	4.03814
AIDA	4.67444	2.64541	15.2162	5.69184	8.22733	3.45108	1.52326	40.3371	12.7744	5.11112	7.12869	3.17264	24.528	2.94697	8.66342	5.03738	1.76946	1.9209	NA	2.9219	9.48456	5.25988	2.94928	4.14677	5.04019
AIF1L	2.95235	3.10416	2.84167	6.30931	4.05972	3.28631	1.74235	8.92303	4.58009	7.99835	2.54802	8.53992	1.54099	3.42828	4.90526	8.87414	2.12697	4.99212	10.1129	3.53867	2.42788	5.45712	6.50856	3.25932	1.63887
AIFM1	10.1862	10.3632	23.4646	14.2644	16.2529	10.3636	7.35968	28.1912	13.8286	11.3813	24.7556	9.00521	30.6755	7.6421	18.3442	13.1922	5.24136	4.91984	3.75301	11.4168	27.3509	6.34553	7.33443	22.7135	17.6387
AIFM2	3.84219	3.77829	5.84016	4.06022	2.74995	6.96321	8.73809	7.54829	2.81016	5.11826	6.41495	5.4159	4.45999	4.8141	2.91489	4.54401	6.75	7.83355	3.68133	5.54929	7.37731	4.1266	5.48373	8.42918	5.00887
AIFM3	1.33232	1.29668	NA	1.20976	NA	NA	1.28818	1.21165	NA	NA	1.01997	NA	5.67255	NA	NA	1.02357	NA	NA	NA	1.45124	NA	NA	NA	8.81935	1.06481
AIG1	37.3762	45.0029	46.5065	46.6009	73.5414	38.0885	47.8164	54.5535	47.9419	41.8643	68.1861	37.43	57.0042	33.6183	52.7556	41.6392	35.428	22.6378	24.9038	56.1865	50.7887	27.1836	19.7037	38.8162	48.7259
AIMP1	9.52356	2.85227	51.0281	8.70846	15.9647	5.38829	1.4267	44.9992	18.6807	6.72009	14.0398	6.16233	35.0975	4.11745	15.0513	10.1658	1.73942	1.68267	1.49943	7.30595	17.344	8.19784	5.34844	38.75	16.4701
AIMP2	21.3066	13.289	40.3725	10.2729	9.65373	7.1236	17.6866	55.4087	20.0914	17.5689	12.1538	10.3056	36.4604	36.6389	15.7772	11.7236	17.8919	10.3354	12.8888	10.9214	21.8046	12.9808	23.3025	13.1518	13.1807
AIP	57.9751	54.9367	34.3015	62.8256	47.3985	50.2102	81.5877	41.0475	39.1377	50.4658	51.5309	48.7937	87.1541	49.2374	46.003	61.2284	61.3865	87.0236	51.0323	45.7488	53.7038	61.8553	54.1402	99.9218	38.8901
AJM1	NA	NA	1.15944	NA	NA	1.08097	1.2097	1.79175	NA	NA	1.05443	NA	1.27866	1.16675	NA	NA	NA	NA	NA	NA	NA	NA	NA	1.5977	NA
AJUBA	60.2341	75.4361	69.7632	92.0451	64.4561	182.59	128.279	117.37	74.8435	70.6904	125.98	111.343	76.753	44.6599	67.4781	152.789	81.3302	39.5091	52.2981	81.2663	98.9876	44.7228	64.615	21.3339	95.3383
AK1	25.8367	16.4257	11.6527	18.199	12.3255	11.4358	31.048	23.6208	15.5899	19.4295	13.2987	16.3677	29.5631	30.0307	21.7226	13.0891	32.7738	40.9819	33.3219	14.5227	13.1384	25.7593	32.6274	49.1271	14.2514
AK2	93.068	101.49	143.943	104.148	112.185	101.656	101.728	114.722	117.707	68.5643	171.461	96.2183	107.274	102.638	125.293	112.401	64.1489	21.7683	38.4152	91.4179	132.245	27.5223	33.067	58.0973	112.376
AK3	10.861	6.34143	26.2453	9.47247	23.8653	8.1467	3.83847	37.9868	24.998	7.06513	17.4402	8.67404	54.0424	5.11576	18.9966	5.18909	3.10812	2.77967	1.78182	7.27352	22.9326	11.235	3.95167	14.9852	12.9465
AK3P5	NA	NA	NA	NA	NA	NA	NA	NA	NA	NA	NA	NA	NA	NA	NA	NA	NA	NA	NA	NA	NA	NA	NA	NA	NA
AK4	5.78248	5.3882	12.0945	4.86249	5.3109	5.76944	2.88306	14.2307	9.92126	4.18626	7.05615	3.99673	11.419	4.7812	6.94651	5.32212	1.51141	1.61657	1.1783	4.86809	8.57606	3.1678	2.53351	5.53055	6.68403
AK4P1	4.66511	4.85764	9.65457	2.29999	11.7823	4.69939	3.04023	12.6275	9.94922	7.791	11.2132	8.73831	19.1463	6.39091	6.58266	9.19499	NA	2.39127	1.22609	4.84828	7.04505	1.04378	3.32481	2.45011	5.90309
AK4P3	NA	1.3619	2.16858	1.15751	4.80895	2.24308	NA	3.08454	4.63626	2.17436	5.09658	2.30344	5.18419	1.03031	2.80008	2.13325	NA	NA	NA	1.26886	3.22058	NA	NA	NA	2.112
AK5	NA	NA	NA	NA	NA	NA	NA	6.16082	NA	NA	NA	NA	NA	NA	NA	NA	NA	NA	NA	NA	NA	NA	NA	NA	NA
AK6	15.0885	5.96688	35.4529	10.2554	16.7752	9.92373	2.6165	28.5943	19.6893	9.38706	15.079	9.99972	24.4964	4.64736	19.5258	10.79	4.07686	3.21931	1.84988	7.96038	14.3102	14.3516	7.64988	13.4441	8.05917
AK8	NA	1.44592	NA	1.23282	1.43916	NA	NA	1.73995	NA	1.62977	NA	NA	1.03144	1.00877	NA	NA	NA	NA	NA	NA	NA	1.16823	NA	1.15317	NA
AK9	NA	NA	1.38289	NA	NA	NA	NA	1.8165	NA	NA	NA	NA	2.70227	NA	NA	NA	NA	NA	NA	NA	NA	NA	NA	NA	NA
AKAP1	3.34156	3.10358	5.31817	4.53965	4.32043	2.9299	3.34802	17.5336	3.22804	2.93068	6.29817	2.12728	12.2178	1.8709	4.14036	2.96755	1.69379	1.08849	1.51115	3.24935	4.99596	1.87812	2.01326	8.02722	3.97103
AKAP10	2.23253	1.31981	7.08859	2.30758	4.72203	1.75019	NA	11.3688	3.74864	1.71663	5.75796	1.36139	11.4036	NA	2.97341	1.68557	NA	NA	NA	1.71223	6.42364	1.68204	1.05166	5.55412	3.25453
AKAP11	1.27446	NA	4.84308	1.06189	1.02329	NA	NA	7.31281	1.44877	NA	1.23765	NA	6.65883	NA	NA	NA	NA	NA	NA	NA	NA	1.39446	NA	1.76938	NA
AKAP12	NA	1.4371	2.7709	1.55557	NA	NA	3.18019	2.2905	3.14435	2.97633	3.40806	NA	17.3443	2.82768	7.46146	NA	NA	1.3719	NA	1.53478	3.93398	2.55937	NA	10.2595	NA
AKAP13	1.35011	1.24774	3.78078	2.22558	2.38301	2.37923	1.17969	9.99128	2.79393	3.22148	3.6018	1.49994	7.6072	1.55021	1.73224	1.81554	NA	1.19484	NA	2.11677	2.55614	1.47359	1.6113	9.05753	2.35539
AKAP17A	7.17424	8.36268	8.84834	11.7198	16.0248	27.9877	19.622	31.1672	8.92891	11.6035	20.4583	19.5629	32.21	7.94044	10.2741	19.0916	7.53052	4.94831	5.88126	12.597	13.3526	5.07018	6.94324	22.0754	10.8311
AKAP7	1.52787	NA	2.28682	NA	NA	NA	NA	3.04526	NA	NA	1.14007	NA	5.85111	NA	1.21114	NA	NA	NA	NA	NA	NA	NA	NA	NA	NA
AKAP8	4.38961	5.14149	11.8432	7.13636	6.91533	10.8658	5.91911	17.3462	6.35577	6.92868	7.83614	6.2437	17.6022	5.19336	9.39796	10.2081	3.71539	2.9266	2.58906	5.84746	8.37607	3.72726	5.40762	9.89486	7.06309
AKAP8L	15.7316	17.5157	21.3217	25.6959	24.1684	22.0173	26.2631	43.9343	15.9879	24.135	34.4603	19.3906	60.1896	14.8035	21.0331	27.7122	12.6811	12.5426	10.1987	21.3653	28.0633	14.3952	12.6823	122.576	21.3935
AKAP9	1.05241	NA	8.50416	NA	1.65091	NA	NA	11.1127	NA	1.66975	1.70489	NA	6.80267	NA	NA	NA	NA	NA	NA	NA	2.10886	NA	NA	24.5338	1.22089
AKIP1	60.7876	38.7696	39.3254	32.5453	35.8986	27.8961	66.9023	50.1329	40.5386	28.1811	40.357	26.5027	66.2894	63.1644	44.6388	38.2685	40.2037	33.1132	38.2533	32.9369	31.9033	39.2789	24.7943	28.2281	33.9935
AKIRIN1	24.3309	22.4137	62.7185	31.3839	49.2628	36.2764	30.8915	77.5398	63.9928	44.0416	60.4043	28.0571	92.1865	24.5741	73.4778	45.7898	11.5739	11.2244	9.08995	33.976	45.8499	17.17	17.8703	15.0056	40.4785
AKIRIN2	12.6533	13.712	17.8959	20.0793	17.8081	20.7405	14.7724	44.195	18.1052	16.2005	22.8527	13.8352	33.4183	13.6475	15.8585	14.0977	10.1726	10.3755	6.03599	15.5576	14.7596	14.3333	15.7549	17.0843	13.5248
AKNA	NA	NA	NA	NA	NA	1.08418	NA	1.38484	NA	NA	NA	NA	NA	NA	NA	NA	NA	NA	NA	NA	NA	NA	NA	NA	NA
AKR1A1	151.637	154.562	168.946	218.273	179.292	158.283	169.556	95.6642	111.173	143.196	242.128	171.73	111.917	115.362	156.233	187.037	183.649	135.667	125.131	177.353	169.982	201.136	112.92	200.773	192.988
AKR1B1	85.0229	233.573	108.378	198.532	130.703	266.73	240.29	100.321	231.738	313.551	190.374	270.417	107.658	301.95	338.363	296.897	428.243	222.376	249.626	170.724	320.073	71.423	214.632	117.552	161.963
AKR1B10	118.849	249.807	334.807	629.11	246.1	548.198	22.2142	146.567	377.11	319.069	293.483	349.32	142.12	49.1538	628.95	732.39	72.2527	37.8817	21.2731	304.601	558.556	73.8985	64.692	82.3263	553.488
AKR1B10P1	NA	NA	NA	NA	NA	NA	NA	NA	NA	NA	NA	NA	NA	NA	NA	1.06319	NA	NA	NA	NA	1.1167	NA	NA	NA	NA
AKR1B15	NA	5.22445	11.3415	13.8946	NA	NA	NA	NA	4.82364	12.6929	9.63607	5.82398	2.79734	NA	1.30324	11.6764	2.46664	NA	NA	5.85398	20.9164	NA	1.32978	NA	1.59027
AKR1C1	9.9088	46.0323	21.227	93.2066	81.844	161.439	31.0549	24.5842	45.8183	69.3159	155.836	170.775	15.2056	30.0725	66.622	125.121	85.5562	12.1313	9.96035	60.8268	83.3037	5.01307	13.8083	24.3841	56.7104
AKR1C2	41.0282	269.641	105.497	242.846	185.207	253.37	165.146	30.1736	44.122	136.833	359.193	188.675	68.8605	59.0353	135.062	243.589	129	22.0699	28.5779	235.213	326.855	8.86478	31.2422	42.1333	368.362
AKR1C3	18.908	76.3289	17.9547	113.234	71.7741	70.5007	27.5811	20.6161	55.7177	108.165	212.019	97.9876	30.1944	16.7181	89.7671	103.719	28.1377	7.26424	9.58667	129.505	103.859	18.6263	12.2584	16.0295	130.38
AKR1C5P	NA	NA	NA	1.88226	NA	NA	NA	NA	NA	NA	NA	NA	NA	NA	NA	NA	NA	NA	NA	NA	NA	NA	NA	NA	NA
AKR1E2	NA	NA	NA	NA	NA	NA	NA	NA	NA	NA	NA	NA	NA	NA	NA	1.31777	NA	NA	NA	NA	NA	NA	NA	NA	NA
AKR7A2	62.1258	75.9492	56.3124	76.4635	59.6018	64.3498	77.3645	53.9445	54.7663	61.7782	52.5727	69.8108	47.8886	63.427	74.0868	73.4672	91.3195	124.054	61.5659	72.0676	56.6341	114.546	111.979	47.7667	64.4156
AKR7A2P1	NA	NA	NA	NA	NA	NA	NA	NA	NA	NA	NA	NA	NA	NA	NA	NA	NA	NA	NA	NA	NA	NA	NA	NA	NA
AKR7A3	NA	NA	1.0228	NA	NA	NA	1.32906	1.1385	NA	NA	NA	NA	NA	NA	NA	NA	NA	2.40397	NA	NA	NA	NA	NA	1.58685	NA
AKT1	67.5004	85.407	70.0159	81.7356	55.9925	85.5268	137.808	83.3192	64.5236	74.3599	84.5001	62.82	76.6607	87.5323	73.0467	95.8913	80.8861	121.488	57.1128	70.1944	72.9729	102.467	105.035	37.7303	70.9254
AKT1S1	19.971	26.445	20.1551	20.1401	11.9377	25.3313	28.0026	34.9282	20.1168	30.4291	18.2784	19.6064	32.2714	31.5889	14.9545	26.0633	16.326	51.0983	26.2028	17.2946	19.2874	35.3278	49.6999	56.5385	22.613
AKT2	22.1658	39.6948	22.0279	41.4257	20.0612	36.085	36.7412	36.6366	25.7713	35.8096	24.3095	24.9821	39.3624	35.1321	26.8421	36.1289	26.7485	46.4547	28.0881	28.7517	28.9755	37.4395	47.5301	26.4774	23.8431
AKT3	1.13878	NA	2.36958	1.69044	2.43396	2.90727	1.16835	5.2526	1.95231	1.97313	2.56868	NA	3.00095	NA	2.40423	1.72825	NA	NA	NA	NA	2.04656	NA	1.30051	2.97842	1.69065
AKTIP	9.18655	4.87607	25.6604	8.88974	15.2877	7.0489	2.76875	35.4495	23.2795	11.1719	14.1439	8.82423	24.2509	5.35865	18.2272	11.6862	2.20975	2.78607	1.77749	8.30799	14.4245	7.01307	6.16581	12.0058	10.8555
AL008635.1	NA	NA	NA	NA	NA	NA	NA	NA	NA	NA	NA	NA	NA	NA	NA	NA	NA	NA	NA	NA	NA	NA	NA	1.56038	NA
AL008718.3	NA	NA	NA	NA	NA	NA	NA	NA	NA	NA	NA	NA	NA	NA	NA	NA	NA	NA	NA	NA	NA	NA	NA	NA	NA
AL009174.1	1.06832	1.20622	1.87572	NA	1.43521	1.17647	NA	2.45334	NA	NA	NA	NA	1.17373	NA	NA	NA	NA	NA	NA	1.85211	1.86766	NA	NA	1.57454	1.81416
AL020996.1	NA	NA	NA	NA	NA	NA	NA	NA	NA	NA	NA	NA	NA	NA	NA	NA	NA	NA	NA	NA	NA	NA	NA	1.18446	NA
AL020997.2	NA	NA	NA	NA	NA	NA	NA	NA	NA	NA	NA	NA	NA	NA	NA	NA	NA	NA	NA	NA	NA	NA	NA	NA	NA
AL021068.1	NA	NA	1.29977	NA	NA	NA	NA	NA	NA	NA	NA	NA	NA	NA	NA	NA	NA	NA	NA	NA	NA	NA	NA	NA	NA
AL021155.4	NA	NA	NA	NA	NA	NA	NA	NA	NA	NA	NA	NA	NA	NA	NA	NA	NA	NA	NA	NA	NA	NA	NA	NA	NA
AL021368.2	NA	NA	NA	NA	NA	NA	NA	NA	NA	NA	NA	NA	NA	NA	NA	NA	NA	NA	NA	NA	NA	NA	NA	NA	NA
AL021368.4	NA	NA	NA	NA	NA	NA	NA	1.02873	NA	NA	1.41528	NA	NA	NA	NA	NA	NA	NA	NA	NA	NA	NA	NA	NA	NA
AL021392.1	1.3589	NA	NA	NA	NA	NA	1.27499	1.23514	NA	NA	2.27874	NA	NA	NA	NA	NA	1.10321	NA	NA	NA	NA	NA	NA	2.45098	1.09909
AL021578.1	NA	NA	NA	NA	NA	NA	NA	NA	NA	NA	NA	NA	NA	NA	NA	NA	NA	NA	NA	NA	NA	NA	NA	1.26805	NA
AL021707.1	NA	NA	NA	NA	NA	NA	NA	NA	NA	NA	NA	NA	NA	NA	NA	NA	NA	NA	NA	NA	NA	NA	NA	NA	NA
AL021707.2	1.0625	NA	1.12197	NA	1.19635	NA	1.19159	NA	NA	NA	NA	1.06218	1.18248	1.14822	NA	NA	1.47407	NA	1.37608	NA	NA	1.09385	NA	1.7041	1.20457
AL021707.6	NA	1.00266	1.19146	NA	NA	NA	NA	2.09157	NA	NA	1.02035	NA	1.26554	NA	NA	NA	NA	NA	NA	NA	NA	NA	NA	9.00561	NA
AL021707.8	NA	NA	NA	NA	NA	NA	NA	NA	NA	NA	NA	NA	NA	NA	NA	NA	NA	NA	NA	NA	NA	NA	NA	1.16046	NA
AL021807.1	NA	NA	NA	NA	NA	NA	NA	NA	NA	NA	NA	NA	NA	NA	NA	NA	NA	NA	NA	NA	NA	NA	NA	1.59261	NA
AL021878.2	NA	NA	NA	NA	NA	NA	1.61851	NA	NA	NA	NA	NA	NA	NA	NA	NA	NA	NA	NA	NA	NA	NA	NA	NA	NA
AL021937.2	NA	NA	1.08213	NA	NA	NA	NA	NA	NA	NA	NA	NA	NA	NA	NA	NA	NA	NA	NA	NA	NA	NA	NA	NA	NA
AL022067.1	NA	NA	NA	NA	NA	NA	NA	NA	1.05608	NA	NA	NA	NA	NA	NA	NA	NA	NA	NA	NA	NA	NA	NA	NA	NA
AL022162.1	2.95296	1.17147	NA	NA	NA	1.98492	NA	NA	1.15517	1.4582	NA	2.50028	NA	1.43236	1.20497	1.22697	2.61872	2.60631	2.03735	1.6419	NA	1.73738	1.85225	NA	NA
AL022238.3	NA	NA	1.95077	1.50132	3.1101	4.99372	NA	1.69888	NA	NA	2.16274	1.44547	NA	NA	NA	NA	NA	NA	NA	1.2727	NA	NA	NA	NA	1.25431
AL022328.2	NA	NA	NA	NA	NA	NA	NA	NA	NA	NA	NA	NA	NA	NA	NA	NA	NA	NA	NA	NA	NA	NA	NA	1.37729	NA
AL022328.3	NA	NA	NA	NA	NA	NA	NA	NA	NA	NA	NA	NA	NA	NA	NA	NA	NA	NA	NA	NA	NA	NA	NA	NA	NA
AL022328.4	2.43438	2.5274	NA	NA	NA	NA	1.83567	1.31893	NA	1.1278	NA	NA	1.59275	NA	NA	1.97408	1.42419	1.83272	1.32257	1.03608	NA	1.31399	2.25166	1.44136	1.06906
AL022341.1	1.41504	NA	NA	NA	NA	1.75441	NA	NA	NA	NA	1.36368	NA	NA	NA	NA	NA	NA	1.53198	NA	NA	NA	1.19854	NA	2.65254	NA
AL022724.3	NA	NA	NA	NA	NA	NA	NA	1.11978	NA	NA	NA	NA	NA	NA	NA	NA	NA	NA	NA	NA	NA	NA	NA	NA	NA
AL023284.4	NA	NA	NA	NA	NA	NA	NA	1.456	NA	NA	NA	NA	1.70081	NA	NA	NA	NA	NA	NA	NA	NA	NA	NA	5.6192	NA
AL023754.1	2.46429	3.15595	2.43751	2.71339	4.71348	3.99472	2.01924	2.31971	1.77814	1.39783	3.05525	4.68117	2.28023	1.07044	3.44344	2.88362	1.26885	NA	NA	3.38599	3.46362	NA	NA	NA	3.40771
AL023807.1	NA	NA	NA	NA	NA	NA	NA	NA	NA	NA	NA	NA	NA	NA	NA	NA	NA	NA	NA	NA	1.15851	NA	NA	NA	NA
AL024508.1	NA	NA	NA	NA	NA	NA	NA	1.23981	NA	NA	NA	NA	NA	NA	NA	NA	NA	NA	NA	NA	NA	NA	NA	NA	NA
AL031009.1	NA	NA	NA	NA	NA	NA	NA	NA	NA	NA	NA	NA	NA	NA	NA	NA	NA	NA	NA	NA	NA	NA	NA	NA	NA
AL031058.1	1.93948	1.73852	1.58951	2.46867	2.30596	3.71928	2.76391	4.82268	3.18337	2.2944	1.64893	2.07989	3.1942	2.31292	2.51089	1.74416	2.16873	NA	1.71589	1.28971	1.65571	NA	1.02564	2.45231	1.86059
AL031118.1	NA	NA	NA	NA	NA	NA	NA	NA	NA	NA	NA	NA	NA	NA	NA	NA	NA	NA	NA	NA	NA	NA	NA	NA	NA
AL031282.2	NA	NA	NA	NA	NA	NA	NA	NA	NA	NA	2.04578	NA	1.44389	NA	NA	NA	NA	NA	NA	NA	NA	NA	NA	3.69135	NA
AL031284.1	NA	NA	NA	NA	NA	NA	NA	NA	NA	1.12217	1.50054	NA	NA	NA	NA	NA	NA	NA	NA	NA	NA	NA	NA	NA	NA
AL031291.1	2.14065	1.31008	1.93933	NA	NA	NA	NA	NA	NA	NA	1.08524	NA	NA	NA	NA	NA	NA	NA	1.19213	NA	NA	NA	1.04315	1.2029	NA
AL031320.2	NA	NA	NA	NA	NA	NA	NA	NA	NA	NA	NA	NA	NA	NA	NA	NA	NA	NA	NA	NA	NA	NA	NA	1.22127	NA
AL031587.3	NA	NA	NA	NA	NA	NA	NA	NA	NA	NA	NA	NA	NA	NA	NA	NA	NA	NA	NA	NA	NA	NA	NA	2.97249	NA
AL031587.5	5.23023	6.60663	6.02681	11.0115	9.11178	15.3968	8.41396	9.10993	10.0571	13.3695	12.4636	9.49511	14.1593	5.65836	12.3151	21.5822	6.82991	7.49618	4.21436	8.77885	11.5622	10.6714	7.53698	30.8063	8.14787
AL031591.1	NA	NA	NA	1.38948	1.24463	NA	NA	NA	NA	NA	NA	NA	NA	NA	2.67821	1.85814	NA	NA	NA	1.07923	1.30634	NA	NA	1.05552	NA
AL031600.1	NA	NA	NA	NA	NA	NA	NA	NA	NA	NA	NA	NA	NA	NA	NA	NA	NA	NA	NA	NA	NA	NA	NA	NA	NA
AL031602.2	NA	NA	NA	NA	NA	NA	NA	NA	NA	NA	NA	NA	NA	NA	NA	NA	NA	NA	NA	NA	NA	NA	NA	1.23037	NA
AL031667.3	NA	NA	NA	NA	NA	NA	NA	NA	NA	NA	NA	NA	NA	NA	NA	NA	NA	NA	NA	NA	NA	NA	NA	NA	NA
AL031708.1	NA	NA	NA	NA	NA	NA	NA	NA	NA	NA	NA	NA	NA	NA	NA	NA	NA	NA	NA	NA	NA	NA	NA	NA	NA
AL031710.2	NA	NA	NA	NA	NA	NA	NA	NA	NA	NA	NA	NA	NA	NA	NA	NA	NA	NA	NA	NA	NA	NA	NA	NA	NA
AL031714.1	NA	NA	1.23166	NA	NA	1.37268	NA	1.36232	NA	NA	1.82787	NA	1.16197	NA	NA	NA	NA	NA	NA	NA	1.11326	NA	NA	2.25922	1.24859
AL031717.1	NA	NA	NA	NA	NA	NA	NA	NA	NA	NA	NA	NA	1.08224	NA	NA	NA	NA	NA	NA	NA	NA	NA	NA	1.2365	NA
AL031727.1	4.543	1.24361	1.62842	6.93556	2.89344	NA	4.55718	2.16459	2.53722	NA	3.25917	NA	1.80311	1.93477	2.38001	NA	3.98214	2.3447	2.57499	1.70378	1.79072	2.29192	NA	3.17643	NA
AL031729.1	4.09836	6.57163	10.4774	6.90395	8.05944	7.5164	4.52654	2.61215	3.78652	5.05113	3.62137	7.13168	3.25008	3.14109	5.34312	3.50728	6.89425	1.62716	4.27133	9.91401	10.0364	4.2539	6.50536	3.03425	8.13229
AL031775.1	NA	NA	NA	NA	NA	NA	NA	1.30229	NA	NA	NA	NA	NA	NA	NA	NA	NA	NA	NA	NA	NA	NA	NA	2.1069	NA
AL031775.2	NA	NA	NA	NA	NA	NA	NA	NA	NA	NA	NA	NA	NA	NA	NA	NA	NA	NA	NA	NA	NA	NA	NA	NA	NA
AL031777.1	NA	NA	NA	NA	NA	NA	NA	1.45946	NA	NA	NA	NA	NA	NA	NA	NA	NA	NA	NA	NA	NA	NA	NA	NA	NA
AL031777.2	2.79762	5.50582	3.20802	4.73867	5.60289	11.9502	15.7153	6.59277	2.34199	2.96193	4.41767	5.17235	2.92528	4.77005	2.44102	4.51557	2.43206	5.50542	7.6207	3.29331	2.30651	5.37863	6.9637	2.74021	3.69756
AL031848.1	NA	NA	NA	NA	NA	NA	NA	NA	NA	NA	NA	NA	NA	NA	NA	NA	NA	NA	NA	NA	NA	NA	NA	NA	NA
AL031963.3	1.08215	1.39274	NA	NA	NA	1.30311	1.18324	NA	NA	NA	NA	NA	NA	NA	NA	NA	NA	NA	NA	NA	NA	NA	1.1969	NA	1.20901
AL033384.1	NA	NA	NA	NA	NA	NA	NA	NA	1.18535	NA	NA	NA	NA	NA	NA	NA	NA	NA	NA	NA	NA	NA	NA	NA	NA
AL033384.2	NA	NA	NA	NA	NA	NA	NA	NA	NA	NA	NA	NA	NA	NA	NA	NA	NA	NA	NA	NA	NA	NA	NA	NA	NA
AL033519.3	5.14575	4.66818	2.727	4.14679	2.04132	5.85543	3.58289	NA	1.64131	3.20527	1.78255	2.99454	NA	3.07346	1.8514	5.41786	3.98728	NA	2.6044	4.72045	2.4867	1.98428	3.6453	NA	3.09426
AL033523.1	NA	NA	NA	1.57185	NA	NA	NA	NA	NA	NA	1.84978	NA	NA	NA	NA	NA	NA	NA	NA	NA	NA	NA	NA	NA	NA
AL034430.2	10.2889	6.78636	7.32439	6.94153	3.66447	4.99077	8.73828	3.40022	6.79522	5.46258	4.48208	9.5951	4.7612	9.49476	13.1053	5.99225	16.1161	4.59989	10.2022	5.38638	10.145	4.47356	2.63257	1.13695	4.95514
AL035071.1	NA	NA	NA	NA	NA	NA	NA	NA	NA	NA	NA	NA	NA	NA	NA	NA	NA	NA	NA	NA	NA	NA	NA	4.96472	NA
AL035411.1	4.71953	5.17111	9.38832	10.7782	9.03477	6.29019	4.59328	11.6136	8.86591	5.18872	13.1711	5.38971	12.6003	5.78863	9.5061	10.1391	6.02491	1.44665	2.34759	6.88771	8.92727	1.73727	2.33045	5.08807	9.24778
AL035413.1	NA	NA	NA	NA	NA	NA	NA	NA	NA	NA	NA	NA	NA	NA	NA	NA	NA	NA	NA	NA	NA	NA	NA	1.2684	NA
AL035413.2	NA	NA	1.55701	NA	NA	NA	NA	NA	NA	1.48399	NA	NA	NA	NA	1.63488	NA	NA	NA	NA	NA	NA	NA	1.31886	NA	NA
AL035420.3	NA	NA	NA	NA	NA	1.9065	NA	NA	NA	NA	NA	NA	NA	NA	NA	NA	NA	NA	NA	NA	NA	NA	NA	NA	NA
AL035458.2	NA	NA	NA	NA	NA	NA	NA	NA	NA	NA	NA	NA	NA	NA	NA	NA	NA	NA	NA	NA	NA	NA	NA	1.31436	NA
AL035461.2	NA	NA	NA	NA	NA	NA	NA	1.81848	NA	NA	NA	NA	NA	NA	NA	NA	NA	NA	NA	NA	NA	NA	NA	4.39115	NA
AL035530.2	1.10175	1.30295	1.34001	2.26848	1.94684	3.39538	2.68488	NA	1.88509	2.90107	3.55963	3.9605	NA	NA	1.59949	2.6104	2.0472	NA	NA	4.43029	1.9054	NA	NA	1.31956	3.59633
AL035587.1	NA	NA	NA	NA	NA	NA	NA	NA	NA	NA	NA	NA	NA	NA	NA	NA	NA	NA	NA	NA	NA	NA	NA	1.32522	NA
AL035587.2	3.76078	1.63431	NA	NA	NA	1.34771	2.5352	NA	NA	NA	NA	2.27398	NA	1.10127	1.14289	1.92573	1.93068	1.41176	1.73104	1.30551	NA	1.08502	1.09409	2.50245	1.82969
AL035661.1	14.6106	12.6673	15.9226	13.8555	12.9072	4.96057	6.06172	13.4357	6.86954	7.03995	21.5531	3.73178	18.3724	5.22054	11.0071	7.11471	1.75125	3.22222	2.0211	10.5244	12.9953	2.45006	1.92835	6.55255	17.8778
AL049539.1	NA	NA	NA	NA	NA	NA	NA	NA	NA	NA	NA	NA	NA	NA	NA	NA	NA	NA	NA	NA	NA	NA	NA	1.2138	NA
AL049555.1	1.09621	NA	NA	NA	NA	NA	NA	NA	NA	NA	NA	NA	NA	NA	NA	NA	NA	NA	NA	NA	NA	NA	NA	2.21585	NA
AL049629.1	1.19092	1.47085	3.49424	1.18641	2.06267	2.25152	1.0134	1.12517	4.44133	2.03784	1.53956	2.02183	1.12424	NA	4.88049	4.38369	2.51334	1.76551	2.76224	3.59585	3.27471	1.32453	4.47708	3.2545	1.22334
AL049629.2	38.8297	27.187	73.0509	23.023	45.8806	47.4463	39.9926	32.3017	37.9263	65.7208	32.5695	34.96	64.3091	74.1065	64.5683	53.3578	49.1858	7.7542	20.4928	37.4071	51.5212	15.799	16.8781	17.1898	76.2617
AL049767.1	NA	NA	NA	NA	2.3546	1.54647	NA	1.08628	3.77652	2.82531	NA	2.72482	NA	2.70747	4.6372	2.77041	1.33855	1.52944	3.46444	1.92313	NA	1.17153	2.04347	NA	1.14743
AL049775.1	NA	NA	NA	NA	NA	NA	NA	NA	1.05214	NA	NA	NA	1.2326	NA	NA	NA	NA	NA	NA	NA	NA	NA	NA	NA	NA
AL049775.3	NA	NA	NA	NA	NA	NA	NA	1.16563	NA	NA	NA	NA	NA	NA	NA	NA	NA	NA	NA	NA	NA	NA	NA	NA	NA
AL049835.1	NA	NA	NA	NA	NA	NA	NA	NA	NA	NA	NA	NA	NA	NA	NA	NA	NA	NA	NA	NA	NA	NA	NA	1.32686	NA
AL049839.2	NA	NA	NA	NA	NA	NA	10.4013	NA	1.28742	NA	2.83683	NA	12.5705	2.14447	NA	NA	NA	NA	NA	7.69738	NA	1.18011	NA	1.23472	2.02725
AL049840.2	NA	NA	NA	NA	NA	NA	NA	2.31047	NA	NA	NA	NA	1.73941	NA	NA	NA	NA	NA	NA	NA	NA	NA	NA	3.4691	NA
AL049840.4	NA	2.34529	2.62166	1.7027	1.07656	1.74337	NA	3.06219	4.27149	3.70356	NA	NA	2.03305	1.06633	1.99197	1.71299	NA	1.40727	NA	1.62671	2.29286	NA	1.98137	1.96342	2.24793
AL049840.5	1.22706	2.26559	2.98016	1.70077	2.05411	1.44338	1.65709	5.06823	1.66618	3.09846	NA	1.00406	4.46558	1.08293	4.01132	1.27743	1.21429	1.01364	1.07022	1.82838	1.67425	1.03514	1.90345	1.946	2.0584
AL049840.6	4.43297	3.84288	4.16939	3.0366	3.99557	3.05153	2.9158	10.882	4.69731	5.79297	1.78247	2.9458	7.60306	5.21227	3.43816	4.18712	1.62171	2.28759	2.52165	2.98682	4.70903	3.59828	4.14676	21.2711	3.86386
AL049840.8	NA	NA	NA	NA	NA	NA	NA	NA	NA	NA	NA	NA	NA	NA	NA	NA	NA	NA	NA	NA	NA	NA	NA	1.66359	NA
AL050309.1	2.26178	2.27702	1.38189	1.70193	2.44092	NA	1.3962	NA	NA	NA	2.94609	1.03177	NA	2.95255	1.50346	NA	1.56568	NA	NA	1.27911	NA	NA	1.18787	NA	1.31291
AL050341.2	2.3986	NA	4.39668	2.04858	2.25534	2.84092	2.11549	2.60574	2.09402	1.30425	3.14989	3.05771	1.9505	NA	1.82004	1.19297	NA	NA	NA	1.48724	1.73263	NA	NA	NA	1.12217
AL078459.1	NA	NA	NA	NA	NA	NA	NA	NA	1.62454	NA	NA	NA	NA	NA	1.06429	NA	NA	NA	NA	NA	NA	NA	NA	NA	NA
AL078581.1	NA	NA	1.10778	NA	NA	NA	NA	NA	NA	NA	NA	NA	2.27846	NA	NA	NA	NA	NA	NA	NA	NA	NA	NA	13.2134	NA
AL078581.2	NA	NA	NA	NA	NA	NA	NA	1.15103	1.09435	NA	1.22538	NA	1.08744	NA	NA	NA	NA	NA	NA	NA	NA	NA	NA	1.04304	NA
AL078590.2	NA	NA	NA	NA	NA	NA	NA	NA	NA	NA	NA	NA	NA	NA	NA	NA	NA	1.58319	1.61928	NA	NA	1.15411	NA	NA	NA
AL080243.2	1.43745	NA	NA	NA	NA	NA	1.37751	NA	NA	NA	NA	NA	NA	1.09227	NA	NA	1.18493	2.67191	1.8612	NA	NA	2.41082	1.00728	NA	NA
AL096701.1	NA	NA	NA	NA	NA	NA	NA	NA	NA	NA	NA	NA	NA	NA	NA	NA	NA	NA	NA	NA	NA	NA	NA	NA	NA
AL096701.3	NA	NA	NA	NA	NA	NA	NA	NA	NA	NA	NA	NA	NA	NA	NA	NA	NA	NA	NA	NA	NA	NA	NA	NA	NA
AL096865.1	1.55554	NA	NA	NA	NA	NA	1.16404	NA	NA	NA	2.20691	NA	NA	NA	NA	NA	NA	1.05651	NA	NA	NA	NA	NA	2.18362	NA
AL096870.10	10.7961	5.27036	5.94733	6.18412	3.88165	5.57874	9.93298	2.02598	2.61413	2.97287	7.27363	5.56515	4.1131	7.56991	4.49865	4.75379	6.34399	10.1464	6.75706	5.84122	4.91883	10.5657	5.95639	4.31745	5.42194
AL096870.2	10.7282	6.53987	2.19655	4.35816	3.09802	2.91659	5.71629	5.22631	2.71231	1.89222	2.68421	4.40318	3.58154	3.1219	5.26819	2.21755	5.49604	5.90253	3.99621	5.5639	1.95989	2.48549	NA	5.96226	1.78527
AL109614.1	1.70182	1.13494	1.3668	NA	1.30846	1.4254	NA	1.39024	NA	NA	NA	1.39559	1.03922	NA	NA	1.62907	NA	1.25658	NA	NA	NA	NA	NA	NA	1.63749
AL109615.4	NA	NA	NA	NA	NA	NA	NA	NA	NA	NA	NA	NA	NA	NA	NA	NA	NA	NA	NA	NA	NA	NA	NA	1.0932	NA
AL109627.1	1.01545	1.06815	NA	NA	NA	NA	NA	1.39094	NA	NA	NA	NA	NA	NA	NA	NA	NA	NA	NA	NA	NA	1.03701	NA	2.81236	NA
AL109809.4	1.67278	NA	3.55161	NA	1.00238	NA	2.89382	NA	1.01387	1.3387	1.37994	1.3302	3.05676	1.33635	2.36471	1.23845	1.14448	1.09021	NA	1.00372	1.27415	NA	NA	1.53383	1.03557
AL109811.2	NA	NA	1.50987	NA	NA	NA	NA	4.08214	NA	1.1954	NA	NA	3.05012	NA	1.68112	NA	NA	NA	NA	NA	NA	NA	NA	5.30395	NA
AL109811.3	NA	NA	NA	NA	NA	NA	NA	NA	NA	NA	NA	1.90898	NA	NA	NA	NA	NA	NA	NA	NA	NA	NA	NA	NA	NA
AL110114.1	NA	NA	1.13496	NA	NA	NA	NA	NA	NA	NA	NA	NA	NA	NA	NA	NA	NA	NA	NA	NA	1.10965	1.1206	1.4897	NA	NA
AL110115.2	NA	NA	NA	NA	NA	NA	NA	NA	NA	NA	NA	NA	NA	NA	NA	NA	NA	NA	NA	NA	NA	NA	NA	1.10705	NA
AL117187.1	NA	NA	NA	NA	NA	NA	NA	NA	NA	NA	NA	NA	NA	NA	NA	NA	NA	NA	NA	NA	NA	NA	NA	1.02412	NA
AL117332.1	1.29366	1.01298	1.25245	1.19088	NA	NA	1.05232	NA	NA	NA	NA	NA	NA	1.83268	NA	NA	1.03378	1.66385	1.46853	NA	NA	NA	1.59394	1.80885	1.07487
AL117335.1	1.06271	NA	1.53731	NA	NA	NA	1.18887	1.6415	1.19681	1.00658	NA	NA	1.44006	1.02359	NA	NA	1.08185	1.11134	NA	NA	NA	1.47301	1.15766	2.75122	NA
AL117336.2	1.07242	NA	NA	NA	NA	NA	NA	NA	NA	NA	NA	NA	NA	NA	NA	NA	NA	NA	NA	NA	NA	NA	NA	NA	NA
AL117379.1	NA	NA	NA	NA	NA	NA	NA	NA	NA	NA	2.65773	NA	NA	NA	NA	NA	NA	NA	NA	NA	NA	NA	NA	1.1604	NA
AL118505.1	NA	NA	NA	NA	NA	NA	NA	NA	NA	NA	NA	NA	NA	NA	NA	NA	NA	NA	NA	NA	NA	NA	NA	1.05213	NA
AL118506.1	2.01467	1.37251	1.50017	1.09429	NA	NA	1.83776	2.79932	1.18569	1.31894	1.29729	NA	2.48471	1.75871	NA	1.36052	1.28382	3.07675	1.8127	1.01115	1.06636	1.82081	4.01607	3.64463	1.22477
AL118508.1	1.44534	NA	NA	3.85431	1.6119	1.58144	NA	NA	NA	NA	NA	2.0441	NA	NA	NA	4.05073	1.07925	1.00218	NA	2.65534	1.47636	NA	NA	1.02603	1.1478
AL118516.1	10.0725	7.48812	7.54151	3.30861	4.11844	30.405	13.1532	6.66964	5.37563	3.72232	6.9408	13.522	3.63087	2.20578	3.34604	5.79697	11.6779	2.7521	6.96605	3.24442	7.27834	5.67091	4.00546	4.27085	6.11471
AL118558.3	1.27897	NA	NA	NA	NA	NA	1.49903	1.43824	NA	NA	1.09909	NA	NA	NA	NA	NA	NA	1.0851	NA	NA	NA	NA	NA	1.127	1.07605
AL121594.1	NA	3.68125	45.0812	NA	26.5546	NA	NA	24.6046	NA	12.4777	41.6936	NA	35.1762	NA	23.8471	1.87157	1.64018	NA	NA	NA	27.1587	NA	NA	21.8295	32.3103
AL121601.1	1.01486	NA	NA	NA	NA	NA	NA	NA	NA	NA	NA	NA	NA	NA	NA	NA	NA	NA	NA	NA	NA	NA	NA	NA	NA
AL121603.2	NA	NA	NA	NA	NA	NA	NA	NA	NA	NA	NA	NA	1.00219	NA	NA	NA	NA	NA	NA	NA	NA	NA	NA	NA	NA
AL121658.1	NA	NA	1.92899	1.14517	NA	1.78736	1.58176	NA	NA	NA	NA	NA	NA	NA	NA	NA	NA	NA	NA	NA	NA	NA	NA	NA	NA
AL121672.3	NA	NA	1.05734	NA	NA	1.18964	NA	NA	1.18195	NA	NA	1.59292	NA	NA	NA	NA	NA	1.50454	NA	NA	NA	NA	NA	NA	NA
AL121753.2	NA	NA	NA	NA	NA	NA	NA	NA	NA	NA	NA	NA	NA	NA	NA	NA	NA	NA	NA	NA	NA	NA	NA	2.15877	NA
AL121761.1	NA	NA	NA	NA	NA	NA	NA	1.71534	NA	NA	NA	NA	NA	NA	NA	NA	NA	NA	NA	NA	NA	NA	NA	NA	NA
AL121772.1	NA	NA	NA	NA	NA	NA	NA	1.25519	NA	NA	NA	NA	NA	NA	NA	NA	NA	NA	NA	NA	NA	NA	NA	2.08414	NA
AL121772.3	NA	NA	NA	NA	NA	NA	NA	2.04602	NA	NA	NA	NA	NA	NA	1.49255	NA	NA	NA	NA	NA	NA	NA	NA	NA	NA
AL121790.2	NA	NA	NA	NA	NA	NA	NA	NA	NA	NA	NA	NA	NA	NA	NA	NA	NA	NA	NA	NA	NA	NA	NA	NA	NA
AL121820.2	1.0402	1.04221	NA	NA	NA	NA	NA	NA	NA	NA	NA	NA	NA	NA	NA	NA	NA	NA	NA	NA	NA	1.66994	NA	1.5642	NA
AL121832.2	4.14444	4.57949	4.36133	3.70616	2.49641	3.92648	5.31165	4.22187	2.5698	3.79537	5.25974	3.03019	4.25208	3.44167	1.41792	4.52078	5.54036	7.11532	3.98492	2.76911	3.14254	3.38767	8.19069	9.83193	4.61371
AL121845.3	1.80021	2.17152	1.1765	3.50702	1.42504	1.08272	3.46923	3.35651	1.88107	1.52783	NA	1.16883	2.88838	NA	2.17138	1.99508	2.62208	1.58477	1.32701	1.61979	2.30449	2.78216	3.37092	18.5121	2.45883
AL121895.2	NA	NA	NA	NA	NA	NA	NA	NA	NA	NA	NA	NA	NA	NA	NA	NA	NA	NA	NA	NA	NA	NA	NA	2.89816	NA
AL121899.1	1.11817	NA	NA	NA	NA	1.01528	1.00149	NA	NA	NA	NA	1.38866	NA	NA	NA	NA	1.49593	1.07272	1.14627	1.088	NA	NA	1.08083	NA	NA
AL121900.1	NA	NA	NA	1.40459	1.9216	1.11805	NA	NA	2.82242	NA	NA	NA	1.53067	NA	NA	1.76721	NA	NA	NA	NA	NA	NA	NA	NA	NA
AL121917.1	NA	NA	NA	NA	NA	NA	NA	NA	NA	NA	NA	NA	1.32717	NA	NA	NA	NA	NA	NA	NA	NA	NA	NA	NA	NA
AL121929.2	NA	NA	NA	NA	NA	NA	NA	NA	NA	NA	NA	NA	NA	NA	NA	NA	NA	NA	NA	NA	NA	NA	NA	1.00728	NA
AL121944.2	2.14344	2.6403	1.76438	NA	1.21459	1.63375	4.30104	NA	1.08677	2.18678	1.9413	2.29507	NA	1.61257	NA	1.44157	3.3643	4.20125	4.41386	2.37553	2.18391	2.00805	1.65295	NA	NA
AL121987.1	NA	NA	NA	NA	NA	NA	NA	NA	NA	NA	NA	NA	NA	NA	NA	NA	NA	NA	NA	NA	NA	NA	NA	NA	NA
AL122023.1	NA	NA	NA	NA	NA	NA	NA	1.0074	NA	NA	NA	NA	NA	NA	NA	NA	NA	NA	NA	NA	NA	NA	NA	NA	NA
AL122035.1	NA	NA	NA	NA	NA	NA	NA	1.31565	1.09641	NA	NA	NA	NA	NA	NA	NA	NA	NA	NA	NA	NA	NA	NA	NA	NA
AL132712.2	NA	1.05276	NA	1.45821	1.22582	NA	NA	NA	1.01671	NA	3.04579	NA	1.7297	NA	NA	NA	NA	1.26252	NA	NA	1.02982	NA	NA	5.25764	1.61477
AL132780.2	NA	NA	NA	NA	NA	NA	NA	NA	NA	NA	NA	NA	1.01779	NA	NA	NA	NA	NA	NA	NA	NA	NA	NA	NA	NA
AL132780.4	NA	NA	NA	NA	NA	NA	NA	NA	NA	NA	NA	NA	NA	NA	NA	NA	NA	NA	NA	NA	NA	NA	NA	1.90834	NA
AL132800.1	NA	NA	NA	NA	NA	NA	NA	NA	NA	NA	NA	NA	1.26236	NA	NA	NA	NA	NA	NA	NA	NA	NA	NA	NA	NA
AL132838.2	NA	NA	NA	NA	NA	NA	NA	NA	NA	NA	NA	NA	NA	NA	NA	NA	NA	NA	NA	NA	NA	NA	NA	NA	NA
AL132989.1	NA	NA	NA	NA	NA	NA	NA	NA	NA	NA	NA	NA	NA	NA	NA	NA	NA	NA	NA	NA	NA	NA	NA	1.52163	NA
AL133215.2	NA	NA	1.31506	NA	NA	NA	NA	NA	NA	NA	NA	NA	NA	NA	NA	NA	NA	NA	NA	NA	NA	NA	NA	NA	NA
AL133243.2	NA	NA	NA	NA	NA	NA	NA	NA	NA	NA	NA	NA	NA	NA	NA	NA	NA	NA	NA	NA	NA	NA	NA	NA	NA
AL133243.3	NA	NA	NA	NA	NA	NA	NA	NA	NA	NA	NA	NA	NA	NA	NA	NA	NA	NA	NA	NA	NA	NA	NA	NA	NA
AL133268.1	NA	NA	NA	NA	NA	NA	NA	1.19192	NA	NA	NA	NA	NA	NA	NA	NA	NA	NA	NA	NA	NA	NA	NA	NA	NA
AL133330.1	NA	NA	NA	NA	NA	NA	NA	1.03938	NA	NA	NA	NA	NA	NA	NA	NA	NA	NA	NA	NA	NA	NA	NA	NA	NA
AL133338.1	NA	NA	2.37005	NA	NA	NA	NA	1.11364	NA	NA	NA	NA	NA	NA	NA	NA	NA	NA	NA	NA	NA	NA	NA	NA	NA
AL133352.1	15.1135	7.89538	NA	4.22034	6.48113	5.81029	23.4795	2.47728	4.99472	4.06187	6.58083	5.0557	6.04976	13.3869	4.58338	1.64499	11.4305	13.9355	13.0843	7.01839	NA	6.61686	7.25392	6.96515	NA
AL133353.1	1.12335	NA	1.14968	NA	NA	NA	NA	NA	NA	NA	NA	NA	NA	NA	NA	NA	NA	NA	NA	NA	NA	NA	NA	NA	NA
AL133370.1	NA	NA	NA	NA	NA	NA	NA	NA	NA	NA	NA	NA	1.6601	NA	NA	NA	NA	NA	NA	NA	NA	NA	NA	NA	NA
AL133383.1	NA	NA	NA	NA	NA	NA	NA	NA	NA	NA	NA	NA	NA	NA	1.00358	NA	NA	NA	NA	NA	NA	NA	NA	NA	NA
AL133477.1	NA	NA	NA	NA	NA	NA	NA	1.25078	NA	NA	NA	NA	NA	NA	NA	NA	NA	NA	NA	NA	NA	NA	NA	NA	NA
AL133520.1	NA	NA	NA	NA	NA	NA	NA	1.15986	NA	NA	NA	NA	NA	NA	NA	NA	NA	NA	NA	NA	NA	NA	NA	NA	NA
AL133523.1	1.13725	NA	NA	NA	NA	NA	NA	NA	NA	NA	NA	NA	NA	NA	NA	NA	NA	NA	NA	NA	NA	NA	NA	NA	NA
AL135818.2	NA	1.35361	1.70576	NA	NA	NA	NA	1.5369	1.29745	NA	1.28295	NA	2.07336	NA	NA	NA	NA	NA	NA	NA	1.14065	NA	NA	NA	1.40424
AL135905.1	NA	1.64901	1.57739	NA	NA	NA	NA	1.90863	1.09262	1.17659	NA	NA	2.46012	2.12295	2.87175	NA	NA	NA	NA	NA	1.28481	NA	1.11548	NA	NA
AL135905.2	15.6478	7.28411	34.2942	11.4358	18.0835	25.5835	7.7319	61.995	21.0972	13.8046	15.5458	17.1892	50.4651	10.9688	22.1418	18.9044	5.73538	5.25237	2.14333	10.2261	20.4097	12.3896	12.0846	16.3953	10.8444
AL135925.1	2.35018	1.77972	2.04575	1.71556	NA	1.30539	3.07923	1.85078	2.0312	1.65664	1.05458	1.03686	2.21419	1.56769	1.53518	1.79105	1.46332	NA	2.23687	1.11287	1.36251	1.29878	1.9273	1.00813	1.37209
AL135999.1	NA	NA	NA	NA	NA	NA	NA	2.85738	NA	NA	1.02271	NA	2.69512	NA	NA	NA	NA	NA	NA	NA	NA	NA	NA	3.04316	NA
AL136038.7	1.32434	NA	1.19947	NA	NA	NA	NA	NA	NA	NA	NA	NA	NA	NA	NA	NA	1.25929	NA	NA	NA	NA	NA	NA	NA	NA
AL136115.1	NA	NA	NA	NA	NA	NA	NA	NA	NA	NA	NA	NA	NA	NA	NA	NA	NA	NA	NA	NA	NA	NA	NA	1.07514	NA
AL136115.2	NA	NA	NA	NA	NA	NA	NA	NA	NA	NA	NA	NA	NA	NA	NA	NA	NA	NA	NA	NA	NA	NA	NA	NA	NA
AL136116.3	NA	NA	1.25926	NA	1.34506	NA	NA	2.62912	NA	1.28003	2.14415	NA	1.36106	NA	NA	NA	NA	NA	NA	1.21899	1.02377	NA	NA	NA	1.0688
AL136131.2	NA	NA	NA	NA	NA	NA	NA	NA	NA	1.28157	NA	1.47171	NA	NA	NA	NA	1.66119	NA	NA	NA	NA	NA	NA	NA	NA
AL136169.1	NA	NA	NA	NA	NA	NA	NA	1.19064	NA	NA	NA	NA	NA	NA	NA	NA	NA	NA	NA	NA	NA	NA	NA	NA	NA
AL136295.1	NA	NA	NA	NA	1.4765	6.68919	NA	2.15202	NA	NA	NA	6.59597	NA	NA	8.57057	NA	NA	1.44055	NA	7.99182	NA	4.61855	NA	NA	NA
AL136295.2	NA	NA	NA	NA	NA	NA	NA	NA	NA	NA	NA	NA	NA	NA	NA	NA	NA	NA	1.05367	NA	NA	NA	NA	NA	NA
AL136295.4	3.40109	2.98351	2.59477	1.29512	1.15732	1.67115	3.85587	6.52527	1.88105	2.68559	2.85978	4.15437	3.21127	2.75868	1.29329	1.72395	3.46897	1.65271	NA	3.14836	NA	1.06253	8.29874	10.9126	3.63737
AL136295.5	1.29299	23.8377	10.7594	3.81603	8.26881	16.8236	13.6939	28.4125	5.9772	23.0467	20.6835	12.6069	26.4127	12.3783	18.9704	18.2132	7.91073	12.972	12.1197	7.80989	12.7204	7.55958	17.3151	12.5618	21.8729
[truncated: 15,559 more rows]
