# Supplementary material for: Integrative multi-omics and drug–response characterization of patient-derived prostate cancer primary cells
Source: Signal Transduct Target Ther. 2023 May 1;8:175. doi: 10.1038/s41392-023-01393-9 (PMC10149505; doi:10.1038/s41392-023-01393-9)
Supplement: Supplementary file 4 — Dataset 3 [file 41392_2023_1393_MOESM4_ESM.xlsx]

## Sheet: All
Gene	BPH.1.P7.	BPH.5	BPH.2	BPH.6	BPH.7	BPH.3	BPH.8	GS6.1	GS6.6	GS7.3	GS8.4	GS9.1	GS6.2	GS6.7	GS7.5	GS8.5	GS9.4	GS6.5	GS7.7	GS7.8	GS9.6	GS10.1.CRPC.	GS7.6	GS9.3.ADT.	GS9.5	GS8.1.ADT.	GS8.2.CRPC.	FC of median	wilcoxp	adjp
A2ML1	0.070317	-0.134065	-0.313366	1.40798	-1.78499	-1.10467	-1.31465	1.36265	-1.10958	-0.228935	-0.57216	-1.58377	1.07016	0.185444	-0.720672	-1.70802	0.227712	0.550815	-1.11754	-0.247786	-1.03835	0.60642	0.322114	0.66503	-0.132596	0.806816	-0.11574	1.14013	0.369771	0.896039
AAAS	0.0602649	0.0678401	0.26091	0.115977	0.422548	-0.0227841	-0.0409182	-0.273002	0.0764463	0.12602	-0.0960471	0.144676	0.233805	0.167495	0.281875	0.157206	0.295514	-0.119646	-0.0431984	-0.120657	-0.0236529	-0.08381	0.20163	0.212468	0.110475	-0.0401457	0.0458572	1.01792	0.569618	0.944745
AACS	-0.155008	-0.261055	-0.0630196	-0.0458128	0.335647	0.0905949	-0.0269517	-0.206145	0.103928	-0.241711	-0.175919	-0.246951	0.0600962	0.153482	0.0234333	0.17879	-0.0228696	0.139127	-0.200346	0.0757966	-0.0460529	0.0268205	0.199442	-0.124168	-0.0988272	0.190716	0.0423413	1.0504	0.685011	0.96813
AAED1
AAGAB	-0.105219	-0.0288182	0.0562447	-0.187571	-0.321961	0.126308	-0.0298784	0.408599	0.448422	0.33011	0.0384842	-0.231948	0.321144	0.00219585	-0.350538	-0.133847	0.435027	0.0594086	0.121797	-0.0111934	-0.00448279	-0.00315174	-0.0213956	-0.252423	-0.129575	0.380157	-0.164708	1.02059	0.2404	0.837281
AAK1	0.0835943	0.0602824	0.0768408	0.163312	-0.2196	-0.0794815	-0.0232872	0.154599	0.0837613	0.0579701	0.264575	-0.0366405	0.0738687	-0.0197121	-0.107001	-0.0173974	0.15466	-0.0894672	-0.0499652	0.00029893	0.0383654	-0.0137596	-0.138357	0.00270326	-0.056863	0.112992	-0.0605544	0.954613	0.892562	0.995069
AAMDC	-0.0495717	-0.316529	-0.00243304	-0.262169	-0.176869			0.068884	-0.057989	0.03698	0.41367	0.168499	-0.890988	0.286724	0.591337	-0.0541628	0.0800836											1.19032	0.0552781	0.691941
AAMP	-0.478509	-0.113633	0.0845511	-0.040817	0.478727	-0.122604	0.100204	0.141378	-0.0440389	-0.175594	0.0932882	-0.342747	0.00013118	-0.0412644	0.0581431	0.321764	-0.401896	-0.0519339	0.31449	-0.0694699	0.00569559	-0.0838381	-0.086805	0.022387	0.0960708	0.102607	0.0203962	1.03078	0.80786	0.98489
AAR2			0.181466	-0.0913123	-0.00819778	-0.00837181	0.0870339						0.0651646	0.170387	0.0864052	-0.192152	-0.0888951	0.145635	0.123499	0.0972185	-0.0314278	0.142865	0.071752	-0.0149918	0.0872959	0.0566704	0.085844	1.06736	0.735423	0.981821
AARS	-0.180955	-0.00220332	0.0380205	-0.0377693	-0.430742	-0.132916	0.111063	0.128222	0.183645	-0.0781147	-0.140964	0.0577286	0.345298	0.181142	-0.459149	0.10207	0.021692	-0.113316	-0.11221	-0.0947378	-0.108847	0.325896	0.136866	0.0786679	0.223295	-0.353877	-0.18759	1.05517	0.263455	0.845865
AARS2	0.0486251	-0.0388139	0.00607101	0.0234411	0.0762005	-0.0247717	0.166101	0.114795	0.0555917	-0.158831	-0.0166717	0.00899344	0.00805233	-0.0142559	0.110485	0.0599719	0.0511521	-0.00516938	-0.0675821	0.058007	-0.134935	-0.0310707	0.0225625	0.0504399	-0.103964	-0.096402	-0.178337	0.984867	0.369771	0.896039
AASDHPPT	0.0570974	-0.0899885	-0.000228546	-0.131595	0.176153	0.284514	0.195184	-0.175364	-0.054664	0.000928097	0.0821806	0.150506	0.0150896	0.0570238	-0.0328334	0.249442	0.0635215	0.0126243	0.0673606	0.15226	0.169794	-0.00023509	-0.0594619	-0.320034	-0.175071	-0.0404768	-0.0826325	0.965721	0.399845	0.896039
AASS	0.0685358	0.395373	-0.0212558	0.152479	-0.00358354	-0.133851	-0.0947984	-0.0666999	0.297984	-0.300615	-0.523134	0.0843578	0.30039	0.117773	-0.0776541	0.0888663	-0.103122	-0.0821848	-0.39513	0.298131	-0.314055	0.428696	0.048985	0.0655347	0.0523075	0.0587055	-0.312057	1.0383	0.725253	0.975443
AATF	-0.00396115	0.140977	-0.0359188	-0.0603461	-0.134832	0.270195	0.266682	-0.133785	0.341573	0.087554	0.00212062	0.290019	0.165478	-0.0581685	-0.0914103	-0.0747624	0.0605472	0.181043	-0.269318	0.26583	-0.0199292	0.244834	0.325876	-0.0984309	0.0691086	-0.117899	-0.0785957	1.02477	0.935426	1
ABAT	0.226588	0.183119	0.0369875	-0.0950788	0.946333	0.0785672	0.469035	0.472687	-0.242674	0.0885241	0.0933936	-0.0698484	-0.424034	-0.12303	0.559013	0.145788	-0.104365	-0.587228	0.0638263	0.0682993	-0.294005	-0.206383	-0.420624	-0.00759548	-0.567648	0.391934	-0.248644	0.82919	0.0357871	0.674733
ABCA1
ABCA12																							0.169559	0.236882	0.0930875	0.407781	-0.137635
ABCB10	-0.119483	-0.0518168	-0.216671	-0.211839	0.32398	0.180698	0.12245	0.452058	-0.114877	-0.0387211	0.0805735	-0.349939	-0.218816	-0.17275	0.424927	0.202527	0.00255228	-0.201517	-0.243106	0.016351	-0.110316	-0.0593526	0.116259	0.282058	0.0691152	0.0613197	0.0712842	1.04338	0.978449	1
ABCB6	-0.0784101	-0.239893	0.287182	-0.0273824	0.235935	0.00535513	0.115393	-0.00683916	-0.00302399	0.0555155	0.0894687	-0.137969	0.232962	0.0459247	0.0932796	-0.0217032	-0.0148136	0.0804152	-0.207166	0.0437726	-0.0509204	-0.334616	0.0775565	-0.103669	-0.140645	0.0858371	-0.153919	0.992895	0.464	0.91955
ABCB7	0.164304	0.00310743	-0.135256	0.0156004	0.144444	0.0203345	0.00351069	0.0739746	-0.0963318	0.0543874	0.0645962	0.0939694	0.0087426	0.0735254	0.118438	0.0511335	0.204932	0.0375656	-0.0885627	-0.0313696	0.00897287	-0.127242	0.135009	0.076621	-0.0672094	0.134877	0.314962	1.03089	0.607106	0.951459
ABCB8	0.106114	-0.221138	-0.0127247	0.213995	0.00737015	-0.0703655	0.101358	-0.117566	-0.171356	0.143381	0.0188772	0.0670259	0.166634	-0.00872736	0.335074	-0.206705	0.0573836	0.0243917	-0.505288	-0.10479	0.022869	0.184843	0.0215675	0.292801	0.0558598	0.0924705	-0.134512	1.01133	0.935426	1
ABCC1	0.200258	-0.0321612	0.0797626	-0.0726085	-0.0104327	0.276618	0.0158706	0.109333	0.144516	0.261752	-0.00981805	-0.0264337	-0.117595	-0.118196	0.193357	-0.000450879	0.361187	0.0297663	-0.284571	0.0242592	0.062322	-0.0706216	-0.142495	-0.166758	-0.176197	0.0246269	0.0191315	0.995484	0.498001	0.92102
ABCC10																							-0.150324	0.388371	-0.177847	0.35148	0.025754
ABCC3	-0.0504151	-0.11596	0.304244	-0.104077	0.334866	0.271628	0.26205	-0.227427	-0.100837	0.273972	0.239037	0.119626	0.251266	-0.122039	0.570892	-0.0816661	-0.16981	0.133209	-0.20075	-0.335052	0.404803	-0.183158	0.0397495	-0.0223403	-0.228814	0.247276	-0.149242	0.804378	0.161846	0.792994
ABCC4			0.402588	0.0494166	0.69514	0.260421	0.0124083						0.104949	0.267467	0.745492	-0.598835	-0.254761	0.513543	0.00217682	-0.436075	0.460803	0.0238463	0.0914197	0.521161	-0.0522217	0.16655	0.0155956	0.889458	0.44453	0.91955
ABCC5	0.269474	-0.0766124	-0.138133	-0.0559649	-0.823353	0.247434	-0.297355	-0.546849	-0.0313995	0.21345	0.532069	-0.330192	-0.412	-0.0767418	-0.360466	-0.0549266	0.64579	0.102242	-0.139368	0.117051	0.276985	-0.160568	0.00943536	-0.171021	-0.0850091	-0.0610719	0.422753	1.01299	0.685011	0.96813
ABCD1			0.288652	0.0204024	1.03993								0.481096	-0.0395678	0.793383	0.221066	-0.209765											0.954233	0.571429	0.944745
ABCD3	0.0897181	-0.000270748	-0.0457981	0.136112	0.00826166	-0.228032	-0.101493	0.411288	0.211917	-0.0769425	-0.02802	-0.291347	-0.169552	-0.159285	0.260454	-0.0342038	0.0657383	-0.0700549	-0.320959	-0.0731179	-0.100191	-0.0618359	-0.162163	0.205032	-0.0338111	0.205429	-0.0123469	0.967445	0.80786	0.98489
ABCE1	-0.0991922	-0.113508	0.0857266	0.00221486	-0.195961	0.071576	0.00493223	-0.121574	0.201903	-0.00272269	-0.190949	0.033995	0.142164	-0.0147036	-0.347931	-0.136789	-0.0167599	0.196736	-0.0661219	0.0847813	-0.030515	0.0501382	0.0891776	-0.142941	0.0276706	-0.0412252	0.0156115	0.992454	0.766249	0.98489
ABCF1	0.0852944	-0.0149664	0.0875764	0.281339	0.0194714	-0.0657423	0.0104572	0.0148085	-0.0568091	0.0423012	0.217959	0.0685828	0.0556975	0.115947	0.0498917	-0.0109421	0.0529288	0.0295421	-0.0534625	0.0103815	-0.0494447	-0.0859318	-0.0357071	0.0121598	-0.0362503	0.177667	0.074586	1.00188	0.645586	0.959179
ABCF2	-0.131774	-0.0807764	-0.109383	-0.0962871	-0.391052	-0.127818	-0.053563	-0.247416	0.112659	-0.251288	-0.0913922	0.114313	0.0899839	-0.0335221	-0.622761	0.11776	0.00366139	0.112577	0.0232219	0.0444199	-0.0687757	0.213624	0.112864	0.0205621	0.149553	-0.16608	0.168077	1.10435	0.0190129	0.670542
ABCF3	-0.0887628	-0.0517949	0.0261839	0.102008	-0.149434	-0.0315408	0.00664413	0.149315	0.232022	-0.1368	0.0229439	-0.194242	-0.0224227	-0.0642831	-0.342215	-0.0114761	-0.165597	0.0239462	0.124396	0.000914029	0.0667392	0.0893028	-0.0361706	-0.112581	-0.0748867	-0.0415017	-0.195072	1.00156	0.892562	0.995069
ABHD10	0.117523	-0.0706687	-0.0171264	-0.150104	0.281296	0.180398	0.125667	-0.0773643	-0.0668652	0.0213614	0.000350568	0.0183511	-0.177786	-0.0409981	0.0753587	0.195191	0.0491145	-0.0124993	-0.181728	-0.0307271	-0.0501061	-0.150505	-0.148719	-0.114767	-0.17427	-0.0337307	-0.13966	0.893119	0.0812675	0.725327
ABHD11	-0.0158903	0.0109958	0.0224368	-0.011701	0.0758274	0.13264	0.229824	0.157481	0.0348559	-0.110054	-0.0467812	-0.0289722	-0.0145284	-0.0946308	-0.0544183	0.0465342	-0.0276472	-0.0356692	0.0601468	0.114483	0.0478317	0.041288	-0.0770695	0.146417	0.266578	-0.0404848	-0.103913	0.970282	0.179476	0.809665
ABHD12	0.214167	-0.153548	-0.207817	0.0217844	-0.0238803	-0.139232	-0.0445321	0.0188356	-0.369166	0.0432769	-0.10188	-0.0842136	-0.430723	0.0196598	0.404636	0.155339	0.108842	-0.00201913	-0.112836	-0.188941	-0.287883	-0.373566	-0.23333	0.212083	-0.111301	0.155453	-0.176251	0.966931	0.850014	0.992777
ABHD13																							0.141603	0.342182	0.810705	0.180663	0.22876
ABHD14B	0.0822769	-0.14045	0.124215	-0.0163601	0.518013	0.271281	-0.0715797	0.263398	-0.0825662	-0.0446352	0.151855	-0.00210842	-0.0203722	0.0274113	0.701069	0.0013812	-0.0973322	-0.32165	-0.195759	0.0864126	-0.00268113	-0.295694	-0.0126687	-0.155887	-0.35033	0.3607	0.0185686	0.939554	0.3138	0.864728
ABHD16A	0.0831041	-0.0729597	-0.116359	-0.125087	0.260912	-0.0747899	-0.179734	0.432072	-0.0273894	0.149987	0.279428	0.165538	-0.292848	-0.111912	0.154943	0.205868	0.0536609	-0.316161	-0.0092829	-0.137152	-0.208613	-0.422443	-0.243717	0.151328	-0.0982027	0.30424	-0.0532885	1.03991	0.685011	0.96813
ABHD17B			0.230152	0.396795	-0.150871	0.0164114	0.151837						0.353199	0.108632	0.0586273	-0.0800822	0.294309	0.139253	0.166206	0.11601	0.187507	0.301189	-0.343672	0.05954	0.027324	0.467803	-0.122603	0.975472	1	1
ABHD17C	0.176931	-0.135545	0.140995	0.0824738	0.069425			0.254416	0.270169	-0.14247	-0.140431	-0.231845	0.131357	-0.00987043	0.320799	0.0579404	-0.105964											0.960303	0.678655	0.96813
ABHD5			0.184032	0.322273	0.0841869								0.277273	0.19345	0.192878	0.0604829	0.243885						-0.18397	-0.232818	-0.329226	0.260153	-0.328324	0.961027	0.468531	0.92102
ABHD6	0.161864	-0.155999	-0.0555333	0.145923	0.141576	-0.0137563	0.0894825	0.280817	-0.187244	0.18768	0.0699614	-0.411404	0.340118	0.0501272	0.405934	0.36974	0.0724587	0.18905	0.308014	0.156098	-0.169255	0.0634785						1.04726	0.332196	0.887131
ABI1	0.126858	0.197583	0.19343	0.251803	-0.00304809	0.0068201	0.0657137	0.170874	-0.118735	0.206888	0.0590169	-0.135807	0.0785798	0.0867087	0.0795448	-0.21782	0.224886	0.0332106	-0.115952	0.0159222	-0.236799	0.0867975	0.0776974	-0.182608	-0.153273	0.16325	-0.117782	0.945569	0.116426	0.766658
ABI2	0.155022	-0.209767	0.0840045	-0.28677	0.344294	-0.169792	-0.0630105	0.0327144	-0.0916253	0.347801	0.169497	0.239295	-0.104365	0.0975186	0.135559	0.0695931	0.0690399	-0.0374355	-0.158676	-0.00977456	0.0128451	-0.0377023						1.0686	0.368409	0.896039
ABL1	0.420646	0.158566						0.261674	0.206293	0.103663	0.00460814	0.0754995											-0.256117	0.0121731	0.0209327	-0.334921	-0.565091	0.827566
ABLIM1	-0.0166004	0.147671	0.135497	0.586706	-0.58545	-0.244673	-0.397958	0.394916	-0.0814687	-0.0325471	-0.302073	-0.54879	0.696101	-0.0472764	-0.214629	-0.729574	0.457992	0.268096	-0.510427	0.167044	-0.30301	0.509342	0.198051	0.0693524	-0.0276783	0.496775	-0.126629	0.990678	0.725253	0.975443
ABLIM3	-0.0900616	0.273294	0.211117	0.200963	0.311426	-0.269841	-0.193775	-0.613276	-1.09204	0.969973	0.597018	0.162974	0.391683	-0.0815311	0.385292	0.137697	1.07374	0.220387	-0.591375	-0.47249	-0.0911424	-0.184664						0.957095	1	1
ABR	0.0891609	0.00684722	0.0483799	0.0245999	0.193181	-0.19582	-0.0718485	-0.108758	-0.127741	0.148045	-0.142238	0.214827	-0.0858375	0.191097	0.280981	0.0131713	-0.117988	-0.12103	0.284801	-0.126834	0.28546	-0.0482665	0.224653	0.827946	0.00801501	-0.392762	0.746699	0.990338	0.766249	0.98489
ABRACL	-0.148876	-0.147306	0.478231	0.379459	0.258782	0.0731104	0.244923	0.770113	0.350143	0.126055	-0.0713824	-0.347986	0.34097	0.131694	0.725973	-0.293788	-0.391457	-0.226896	0.421456	-0.163058	0.0952721	-0.289869	-0.25665	-0.534805	-0.330683	0.0847365	-0.120183	0.789655	0.198432	0.814611
ABT1	-0.205382	-0.278226	-0.548052	-0.365763	-0.11993	-0.00290228	0.0373932	-0.178958	0.0963185	-0.293345	-0.0171743	0.463168	-0.121622	-0.408708	-0.379229	0.361801	-0.0140644	0.12604	-0.0509278	0.182664	-0.0799267	0.0756712	-0.307921	0.201059	0.0606797	-0.088108	-0.00580273	1.14058	0.103641	0.766658
ACAA1	0.148645	0.0126997	-0.00292868	0.159607	0.351082	0.0141737	-0.110999	0.491402	0.120528	0.00303115	-0.0424979	-0.294934	0.0526577	-0.00915491	0.41895	0.0180338	-0.0967714	-0.225976	-0.0624897	-0.152752	-0.0764322	0.0800626	-0.34033	0.147817	-0.178714	0.404773	-0.34456	0.972655	0.2404	0.837281
ACAA2	0.721194	-0.663944	-0.317993	-0.230131	0.578439	-0.0700579	-0.0874481	-0.632097	-0.505147	-0.0543624	0.0504117	-0.0370548	-0.0138553	-0.812205	0.818532	0.270945	0.137523	0.104894	0.499272	-0.176131	0.317809	-0.33023	0.123162	-0.283388	-0.0383949	0.69562	0.126483	1.07604	0.569618	0.944745
ACACA	-0.180064	0.15002	0.0590811	0.318862	-0.718786	-0.221088	-0.138187	0.178901	0.580855	-0.284152	-0.173674	-0.160176	0.630903	0.137467	-0.640814	-0.415948	0.0946021	0.22079	-0.252695	0.00779292	-0.139437	0.486114	0.0105436	0.0997118	0.110784	-0.29042	-0.0832195	1.10754	0.645586	0.959179
ACAD10	0.268635	0.258449	0.761587	0.0288305	0.318183	-0.45236	-0.243185	0.170218	-0.0168054	0.10069	0.171162	-0.00826946	0.477329	0.225587	0.28492	0.078089	0.196262	-0.51098	-0.0387917	0.0730211	-0.481083	-0.0431131	-0.0566864	-0.0800214	0.138859	0.36943	-0.228347	0.880934	0.431256	0.908655
ACAD11	0.150371	-0.226993	0.0858757	-0.00931478	0.549679	-0.10767	0.0850321	0.249236	-0.268533	-0.444979	0.0581391	0.0684042	-0.326921	-0.0635843	0.390404	0.452541	0.127898	0.023651	0.120976	0.1413	0.0863354	-0.0598509	0.0236722	-0.088537	-0.0547131	0.305117	-0.258141	0.969877	0.766249	0.98489
ACAD8	0.321874	-0.158574	-0.189589	0.0718006	0.377083	-0.0321266	-0.146389	0.0759897	-0.0606671	-0.104132	0.163056	0.137448	-0.241643	-0.0629224	0.311316	0.18143	-0.308936	-0.308473	0.613206	-0.232544	0.19489	-0.628267	-0.0358263	0.234627	-0.076078	0.050066	0.135028	1.02758	0.850014	0.992777
ACAD9	0.318622	0.0890045	-0.0445844	0.0787354	-0.00981238	0.0610952	-0.00120111	-0.0361378	-0.759828	0.0729077	0.176961	0.151534	0.0427964	0.01243	-0.0374592	0.187125	0.0875204	-0.0470772	-0.0899632	0.00273028	-0.0810546	0.0466655	0.116437	0.197168	-0.0111539	0.318824	-0.0723124	0.977059	0.645586	0.959179
ACADM	0.388916	0.0927781	0.0674989	0.0230887	-0.0891516	0.442483	-0.0209386	0.272804	0.321084	0.113347	0.00625216	0.0604035	-0.14296	-0.104333	0.0324492	0.204588	-0.018239	-0.24765	-0.0182437	-0.020199	0.0903625	-0.121361	-0.125186	0.108239	-0.353225	0.122199	-0.27878	0.950335	0.2404	0.837281
ACADS	0.295533	0.108842	0.0093277	-0.0599445	0.230836	-0.0243728	-0.493829	0.388636	-0.047034	0.003398	0.183229	-0.0660785	-0.118765	0.0335999	0.414854	-0.114214	-0.129779	-0.167558	0.381263	-0.433101	0.122343	-0.233995	0.0714624	0.43262	-0.131901	0.220156	-0.0837652	0.978643	0.80786	0.98489
ACADSB	0.158833	0.240048	0.0291457	0.0442414	0.0335966	0.362335	0.0150705	0.103271	-0.0210357	0.0225268	0.0704336	0.0105045	0.00492362	-0.197635	0.166378	-0.0403681	-0.167555	0.12818	0.0582904	0.0531404	0.073743	-0.0559492	-0.031076	0.0548341	0.0069738	0.148365	-0.108366	0.980965	0.0812675	0.725327
ACADVL	0.19093	-0.132845	-0.201617	-0.0606384	0.326121	0.126408	-0.318248	0.436758	-0.202796	-0.332871	0.0800974	-0.121431	-0.294944	-0.113768	0.779558	0.234098	-0.0443777	-0.415779	-0.017911	-0.0827023	0.0961001	-0.396067	-0.173127	0.0216429	-0.280505	0.433628	-0.0626245	0.9917	0.766249	0.98489
ACAP2	0.204182	0.133458	0.00819997	0.221772	-0.15378	0.05357	-0.156771	0.118913	-0.13935	0.0272654	0.017197	-0.0607071	0.208361	-0.0735528	0.056865	-0.166814	0.209812	0.0204809	-0.0662039	0.0162206	0.0470427	0.0871368	0.0647216	-0.0211516	-0.0179043	0.182567	0.0329125	0.979626	0.725253	0.975443
ACAT1	0.184708	-0.03052	-0.121597	-0.006713	0.063413	0.148737	0.0971417	-0.0384973	0.0554868	0.0150565	0.0365692	0.163396	0.0642968	-0.107497	-0.0528062	0.00165541	0.188044	-0.0786582	-0.260456	0.1331	0.0603163	0.00553996	0.120723	0.129063	-0.13015	0.278382	0.0491933	0.985869	0.766249	0.98489
ACAT2	0.0109897	0.222683	-0.219225	0.40643	-0.608126	-0.459783	-0.147626	0.38122	0.0705558	-0.221061	-0.366622	0.114569	0.806097	0.354316	-0.329109	-0.300925	-0.087971	0.129224	-0.512903	-0.508049	-0.488124	0.808423	-0.182658	0.271896	0.122193	-0.336838	-0.301072	1.00857	0.850014	0.992777
ACBD3	0.277994	0.235557	0.0870224	0.108543	-0.106656	0.0934643	0.0932312	0.12741	0.109123	0.156904	0.116144	0.1042	0.121277	0.00398919	-0.230553	-0.0706168	0.0397455	-0.181896	-0.121583	0.0161915	-0.0998179	0.038629	0.0567521	0.0172303	0.0679643	0.022928	-0.022752	0.95748	0.103641	0.766658
ACBD5	-0.0353479	-0.0786597	-0.0425094	-0.00387759	0.290081	0.127826	0.0861332	0.140753	-0.109187	0.15179	0.129429	-0.0425618	-0.170858	0.0774754	0.384633	0.308762	-0.0481179	-0.260241	0.357121	-0.055065	0.0349237	-0.317415	-0.340679	0.361217	-0.0209207	0.155846	0.0998868	1.04252	0.978449	1
ACBD6	-0.288647	-0.340996	-0.0440044	-0.290017	0.142376	-0.12938	0.195945	0.0753745	-0.0990437	-0.207443	-0.0365964	-0.0313017	-0.0464707	-0.0329036	0.0293562	0.180824	-0.156306	-0.179885	-0.170906	-0.0534195	-0.0853428	0.0663297	0.291035	-0.190256	0.131908	-0.109589	-0.160761	1.0566	0.399845	0.896039
ACIN1	-0.0500608	0.153597	0.0179167	-0.0621995	0.0325797	0.113614	0.115834	-0.239709	0.121811	0.0613588	-0.15337	0.0975318	0.0647686	-0.0697292	-0.389962	0.00834434	0.13781	0.0460699	-0.16079	0.0745587	-0.133891	0.225109	0.157352	-0.180884	0.214704	-0.188746	0.121475	1.01476	0.645586	0.959179
ACLY	-0.249744	-0.0701524	-0.139088	0.212619	-0.0919013	-0.0402013	-0.0573764	0.0448303	0.38212	-0.204614	-0.278409	-0.0784926	0.53179	0.00407653	-0.0546103	-0.0442794	-0.123708	-0.056982	-0.0602988	-0.0252171	-0.0383464	0.48945	-0.274181	0.223061	0.0142138	0.0381027	-0.178869	1.02019	0.287929	0.853741
ACO1	-0.167853	0.201108	0.154933	0.330857	-0.589502	-0.229802	0.0809249	0.130992	0.534939	-0.525773	-0.121982	-0.320302	0.180975	-0.0622883	-0.36905	-0.344081	-0.230172	0.445861	-0.292855	0.00184491	-0.00446763	0.397533	0.27199	0.244503	0.0488847	-0.276161	0.0471286	0.944592	0.892562	0.995069
ACO2	0.19698	0.0846067	0.00867809	0.0219974	-0.0270964	0.12109	-0.0607439	0.0240908	0.0912835	0.0803262	0.0770182	-0.0955867	-0.0375328	-0.0469139	0.159146	-0.0726267	-0.0389709	0.0514911	-0.0330669	-0.0932683	0.111468	-0.133946	-0.0206702	0.307162	-0.0753244	0.0659045	0.0780471	0.986036	0.369771	0.896039
ACOT1	0.158957	-0.191816	0.0809591	0.455542	-0.225645	-0.174862	-0.723792	0.279	-0.424564	-0.00351051	-0.194664	-0.698138	0.263742	0.0982463	0.192182	-0.108728	0.280578	0.343294	-2.72035	-0.0810792	-1.37948	0.0713713	0.10127	-0.00760626	-0.161555	0.769116	-0.0779362	1.12452	0.645586	0.959179
ACOT11	0.511531	-0.101411	0.0607029	0.170103	0.043147	0.580159	-0.366599	0.169717	0.353963	0.0591786	0.309347	-0.261646	0.0411681	-0.393709	0.316368	-0.131832	-0.122781	0.279237	0.0584024	0.0722515	0.119582	-0.0934268	-0.257863	-0.182264	-0.206673	0.751188	0.132486	0.998675	0.569618	0.944745
ACOT13	0.336879	-0.0475523	-0.0576026	-0.0868722	0.399213	0.00934306	-0.0310628	0.287469	0.0537163	0.25709	0.0227752	-0.0520267	-0.193332	-0.161329	0.35621	0.188094	0.0964036	-0.0775615	-0.120439	-0.119511	0.0405739	-0.176266	-0.0494438	-0.104125	-0.427432	0.49076	-0.233131	0.986457	0.369771	0.896039
ACOT7	-0.0801912	-0.198205	-0.0429374	0.0319944	0.192563	0.0227217	-0.0202602	-0.0493855	-0.0839789	0.159398	0.0490443	-0.022161	0.0776745	0.0935848	0.246955	-0.0406916	0.145686	-0.118541	-0.0128064	-0.00856961	0.0360843	-0.0274795	-0.0421921	-0.0413106	-0.252646	0.136265	-0.0960965	1.00193	0.725253	0.975443
ACOT8	0.498936	0.56995	0.0222003	0.126883	0.367014	0.0332578	0.0516743	0.76498	0.620252	0.257003	0.760136	0.236807	-0.159089	-0.141482	0.288263	0.0941836	-0.103416	-0.109489	0.117267	-0.107934	-0.0574365	-0.141874	-0.0450824	-0.310399	-0.165904	0.277675	-0.0364582	0.89029	0.145482	0.792293
ACOT9	0.163831	-0.0732509	-0.181256	-0.202917	0.265235	-0.0134736	0.012782	0.0523999	-0.226669	0.178903	0.296304	0.028789	-0.250081	0.11635	0.31614	0.217267	0.10838	-0.206276	-0.0310078	-0.081849	-0.0352239	-0.170337	-0.0415253	0.0545253	-0.148206	0.00999288	-0.16141	1.00206	0.935426	1
ACOX1	0.0944821	0.211216	0.0936648	0.207115	-0.197169	-0.0240843	-0.187813	0.202271	0.365886	0.00625009	-0.0136457	-0.224275	0.03125	-0.209776	0.183173	-0.363063	-0.0194349	0.0516845	-0.119228	-0.0353183	0.231528	0.0196527	-0.063747	0.11173	-0.0122663	0.467537	-0.0154426	0.935187	0.850014	0.992777
ACOX3	0.257541	-0.0232001	0.0414087	-0.0115949	0.381759	-0.0862884	-0.49533	0.637571	-0.112043	0.132383	0.136463	-0.0103911	0.034962	-0.0864896	0.292346	0.201692	-0.136027	-0.145061	-0.00332479	-0.175834	-0.0460848	-0.290192	0.0197528	0.264046	-0.129121	-0.201697	-0.875506	0.98853	0.607106	0.951459
ACP1	0.102083	0.0251511	-0.00826225	-0.12071	-0.0642725	0.0310791	0.000429379	0.321819	0.0573457	0.123348	0.0590285	0.018739	-0.0984182	-0.113328	0.173479	-0.329275	-0.198367	0.0034659	0.0375231	-0.0913219	0.0295954	-0.0422637	-0.106236	-0.158873	-0.151593	0.0815418	-0.189077	0.98635	0.766249	0.98489
ACP2	-0.00993044	-0.137851	-0.182661	-0.195428	1.03805	-0.132947	-0.109621	-0.147019	-0.434733	-0.117881	0.143774	-0.143013	-0.46109	-0.0230785	0.844223	0.571401	-0.414811	-0.394883	0.351082	-0.0301564	-0.0131989	-0.521418	-0.363914	-0.159177	-0.193205	0.101941	-0.279265	0.99167	0.464	0.91955
ACP6	0.527793	0.258413	0.161132	-0.575886	-0.027141	0.073658	0.0946447	0.563597	0.608802	0.505654	0.331028	0.0523735	-0.331788	-0.73907	-0.243965	0.560752	-0.042034	-0.255607	0.104042	-0.124295	-0.207246	-0.22105						0.909611	0.679649	0.96813
ACSF2	0.0531714	0.0575455	-0.049787	-0.161596	0.788674	0.16671	0.104834	-0.0664319	0.108161	-0.0263992	-0.0317181	-0.244192	-0.383699	-0.217114	0.548996	0.222512	-0.00832278	-0.300084	0.0697803	0.0404075	0.0392687	-0.415773	-0.278964	-0.22359	-0.402962	0.476408	-0.254747	0.928761	0.0812675	0.725327
ACSF3	0.443829	0.115586	-0.188078	-0.195297	0.94332	0.18447	0.0805347	-0.0708538	-0.525654	0.0813945	-0.0877268	-0.255931	-0.42092	-0.228505	0.441663	0.600304	0.160113	-0.407012	0.326202	-0.324197	0.356564	-0.222092	0.00112684	-0.0203286	-0.42685	0.485493	-0.291815	0.873648	0.130365	0.785101
ACSL1	0.41818	0.423868	0.0809654	0.462555	-0.159918	-0.269642	-0.496763	0.478798	-0.0890499	0.0099538	-0.292328	-0.408134	0.512352	0.137333	0.106344	-0.0441284	0.176125	-0.16558	-0.696197	-0.479288	-0.55646	0.3978	-0.251109	0.0865376	0.00618568	0.168581	-0.432165	0.933074	0.533239	0.935165
ACSL3	-0.0621566	-0.137946	-0.258231	0.00405155	0.488102	0.046549	-0.0258869	-0.0988158	0.0856876	0.0098837	-0.0162521	0.143088	-0.0983573	-0.0922693	1.02072	0.182125	-0.0220765	-0.139596	-0.179766	-0.156672	0.23531	-0.19291	-0.378985	0.164364	-0.0241368	0.0825866	-0.00968687	1.00467	0.850014	0.992777
ACSL4	-0.163812	0.262003	0.0101982	-0.0521144	-0.109556	0.0811604	0.127033	-0.0794353	0.228961	-0.137468	-0.157536	0.181495	0.0996032	-0.0905284	-0.117767	0.215777	-0.0758127	-0.0251264	-0.099573	0.0105633	-0.00245655	0.00394443	0.0960055	0.170632	0.130442	-0.388811	-0.133501	0.983509	0.80786	0.98489
ACSL5
ACSS2	0.101104	0.507554	-0.329015	0.542422	-0.4363	-0.377469	-0.452478	0.211648	0.0241233	-0.214193	-0.232925	-0.347819	1.19994	0.209404	-0.406516	-0.0613583	0.0128115	-0.0921672	-0.443069	-0.461341	-0.484924	1.03344	0.134497	0.480165	-0.0398875	-0.141348	0.114233	1.21284	0.725253	0.975443
ACTB	0.0412306	0.0358212	0.0922344	0.0733965	0.00156842	-0.110666	-0.250773	0.190559	-0.0891707	0.0745445	0.0390889	-0.0426509	0.158213	0.140458	0.153425	-0.211633	-0.0737303	-0.421192	-0.0130418	-0.227048	-0.0985481	0.00599165	0.00336009	-0.0905458	0.0445391	-0.0209905	-0.181026	0.964039	0.850014	0.992777
ACTBL2			0.168106	0.0601129	0.400467	-0.325076	-0.262512						0.177058	-0.123648	0.187279	-0.125576	-0.450196	0.331424	0.636498	0.0292286	0.47037	-0.137889	-0.143386	0.0884745	0.00086712	0.329564	0.0634557	1.00232	0.611584	0.952223
ACTC1	0.212032	-0.120514	-0.118609	-0.0769453	-0.23945	-0.138612	-0.267667	0.0149093	-0.194806	0.107891	-0.273996	0.0920572	0.046439	0.0340997	0.022596	-0.167977	-0.0342843	-0.172707	0.0789155	-0.383105	0.29936	0.056409	-0.0439227	0.268412	0.0413227	-0.0104312	0.00335119	1.10135	0.130365	0.785101
ACTG1	-0.134686	-0.0938156	-0.0455687	-0.144508	-0.157112	-0.119175	-0.358705	0.343524	-0.168062	-0.199942	0.180722	0.12682	-0.0386082	-0.0270481	-0.149836	-0.345576	-0.0234888	-0.214198	-0.150612	-0.0230832	0.160314	0.085864	0.124749	0.279015	0.233078	0.126449	-0.0441219	1.08028	0.0477979	0.687913
ACTL6A	-0.100191	0.118254	0.11294	-0.070704	0.00581886	0.156211	0.0495444	-0.119345	0.142887	-0.000719823	-0.0495978	0.12214	0.0362717	0.0342086	-0.295672	-0.00476081	0.0987823	0.09444	0.0508386	-0.00359708	0.00457428	0.0224427	0.1482	-0.174952	0.203039	-0.267755	0.0625967	0.9854	0.607106	0.951459
ACTN1	0.0369289	-0.150242	-0.0827527	-0.145821	0.272326	-0.0392151	-0.0707082	0.154521	-0.0331471	-0.0909666	0.0409253	0.230526	-0.037919	-0.0441052	0.444957	0.142891	-0.0949666	-0.296142	0.121767	-0.123756	0.159439	-0.102862	-0.104812	0.0229252	-0.0616623	0.100084	-0.117065	1.02468	0.464	0.91955
ACTN4	0.110312	0.0566993	0.07484	0.0401925	0.192004	0.0528794	-0.0845273	0.14508	-0.122052	0.123415	0.113052	-0.046969	0.0119286	-0.0625314	0.214292	-0.105627	-0.00488357	-0.277008	-0.0727503	-0.0866899	-0.0503366	0.0420417	-0.146132	-0.165799	-0.122389	0.175922	-0.236088	0.924578	0.0919316	0.759323
ACTR10	0.276925	0.107791	0.0605804	0.142487	0.138587	-0.0293051	-0.13478	0.322362	0.0453456	0.229032	0.217673	0.0906709	0.0114854	0.0980873	0.149596	0.0162948	-0.0283586	0.0235711	0.079506	-0.00786036	0.065472	-0.0813709	-0.0517969	-0.0435277	-0.246724	0.0843897	-0.105231	0.95044	0.464	0.91955
ACTR1A	0.0492567	0.00991746	0.194183	0.134441	-0.0340425	-0.0411982	-0.0897535	0.18525	-0.0964122	0.0234853	0.240062	-0.0126222	-0.098145	0.135538	0.189229	-0.319004	0.124265	-0.0250518	0.0740973	-0.0579302	0.149991	-0.0118797	0.126743	0.0472273	-0.097235	0.236521	-0.0853154	1.01779	0.935426	1
ACTR1B	0.268355	0.156866	0.0726143	0.0932501	0.120615	-0.0628274	-0.0855328	0.00235597	0.0987724	0.0679809	-0.0782812	-0.049099	0.0811487	0.0622969	0.116777	-0.00221248	-0.0583901	-0.0497003	0.0276472	0.0176482	0.0128636	-0.0635836	0.0996701	0.0423536	-0.099067	0.190144	-0.0743916	0.947374	0.198432	0.814611
ACTR2	0.0345415	-0.0458497	-0.00130766	0.0786571	-0.00718902	0.0122363	-0.0460875	0.32189	0.00116424	0.09141	0.0644391	-0.175677	-0.00892401	-0.0510519	0.175523	-0.161074	-0.0113426	-0.109083	-0.000727137	-0.0637611	0.0392967	0.01743	-0.0951803	-0.19849	-0.133885	0.189733	-0.192993	0.993901	0.498001	0.92102
ACTR3	0.103677	0.0330304	0.0390065	0.0395659	0.11082	0.0454247	-0.0395982	0.138196	-0.0265142	0.171585	0.10053	-0.100873	-0.0747683	0.0415979	0.277629	-0.0736682	0.0123236	-0.0938974	0.0399422	-0.154165	0.0722937	-0.0311374	-0.0326922	-0.0645088	-0.129797	0.210244	-0.0440852	0.953701	0.287929	0.853741
ACTR5			0.0702572	0.494262	-0.556857								0.672187	0.168559	-0.397085	-0.387881	0.155401											1.06079	0.785714	0.98489
ACTR8	-0.260854	-0.0829913						-0.242411	-0.105183	-0.0759729	0.0087257	-0.304383											0.0208334	0.0890668	0.206803	-0.451248	0.156789	1.10061
ACY1	0.112765	-0.0229799	0.0261962	-0.00362363	0.0863381	0.306295	0.0674976	0.227554	0.265189	-0.030361	0.223541	-0.108649	0.0825322	-0.170722	0.0380444	-0.236401	-0.162862	-0.0807091	0.154686	0.0970845	0.0733536	0.100982	0.00496754	-0.10518	-0.203511	0.277266	-0.143204	0.968624	0.369771	0.896039
ACYP1	0.06676	0.0739282	0.0447731	-0.172808	0.23767	0.114587	0.0973723	-0.192404	-0.174289	0.0581516	0.0855929	0.429005	-0.0156446	0.032822	-0.295454	-0.179133	-0.072916	-0.0199397	-0.235138	0.114799	0.0518346	-0.183537	0.173318	-0.0370492	0.10142	0.141164	0.0660245	0.95572	0.179476	0.809665
ACYP2	0.33118	-0.103482	0.0982556	-0.176417	0.539311	0.0130492	-0.279624	0.211089	0.176089	-0.551168	-0.0674296	-0.212357	-0.20497	0.0408623	0.248375	0.291215	-0.122514	-0.204427	-0.360656	0.207359	-0.17741	0.139421	0.0827136	0.282778	-0.117017	0.399512	0.351873	1.03436	0.850014	0.992777
ADA	0.440311	-0.0525295	0.0385385	0.157825	0.444468	0.387636	0.289141	0.692274	0.173334	-0.163994	-0.0397499	-0.0904236	-0.444529	-0.146091	0.810758	-0.134152	-0.0690843	-0.0980137	-0.0204733	0.0366605	0.127238	-0.549369	-0.152648	-0.823792	-0.879017	0.493913	0.172658	0.774376	0.0357871	0.674733
ADAM10	0.0397159	0.0707672	0.143595	0.165082	-0.104707	0.0729964	0.08696	0.33226	0.118213	0.162006	0.113217	-0.0428332	0.105401	0.176313	-0.0660228	-0.074247	-0.0447291	-0.0447351	-0.0200653	-0.0654624	0.0621705	-0.0986966	-0.194796	-0.0855856	0.0520296	0.0141675	-0.106724	0.930162	0.263455	0.845865
ADAM15	-0.149551	-0.139717	0.1026	0.106419	-0.336308	-0.177442	-0.0517844	0.0045535	0.148697	0.104509	0.0922354	-0.133625	0.0304682	0.103808	-0.266819	-0.0877632	0.128318	0.154391	-0.310589	0.0436358	-0.00361709	0.0286604	0.156923	0.174394	0.241464	0.138877	0.13788	1.17914	0.0357871	0.674733
ADAM17	-0.0712779	0.0574227	0.448388	0.443503	0.171086	0.0238469	0.257784	0.0202294	0.0466384	0.155372	-0.156811	-0.235642	-0.00812834	0.165338	0.470785	-0.444253	-0.220393	-0.0171794	-0.1427	0.056514	-0.0891797	-0.296944	-0.20829	-0.298461	-0.117893	0.243731	-0.227036	0.826667	0.009315	0.632979
ADAM9	0.0720829	0.319495	-0.159904	-0.00282033	-0.25866	-0.0919522	0.00191436	0.191216	0.144645	0.15818	0.108628	0.0489101	-0.138094	0.138908	-0.132049	-0.0182588	0.186486	-0.141339	-0.453045	0.00940595	0.00969001	-0.0507335	-0.024248	0.346417	0.0594964	-0.0812289	-0.0552132	1.00861	0.464	0.91955
ADAR	0.0526021	0.157843	0.102177	-0.0883642	0.202363	0.249652	0.244824	-0.421145	-0.220952	0.163647	0.146348	0.233457	-0.217442	0.164161	-0.00519016	0.329541	0.193966	-0.183796	-0.0314538	0.105139	0.0442537	-0.288577	-0.270739	-0.466892	-0.213263	0.077035	0.0210921	0.901318	0.0628064	0.7045
ADAT2																							-0.0547287	-0.193755	-0.192647	-0.326004	-0.2179
ADCK1			-0.0496566	0.17952	0.498842								0.10924	0.0110636	0.469609	0.0963738	-0.124737											0.943997	0.571429	0.944745
ADCK4	-0.0683056	0.10361	0.110003	-0.0843372	0.296091	0.0415564	0.213467	-0.29244	0.0349099	0.00354733	-0.172601	-0.311836	-0.218419	0.126048	-0.0926398	0.267463	0.0924571	-0.022986	-0.0181361	0.0815707	-0.0457502	-0.0515457	-0.057684	0.035128	-0.0276435	0.0935767	-0.0216103	0.916427	0.103641	0.766658
ADCY6
ADD1	0.119929	0.181042	0.202163	-0.0678892	0.275122	-0.114597	-0.0293369	0.16803	-0.0471286	-0.0669306	0.0340585	-0.0816402	-0.27744	-0.160005	0.149077	-0.0394504	-0.488178	-0.236683	0.0437336	-0.175099	-0.154124	-0.0409709	-0.109423	-0.0764154	-0.0202619	-0.138832	0.0589916	0.875633	0.0307625	0.674733
ADD3	0.0124192	0.283855	0.14214	0.0549155	0.34177	0.0707965	-0.0302864	0.145318	0.0143381	0.0137972	0.0687659	-0.0785002	-0.0488022	0.0555136	0.29761	-0.0320184	-0.0911855	-0.147507	-0.238492	-0.0468727	-0.122574	-0.0635411	-0.289621	-0.136224	-0.164394	-0.150615	-0.284448	0.906377	0.00512595	0.632979
ADGRL2	0.235635	0.0143563	0.184264	0.631613	-0.502096	-0.217853	-0.353707	0.271752	0.029039	0.281268	-0.163001	-0.213412	0.347714	0.0209253	-0.369397	-0.865773	0.438667	0.276494	0.269852	0.0207109	0.164244	-0.0487569	0.0155799	0.349427	0.0769727	0.796256	-0.541574	1.02715	0.498001	0.92102
ADH5	-0.0479497	0.114686	-0.0334724	-0.129721	0.511925	0.0765398	0.117746	0.144407	0.0475603	0.059104	0.376867	0.0469194	-0.324961	-0.185727	0.196655	0.244728	-0.230436	-0.146349	0.127259	-0.174682	0.110143	-0.119613	-0.149412	-0.348797	-0.171829	0.155957	-0.0542451	0.945925	0.3138	0.864728
ADH7	-0.265207	1.19078	0.337516	1.67371	-1.00132	0.0341795	-0.630435	1.01524	-0.282298	-0.870573	-0.59125	-0.949341	1.17647	-1.12668	-0.190357	-0.737721	-1.18073	0.92424	-0.462266	-0.959739	-0.403066	0.239184	-0.08919	-0.0977826	-0.141239	0.103374	0.23623	0.829028	0.3138	0.864728
ADI1	-0.795335	0.525118				-0.428682	-0.246052	0.211715	0.957781	-0.32094	-0.721648	-0.606438						0.168947	-0.305183	-0.327337	-0.410632	0.724807	0.0972684	0.18776	0.444008	-0.424753	-0.0160161	1.2495	0.46904	0.92102
ADIRF	0.413822	0.478959	0.303815	0.525588	-0.946398	0.270104	-0.9563	0.542965	-0.0893614	0.345844	0.39533	-1.20724	-0.149417	-1.29168	0.693182	-0.921014	-0.219242	-0.304828	0.0602485	-0.310334	-0.614551	-0.153386	-0.289565	-0.409379	-0.0350814	0.700587	0.178646	0.729401	0.431256	0.908655
ADK	0.020871	-0.152132	-0.0694242	-0.148577	0.070563	0.0704194	-0.0655712	-0.155617	-0.243556	0.132261	0.305911	0.0244028	-0.196105	0.183132	-0.111286	0.00263169	0.178561	-0.166569	-0.141901	0.0973231	0.0608999	-0.0458912	0.0593702	-0.108089	-0.00956865	0.25749	-0.00393959	1.04602	0.645586	0.959179
ADM
ADNP	-0.0753664	0.239254	0.107659	0.10244	-0.0581603	-0.00262943	0.234956	-0.014351	0.241567	0.100133	0.0882957	0.195081	0.114345	0.10188	-0.224013	0.0394659	0.00220663	0.181801	-0.347766	-0.0667503	-0.193361	0.250965	0.147386	-0.0505888	0.121139	-0.339497	0.0742848	0.985447	0.685011	0.96813
ADO	0.113896	0.082162	0.0251739	-0.0469674	0.147241	-0.0531212	-0.0647818	0.309175	0.0768725	0.0987646	0.0998105	0.23094	0.0826903	0.0820439	-0.108057	0.224984	-0.0930293	-0.075983	0.128203	-0.016666	-0.0790103	0.0189961	0.129649	-0.0666148	0.181067	-0.163819	0.0855517	1.04044	0.850014	0.992777
ADPGK	-0.180135	-0.332948	0.0621321	-0.0778912	0.515719	0.174998	0.156333	0.070009	-0.12856	-0.00624955	0.157349	0.236445	0.0513471	0.155663	0.498866	0.374031	0.304684	-0.127398	0.233728	0.0570553	0.0925693	-0.307474	-0.092986	-0.0464073	-0.0477008	0.164752	0.188998	1.01337	0.607106	0.951459
ADPRHL2	0.183619	0.145506	-0.0351552	-0.113308	0.412909	0.0986634	-0.101555	0.0159198	-0.22979	0.229348	0.0736624	-0.0247883	-0.137419	-0.00838621	0.169388	0.264347	-0.0302648	-0.279421	0.0716564	-0.020263	-0.0464714	-0.297096	0.0621269	-0.297424	-0.175249	0.307696	-0.131337	0.91943	0.263455	0.845865
ADRBK1	0.0535546	0.00178644	0.116715	0.163042	0.109789	0.111931	-0.0867852	-0.102341	0.0554653	0.0835239	0.161521	0.0948115	0.0657903	0.0948081	-0.0866582	0.0219719	0.21617	-0.0329423	0.0100242	0.0775535	-0.0192511	-0.0942118	0.0254475	-0.0613346	-0.078166	0.0756304	-0.0419609	0.94208	0.198432	0.814611
ADRM1	-0.0704363	0.0961184	0.0190334	0.0379106	0.00517867	-0.00255997	0.0829529	0.0688127	0.0578398	-0.0517133	0.079264	-0.0876422	0.0431138	-0.143555	-0.10533	-0.0123139	0.0686891	-0.0886451	0.00855162	0.0087246	-0.0758497	0.146531	0.114885	-0.158393	0.0640385	-0.055757	-0.0908315	0.985608	0.369771	0.896039
ADSL	-0.0436319	-0.00702046	0.0212945	-0.135654	0.0848108	0.140436	0.0830123	0.0263477	0.153363	0.0402305	0.0885632	0.107378	-0.0286866	-0.103697	-0.0758232	0.11925	0.016616	0.075794	-0.0120328	-0.0316086	0.264882	0.0500077	0.217246	0.0599943	-0.0339967	-0.0415602	0.109741	1.01665	0.607106	0.951459
ADSS	0.00463253	0.0730579	0.176317	0.042776	-0.187693	-0.000349485	0.0567494	-0.147924	0.124937	0.0179444	-0.133252	0.108031	0.20083	0.123923	-0.368644	-0.12847	-0.0844397	0.197468	-0.0130567	-0.0201755	-0.00332294	0.221998	0.115581	0.212793	-0.0161255	-0.104468	-0.0614916	0.96529	0.80786	0.98489
ADSSL1			0.199382	0.202876	0.56932								-0.0482169	0.0528661	0.360156	0.133646	0.242793											0.953147	0.392857	0.896039
AES	-0.317168	0.0884665				-0.0376661	0.114669	-0.141136	0.374765	-0.0962649	0.034721	-0.0958329						0.141263	-0.107849	0.138897	-0.0995114	0.219988	0.0825164	-0.111912	0.264086	-0.058259	-0.0691987	0.943661	0.885449	0.995069
AFAP1	-0.0949885	-0.161225				-0.185302	-0.0963395	0.287227	-0.112305	0.216822	0.338841	0.0742913						-0.245059	0.178042	-0.203727	0.158402	-0.174616	-0.323083	-0.393249	-0.338687	-0.0366476	-0.0621617	1.04726	0.664603	0.96813
AFAP1L1			0.0272225	-0.223572	0.242018								0.200685	-0.253899	0.217467	-0.251431	0.21011						0.191042	0.0710085	-0.201373	0.659181	-0.348605	1.0746	0.937063	1
AFAP1L2	0.112284	0.139572	-0.0189796	0.172801	-0.0097928	-0.206709	-0.310005	0.0135831	-0.194724	0.155942	0.160318	-0.023029	-0.0964303	-0.275015	0.3943	-0.195654	0.0265103	-0.137489	0.301738	0.0759101	-0.0692833	-0.0725991	0.0104518	-0.162453	0.18603	0.463179	-0.493057	1.00243	0.892562	0.995069
AFF4			0.953566	-0.016959	0.703169	0.0787828	0.0308581						0.623779	0.900806	0.614354	0.647571	0.758188	0.128859	-0.123811	0.257344	-0.274353	0.0691617	0.167887	0.00786267	-0.0526295	-0.0395018	0.418287	1.06371	0.672472	0.96813
AFG3L2	0.087782	-0.0682037	-0.251626	-0.0193046	0.14312	0.113704	0.0695026	0.0359362	-0.069076	0.0581826	-0.0291366	0.0203276	-0.0816829	-0.0821644	0.203557	0.0702056	0.00801682	0.00376699	-0.202413	-0.0272392	-0.0477592	-0.0434241	0.0627592	0.23062	-0.0475765	0.117694	0.149052	0.956866	0.725253	0.975443
AFTPH	0.0187101	0.299287	0.223111	0.250101	0.080059	-0.0247566	-0.0680982	0.25108	0.0212602	-0.05059	0.275283	0.108896	0.198183	0.0239765	0.135244	-0.0396249	0.196337	0.0616803	0.0536088	0.0331485	-0.0265501	0.172897	0.0109466	0.0603238	-0.0065921	0.234307	-0.0049145	0.984121	0.766249	0.98489
AGA	0.160746	-0.04084	0.0538082	0.225167	0.197044	-0.0703395	-0.108405	0.313687	-0.237801	0.08251	0.252966	0.0702387	0.110234	-0.0265531	0.126252	0.12241	0.0620365	-0.0897591	0.151529	0.0189061	0.0339556	-0.283061	-0.00162986	0.206035	0.00246449	0.245357	-0.0475917	1.00858	0.892562	0.995069
AGAP3	0.0775283	-0.0201194				-0.13817	-0.533892	0.25694	-0.154292	0.10051	0.0564851	0.114922						-0.051028	-0.244252	-0.0228168	-0.324213	-0.198461	-0.123419	-0.0540773	-0.186306	-0.0848214	-0.147062	0.996073	0.9613	1
AGFG1	-0.0124891	0.0298258	0.0135548	-0.0460347	0.219153	0.175294	0.136859	0.137874	0.12213	0.190878	0.107664	0.0599355	-0.0482649	0.0120693	0.128258	0.064162	-0.00241526	-0.213619	-0.00824376	0.0618258	0.0804678	-0.000800697	0.132804	-0.0295545	-0.0732003	0.0142854	-0.150312	1.00506	0.431256	0.908655
AGFG2	0.461314	0.31832	0.297028	-0.123375	0.0162625	0.404543	0.0814035	-0.214143	0.104472	-0.0712235	-0.0287345	-0.229894	-0.108513	0.125714	-0.276674	0.453189	0.0132483	-0.228599	-0.515948	-0.173989	-0.355118	0.261969	-0.120464	-0.24564	0.0874434	-0.312494	0.0491847	0.751833	0.0112248	0.632979
AGK	0.0703681	-0.0442397	-0.176803	-0.0450335	0.388098	0.284238	0.00966121	0.184224	0.00783927	0.029766	0.00847813	0.0144324	-0.1249	-0.113959	0.2579	0.148746	0.0445766	-0.0677907	0.0191756	-0.0257462	0.141119	-0.226433	0.0739713	0.536059	-0.380615	0.145789	-0.111429	1.00496	0.850014	0.992777
AGL	0.167756	0.146799	0.152711	-0.0127519	-0.0202306	0.0784809	0.160314	0.221239	0.223533	-0.0370848	0.0816515	-0.189093	-0.125623	-0.150925	-0.00548164	-0.101595	-0.197488	-0.182706	-0.133109	0.0329527	0.0391904	-0.0516168	-0.0819705	-0.126353	-0.0885571	0.0687783	-0.105112	0.851417	0.0112248	0.632979
AGO1	0.22666	0.0204712	0.054263	0.267568	0.0526173	-0.0647557	-0.0459124	0.358159	0.0891602	0.175632	0.0667052	0.112788	0.0637041	0.0698649	-0.0247649	-0.00993166	0.0525021	-0.0268122	0.0639453	-0.00445944	-0.0291299	0.0107251	0.0011615	-0.102075	-0.0522594	0.00351069	-0.0908252	0.968954	0.685011	0.96813
AGO2	0.12249	-0.0199599	-0.0845804	0.0689668	-0.000665655	-0.0835922	-0.11291	-0.141219	-0.0772654	0.0342721	-0.0120441	0.155052	0.0432094	0.0109668	-0.163485	0.00841929	0.0311517	0.14207	0.146301	-0.0374189	0.0526681	0.0404099	0.183767	0.206507	0.171538	-0.0466518	0.0517309	1.04052	0.179476	0.809665
AGO3	0.146608	0.137727				0.325474	-0.00241184	0.247518	-0.154542	0.0513669	0.102114	0.0445308						0.0634221	0.159264	0.0901345	0.106235	0.0202497						0.955687	0.373626	0.896039
AGPAT1	0.136304	-0.455198	-0.0646366	0.00729777	0.690874	0.0404229	0.0275851	0.190552	-0.226325	0.0973623	0.487266	0.28851	-0.255992	0.0434882	0.707479	0.480604	-0.0247171	0.0228902	0.178772	-0.0412203	0.0622121	-0.0528025						1.02429	0.490208	0.92102
AGPAT2			-0.276206	0.0797014	0.213648								-0.161673	0.214342	0.280639	0.0774412	0.137539						-0.0679387	0.364765	0.463789	0.382486	0.14723	1.07258	0.286713	0.853741
AGPAT3	-0.0492631	-0.175659	-0.262467	-0.0259937	0.588332			0.0346072	-0.307662	0.0672763	0.140985	0.0784283	-0.412635	0.0294515	0.447377	0.363213	0.0553617						-0.375166	-0.0529598	-0.299148	0.4581	0.130618	1.07521	0.735423	0.981821
AGPAT5	-0.237197	-0.0434596	-0.0154804	-0.0629774	-0.198802	-0.122895	0.0681642	0.308145	0.204475	0.49242	0.936017	0.0279962	-0.12134	-0.299015	0.18887	-0.0910577	-0.12731	0.121686	-0.247019	0.00857256	-0.0840341	0.0653906	0.0238026	0.0170779	-0.0600329	0.102903	0.107359	1.06354	0.0919316	0.759323
AGPAT6	-0.120514	-0.231223	-0.11019	0.0445525	0.116744			0.0282093	-0.344071	0.0183652	0.211709	0.0435759	0.0225237	-0.0706836	0.0411478	0.015921	0.153944						-0.418007	0.426322	0.145454	0.147367	0.163109	1.1106	0.266125	0.845873
AGPAT9			-0.204429	-0.0244484	-0.364712								0.380291	0.368009	0.12031	-0.304951	0.193721											1.31782	0.142857	0.792293
AGPS	-0.20797	0.0101846	-0.0614286	-0.0455722	0.154533	-0.034008	0.0715624	0.204097	0.153696	-0.149919	0.0127622	-0.120891	-0.0041494	-0.00910077	0.205498	0.210066	-0.133105	-0.11619	-0.21154	-0.0544432	-0.0523379	0.0665084	-0.132102	0.154908	0.0349285	-0.00243285	-0.0748534	1.01916	0.978449	1
AGR2	-0.310793	1.20075	0.714171	0.895429	0.436444	0.200483	0.178384	0.00516808	1.06771	-0.605061	-0.771827	-0.691795	-0.274991	-0.523308	-0.593337	-0.705136	-0.780116	-1.64782	-0.562172	-1.1196	-1.17883	0.0200466	-1.2628	-0.791544	0.313898	-1.35143	-0.613696	0.470026	0.000554035	0.490954
AGRN	0.255581	0.287813	0.228612	0.018889	-0.249909	0.150366	-0.135063	-0.176163	-0.148051	0.227915	0.327791	0.376613	-0.148942	0.4232	0.451962	0.103513	0.109554	-0.055522	0.0383236	0.251494	0.142631	-0.158984	-0.327841	-0.135372	-0.276368	-0.0896971	-0.0719503	0.895667	0.607106	0.951459
AGTRAP	0.207128	0.270887	0.113104	0.0117921	0.416625	0.120332	0.162607	-0.0382707	-0.0438065	0.356871	0.0806479	0.201335	-0.0679817	0.132166	0.287734	0.386866	0.176163	-0.134986	0.145509	-0.0714255	0.186777	-0.169955	-0.00980524	-0.00540382	-0.288098	0.102633	-0.124316	0.917014	0.0812675	0.725327
AHCTF1	-0.135374	-0.0836143	-0.0502849	0.253883	0.068918	-0.150459	0.205629	-0.28225	-0.117345	0.147501	0.00352878	0.14595	-0.110229	0.178406	-0.192976	0.141286	0.266879	0.36736	-0.254019	-0.0753005	-0.347544	-0.0976074	0.322015	-0.0348708	0.303384	-0.292029	0.264651	1.02428	0.935426	1
AHCY	-0.137962	-0.267544	-0.123864	-0.0510742	0.0549017	0.0951976	0.0299508	0.165466	0.175408	-0.0382334	0.0769322	-0.0565116	-0.0317722	-0.0202661	0.0724711	-0.138617	-0.0175352	-0.0225314	0.0205112	-0.0303131	0.0520827	0.0953271	0.160908	-0.0990905	-0.087127	0.101027	0.0277196	1.03711	0.198432	0.814611
AHCYL1	-0.021741	0.0128106	0.0108718	-0.0275244	-0.0855169	-0.0300967	-0.0750806	0.165641	0.189235	-0.00718507	-0.0410916	-0.143919	2.94262e-05	-0.213867	0.0577096	-0.0572465	0.0904408	0.0383464	0.0337627	-0.162421	0.00990759	-0.00365893	0.113461	0.00865819	-0.0198615	0.12755	0.0299972	1.02584	0.145482	0.792293
AHCYL2	-0.0083897	0.0140665	0.19894	0.275344	-0.0340019	-0.0362896	-0.381162	0.187773	-0.0710743	-0.292355	0.0728185	-0.428742	0.10318	0.00810882	0.0856436	-0.104866	-0.0983094	-0.179497	0.688287	-0.31283	0.371682	-0.375144						0.957481	0.629796	0.959179
AHDC1	0.177279	0.0569565						0.452304	0.223112	0.140771	-0.140203	-0.208272											0.192358	-0.0329518	-0.189886	0.529213	0.257999	1.03487
AHNAK	-0.132245	0.220006	0.225205	0.555607	-1.027	-0.31121	-0.278614	0.415124	0.203451	-0.0630463	0.0346363	-0.414292	0.499161	0.00189353	-0.591181	-0.822099	0.256609	0.241232	-0.345239	-0.0145348	-0.158939	0.474703	0.102466	0.108902	0.085272	-0.127807	-0.0193505	1.10996	0.725253	0.975443
AHNAK2	-0.111601	-0.153694	0.155265	0.520154	-0.597507	-0.401385	-0.00667756	0.303097	-0.343706	0.291834	0.192025	-0.538426	0.710561	0.0768907	-0.161834	-0.631463	0.584243	0.404014	-0.251833	0.0220409	-0.0636394	0.592794	0.177982	0.0381795	-0.164494	0.644697	-0.0316638	1.12439	0.287929	0.853741
AHR	-0.0462803	0.15934	0.248034	0.069373	0.451843	0.00489459	0.468831	-0.0769694	0.142415	0.0893997	-0.0182977	-0.0695335	-0.280909	-0.218056	0.0236038	-0.358565	0.020975	-0.190933	0.212842	0.290944	-0.136513	-0.171475	-0.364379	-0.232697	0.24384	-0.288795	-0.135357	0.831909	0.009315	0.632979
AHSA1	0.158499	0.146839	-0.020039	-0.215969	0.109217	0.213758	0.0433552	0.00796606	0.336572	0.107421	-0.0537732	0.217085	-0.0310368	-0.0546297	-0.295814	0.146164	-0.0189691	-0.0385598	-0.0785291	0.0250797	0.0827868	0.0974754	-0.126827	-0.364697	-0.141119	0.0128015	-0.0216979	0.914116	0.145482	0.792293
AIDA	-0.121715	-0.0922674	0.0871131	-0.0568283	0.463538	-0.151237	0.0226854	-0.0610562	-0.107428	-2.38612e-05	0.0947298	-0.0453366	0.0173631	-0.0366502	0.445793	0.247038	-0.0962955	-0.120646	0.237363	-0.0500627	0.0647306	-0.0075512	-0.045776	-0.182767	-0.226363	-0.0376482	-0.0848766	1.01069	0.892562	0.995069
AIF1L	0.150865	-0.0984989	-0.747937	1.43575	-1.30598	-0.258578	0.243773	0.0259635	-0.632838	0.378013	-0.647155	-0.411329	0.726582	0.329717	-0.834449	-0.953702	0.360793	0.671036	0.177111	-0.0914522	0.0622298	0.135982	-0.0167701	0.33607	-0.116507	1.12572	-0.0810499	1.10389	0.533239	0.935165
AIFM1	0.0970303	-0.0697078	-0.0922049	-0.0447496	0.17983	0.16759	0.0310137	0.0224644	0.108915	-0.00775015	0.0226965	0.0672822	-0.0906058	-0.0953347	0.169996	0.22552	0.053115	0.00320347	-0.0678148	-0.00281715	0.0551657	-0.066405	-0.0262604	0.194453	-0.00896747	0.293845	0.0123257	0.990605	0.892562	0.995069
AIM1	-0.0425995	0.00859313	0.127543	0.295693	-0.359702	-0.0612572	-0.140349	0.132138	0.199645	0.0952662	-0.0763016	0.0023269	0.463161	0.126122	-0.346109	-0.270853	0.231515	0.107311	-0.447218	0.113835	-0.0801866	0.236624	0.0354304	-0.074145	0.022041	0.0476277	-0.134372	1.06005	0.607106	0.951459
AIM1L	-0.00269337	-0.112808	0.117927	0.460815	-0.578035	-0.181046	-0.022623	0.530855	0.0489264	-3.62826e-05	-0.610357	-0.749268	0.461244	0.311893	-0.175344	-0.725354	0.431866	0.179266	-0.401512	0.145689	-0.144523	0.393755	-0.0914589	0.125125	-0.130085	0.239089	-0.0888452	1.03316	0.645586	0.959179
AIMP1	-0.0329584	-0.0138181	-0.00960797	-0.0172253	-0.0244574	0.0703892	0.107816	0.0946649	0.128804	0.0157365	0.0145365	-0.00919446	0.0146652	-0.0714963	-0.116939	0.0255401	-0.0254268	-0.0948331	-0.12703	-0.0224098	-0.125377	0.087191	0.00538419	-0.106701	-0.0240432	0.053867	-0.114914	0.998626	0.569618	0.944745
AIMP2	0.0592869	-0.0710041	-0.0398798	-0.0626538	-0.0242778	0.142195	0.0834525	0.00370578	0.14068	0.0186219	0.0862533	-0.0218907	-0.0349991	-0.155047	-0.171168	0.0842379	0.0180086	-0.0847827	0.0261129	0.00717235	-0.0316107	0.0803248	-0.0670478	-0.168454	0.0652115	0.135269	-0.0805422	1.02081	0.80786	0.98489
AIP	0.0129561	0.0602133	0.0917473	-0.0775722	0.223896	0.0353757	0.0697491	0.069802	0.200876	-0.00668325	-0.0441915	-0.0178066	-0.148162	-0.0413516	0.029915	0.10601	-0.0419569	-0.101602	0.0353631	-0.0679729	-0.0848151	-0.0577957	0.0366693	-0.0332627	-0.102601	-0.0415905	0.0174709	0.934638	0.0548945	0.691941
AJUBA	-0.101186	-0.280232	0.00838175	0.00630765	-0.337826	0.0775826	-0.0550224	-0.262976	-0.129793	0.177878	0.119294	0.0408129	0.331221	-0.0365949	-0.480992	0.00144076	0.0800554	0.000612668	0.0378163	0.02018	0.106059	0.16283	0.284038	-0.13554	0.243213	0.0488913	0.116315	1.07168	0.0548945	0.691941
AK1	0.274378	0.0534628	-0.133741	-0.00170808	0.23707	-0.332438	-0.29631	0.57019	0.00122857	0.143458	-0.0364165	-0.179379	-0.150077	-0.140348	0.417184	0.242329	-0.309131	-0.16412	0.0801383	-0.138801	-0.000557091	-0.000762868	0.10738	0.00134865	-0.159341	0.179938	-0.148157	1.00073	0.850014	0.992777
AK2	0.129383	0.20156	0.0371356	0.105268	0.0710049	0.246709	0.0609095	0.10894	0.166891	0.04371	-0.0687912	0.016651	0.0556558	-0.0961151	-0.0625531	-0.156296	-0.0298194	-0.0318913	-0.0989563	-0.0231219	-0.166242	-0.0585203	-0.134304	0.031433	-0.353788	0.0494882	-0.237227	0.900954	0.000554035	0.490954
AK3	0.344581	0.040167	-0.142345	-0.132536	0.622812	0.222905	-0.135404	0.250813	-0.136321	0.0890366	0.105871	0.0577845	-0.391001	-0.0747669	0.418587	0.263816	-0.0668631	-0.23276	-0.112222	-0.208095	0.0921723	-0.359028	-0.0971233	0.156402	-0.202279	0.328014	-0.045613	0.935361	0.498001	0.92102
AK4	-0.0507277	-0.150559	-0.0673132	-0.0784422	0.677171	0.13983	0.0369136	0.240281	-0.00381576	-0.130219	-0.0295639	-0.127247	-0.0772288	-0.108032	0.589583	0.200464	-0.0335141	-0.269375	-0.118299	-0.0949956	0.00914297	-0.306354	-0.222661	0.181554	-0.136195	0.353852	0.122379	0.996786	0.569618	0.944745
AKAP1	0.0784209	-0.105487						0.0857123	0.234877	-0.0303103	-0.0621576	0.225567											0.224083	0.248518	0.176379	-0.154261	0.418643	1.15971
AKAP10	0.0535141	0.0928646				-0.00281087	0.0474675	0.318048	0.0889484	-0.0539889	-0.0268196	-0.0864801						-0.255267	-0.0195556	-0.105439	-0.223054	-0.314862	-0.0533003	-0.0482605	-0.094999	-0.005177	0.0471846	0.930584	0.0273478	0.674733
AKAP11			0.389361	0.135723	-0.235717	-0.129592	-0.103494						0.17515	0.118859	-0.247097	-0.27552	-0.179737	-0.191793	-0.0594788	-0.00219168	-0.0546751	0.101575	-0.229152	0.0908333	-0.0484682	0.103768	0.299327	1.03888	0.86597	0.995069
AKAP12	-0.957947	-0.479834	-0.555581	-0.57097	0.334214	-0.990811	-0.701825	-0.465998	-1.36934	-0.291774	0.336774	1.0682	-0.20298	1.56435	0.427399	0.377382	-0.849833	-1.29279	0.258077	-0.980912	0.0916157	-0.299648	-0.743057	0.388666	0.138395	-0.786108	-0.608704	1.25144	0.198432	0.814611
AKAP13	0.095563	0.228213	-0.00573107	0.427406	-0.129364	-0.165431	-0.158039	0.361843	0.074592	0.0732953	0.0690314	-0.272023	0.329985	0.146796	-0.196997	-0.219097	0.1363	-0.0617228	-0.0495687	-0.0679836	-0.191583	0.185758	0.0278135	0.0621556	0.019874	0.0982941	0.0270731	1.03578	0.978449	1
AKAP17A	0.189759	0.106818	-0.0942516	-0.0352647	0.329597	0.300201	0.165535	-0.259871	-0.127428	0.132779	0.0201378	0.284525	-0.107709	-0.114233	-0.0825979	0.13211	0.132074	-0.129411	-0.162917	0.0957024	-0.141297	-0.0889977	-0.0589717	-0.236978	-0.231042	-0.044415	0.0278066	0.84012	0.009315	0.632979
AKAP2	-0.15045	-0.412398	-0.151793	-0.266212	0.412838	-0.0543599	0.00453082	0.125023	0.034141	-0.149266	-0.0752341	0.340173	-0.0159246	-0.137418	0.530998	0.128644	-0.141261	-0.188605	0.354928	-0.0563854	0.345415	-0.269898	0.0109941	0.442902	-0.132312	-0.0266687	0.0977093	1.10802	0.116426	0.766658
AKAP8	-0.175661	0.00418449	-0.0660446	0.00234764	-0.226088	0.0385453	0.0696198	-0.372783	0.0558016	-0.0607141	-0.00319245	0.188237	0.110964	-0.0234329	-0.535124	-0.00823347	0.0594059	-0.0235712	-0.00524464	0.0117138	-0.00482882	0.137189	0.18793	-0.0893824	0.185191	-0.202874	0.147022	0.995602	0.498001	0.92102
AKAP8L	0.116323	0.0649612	0.017012	-0.0309876	0.414958	0.068963	0.0485655	-0.0856221	-0.00577968	0.0447185	0.0102595	0.109176	-0.0303392	-0.0990292	0.18176	0.327624	0.0443616	-0.0987475	0.110943	-0.0104003	-0.0875517	-0.0435912	-0.146486	-0.292562	-0.158338	-0.0479396	-0.103227	0.931788	0.0263302	0.672124
AKAP9	0.267906	0.0911197	0.1039	0.150015	-0.295333	0.0601529	-0.0057136	0.209346	0.190747	-0.0247972	0.0576629	0.0389557	0.185682	0.0212131	-0.489156	-0.0701944	0.117451	0.000815419	-0.137806	0.078596	-0.028984	0.157705	0.0229648	0.0123208	0.0228215	-0.113072	0.018437	0.953231	0.369771	0.896039
AKR1A1	0.401665	0.0746529	0.198466	0.0599188	0.0313624	0.0512903	-0.207925	0.244627	0.022035	-0.0104887	0.116782	-0.187148	0.0480186	0.00365735	0.22785	0.162786	-0.143374	-0.229734	0.0113363	-0.291283	-0.0182875	-0.152929	-0.344118	-0.32026	-0.38554	0.123577	0.0249402	0.95705	0.0812675	0.725327
AKR1B1	1.02987	-0.972062	0.579853	-0.6372	-0.202759	0.0412116	-0.689845	-0.972911	-0.819055	0.170491	-0.05386	-0.401013	-0.811905	-0.398204	1.0098	2.13953	-0.176562	-0.095444	-0.0226984	-0.487765	0.0581297	-0.843447	-0.82293	-1.24037	-1.45962	0.421619	0.388276	0.94303	0.685011	0.96813
AKR1B10	1.02972	0.644855	0.374515	0.536103	-1.50206	0.517745	-0.89142	-0.0413291	0.743207	0.0813603	-0.487527	-0.806166	0.768558	-0.325576	-0.454322	-0.904478	0.215318	0.399717	-0.70339	0.0928651	-0.0737372	0.376686	-0.514114	-0.757708	-0.648007	-0.107754	0.461447	0.655883	0.287929	0.853741
AKR1C1	0.818772	-0.649691	0.948917	-0.382285	-0.790396	0.461102	-0.334315	-0.856101	-0.630847	0.587668	0.379109	-0.466049	-0.708687	-0.285423	0.128014	1.02066	0.85454	0.309233	0.0467721	-0.307482	0.129899	-0.693383	-0.316147	-1.36565	-1.31867	0.20648	0.509877	1.1607	0.80786	0.98489
AKR1C2	1.21667	-0.826908	1.15532	-0.152365	-0.414923	0.626253	-0.124963	-2.27312	-0.355126	-0.0631642	0.105858	-0.635355	-0.706604	-0.637926	-0.211506	1.51502	0.648869	0.0638923	0.186195	0.135094	0.281759	-1.12626	-0.934726	-1.84412	-1.52993	0.212527	0.465179	0.991461	0.3138	0.864728
AKR1C3	1.25374	-0.0107958	0.26445	-0.0506638	-0.505008	0.427713	-0.145534	0.186579	-0.249834	0.624644	0.0466132	-0.322728	0.0436004	-0.527227	0.156077	-0.345218	0.584671	0.679666	0.388493	0.273426	0.194509	0.0638632	-0.327812	-0.820152	-1.43553	0.0538051	0.890625	1.04945	0.850014	0.992777
AKR1D1	0.909898	-0.877536	0.669956	-0.915102	-1.46231	0.455759	-0.636893	-0.66441	-1.08681	0.765859	0.63936	-0.793872	-1.31235	-0.449201	-0.0244346	1.25751	1.25156	0.419392	0.249531	-0.685378	-0.0821976	-0.533529						1.46886	0.629796	0.959179
AKR7A2	0.0839557	-0.045963	0.0454873	-0.0758032	0.0847265	-0.196951	-0.0939919	0.0983978	-0.20287	0.0728289	0.0381411	0.0807255	-0.0734924	0.205326	0.252419	-0.0124998	0.0419049	-0.128234	-0.116528	-0.00978973	-0.0259701	-0.0187097	0.0498815	-0.251763	-0.0361804	0.0572667	0.0336032	1.04093	0.685011	0.96813
AKT1	-0.0195789	-0.0808307	0.00502144	-0.0665056	0.383831	0.0674648	0.0555982	-0.211412	-0.123431	0.150838	0.187567	0.175116	-0.0355468	-0.0275243	0.246794	0.125958	-0.0983024	-0.0227537	0.204433	0.0428793	0.141587	-0.0418612	-0.142351	-0.0232301	-0.056623	-0.0569451	-0.00426469	0.98077	0.725253	0.975443
AKT1S1	-0.108657	-0.222428	-0.104846	-0.157712	-0.234311	-0.0395596	0.0569596	0.201661	0.327133	-0.0971866	-0.105547	0.0233129	-0.0077509	-0.241398	-0.477837	0.0612541	-0.15082	-0.00766545	0.104152	-0.000250554	0.08648	0.0877891	-0.119911	-0.196923	0.0480609	0.0431772	-0.203947	1.07527	0.145482	0.792293
AKT2	0.0165305	-0.0238377	0.0803101	-0.12254	0.513844	0.0926104	0.0127167	0.0676518	-0.182664	-0.0276098	0.175974	-0.0852312	-0.100932	0.00414359	0.327332	0.179162	0.00407372	-0.192552	0.184349	0.0282258	-0.0216153	-0.0828102	-0.0630524	0.0456715	0.0808774	0.243753	0.0406784	0.99976	0.685011	0.96813
AKTIP	0.0745393	0.129472	0.423284	0.532661	-1.39913	-0.0299148	0.0303161	0.260831	0.0317893	0.0677855	0.198049	-0.18747	0.712164	0.41656	-0.136256	-0.0951884	0.389199	0.0184484	-0.266325	0.0606355	-0.184334	0.329874	0.196362	-0.0159091	0.234864	0.235687	-0.247194	0.992866	0.850014	0.992777
ALAD	0.656412	0.0972303	0.277075	0.478863	-0.00237809	0.866675	-0.294441	0.398416	0.0136089	0.188175	-0.337665	-0.0502404	0.172788	0.0513714	0.378381	0.118274	-0.115342	-0.246432	0.0535555	-0.171219	-0.379589	0.0802701	-0.241762	-0.0962324	-0.322681	0.056949	-0.246644	0.814851	0.0477979	0.687913
ALAS1						-0.108869	0.0610151											-0.134675	-0.0331996	-0.143315	0.0483299	-0.0922432						0.95375
ALCAM	0.222249	0.179517	0.0946276	-0.0171119	-0.209682	-0.332711	-0.318501	0.260686	-0.00876358	0.122227	-0.0943808	-0.217957	0.615291	0.344838	-0.0127607	0.203413	0.104532	-0.0971949	-0.382096	-0.211541	-0.245673	0.211887	-0.136369	0.0806146	-0.34471	-0.156494	-0.0162679	1.0018	0.725253	0.975443
ALDH16A1	0.0818831	0.122774	0.0651142	0.0310087	0.218751	-0.18834	-0.0958065	0.180734	-0.121705	0.0459066	0.0343721	0.0401379	-0.148898	-0.0617405	-0.0104976	-0.114869	-0.0308051	-0.224024	0.209409	0.0814153	0.0566671	0.0234821	-0.114908	-0.325213	-0.0366482	0.17582	-0.156646	0.942284	0.263455	0.845865
ALDH18A1	-0.0485947	-0.123254	-0.148388	-0.153937	-0.357675	-0.21203	-0.0795706	-0.0645102	0.376125	-0.262473	-0.0792866	-0.0562957	0.119287	-0.00807969	-0.277758	0.187337	-0.182516	0.0824337	0.0238049	0.0105701	0.264452	0.0210152	-0.0335735	0.284769	-0.138639	-6.43237e-05	0.0784642	1.11237	0.00767992	0.632979
ALDH1A1	0.515221	-0.614463	0.988691	0.041228	0.581751	-1.41598	0.281107	-0.226133	-1.17269	0.0252939	-0.773413	1.19248	-0.973033	-0.598489	-0.730503	-1.06241	-0.539489	0.241149	-0.548806	-1.11882	-1.3959	-1.0543	-0.620093	-0.0387896	0.337394	0.00265875	-0.189072	0.55296	0.0919316	0.759323
ALDH1A2			-0.191677	-0.223994	-0.19974	-0.0183554	-0.119227						0.0102446	-0.452151	-0.465922	0.805601	0.00252731	-0.0532526	-0.156508	0.436853	-0.109591	-0.0279077						1.11041	0.254412	0.845865
ALDH1A3	-0.300664	-0.016444	-0.652965	0.0144397	-0.288261	-0.0324798	-0.108514	0.505863	-0.097689	0.105518	0.394107	-0.733741	-0.588373	-0.355713	-0.377776	-0.00268379	-0.504019	-1.52299	-0.490465	-0.591739	-0.0675946	-0.55016	-0.352257	-0.358633	0.0938028	-0.621908	0.0915655	0.841679	0.569618	0.944745
ALDH1B1	-0.166527	-0.369686	-0.142948	-0.499014	0.905902	0.0311209	-0.112641	-0.114055	0.583787	-0.519477	0.0691198	1.01729	-0.132995	-0.667159	0.364707	0.321385	-0.156292	0.0852658	-0.632326	0.235011	0.208916	-0.037424	0.0380885	-0.429754	-0.435053	0.257246	-0.0958273	1.10441	0.464	0.91955
ALDH1L1	-0.174701	0.556069	-0.166539	-0.489079	-0.887523	-0.256719	-0.18123	-0.0197647	0.14767	-0.0892837	0.920879	-0.200368	0.0178742	1.19434	-0.777785	-0.655136	-0.926072	-0.552466	-0.252273	-0.593733	-0.0248565	0.247914	-0.395512	-0.0395747	0.651704	-0.613702	-0.644616	1.02555	0.725253	0.975443
ALDH1L2	0.0350938	-0.584597	0.143922	-0.0453662	0.00897294	-0.263741	-0.34573	0.211903	-0.203974	-0.066495	-0.827987	0.148798	0.297161	0.0602193	0.0142463	0.0174168	0.0789339	0.127014	0.77979	-0.0541013	0.662734	-0.424421	0.323939	0.829361	0.330463	-0.655507	-0.0573291	1.08293	0.145482	0.792293
ALDH2	0.277102	0.154372	-0.170278	0.461623	-0.230838	0.101867	-0.0958463	0.00748586	0.0496756	-0.0446482	-0.342253	-0.0978937	-0.104399	-0.662755	0.264497	0.113052	-0.0305902	-0.0137623	-0.00817412	-0.099408	0.156795	-0.372005	0.122508	0.378409	-0.0451985	0.129911	0.357972	0.924769	0.645586	0.959179
ALDH3A1	1.04949	-0.25147	0.428971	-0.528154	-0.452552	0.202959	-0.253902	-1.15486	-0.804591	0.906417	0.221833	-0.707335	-0.722973	-0.571196	0.274586	-0.668037	0.642743	-0.0101735	0.165697	-0.109998	-0.260365	-0.507182	-0.714592	-0.925082	-0.577598	0.62775	1.89073	0.912374	0.287929	0.853741
ALDH3A2	0.362896	-0.0886875	-0.0700776	-0.036566	0.0623204	0.144183	-0.136511	-0.300381	-0.486915	0.558339	0.260359	-0.186131	-0.233121	0.0152407	0.0885089	-0.14209	0.73488	0.168707	-0.38602	-0.0745791	-0.136381	-0.276249	0.0092487	-0.178787	-0.307195	0.475315	0.311601	0.953355	0.431256	0.908655
ALDH4A1	0.105912	0.299693	-0.125113	0.105579	-0.31334	0.196623	-0.0177451	0.212271	0.439488	-0.0175926	0.047539	-0.231719	0.116255	-0.16854	-0.153141	0.066521	0.176731	0.0242842	-0.329445	-0.0798869	-0.151309	0.0265977	0.0139527	-0.0363537	-0.203613	0.261502	0.124794	0.94183	0.645586	0.959179
ALDH5A1	0.721951	-0.129372	0.218379	0.00958071	0.540599	0.0507764	-0.0513262	0.0842582	-0.374524	0.505006	0.122184	-0.00400248	-0.224606	-0.212383	0.460199	0.309677	0.00236253	-0.277784	-0.112892	-0.126767	-0.296747	-0.349519	0.0192546	0.221097	0.194893	0.148277	-0.104565	0.964868	0.198432	0.814611
ALDH6A1	0.349808	0.522824	0.0563158	0.0237719	0.194087	-0.0959618	-0.21486	0.31741	0.00329549	-0.0326966	-0.134028	-0.0862881	0.124881	-0.281562	0.350187	-0.111795	0.0627292	0.129081	-0.0604101	-0.235777	-0.0541593	-0.259456	0.0337075	0.299361	-0.12134	0.000373642	0.0394323	0.951004	0.263455	0.845865
ALDH7A1	0.0663504	0.180463	0.121047	-0.156327	0.303436	-0.135567	0.27258	0.000354019	-0.22589	-0.193251	0.251783	0.20095	-0.223395	-0.0603294	0.023608	-0.0437453	0.0966541	-0.225749	-0.0884345	0.0536302	-0.0910032	-0.254324	0.08112	-0.149701	-0.216803	0.179036	-0.100972	0.873313	0.0715719	0.725327
ALDH9A1	-0.0949084	0.137046	-0.078451	0.167702	0.136098	0.0279417	-0.038468	0.465332	-0.0137993	-0.182799	0.0655717	-0.0992175	0.0185958	0.184439	0.107795	-0.0502979	-0.0465217	0.0319141	-0.0733466	0.0259916	-0.0430901	0.037545	0.18138	-0.117984	-0.185508	0.0979175	-0.00906398	0.984064	0.645586	0.959179
ALDOA	-0.0689574	-0.0517557	0.0692008	0.00448344	0.136097	0.188476	0.0261473	-0.066842	-0.0479029	0.0861775	0.324654	-0.192829	-0.195971	0.0952717	0.150538	-0.124546	-0.049434	-0.152403	-0.165418	-0.00676027	0.089392	-0.0175498	-0.0471799	-0.16979	-0.0935565	-0.00689806	0.00690041	0.950205	0.161846	0.792994
ALDOC	-0.00120376	0.298115	0.130114	0.232451	0.105468	0.0835283	0.0295615	0.199458	0.0166519	0.0540442	0.14815	-0.245079	0.208159	0.137966	0.142951	-0.0721265	-0.0642954	-0.134889	-0.0960655	-0.029311	-0.173218	-0.0898285	-0.210067	0.0389584	-0.0905165	-0.16389	-0.149092	0.886579	0.0263302	0.672124
ALG1	-0.00461836	-0.245646	-0.156777	-0.00779138	0.47523	-0.190563	-0.118785	0.0799476	-0.222153	0.301894	0.108398	0.110154	-0.205954	0.212328	0.367716	0.364493	0.103065	-0.119163	0.146387	-0.118512	0.101905	-0.360188	-0.0627497	0.303574	0.261568	0.149004	0.134079	1.17126	0.145482	0.792293
ALG11	0.226124	-0.197568	-0.200505	-0.0305868	0.445038	-0.139381	0.112083	0.441988	-0.12216	0.185811	0.155559	0.216393	-0.364691	0.0488347	0.533061	0.459663	0.00238461	-0.164809	0.0263764	-0.0270955	0.0160316	-0.404365	-0.431302	-0.289189	-0.596503	0.0868334	-0.4262	1.02797	0.766249	0.98489
ALG12			0.0998794	0.239211	0.400756								0.138163	0.218908	0.509896	0.393594	0.217756											0.986025	1	1
ALG13																							0.339898	0.172446	0.102253	0.156933	0.148692
ALG2	0.13323	-0.199627	-0.0903076	-0.0409995	0.30551	0.119542	-0.000666569	0.113823	-0.112684	0.0577932	-0.0368779	-0.147595	-0.0498303	-0.0774382	0.310283	0.229059	-0.103568	-0.189787	0.0833956	-0.0591702	0.0701564	-0.0947208	-0.233485	0.00418919	-0.179749	0.0242478	-0.319553	0.963373	0.341094	0.887131
ALG5	0.00290003	-0.342183	-0.227196	0.0445008	0.266131	-0.157931	-0.106943	-0.0944542	-0.315291	0.0489846	0.231143	0.116259	-0.145476	0.102103	0.366803	0.340126	0.028368	0.0601561	0.0327882	-0.241945	0.0734402	-0.378016	-0.217515	0.233499	-0.144278	0.0726628	-0.159448	1.1079	0.341094	0.887131
ALG8	0.231862	0.142427						0.1433	-0.123623	0.244955	0.24366	0.171238																0.989035
ALG9	-0.049058	-0.0798131	-0.334637	0.12903	0.116008	-0.278832	-0.112973	0.314966	0.0682113	-0.205577	-0.252153	-0.0134779	-0.38617	0.167757	0.514995	0.245817	0.0645098	0.169266	-0.00874981	0.00710675	0.148852	-0.335361	0.0178828	0.598104	0.236402	0.246207	0.149133	1.13946	0.0628064	0.7045
ALKBH1																							0.155291	0.113458	-0.0483474	0.0496658	-0.199051
ALKBH4			0.252753	0.381251	-0.0330373								0.159141	0.00333544	0.385923	-0.129322	0.0548466						0.561023	0.0674999	-0.249111	0.199843	-0.0629417	0.875646	0.573427	0.944745
ALKBH5	-0.101429	0.387843	0.08564	-0.00692281	0.0542295	-0.253854	0.130892	-0.461061	0.0326264	-0.39116	-0.547049	0.17866	0.0225209	0.0566532	-0.20998	0.0817656	-0.148309	0.0726816	0.00436143	-0.119802	-0.24507	-0.0471794	-0.0463142	-0.0845659	0.168963	-0.377854	0.0365085	0.932402	0.198432	0.814611
ALOX15B	0.643127	-0.224929	0.670454	0.341515	-0.159852	-0.39323	-0.514239	-0.390174	-0.535746	0.200234	0.335391	-0.371721	0.156652	0.0788824	0.120974	-0.173157	0.240574	0.234203	-0.125643	0.315858	-0.232552	-0.840853	0.4836	-0.488345	-0.373989	0.388311	0.477585	1.1973	0.725253	0.975443
ALS2
ALS2CL	0.107211	0.156643	-0.421297	-0.462726	-0.423398	0.02985	-0.0861298	0.411332	0.0634221	-0.0582323	0.0830515	-0.072347	-0.321457	-0.370033	-0.650378	-0.133119	-0.548487	-0.0485609	0.0269874	-0.0119667	-0.0518766	-0.000735009	0.0151997	-0.0313367	0.073458	0.204658	0.179987	1.04571	0.569618	0.944745
ALYREF	-0.117673	0.00808144	0.131024	0.0867909	-0.00623579	0.0424957	0.141695	-0.202419	0.0102803	0.0601575	-0.0654613	0.171076	0.133078	0.106471	-0.12864	-0.262897	0.0200297	0.246461	0.00430688	-0.00561193	0.0427535	0.0416117	0.120748	-0.0606206	0.139907	-0.155873	0.145884	0.99194	0.850014	0.992777
AMACR	0.277864	0.344979	0.335397	-0.346797	0.743922	0.218933	-0.118176	0.77123	-0.000660443	-0.381849	-0.374167	0.227108	-0.346158	-0.653217	0.492889	0.549631	-0.33839	0.0433265	-0.273019	0.133038	0.360629	0.0579479	-0.251768	0.0109486	0.0897925	0.0836344	-0.210002	0.840473	0.218722	0.834914
AMBRA1			0.268649	-0.0672877	0.300061	0.587163	0.167203						0.517056	0.178312	0.335814	0.628686	-0.191676	0.336115	0.784611	0.192904	0.186014	0.1447	-0.163679	-0.537114	-0.0124464	-0.443717	-0.223738	0.939303	0.553148	0.944745
AMD1			-0.119538	0.322745	0.200419								0.353738	0.276666	0.0823682	0.106972	0.0158487											0.937281	1	1
AMDHD2						0.0443506	0.172293											0.298632	0.346209	0.611858	0.278941	0.202741	0.609903	-0.406311	0.693897	0.196552	0.47531	1.15998
AMFR			-0.0709319	0.242048	-0.0120669	-0.313321	-0.0628298						0.0741064	0.0959456	-0.00886564	0.118909	0.00347136	-0.0139277	-0.0985027	-0.109395	0.00375543	-0.192744	0.00750239	0.12476	0.0897195	0.0695035	0.0296457	1.04996	0.305599	0.864728
AMOTL1	0.0568431	-0.13787				0.260723	-0.305536	0.254769	0.0810916	0.217759	-0.152152	-0.145449						0.147842	1.21652	0.620708	0.733638	-1.10969	0.136179	-0.00054449	0.218774	-0.0486988	0.232715	1.13946	0.410733	0.908655
AMOTL2			-0.132059	0.355083	-0.198557	-0.0823582	-0.291291						0.231812	0.113841	-0.241707	-0.199352	0.061762	0.353361	-0.0141988	-0.195699	-0.363529	0.326201						1.11407	0.767899	0.98489
AMPD2	0.241529	-0.144208	-0.0535823	-0.243509	0.348965	0.251393	-0.0303273	0.0932805	-0.0122798	0.0466076	-0.00655134	0.0739903	-0.307418	-0.245317	0.244807	0.59849	-0.0915113	-0.287391	0.274542	0.109398	0.14947	-0.345965	0.0565313	0.144747	-0.225475	0.148007	0.119061	1.0685	0.80786	0.98489
AMPD3	-0.159424	-0.452694	-0.154621	0.0188846	0.448553	-0.0775511	-0.125603	0.0932348	-0.435045	0.215977	0.230094	-0.283508	-0.244871	0.0285126	1.1569	0.123289	0.319877	0.0378914	0.194182	-0.0628722	0.179234	-0.413189	-0.229403	-0.344911	-0.353055	0.4515	-0.16042	1.11636	0.569618	0.944745
AMZ2	-0.364135	-0.254076				0.0383168	0.0644893	0.0789918	0.206319	-0.00940041	-0.115631	0.194809						0.0792536	0.133304	0.114334	0.121759	-0.0100101						1.15243	0.0539461	0.691941
ANAPC1	-0.0129395	-0.191957	-0.081459	0.206513	0.191199	0.0830279	0.160058	0.442779	0.423985	0.000979088	-0.0739834	-0.0111039	-0.128385	0.0262603	-0.0102239	0.0807229	-0.0754248	0.109447	-0.0239472	0.272824	0.0814192	0.100249	0.206593	0.105803	-0.0604606	-0.130127	-0.00576265	0.953029	0.978449	1
ANAPC16			0.330325	-0.060822	-0.343264								0.284778	0.242707	-0.413298	0.468513	-0.104598						0.206216	0.091776	0.492159	-0.14541	0.164702	1.18615	0.692308	0.974446
ANAPC2			-0.127659	-0.184956	-0.33791								0.046707	-0.0919275	-0.49456	-0.222493	-0.272054						0.037277	-0.0757892	0.187489	-0.20953	-0.0356442	1.07259	0.370629	0.896039
ANAPC4			0.205855	0.0204753	0.357867								-0.284027	0.022863	3.12458	0.282089	1.29425						-0.0866214	-0.22414	-0.032734	-0.180652	-0.11979	0.831891	0.370629	0.896039
ANAPC5	-0.20913	0.0258254	-0.000668697	-0.212892	0.00558414	-0.00151584	0.128477	0.139102	0.279983	-0.0664006	-0.0248632	0.0399987	0.0138038	-0.0556783	0.0674409	0.13359	-0.168015	0.230278	0.126703	0.219626	-0.0153529	0.250439	0.260359	0.256678	0.180154	-0.083166	0.27732	1.09491	0.0548945	0.691941
ANAPC7	-0.399426	0.049941	0.111551	-0.236342	-0.106955	0.137265	0.0512022	-0.22349	0.0927821	-0.314323	-0.169105	-0.117203	-0.0742259	0.140837	0.397132	-0.0305009	-0.169949	-0.00658442	0.0751952	-0.0175878	0.13365	-0.0903867	0.209828	0.141453	0.232564	-0.115789	0.161931	0.957917	0.464	0.91955
ANGEL2						0.135241	0.303116											0.130953	0.444868	-0.132314	0.00850135	0.0680982	0.131918	0.0887698	0.161204	-0.252041	0.268663	0.927027
ANGPTL4
ANK3	0.128255	0.206509	0.187524	0.333895	0.0915717	0.03152	-0.0583225	0.348432	0.157545	0.0097584	0.135864	-0.0145683	0.458115	-0.0689667	-0.0534364	0.0687301	-0.166411	0.0140867	-0.286365	-0.00186448	-0.0757317	0.0837142	-0.0799015	-0.0323102	-0.0891313	0.152194	-0.307979	0.909742	0.0628064	0.7045
ANKFY1	0.0622944	0.0734138	0.262531	0.0253394	0.125087	0.0164183	0.122708	-0.0349118	-0.238437	0.0843993	0.275264	-0.00731951	-0.00879168	0.21241	0.262242	0.161747	-0.0523175	-0.143452	0.197755	0.0109279	0.0559924	-0.0755841	-0.163821	-0.164056	-0.188349	0.282522	0.0885606	0.951576	0.2404	0.837281
ANKH						-0.00134342	0.0210895											0.340363	0.551469	0.178253	0.328223	-0.117388						1.2469
ANKHD1	-0.173256	0.059994	-0.0503883	0.0849685	-0.218164	-0.102473	-0.0175204	-0.0999452	0.10768	-0.053634	-0.0918255	-0.0650946	0.239504	0.0683317	-0.331863	-0.0819156	0.111064	0.00434179	-0.126178	0.035618	-0.148302	0.229598	0.0848346	-0.0648321	0.0868464	-0.102613	-0.0713798	0.993888	0.464	0.91955
ANKIB1	0.404024	-1.08924	0.139921	0.115188	0.346756	-0.13169	-0.0694531	-1.49359	-1.49138	-0.0463421	0.287557	-0.344587	-0.037738	0.0198509	0.306354	0.390482	-0.245834	-0.267543	0.241514	-0.231575	-0.0188334	-0.201079	-0.17795	0.0227742	-0.211613	0.0918369	0.0276772	0.896746	0.263455	0.845865
ANKLE2	-0.0754914	-0.0389307	-0.0769146	0.271573	-0.00771251	-0.151452	-0.0881785	-0.0960863	-0.332609	-0.0751504	0.169189	0.179804	0.0147409	-0.0625967	0.254295	-0.00478842	0.0908408	0.0482712	-0.0362559	-0.157274	-0.0376548	-0.0691109	-0.114207	0.275369	0.248409	0.0275301	0.073024	1.05736	0.263455	0.845865
ANKMY2	0.170335	0.0786275	0.0874615	0.147894	0.197242	0.0917207	0.0638336	0.0198079	0.212073	0.00527562	0.154343	0.190532	0.146788	0.0252543	-0.192913	-0.00475449	-0.150214	-0.0615916	0.00840148	-0.0735998	0.130587	0.077071	-0.088434	-0.218788	0.238117	-0.0260406	0.13297	0.947622	0.0812675	0.725327
ANKRD13A	0.467842	-0.550607	0.1409	0.180158	0.31881	0.0357887	-0.114684	0.040434	-0.519039	-0.437354	-0.714041	-1.08748	0.155254	0.0238672	0.325433	0.12557	0.0948542	-0.0795542	0.116154	-0.00014248	0.0245906	-0.171081	0.0258521	-0.0686201	-0.01239	0.333762	-0.0758869	0.914441	0.218722	0.834914
ANKRD13D			0.632024	0.130316	0.308261	0.157037	0.0976755						0.272438	0.381455	0.599594	0.129974	-0.245729	-0.176229	0.28633	-0.0444307	0.049263	-0.254724	-0.319929	-0.224805	-0.283376	0.315789	-0.592655	0.869665	0.11855	0.774069
ANKRD17	-0.129574	-0.0309906	0.0512713	0.250149	-0.0278358	-0.0531162	0.00327202	-0.0394324	0.0596573	-0.0125216	0.0177257	0.00918746	0.27547	0.0977687	-0.162195	0.0182842	0.144093	0.0902916	-0.00413055	-0.0014989	-0.0587196	0.232777	0.130924	0.0407042	0.0962056	-0.0191601	0.057825	1.04054	0.198432	0.814611
ANKRD22	0.307831	-0.0314169	-0.107299	0.895606	-0.781167	-0.185841	-0.545952	0.19873	-0.196086	0.344758	-0.369241	-0.617792	0.476916	-0.164471	-0.238905	-0.464852	0.488412	0.898997	-0.397238	-0.313419	-0.317133	0.02671	-0.160121	0.0563503	0.157477	0.523476	-0.0302019	1.00845	0.725253	0.975443
ANKRD23	-0.0319926	-0.727553	0.100652	0.164219	0.203429	-0.175312	-0.0322806	-0.72008	-0.387273	-0.137108	0.166348	0.203307	0.197435	0.146728	0.47031	0.0448637	-0.0781139	-0.0191346	0.130828	-0.0932084	0.244397	0.0712703						1.0742	0.534912	0.936247
ANKRD27						-0.260712	-0.297466											0.0321236	-0.0851368	0.0251455	-0.21173	0.116552						1.23476
ANKRD28	-0.0726474	0.042839	-0.0407396	-0.163311	0.0946613	-0.111172	0.045989	0.0122804	-0.0448268	-0.0122152	-0.0443217	0.0266982	0.02711	0.18031	0.481161	-0.24987	-0.121884	-0.0791152	-0.0170224	0.163978	-0.0780282	0.0325599	-0.22867	-0.348012	-0.18439	0.281736	-0.254833	1.007	0.725253	0.975443
ANKRD35																							-0.135083	0.0123502	0.100773	0.91469	-0.433524
ANKRD40						0.0324663	-0.0563816											0.0884979	-0.062144	0.0213638	0.0369458	0.229914						1.03448
ANKRD46																							-0.158312	0.0859271	-0.314939	-0.124611	-0.183858
ANKRD49	-0.174878	-0.149215	0.0897514	0.0434442	-0.0607967			0.267069	-0.1894	-0.121425	-0.123725	-0.086263	0.101188	-0.0204087	0.0900258	-0.028016	-0.0371797											1.01974	0.594073	0.951459
ANKRD50	0.0627182	0.397074	0.166033	0.0162295	-0.481019	0.0990194	-0.0143376	0.20912	0.469238	-0.104461	0.169228	0.133951	0.134227	-0.051194	-1.05355	-0.13341	-0.0624049	0.0768372	0.0418682	-0.0784721	0.120968	0.171999	0.315068	0.294257	0.291787	-0.103671	0.130325	1.04458	0.766249	0.98489
ANKRD52			0.0739188	0.0737728	-0.119686	-0.294922	0.145625						0.290212	0.0989951	0.133861	-0.0152156	-0.267528	-0.0178302	-0.110093	0.023161	-0.252885	0.13918						0.95277	0.859141	0.995069
ANKRD54	-0.158076	-0.321691	0.0659894	-0.100535	0.305076	0.0372105	-0.0754614	0.0109923	0.237282	0.100872	0.0569691	0.193041	0.0975323	-0.0254491	0.198892	0.211502	0.24589	0.134464	0.0674241	0.0638277	0.0364899	0.00580582	-0.0571759	-0.00880233	-0.0277739	0.428113	0.04266	1.10274	0.0628064	0.7045
ANKS1A	-0.0575573	-0.158007	-0.0856022	0.0376689	0.0331409	0.049818	-0.111257	0.0330606	-0.347022	-0.269594	-0.27226	-0.337988	-0.025093	-0.174845	-0.250172	0.251425	0.0480318	-0.436252	0.0726076	-0.0594089	0.146029	-0.188859	-0.100378	-0.263789	0.054573	0.0632464	-0.125293	0.962409	0.431256	0.908655
ANKZF1	-0.0956608	0.039294	0.159021	0.0640032	0.144681	0.0108296	0.19475	0.138759	0.0088387	-0.173799	0.0119995	-0.0823357	0.10547	0.0559346	0.145297	0.023103	-0.0529647	0.212277	-0.011758	0.099827	-0.121822	0.1156	0.121299	-0.107873	0.0438816	-0.100333	-0.0076401	0.968315	0.218722	0.834914
ANLN	-0.895406	-0.134297	0.403911	-0.186143	-1.0276	-0.518191	0.222307	-1.06745	-0.232779	-0.308813	-0.513365	0.36233	0.156973	0.0475898	-0.730863	0.0242551	-0.0864906	0.164015	-0.304204	-0.232022	-0.386083	0.0747848	0.589822	0.115115	0.520048	-0.755761	0.496311	1.11344	0.464	0.91955
ANO1						-0.0518114	-0.158365											-0.0199041	0.630143	-0.0610557	0.236498	1.06618						1.26715
ANO10	0.216481	-0.287764	-0.18493	0.269091	-0.0302151	-0.685307	-0.456626	0.810819	-0.100299	-0.0142212	0.058938	-0.210523	-0.025698	0.192334	0.36974	0.0277053	0.148731	0.103985	-0.333374	-0.340758	-0.395901	-0.0688596	-0.0225625	0.579343	0.0674152	0.297833	-0.128417	1.14209	0.198432	0.814611
ANO6	0.189554	0.260902	-0.0478127	0.0338714	-0.169925	-0.117478	-0.0796956	0.258236	0.0157732	0.1803	0.156209	0.0143882	-0.0469601	-0.114248	0.630738	0.185942	-0.0059797	-0.261962	-0.178465	-0.0562676	0.0334287	0.00245323	-0.114375	0.0841004	0.0135511	0.165048	-0.198772	1.04375	0.892562	0.995069
ANP32A	0.0101053	0.193651	0.209394	-0.0440814	0.188542	0.197913	0.23156	-0.1859	0.307107	0.0160712	-0.049062	0.204633	0.008399	-0.0182016	-0.175766	-0.07016	-0.0014417	0.0547107	-0.196006	0.0579579	-0.0838362	0.0974058	0.047574	-0.335132	0.0377647	-0.139738	-0.0210116	0.868458	0.0190129	0.670542
ANP32B	-0.300863	-0.00490404	0.0962273	-0.0755335	-0.0846772	0.0727155	0.207493	-0.226715	0.197669	-0.0888071	-0.168464	0.013201	0.137262	-0.018449	-0.569282	-0.128089	-0.044707	0.029639	-0.229367	0.10083	-0.196918	0.172729	0.357977	-0.251536	0.473788	-0.366446	0.227839	0.981681	0.850014	0.992777
ANP32E	-0.458149	-0.00712367	-0.000454176	-0.216576	-0.133869	0.175057	0.291916	-0.541661	0.191018	0.0309431	-0.340303	0.325814	-0.0942467	-0.141517	-0.527211	-0.147954	0.0516619	0.197341	-0.0107549	0.159626	0.0817906	0.159277	0.257085	-0.137547	0.0204955	-0.596693	0.0458587	1.02303	0.892562	0.995069
ANPEP
ANTXR2			-0.0972185	0.406697	-0.307976	-0.389108	-0.614842						0.478082	0.0974973	0.173859	0.192495	-0.445881	-0.341985	-0.0192271	-0.256431	0.0837561	-0.180557	0.886608	0.681511	2.14991	0.421063	-0.0106321	1.32452	0.0806244	0.725327
ANXA1	0.339662	0.190709	-0.137465	0.896022	-1.16931	-0.534787	-0.825468	0.863061	-0.502891	-0.332516	-0.351318	-1.11817	0.912566	0.377558	-0.268878	-1.48521	0.0295699	0.113287	-0.778892	-0.230092	-0.844726	0.69535	-0.1424	0.337616	-0.0439332	0.344387	-0.460497	0.966753	0.892562	0.995069
ANXA10	-0.67433	-0.140459						-0.428433	1.04909	-0.584932	0.451641	-0.34742																1.04245
ANXA11	0.0754236	0.23944	-0.048524	0.0701675	-0.0632962	0.0115154	0.048829	0.0887772	0.0329066	-0.00107011	0.0137213	-0.298474	0.149825	-0.175777	-0.169933	-0.00900715	-0.225875	-0.547099	-0.312585	-0.258608	-0.321712	0.0869266	-0.255377	-0.212064	0.14194	0.0121151	-0.0639722	0.891446	0.0715719	0.725327
ANXA2	0.0732825	0.140759	0.0511879	0.176534	-0.228399	-0.0479476	-0.249784	0.391419	0.0656094	0.119178	0.0752064	-0.291043	0.12453	0.183511	0.112748	-0.305281	-0.164647	-0.413498	-0.320984	-0.148687	-0.107375	0.0466662	-0.0188145	0.0701774	-0.0754981	-0.00776039	-0.431474	0.956293	0.569618	0.944745
ANXA3	0.025636	-0.178214	-0.263391	-0.028134	0.299933	-0.173054	-0.0416188	0.391296	-0.446127	0.210987	0.231646	-0.403039	-0.230955	0.0381152	0.666556	0.317568	0.112733	-0.282337	-0.0789043	-0.149976	-0.0256346	-0.0869596	-0.102634	-0.533417	-0.219062	0.341971	-0.0223921	0.992645	0.766249	0.98489
ANXA4	0.342746	-0.181455	0.10262	-0.0854073	0.627675	0.0372251	-0.0281969	0.0836022	-0.00266139	0.0418879	-0.13499	0.102669	-0.210829	-0.180344	0.710491	0.0592658	-0.256135	-0.151655	0.351471	-0.243901	0.311938	-0.225454	-0.0465872	0.0802309	-0.405065	0.141548	0.294173	0.987867	0.498001	0.92102
ANXA5	0.0463845	0.368119	0.127364	0.0152485	0.236063	0.148497	-0.0935894	-0.199723	-0.00216387	-0.210855	0.409891	0.191044	-0.0101618	-0.294718	0.0347319	0.0640723	-0.0737343	-0.379821	-0.0644228	-0.154363	0.134775	0.0693309	-0.329976	-0.513247	-0.212457	-0.414093	-0.158515	0.845916	0.0190129	0.670542
ANXA6	0.153792	-0.673791	-0.293567	-0.437928	-0.305372	-0.912468	-0.649394	-0.16286	0.352406	-0.814227	-0.992133	0.510916	0.33124	1.57712	-0.452394	-0.534273	0.282145	-0.239021	0.11301	0.45748	0.274021	-0.0106846	-0.0583965	0.915982	0.112603	-0.556748	-0.0836207	1.40336	0.0357871	0.674733
ANXA7	0.202219	0.0697841	0.0666502	0.134699	-0.0816393	0.0920074	-0.0683223	0.0436831	0.0226212	0.10137	0.169273	-0.00674504	0.0305566	0.00966529	0.176495	-0.186436	0.0435218	-0.0614471	-0.0959716	-0.0251763	-0.0219526	0.039724	0.0646472	-0.143406	0.0399813	0.0378116	-0.13746	0.970503	0.145482	0.792293
ANXA8	1.0667	-1.7372	0.156565	-0.708463	-0.730764	-0.666223	0.550923	0.0647911	-0.0573109	-1.2287	0.641417	-2.40867	-0.248108	-0.189117	1.19722	-1.18122	-0.954303	-0.75363	0.568201	-0.024017	0.72337	-0.060903	-0.0993387	-0.735193	-0.898268	1.13588	1.15729	1.50119	0.892562	0.995069
ANXA8L2	0.0959675	-0.186588	0.106675	-0.014351	0.185807	0.123953	-0.205967	0.117696	-0.225643	0.299877	0.105553	-0.338503	0.0236864	-0.262268	0.681853	-0.213099	-0.0989188	-0.301471	0.0911549	0.0488172	0.0202668	-0.0491844	-0.326586	-0.396215	-0.111787	0.42269	0.135022	0.926314	0.399845	0.896039
ANXA9	1.38096	0.635167	0.166656	0.544858	-0.336364	-0.407506	-0.952125	1.19272	-0.462198	-0.444483	-0.719778	-0.906966	0.421216	-0.134713	0.138972	-0.263066	-0.255828	-0.10889	-0.848569	-0.721913	-0.823553	0.811848	-0.528257	0.19882	-0.355235	-0.14163	-0.453219	0.719065	0.263455	0.845865
AP1AR	-0.521006	-0.167125				-0.0285988	0.278041	-0.0683337	-0.0741969	-0.263648	-0.127193	-1.23087						0.0451642	0.160594	0.0665343	-0.297755	0.198402						1.01861	1	1
AP1B1	0.108615	0.0498107	0.0238788	0.0226525	0.165232	0.0500676	-0.0348705	-0.0342844	-0.0507242	-0.00196004	0.17624	-0.00284042	-0.0393023	-0.0351435	0.061587	0.0350258	-0.0153241	-0.0905466	-0.0143271	-0.0617275	0.0272062	0.0350254	-0.040075	-0.108855	0.0207002	0.201447	-0.00548194	0.959454	0.0548945	0.691941
AP1G1	0.129299	0.168696	0.0641306	0.0885867	0.0904512	0.00806536	-0.0534078	0.189865	0.110104	0.0491533	0.139452	-0.0106137	-0.0351153	-0.0494989	-0.0271968	0.0481665	0.0485112	-0.0742898	-0.0358604	0.0062443	-0.0301848	0.106229	0.0291508	-0.0612199	0.095899	0.0994097	-0.0625248	0.952051	0.2404	0.837281
AP1G2	0.0285672	0.0993914	-0.105453	0.0108019	0.201827	0.0247067	0.0172358	0.110987	0.153392	0.0735801	0.111102	-0.00089822	-0.0293556	0.0726567	0.0262603	0.0754947	-0.0282914	-0.0439356	-0.0540544	-0.0160479	-0.0305444	0.0588359	0.00289919	-0.154229	0.126601	0.21165	-0.109605	0.993005	0.725253	0.975443
AP1M1	0.140363	0.0292809	0.00939873	0.069669	0.0183471	-0.0072319	0.00953205	0.12653	-0.0984114	0.0439735	0.216604	0.067655	0.0436753	-0.0330671	0.127939	0.174073	-0.0204834	-0.0557041	-0.0205008	-0.0591485	-0.0498579	0.0526022	-0.0761027	-0.204343	-0.153144	0.0872276	-0.281241	0.973438	0.341094	0.887131
AP1M2	0.0961084	0.276223	0.0252588	0.0983876	-0.291526	-0.0194562	-0.0535088	0.132975	0.171128	0.14628	-0.0477419	-0.217208	0.00897944	-0.0435875	-0.246635	-0.297747	-0.0950757	-0.00557019	-0.158569	0.0877105	-0.215717	0.11769	-0.16524	-0.167115	-0.0466934	0.0281697	-0.167971	0.951004	0.341094	0.887131
AP1S1	0.197372	0.0924075	0.0158556	0.0932316	0.119551	0.0278956	-0.0440867	0.277997	0.0139903	0.0680482	0.120913	0.050648	0.0241527	0.0816348	-0.00631795	-0.0521632	-0.0385618	0.082047	0.150418	0.00390147	0.00380293	0.00158228	0.101598	-0.0855723	-0.0125081	0.232366	-0.046102	0.950438	0.341094	0.887131
AP1S3	-0.0500576	0.4014	0.370326	0.211636	0.167692	0.123647	-0.0561871	0.0580439	0.562545	0.163296	0.0383981	-0.0054019	0.271052	-0.0593088	-0.135136	-0.314391	-0.00279645	-0.0848652	-0.105162	-0.0752471	-0.107295	0.0459808	-0.0311067	-0.0277705	0.0508194	-0.156248	-0.393265	0.872284	0.0307625	0.674733
AP2A1	0.106033	-0.0110127	0.00306759	-0.00378842	0.300393	0.0578625	-0.0729836	0.138388	-0.0573671	0.0131231	0.0903655	-0.0323456	-0.0263563	-0.0465557	0.259466	0.115215	0.0105417	-0.159312	0.0838885	-0.0602808	0.082167	-0.0698191	-0.0169871	0.013137	-0.026865	0.263506	-0.0649035	0.995649	0.607106	0.951459
AP2A2	0.072318	-0.116339	0.144161	0.0831434	0.205013	0.0646898	0.014384	0.0579787	0.0043473	0.019687	0.146711	0.016599	0.078448	0.0510012	0.278726	0.166706	0.0163065	-0.133415	0.109721	0.00803931	0.0725124	-0.0999509	-0.11632	-0.247784	-0.152212	0.292172	0.0204885	0.964444	0.431256	0.908655
AP2B1	0.0743591	-0.0109063	-0.000907195	-0.096033	0.191927	0.0382949	-0.0531682	0.0343346	0.030367	0.0609355	0.074245	0.0597619	-0.0925884	0.00279572	0.309398	0.0312336	-0.032163	-0.0897745	0.0843208	-0.10088	0.189463	-0.0586728	0.0335843	0.0710727	-0.0567627	0.180996	0.0174298	1.02336	0.80786	0.98489
AP2M1	0.0479528	-0.0599346	-0.169005	-0.0114697	0.0637991	0.0298326	-0.0516151	0.208808	0.0364038	-0.0754742	0.0390909	-0.0562181	-0.180581	-0.189458	0.0715518	0.164729	-0.0114393	-0.148988	0.0552284	-0.0702721	0.105317	-0.0716629	-0.0816101	0.062339	-0.100914	0.175233	-0.0661389	0.984621	1	1
AP2S1	-0.0245138	-0.0868473	-0.0419619	0.010542	0.181226	0.0617112	-0.0923239	0.034187	-0.00548651	0.0496907	0.159743	-0.0998681	0.0621283	-0.0577272	0.0472191	0.167122	0.0521525	-0.00744736	0.161775	0.019843	0.134018	0.0536868	-0.0714407	-0.0740207	-0.0631796	0.182691	-0.110214	1.04624	0.498001	0.92102
AP3B1	-0.023748	-0.0641716	0.00317885	-0.0192196	0.150221	-0.000740593	0.0136146	-0.00382117	-0.06531	-0.0677781	0.108281	-0.0336976	-0.10336	0.0187878	0.104911	0.0522598	0.00944747	-0.0877132	0.0128378	0.0100519	0.0133844	0.0733022	-0.0646498	-0.109279	0.0313644	0.160941	-0.0195942	1.0073	0.978449	1
AP3D1	0.141969	0.0310345	-0.0198655	0.0218498	0.249946	0.13174	0.0874569	0.11516	-0.0429228	0.0898503	0.201965	0.0514985	-0.118467	0.0840851	0.235561	0.138983	-0.00992157	-0.0931061	0.180605	0.147528	0.0603654	-0.0301559	-0.108451	-0.123873	0.00980059	0.163842	-0.0108558	0.978386	0.431256	0.908655
AP3M1	0.195804	0.0684743	0.0137473	0.0478446	0.0671795	0.0978947	0.0457983	0.192126	0.0778344	0.0461608	0.119337	0.022597	-0.0639404	-0.0671136	0.161648	-0.0239545	0.00515017	-0.087819	-0.0250088	0.0572959	0.0427552	0.0765013	-0.0504726	-0.13183	-0.0982162	0.23679	-0.0841585	0.963725	0.130365	0.785101
AP3M2			-0.117696	-0.420216	0.547711								-0.744485	0.223983	0.686632	0.425315	0.086948											1.26723	0.785714	0.98489
AP3S1	0.0877636	0.00960114	0.474195	-0.030893	0.602391	-0.010659	-0.00579636	-0.100834	-0.0852751	0.159251	0.118539	0.00637092	0.185616	0.0313937	0.162396	0.117025	0.0953419	-0.0333349	0.161245	0.029701	0.149553	0.0981765	0.0879011	0.00438575	-0.0228408	0.0768786	0.169965	1.0585	0.850014	0.992777
AP4B1																							0.237345	-0.179939	0.0837082	0.00921941	0.0987633
AP4E1	-0.0953558	-0.218451	0.111058	0.0436592	0.212241			0.0904835	-0.151658	-0.0491308	0.0431049	0.0636993	0.0872267	0.247353	0.236707	0.154544	0.073261											1.02568	0.513487	0.935165
AP4M1						0.0453396	0.00266313											0.0297943	0.015597	-0.062408	-0.0219281	0.0485882	0.147075	-0.0735521	0.0815757	0.148865	-0.11012	0.999095
AP4S1																							0.0942157	0.282484	0.26419	0.512581	-0.21437
AP5B1			0.00371006	-0.388598	0.524427								-0.324637	-0.210732	0.270595	0.408777	-0.355552											0.86188	1	1
AP5S1			-0.0745217	0.11567	0.181852								-0.152516	0.019491	0.276142	0.180984	-0.0384361											0.935507	1	1
AP5Z1			0.019044	0.0141622	0.294039								-0.144996	-0.0574663	0.280579	0.153086	-0.144899						-0.228717	-0.291677	-0.255308	0.153429	-0.153914	0.892552	0.160839	0.792994
APAF1	0.0109271	0.0787334	0.0406047	0.109451	0.0424936	0.0293162	-0.0216655	-0.00704219	-0.00104044	-0.0119866	0.0476108	0.198174	-0.00907291	0.0117286	-0.0288664	-0.0887844	-0.0452499	-0.189643	0.138993	0.102918	0.211438	-0.17515	-0.06896	-0.0705072	-0.0536159	-0.154776	-0.00321653	0.965177	0.0919316	0.759323
APC	-0.567916	0.296216						-0.561068	0.288933	-0.0337118	-0.380518	-0.237576																0.931917
APEH	0.101988	0.0164292	-0.03053	0.0829855	-0.0438574	0.124416	-0.0567334	0.0175655	0.144201	0.00732004	0.122886	-0.1246	0.115773	0.0133109	-0.0252929	-0.0597438	0.0203097	-0.063357	-0.167931	0.0063651	0.00948606	0.049558	-0.00997872	-0.26544	-0.14349	0.154529	-0.0449714	0.993377	0.498001	0.92102
APEX1	-0.0926356	0.179635	0.162102	-0.036825	-0.108426	-0.0881888	0.339397	-0.214519	0.361162	-0.0791419	-0.0288336	-0.237092	0.147371	-0.000146483	-0.396475	-0.0213721	0.0391568	0.126939	-0.0990244	-0.00903512	-0.00837789	0.181579	0.101106	-0.204377	0.0614065	-0.287204	-0.00187024	1.01968	0.645586	0.959179
APH1A
API5	-0.0526718	0.0329525	-0.0153158	-0.104124	0.035843	0.121413	0.101189	-0.136242	0.133559	0.114296	0.0614492	0.194399	-0.0275239	-0.0321456	-0.260976	0.146037	0.0772165	-0.0726598	-0.0120093	0.118983	0.0814458	0.154404	-0.00831648	-0.201388	0.0337053	-0.117935	0.0210561	0.996145	0.892562	0.995069
APIP	0.0380936	0.144272	0.249027	0.135948	-0.281252	0.475697	0.343312	0.140648	0.257068	0.126884	-0.185242	-0.111755	0.199988	0.111658	-0.547121	-0.202939	-0.4721	0.357745	0.073366	0.133162	0.483794	0.248071	0.0400593	0.021658	0.227057	-0.246326	-0.166683	0.964758	0.263455	0.845865
APLP2	-0.0125968	0.0346609	-0.097564	-0.0937206	0.039081	0.044301	-0.0765464	0.0607606	-0.0104766	0.126141	0.30446	0.115726	-0.328277	0.0663717	-0.0162149	0.529474	0.0973237	-0.333449	-0.137918	-0.14422	0.360868	-0.216692	-0.298954	0.433419	-0.201689	0.0101121	0.0542934	1.03154	0.569618	0.944745
APMAP	0.148428	-0.30402	-0.155582	-0.14962	0.115708	-0.0283512	-0.124854	0.02327	-0.238236	0.117514	0.292249	0.137168	-0.372538	0.052178	0.522821	0.329804	0.179034	0.0234264	-0.125634	-0.101726	0.299335	-0.465612	0.00893817	0.245153	-0.1532	0.136308	0.18757	1.15645	0.145482	0.792293
APOA1BP	0.136074	-0.0218414	-0.0453197	-0.0602971	0.208755	0.147852	0.0504121	0.033497	0.00911198	0.0402735	0.0948142	-0.00578188	-0.00640693	-0.219755	0.1724	0.102247	0.043208	0.00684994	-0.0377153	0.138547	0.0660597	0.108856	-0.0605679	-0.228976	-0.0822671	0.317223	0.0282792	0.986558	0.607106	0.951459
APOBEC3A																							-0.128281	-0.132877	-0.346597	3.22025	-0.172728
APOBEC3C	0.508841	-0.15986	0.381743	-0.0710607	0.367946	0.0855973	0.251758	0.80542	0.766788	0.372544	0.333881	0.449662	0.0373567	0.142044	0.203737	0.0846933	0.0214691	0.018409	0.121399	0.074576	-0.0584922	0.00638752	-0.0399001	-0.570881	-0.444313	-0.263348	-0.172566	0.873094	0.399845	0.896039
APOBEC3D	0.206137	0.210347	-0.0753669	-0.145202	0.235663	0.365873	0.343539	-0.606037	-0.000980031	0.278981	0.246265	0.00137539	-0.208714	0.0221699	0.107859	0.484492	0.22322	-0.160537	0.0225875	-0.0164659	-0.00922818	-0.18033						0.865154	0.237194	0.837281
APOBEC3G	-0.261635	-0.0618094	-0.0909897	-0.161828	0.697472			-0.453328	-0.457143	-0.236711	0.041643	-0.0463199	-0.0625922	0.247188	0.329537	0.92648	0.117871											1.06338	0.678655	0.96813
APOC3	-0.090358	-0.179031				0.0187217	-0.180165	0.517585	-0.22434	-0.173065	-0.0748162	-0.0874189						0.123994	-0.117385	-0.0854944	0.0705499	0.0205792	0.124728	0.442985	0.139944	0.209546	-0.0154681	1.11363	0.0799794	0.725327
APOE	0.29885	0.350893						0.047163	0.389006	0.207248	0.401003	0.22944																0.935992
APOL1	-0.0187181	-0.393017	0.210602	-0.946837	0.720022	0.69013	0.746208	-1.02234	-0.566121	0.0415602	0.72432	-0.0418993	-1.40183	-0.927566	0.901877	0.930206	-0.722122	-0.359686	0.507149	-0.121132	0.996147	-0.905899	-1.32947	-1.38822	-1.20923	0.534196	0.618494	0.73153	0.341094	0.887131
APOL2	0.346499	-0.663357	-0.236459	-0.754124	1.17898	0.455019	0.53394	-1.47277	-0.771108	0.584771	-0.626488	-0.211672	-1.20265	-0.944504	1.77012	0.8363	-0.716113	-1.0345	0.677877	-0.441828	0.619047	-1.29439	-1.56008	-1.37701	-1.25377	1.25827	0.431592	0.493869	0.287929	0.853741
APOL3			0.106833	-0.495157	1.54389	0.719985	0.501405						-0.65649	-0.28514	1.09361	1.01315	-0.496954	-1.22505	0.669351	0.210243	-0.210304	-1.45642	-1.84218	-1.52595	-1.81021	0.0959162	-0.274392	0.579731	0.0806244	0.725327
APOO	0.165216	-0.047174	-0.129414	-0.572546	0.288999	0.173276	0.123823	0.126692	0.0270267	-0.0832254	0.0309906	0.100943	-0.884306	0.520769	1.2608	-0.250575	-0.0743077	-0.0490653	0.439781	0.0935974	0.369184	-0.604119	-0.151476	-0.120531	-0.202541	-0.010966	-0.0148536	0.909577	0.645586	0.959179
APOOL	0.169017	-0.0162415	0.00761815	0.23552	-0.411311	-0.134874	-0.0848261	0.564906	0.117651	0.111081	0.122999	-0.185011	-0.11603	0.00569473	0.423353	-0.203524	0.0131543	-0.201087	-0.136148	0.00514401	-0.17376	-0.0200031	0.0212805	0.320869	0.206799	0.182681	-0.249952	1.01795	0.725253	0.975443
APP	0.0911218	-0.195343	-0.135989	-0.162784	0.0298869	-0.0278301	-0.135419	0.0276573	-0.0641997	0.11562	0.693811	0.169117	-0.16953	-0.0926973	0.263197	0.255082	0.138721	-0.109657	0.0260183	0.039375	0.267055	-0.341936	-0.288163	0.249294	-0.323931	0.230751	0.0519703	1.13374	0.130365	0.785101
APPL1	0.110297	0.219371	-0.0632459	0.189279	-0.434828	-0.100973	-0.188226	0.299088	0.080305	0.255372	-0.0328443	0.110414	0.220659	0.17097	-0.147241	-0.163268	4.23371e-05	-0.0250754	-0.0636619	-0.0258696	-0.0911849	0.140483	0.248755	0.150527	0.0948775	-0.0220426	-0.0385506	1.07432	0.287929	0.853741
APPL2			0.0962326	0.281012	-0.154071	-0.0762985	0.00696517						0.409919	0.272885	0.0844356	0.0870498	0.130518	-0.0813514	0.168288	0.0337609	-0.00463347	0.0350631						1.05612	0.43956	0.91955
APRT	0.0476391	-0.108384	0.00498786	-0.119288	0.30013	0.339642	0.0131694	0.550645	0.234561	0.253753	0.243017	-0.245302	-0.089726	0.0881739	0.104742	-0.210972	0.103343	-0.264286	-0.0498003	0.00968543	0.00949393	-0.262835	-0.318543	-0.261121	-0.559672	0.367445	-0.198138	0.977167	0.399845	0.896039
APTX	0.0529098	-0.0875743	0.0410117	-0.154717	-0.0646049			0.155899	0.156412	0.0821084	-0.00989319	0.126437	0.110539	-0.106698	-0.512616	-0.0366628	-0.140956						0.304554	0.0890205	0.297639	-0.0946724	0.0885383	1.11199	0.167957	0.80575
AQR	0.761367	-0.959507	0.123133	-0.151333	-0.00997642	-0.532855	-0.606858	-1.5665	-1.24146	0.778794	0.125681	-0.181929	-0.0953132	0.537625	1.56476	-0.139408	-0.0759474	0.201054	1.47723	-0.466284	0.866344	-0.307765	0.46834	0.94393	0.0421189	-0.894303	0.650563	1.1771	0.2404	0.837281
ARAF	-0.0662779	-0.100366	-0.0657037	0.0205854	-0.00703014	-0.069122	0.0185156	0.00348887	-0.0158683	-0.085714	0.0666539	-0.0660372	-0.0901512	-0.0914694	-0.0621776	0.0649097	-0.0831016	-0.0897233	0.181766	0.0572339	-0.0698246	-0.0590458	0.0753247	0.128128	0.161347	0.202495	0.15704	1.04211	0.3138	0.864728
ARAP1	-0.215378	-0.168081	0.176934	0.0416357	0.0973567	0.206794	0.121691	-0.226301	-0.135315	0.211697	0.250123	0.0335806	0.0984028	-0.00847937	-0.060288	-0.23545	0.201157	0.0514316	0.190005	0.297173	0.146604	0.101778	0.221317	-0.186494	0.0341561	0.344461	0.15519	1.0019	0.645586	0.959179
ARAP3
ARCN1	-0.033676	-1.63405e-05	0.10351	0.0128639	0.106019	0.0827388	0.0540419	-0.0883615	0.0114787	0.0157009	0.00438882	-0.0807994	-0.00565284	0.0385983	-0.0319118	0.0396424	-0.0549249	-0.128291	0.00862032	-0.0200175	0.00455981	0.0505717	-0.0183371	-0.14215	-0.0779576	-0.0107104	-0.0222088	0.953586	0.0134545	0.654304
AREG						0.128167	-0.0675402											-0.293753	-0.630284	-0.34719	0.437755	0.753665						0.798815
AREL1	-0.946507	-0.243531						0.894998	0.684922	-0.219934	-0.707473	-0.970068																1.29692
ARF1	0.0469386	0.0115636	1.85484	0.37733	-0.31635	0.319619	-0.0450666	-0.307071	-0.113239	0.0764857	0.0844843	0.442117	0.0382168	-0.278228	-0.177072	-0.404701	0.00477595	-0.137284	-0.200392	0.113122	0.0890854	-0.0681735	0.332706	-0.277428	0.127873	0.0960186	-0.0931715	0.946952	0.263455	0.845865
ARF3	0.162911	0.054821	0.198979	0.202345	0.0880395	0.107126	-0.0491968	0.142152	-0.0279686	0.153663	0.0976842	0.0352981	-0.0254272	-0.0107203	0.14996	-0.130691	-0.0180739	-0.143561	0.00433232	-0.0607205	0.0693549	-0.0452329	-0.249171	-0.592954	-0.473129	0.159602	-0.29729	0.914544	0.0190129	0.670542
ARF4	0.110035	-0.115551	-0.045084	-0.0682067	0.106512	0.19538	0.0235907	0.0963817	-0.146715	0.07034	0.212465	0.0406509	-0.232056	-0.0537108	-0.0533776	0.250686	0.0515179	-0.239282	0.0601958	0.00164146	0.0832017	-0.125387	-0.198991	-0.241741	-0.205526	0.15817	-0.0686817	0.966299	0.341094	0.887131
ARF5	0.0255072	0.179429	0.135765	0.276474	-0.468871	-0.109642	-0.0890794	0.354455	0.0446514	0.0121498	-0.0689005	-0.229506	0.162778	0.0529677	-0.349249	-0.415391	-0.0360697	0.0132063	-0.0575405	-0.0423349	-0.125375	0.153375	-0.0520835	-0.340381	-0.194602	-0.0757976	-0.378729	0.945848	0.464	0.91955
ARF6	0.0787959	0.038243	-0.100738	0.215488	-0.220671	-0.0244433	-0.0948389	0.204221	-0.0988847	-0.0504541	-0.25252	-0.241169	0.248275	-0.105928	-0.427585	-0.230662	0.383463	0.0325675	0.375629	0.367477	-0.0071238	-0.0221389	-0.222676	-0.56757	-0.321917	0.200867	-0.187501	0.965785	0.569618	0.944745
ARFGAP1	-0.115457	-0.084789	-0.0203709	-0.0641997	0.171937	-0.0639898	0.0778471	-0.0045428	0.121508	-0.0222655	0.169931	0.112735	-0.0588196	-0.0514268	0.139413	0.252023	-0.153768	-0.157533	0.115707	-0.0341075	0.110068	0.00116047	-0.110376	-0.0304505	-0.126929	0.149437	0.0438221	1.04413	0.431256	0.908655
ARFGAP2	0.0124444	0.257522	0.123024	0.18262	-0.375353	-0.0655436	-0.0976082	0.00464918	0.169431	0.012571	-0.0565333	-0.161107	0.272624	0.137155	-0.260601	-0.380806	-0.00963257	0.0506935	0.192713	-0.106332	-0.167417	0.109545	0.221432	0.0190018	0.253203	0.0306983	0.0766181	1.00864	0.935426	1
ARFGAP3	0.129824	0.019352	-0.000203728	0.103138	-0.126055	0.0178484	0.15071	0.0538236	-0.0342455	-0.0432804	0.161177	0.0525982	0.142405	0.198258	-0.0792474	-0.128444	-0.00471042	-0.268035	-0.143025	-0.0188412	-0.00380882	0.0519611	-0.185122	-0.0498789	-0.0454445	-0.179777	-0.207372	0.960518	0.103641	0.766658
ARFGEF1	0.0598253	-0.0142851	-0.0647466	0.0461721	0.305332	0.000260753	-0.0403722	0.131606	-0.217287	-0.126809	0.0617154	-0.203337	-0.130227	0.0971927	0.15258	0.098152	-0.0524817	-0.211663	0.0934907	-0.0254393	0.0201863	-0.0045466	-0.0790699	-0.177261	0.0221106	0.218003	0.000181474	0.998308	0.569618	0.944745
ARFGEF2	0.14673	0.23177	0.118398	0.0822686	0.161758	0.154842	-0.0583247	0.0497541	0.0283216	0.00855398	0.0685702	0.234862	0.0733084	0.00797347	0.0498027	-0.0791783	0.06576	-0.164447	0.0714517	-0.0173679	0.134817	-0.0240885	-0.126887	-0.109314	-0.00520081	0.0655962	0.00666421	0.914914	0.009315	0.632979
ARFGEF3						0.115161	0.234808											-0.0245067	0.0630725	0.545862	0.452007	0.0730764	-0.0629806	-0.171668	0.139084	-0.374809	-0.0791819	0.897696
ARFIP1	0.016105	0.0690695	0.126248	0.123	0.15099	0.0665628	0.0438283	0.140898	0.0898171	0.0781389	0.0156059	-0.128534	-0.0859852	0.0438457	0.144304	-0.063828	-0.00480269	-0.0460489	0.0630099	-0.0492077	-0.0582341	-0.0407041	-0.0259691	-0.0535617	-0.015078	0.0845004	-0.0411918	0.939788	0.0190129	0.670542
ARFIP2	1.31117	0.705869	0.0616534	-0.0835919	0.313854	0.156819	-0.0798475	0.364692	0.407953	0.356925	0.0297007	0.384331	-0.0836438	0.126866	0.106276	0.148674	0.0536832	0.0422678	-0.200624	-0.0726119	0.0139924	0.00957366	0.0466143	-0.0196406	-0.0236666	-0.00298031	-0.0538995	0.919655	0.3138	0.864728
ARFRP1	-0.138945	0.120248	0.118379	0.0474495	0.196861	0.0332303	0.0899417	0.319814	-0.168295	-0.188135	0.10871	-0.108902	0.0829558	0.0616766	0.179725	0.0170009	-0.0041322	-0.023837	-0.0272166	-0.0404487	0.0222207	0.169791						0.950698	0.266594	0.845873
ARG2			0.175403	0.192894	0.387818	-0.118458	0.01137						0.242998	0.10417	0.378085	0.214821	0.0886583	0.610138	-0.035153	0.0081459	-0.101029	0.813801						0.989034	0.678655	0.96813
ARGLU1	-0.096956	-0.0383506	0.0232175	-0.104968	0.0510595	0.151267	0.25211	-0.460206	0.0905929	-0.0203489	-0.212165	0.17251	0.0475016	-0.0562431	-0.344547	0.0209865	0.0864638	0.0297114	0.191194	0.0923334	-0.0991235	0.213089	-0.0232055	-0.141918	0.22427	-0.183375	0.125926	1.00148	0.766249	0.98489
ARHGAP1	-0.0587846	-0.00483779	0.10441	0.0454115	-0.00164028	0.0375317	-0.157666	0.0727448	-0.03361	-0.0104923	0.097002	-0.0149418	-0.081649	-0.0570424	-0.0873697	-0.070513	-0.0153325	-0.052398	-0.0702611	0.0351566	-0.0399369	0.0753592	-0.0613133	-0.182643	0.000293554	0.0862076	-0.143579	0.975942	0.341094	0.887131
ARHGAP10	0.25638	-0.702919	-0.690171	-0.596266	-0.806995	-0.410456	-0.532438	-0.230112	-0.231846	0.05285	-0.838033	0.0959009	0.171339	-0.410109	0.388762	-0.946454	-0.843325	0.21949	0.948942	-0.386387	0.996612	-0.263533	-0.0531157	-0.113398	-0.260688	0.116586	-0.0772554	1.41513	0.0548945	0.691941
ARHGAP12	-0.0458895	0.147217	0.0333157	0.189609	0.705634	-0.0253628	0.0334347	0.0648303	-0.0665872	0.12013	0.411143	0.0708724	0.0853419	0.277871	0.130021	0.0384542	0.159784	-0.19798	0.0518161	0.0740281	-0.0539395	0.190937	-0.0283514	-0.0920587	-0.188855	0.0733655	-0.0604886	1.02414	0.607106	0.951459
ARHGAP17	0.192862	-0.106202	0.035682	0.116156	0.53127	-0.17302	-0.102129	0.0307459	-0.483445	-0.0183118	0.197652	-0.0112684	0.00664517	0.372136	0.520794	0.0855581	0.0366437	-0.17252	0.142043	-0.117642	-0.193764	-0.261264	-0.199773	-0.188276	-0.32278	0.37813	-0.209941	0.96562	0.3138	0.864728
ARHGAP18			0.110493	0.0347924	-0.129185	0.0800388	0.0317841						0.205697	0.0523091	-0.144646	0.0768389	-0.172445	-0.104761	0.0879113	-0.0018737	0.0230007	0.0793988	-0.23907	-0.247452	0.0752025	0.0248179	0.165609	0.99311	0.553148	0.944745
ARHGAP21	0.173726	0.175755	0.109331	0.210998	0.21023			0.179651	-0.0415972	-0.00214261	0.168315	0.158341	0.585559	0.623998	0.338292	0.107548	0.0963003											0.991423	0.594073	0.951459
ARHGAP23	-0.173863	-0.0435728	-0.136127	0.47825	-0.320763			-0.149025	0.109646	0.350109	0.261476	0.0879955	0.269071	-0.200766	-0.258505	-0.381462	0.510907											1.17686	0.678655	0.96813
ARHGAP27	0.54025	0.02732	-0.0767064	0.333057	0.496006	0.0286236	-0.238464	0.162327	-0.367933	0.3972	-0.0310526	-0.248807	0.137254	0.247756	0.504405	0.120621	-0.0496828	0.00862319	-0.0738638	-0.114865	-0.16103	-0.0262215	-0.346741	-0.252403	-0.239901	0.763271	-0.0677635	0.953304	0.2404	0.837281
ARHGAP29	0.198952	0.0693737	0.084879	-0.269728	0.117562	-0.235088	-0.173266	-0.0686698	0.723353	0.134782	0.080184	0.228011	0.148645	0.107949	0.320491	0.0967127	-0.0850316	-0.161597	-0.240882	-0.213578	0.0179276	0.217029	-0.165009	0.0990375	0.271886	-0.263691	-0.386022	1.01331	0.431256	0.908655
ARHGAP31
ARHGAP32	-0.0133712	0.121147	0.0279386	0.371436	-0.0690369	-0.0428239	-0.0996172	0.0952051	-0.0167796	0.152038	-0.014525	-0.141955	0.146422	0.163567	-0.0122506	-0.135736	0.0782252	0.0577497	0.0726271	-0.0123886	-0.0609779	-0.0677995	-0.139666	-0.152753	0.0309772	0.303205	-0.137792	1.00073	0.892562	0.995069
ARHGAP35	0.186889	0.20329	0.064903	-0.00968854	0.0565172	0.177763	0.0430835	0.15501	0.335033	0.190918	0.0197486	-0.0642088	0.0113327	-0.14131	-0.194707	0.0299222	0.199822	0.0726819	-0.0665254	0.0307551	0.105329	-0.0612902	0.104585	0.0208295	-0.082966	-0.0305547	0.123912	0.972974	0.161846	0.792994
ARHGAP5	-0.0261714	-0.0106874	0.181201	0.187811	-0.116699	0.0123378	0.071258	0.0818349	0.041247	-0.103966	0.0442293	0.0344014	0.373178	0.0959066	0.0626972	-0.081411	0.0970148	0.0590244	0.0562376	0.116325	-0.0149945	0.20287	-0.0704041	-0.0484043	-0.012543	0.165923	-0.022283	1.02662	0.892562	0.995069
ARHGDIA	0.090064	0.137816	0.0341308	0.0946045	-0.0138702	-0.00117914	-0.0611001	0.14972	-0.0739924	0.23936	0.0990782	0.0641987	0.0926902	0.174451	0.139487	-0.265275	0.00644165	-0.0604817	-0.0206578	-0.168501	0.0880293	0.0458041	0.141395	0.152055	0.0771808	0.0470938	0.0716513	1.02832	0.533239	0.935165
ARHGDIB	-0.282447	0.0323944	-0.229118	-0.143814	-0.869187	-0.481417	-0.16035	0.0242463	1.0893	0.146412	0.6541	0.35561	-0.151991	-0.114473	-1.11619	-0.244588	-0.00440528	0.149433	-0.413464	0.0741198	-0.0275874	0.120837	0.0394518	-0.010939	0.402312	-0.591198	-0.152583	1.18021	0.0307625	0.674733
ARHGEF1	-0.0386682	0.0455242	-0.0242969	0.159169	-0.0912747	-0.0741675	-0.0319578	0.0217692	-0.0743709	0.0720239	0.0249486	-0.155228	0.281075	0.206655	-0.09182	0.0184143	0.156646	-0.057693	0.0154216	-0.00921228	-0.138862	0.241727	0.0900456	-0.0953555	0.109616	0.110081	0.0317729	1.03909	0.464	0.91955
ARHGEF10	-0.15856	-0.148886	-0.0166823	-0.0384208	-0.120978	-0.183846	-0.0540651	0.290143	0.193142	-0.105246	0.0137472	-0.133133	0.23162	0.126617	0.0341178	0.0227817	0.0885197	0.0788633	0.119009	0.307186	-0.142913	0.472246	0.137531	-0.0134458	0.106036	0.173358	0.165238	1.17568	0.000407644	0.490954
ARHGEF10L	0.246815	0.376587	0.476336	0.557866	-0.653958	-0.152623	-0.178437	0.46153	0.0710985	-0.041088	-0.0298993	-0.286396	0.467555	0.258015	-0.138835	-0.559396	0.091594	-0.161342	-0.400575	-0.00773574	-0.400602	0.269245	-0.292155	-0.195167	0.00799296	0.17514	-0.289957	0.822274	0.3138	0.864728
ARHGEF11	0.437095	0.240567	0.109523	0.186369	0.242484			0.398489	0.778979	0.170414	0.264103	0.295369	0.176574	0.146148	0.260698	0.106513	-0.0519259						-0.141018	-0.27591	0.134736	0.302459	-0.196059	0.952537	0.497291	0.92102
ARHGEF12	0.0190125	0.164282	0.105839	0.185694	-0.17846	-0.0166588	-0.101913	0.188963	-0.0140206	0.0515866	0.0279666	-0.200243	0.207089	0.0127829	-0.206129	0.0314654	0.0882529	0.077751	-0.0757881	-0.00501715	-0.0650405	0.133431	0.08107	0.0143709	-0.038659	-0.0325768	0.0370468	1.0015	0.892562	0.995069
ARHGEF16	-0.0106205	0.238659	0.121714	0.10107	-0.106556	0.227384	0.110634	-0.179836	0.425492	0.129271	-0.0973422	0.0456831	0.157272	-0.0159791	-0.013672	0.108773	-0.000176359	-0.0630088	-0.185875	0.0727244	-0.181162	0.0598088	-0.269863	-0.310244	-0.00640591	0.00502511	0.0881875	0.924071	0.0812675	0.725327
ARHGEF17			0.929412	0.48029	0.446655	-0.175345	0.157319						0.563116	1.03586	1.82263	0.548325	-0.106456	-0.0889411	-0.0388795	-0.0335586	-0.172748	-0.0711364	0.64835	0.449605	1.67224	1.28921	-0.255623	1.00205	0.800052	0.98489
ARHGEF18	0.0108299	0.199129	-0.0216877	0.00360962	0.0688877	-0.0646828	0.186526	0.0691685	-0.0200266	0.0405951	0.119075	0.0965286	-0.0102542	-0.0955471	0.040546	0.120847	-0.0519577	-0.160007	0.26674	-0.0275259	0.0969165	0.093755	-0.261041	-0.154141	0.179342	-0.0361774	-0.101566	1.003	0.498001	0.92102
ARHGEF2	-0.185853	0.239544	-0.0790505	0.326195	-0.0976015	-0.0341281	-0.018392	-0.134277	0.210102	0.180364	0.192851	0.0817636	0.180652	0.232383	0.00379678	-0.109339	0.0138361	-0.171313	-0.00867083	-0.105883	0.0624414	0.208955	0.0570121	0.0214861	0.0574896	-0.0472408	-0.0119039	1.05218	0.533239	0.935165
ARHGEF28			-0.0404241	-0.00103316	0.127328	0.0606987	0.0478748						0.0521622	-0.137095	0.196408	0.110365	0.0352494	0.10403	0.196766	0.142229	0.172715	-0.0928021	-0.108207	-0.21553	-0.341184	-0.0330322	-0.365877	0.991287	0.800052	0.98489
ARHGEF37	0.464288	0.0576323	0.0665755	0.555862	0.354473	-0.0642056	-0.132007	0.420979	-0.268994	0.215544	0.070777	-0.123521	-0.130794	-0.0518759	0.53017	-0.449831	0.223712	0.0263951	0.0204499	0.0611478	-0.109531	-0.0925349	-0.215655	-0.310547	-0.310051	0.662903	-0.147686	0.908286	0.145482	0.792293
ARHGEF4			0.04194	1.28323	0.176528	-0.883757	-1.03309						0.954632	-0.187482	0.00440736	-0.601732	0.650762	0.933697	0.492697	-0.301299	0.479278	-0.564392	0.490012	-0.198979	-0.267186	0.789312	0.350465	1.23844	0.497291	0.92102
ARHGEF40	-0.290055	0.0368036	-0.371286	0.223395	-0.324947	0.102872	0.229612	-0.0141833	-0.462443	-0.07841	-0.106787	-0.232268	0.316037	-0.176414	0.128529	-0.459416	-0.0978048	-0.193908	0.235983	0.0152782	-0.0568052	-6.35255e-05	-0.335777	0.0255075	-0.020402	0.114201	-0.198735	0.930184	0.766249	0.98489
ARHGEF5	-0.120299	0.0724793	-0.048953	0.0575611	0.174993	-0.00932224	-0.0626156	-0.0363432	-0.164537	-0.0365913	0.303631	-0.0821955	0.132497	0.0464661	0.159446	0.227802	0.0869795	-0.167777	-0.131391	-0.108528	-0.180205	0.184623	-0.0716939	-0.174617	0.00889885	0.308836	0.286172	0.996955	1	1
ARHGEF7	0.0306648	-0.0332	-0.0416367	0.0273991	0.363181	0.0231142	-0.0167019	0.0837734	-0.141556	0.0256203	0.034995	-0.0372545	0.0455234	-0.0120878	0.423675	-0.0664722	-0.131278	-0.196325	0.117489	-0.0379035	0.0109074	-0.135275	0.0609594	0.00882418	-0.174289	0.255658	0.0724604	0.990859	0.766249	0.98489
ARID1A	-0.162875	0.101925	-0.401133	-0.459337	-0.6521	0.00660988	-0.00799342	-0.0723995	0.169521	0.016208	0.118527	0.156654	0.321486	-0.250994	0.493699	-0.758669	-0.673074	0.0936459	0.0154037	-0.0428472	0.0806346	0.0651528	0.122558	0.151782	-0.00388989	-0.0980489	0.168411	1.17753	0.0477979	0.687913
ARID1B	0.02287	0.343736	-0.0842092	0.0140875	0.139531	0.0159959	0.109385	0.0937172	0.425649	0.238825	0.160616	0.190318	0.0813019	-0.00533438	-0.149297	0.17026	0.194941	0.0379431	-0.157139	-0.0153925	-0.150262	0.266885	0.0131043	-0.274636	0.373034	-0.319724	0.110795	1.04582	1	1
ARID2	-0.20027	0.271635	-0.355931	0.240089	-0.534682	0.0439075	-0.0266725	0.0697469	0.239331	-0.146002	-0.278867	-0.0150172	0.0180983	-0.217315	-0.527282	-0.0790739	-0.11883	0.0851619	0.0455421	-0.0405067	-0.0107208	0.0853433	0.00794228	0.00900705	0.148012	-0.244174	0.118282	1.01768	0.850014	0.992777
ARID4B						0.196494	-0.288402											-0.209018	-0.267395	-0.516273	0.147279	-0.40366						0.857708
ARIH1	-0.0330838	0.022715	0.00925857	0.0426528	0.0312362	-0.0854173	0.0125203	0.0601277	0.0528074	0.0514527	-0.100495	-0.0224886	0.0603148	-0.0811147	0.0824763	-0.0498908	-0.138728	-0.0286932	0.235666	-0.0932765	0.125755	-0.063278	-0.049522	0.0102418	0.0474426	0.198506	0.00691553	0.997272	0.766249	0.98489
ARIH2	-0.0484637	-0.0559368	-0.120022	-0.289386	0.031546	0.206089	0.0822257	-0.0438714	-0.00202498	0.0387111	-0.161401	0.0865812	-0.0200004	0.00629887	-0.0225325	-0.0265786	-0.181403	-0.0883353	0.701798	0.0666176	0.0493595	0.2444	-0.00642411	-0.16255	0.0527721	-0.238524	-0.0518022	1.02474	0.725253	0.975443
ARL1	0.210279	0.069005	-0.00969067	0.0813902	0.0642029	0.0790323	-0.077011	0.0570424	-0.0945613	0.0756377	0.271224	0.0191553	-0.092669	0.01172	-0.00312092	0.301682	0.084065	-0.138352	-0.0342362	-0.0201109	0.0443676	-0.0919303	-0.146572	-0.156903	-0.243876	0.0489732	-0.101274	0.945651	0.0812675	0.725327
ARL14EP
ARL15			0.133162	0.167676	0.340951	-0.14183	-0.0775097						0.236634	0.0162758	0.348688	-0.135539	-0.143377	-0.205672	0.0999648	-0.116835	-0.0540986	0.169814	-0.127567	0.207934	-0.0877797	0.08345	-0.37947	0.878272	0.497291	0.92102
ARL2	0.127311	-0.157249	0.141626	-0.168721	-0.318049	0.186233	-0.127626	-0.0305411	-0.336562	-0.00408308	-0.0574136	0.111226	0.361319	0.173579	-0.00257255	-0.0754206	0.149889	0.116769	0.0777657	0.133728	0.219203	0.139381	0.089258	0.0958679	-0.0771772	-0.203658	-0.0342098	1.1576	0.431256	0.908655
ARL2BP	-0.152663	-0.0354648	0.0718575	0.0351285	0.3717	-0.116046	-0.365611	0.0585163	0.113912	-0.0311722	-0.0903893	0.0783573	0.16205	0.123412	0.176702	-0.0338478	-0.017291	-0.044959	0.0222792	-0.00145401	0.212563	-0.157264	0.325143	0.124623	-0.0523641	-0.111331	-0.0169301	1.03231	0.287929	0.853741
ARL3	-0.0398856	-0.184906	0.0521314	-0.0946434	-0.217591	-0.142049	0.0250724	-0.0401746	-0.0295175	0.0174833	0.0312872	0.352677	-0.0389266	-0.222462	-0.121539	-0.0577675	0.104971	-0.0370362	-0.0724377	-0.132243	-0.0235291	-0.0640304	0.0375903	-0.226576	-0.216418	-0.0534662	-0.17219	1.0337	0.607106	0.951459
ARL5B	0.269661	0.0381459						0.00666932	-0.0761142	0.116044	0.226368	0.221071											-0.0741114	0.0231811	0.111723	0.131717	-0.110591	0.941837
ARL6																							-0.140885	-0.0369402	-0.1353	0.135184	0.0887257
ARL6IP4	-0.0634524	0.16919	0.166323	0.0322651	-0.144993	0.00886332	0.0110404	-0.0218229	0.335856	0.118537	0.0272028	0.153328	0.277803	0.00200956	-0.409354	-0.381053	0.05706	0.0276532	-0.496816	-0.0849274	-0.317904	-0.0280809	0.0414187	-0.0508228	0.176358	-0.389928	-0.106071	0.985585	0.569618	0.944745
ARL6IP5	0.0280948	-0.107762	-0.0536833	0.209395	0.193549	-0.149678	-0.189618	0.356145	-0.087942	0.0436911	0.340976	-0.105361	-0.117312	0.0951198	0.704347	-0.0658275	-0.197806	-0.250628	0.0914333	-0.194885	0.150882	-0.479429	-0.31489	0.166748	-0.27568	0.214789	-0.236312	0.984047	0.766249	0.98489
ARL6IP6						0.0233832	-0.0626593											0.228564	0.0583721	0.309114	0.241367	-0.103699	0.182499	-0.0123468	0.276378	-0.034021	0.417654	1.16891
ARL8A	0.0948545	-0.0446713	-0.0149914	0.186846	0.246178	0.0972412	-0.0393547	0.43223	-0.0870229	0.0626523	-0.00393446	-0.209618	-0.0911553	0.0298278	0.49647	-0.0322011	-0.0297377	-0.28911	0.136164	-0.0491225	-0.0742454	-0.214216	-0.210566	-0.0927153	-0.217265	0.322847	-0.232472	0.897175	0.0919316	0.759323
ARL8B	0.269747	0.0618579	0.0249905	0.147565	0.162131	0.0039082	-0.189472	0.231535	-0.172937	0.166716	0.233172	0.00702084	-0.0866699	-0.0596753	0.37498	0.00640527	-0.0920862	-0.149836	-0.130476	-0.269583	0.0985449	-0.135336	-0.270514	-0.00657699	-0.126328	0.402636	-0.225337	0.910651	0.263455	0.845865
ARMC1	0.0904964	0.0125651	0.0290027	-0.0977773	0.0559862	-0.0605101	-0.038113	0.0959223	0.0299659	0.0621184	-0.0327129	0.0631085	0.00537578	-0.06861	-0.0821845	-0.0378995	0.170317	-0.0343101	-0.0989622	0.107886	-0.0226954	0.122872	0.094262	0.0402282	0.0981292	-0.0439468	-0.0227142	1.00355	0.399845	0.896039
ARMC10	0.00148497	-0.339694	-0.167186	0.00155277	0.433493	0.044422	0.0257385	0.00815277	-0.286623	0.013407	0.224145	0.137428	-0.196109	-0.107086	0.45625	0.301368	0.0540172	-0.0774083	0.0310771	0.114387	0.0462799	-0.241722	-0.136102	-0.037337	-0.157732	0.106764	-0.136755	1.00642	0.725253	0.975443
ARMC6	-0.178768	-0.250933	-0.26928	-0.426679	0.0843475	0.0395987	-0.0333817	0.0489485	0.106374	-0.128657	0.023457	-0.0289534	-0.311034	-0.270604	0.0505193	0.524142	0.0402138	-0.142705	0.150883	0.0506466	0.0643225	0.00994853	0.0144477	-0.0463039	0.0998789	-0.0639692	0.234242	1.15717	0.0715719	0.725327
ARMC8	-0.244074	-0.144509	0.311202	0.04408	0.0688332	0.0752947	0.141023	-0.202481	-0.0494706	-0.272253	0.0383362	0.00751038	0.203921	0.116073	0.103646	0.054869	0.020118	0.00842177	0.0580248	0.141591	-0.0809035	0.0944766	-0.151275	-0.237357	-0.0927704	0.380233	-0.0737479	0.962886	0.569618	0.944745
ARMC9	0.012795	0.0484719	0.0647345	-0.130914	0.40672	0.131473	-0.0735482	0.0664367	0.127845	0.162458	0.203581	0.0628833	0.0407128	0.0106988	0.0599711	-0.391035	-0.0426269	-0.0491538	0.138888	0.0531875	0.188043	-0.104256	-0.0114165	-0.0451008	0.0893444	-0.00558868	0.0423318	0.999506	1	1
ARMCX1	-0.519332	-0.604444				-0.0907203	-0.00745061	-0.0685919	-0.420342	-0.198548	0.324727	0.170231						-0.0820762	0.181138	0.0779616	-0.00781223	-0.550893						1.20316	0.187812	0.814611
ARMCX2			-0.0638269	0.0829709	0.38727	0.378554	0.0473609						0.0661417	0.211292	0.209434	0.547114	-0.0986742	0.356714	0.162339	0.230082	0.135909	0.000700798						1.07394	0.953047	1
ARMCX3	0.245383	-0.0937407	-0.163604	-0.0249821	0.223188	0.0145899	0.0375295	-0.420653	-0.516301	0.295505	0.425743	0.186304	-0.225465	0.16505	0.885325	0.57427	0.0124769	-0.0593318	0.0142543	-0.0251341	0.159356	-0.156798	-0.180362	0.069349	-0.181099	-0.123801	-0.159697	0.985605	0.645586	0.959179
ARMT1	0.127782	0.107882	0.082879	-0.00345929	0.244476	0.136502	0.0951966	-0.0612227	0.149441	0.0598865	0.242822	0.130175	-0.0928903	-0.0694282	0.173739	0.281263	-0.00805536	-0.139646	-0.100614	-0.0594442	-0.00524492	-0.0717568	-0.092263	-0.334895	-0.0459631	0.0721456	0.0760667	0.910739	0.0414423	0.680469
ARPC1A	0.168109	0.0156019	0.0576168	0.102446	0.00211859	-0.335026	-0.321522	0.297606	-0.288382	0.0524498	0.312247	-0.430747	0.217854	0.13151	0.246112	-0.252373	0.20747	-0.171407	-0.277696	-0.252016	-0.404045	0.237507	-0.542643	-0.394294	-0.336948	0.464269	-0.405074	0.854224	0.978449	1
ARPC1B	0.0234227	-0.0447986	0.0681179	0.0220969	0.171075	0.0242276	-0.0171813	0.301405	-0.0940723	0.0573611	0.0118485	-0.00644707	-0.119065	-0.0288079	0.288661	0.0310835	-0.0995893	-0.218587	0.161713	0.015949	0.0960149	-0.0723548	-0.109289	-0.0641547	-0.0294449	0.155306	0.028082	0.985739	0.431256	0.908655
ARPC2	0.251698	0.0191526	-0.0464518	-0.046075	0.237904	0.10516	-0.100627	0.122009	-0.095305	0.116287	0.260089	-0.0531815	-0.143761	-0.0291607	0.273058	0.111783	0.0779339	-0.20366	0.0712909	-0.128825	0.154532	-0.0538357	-0.146961	-0.144526	-0.117448	0.249088	-0.0166616	0.971265	0.498001	0.92102
ARPC3	0.179886	-0.00761665	-0.119809	-0.0190121	0.180068	0.0798609	-0.107012	0.0785157	-0.0970565	0.180796	0.271539	-0.0524846	-0.1584	0.0105352	0.285146	0.173129	0.146676	-0.262132	0.0239946	-0.0283968	0.154971	0.00459271	0.017422	-0.15369	0.00894259	0.283257	-0.00325459	1.01508	0.725253	0.975443
ARPC4	0.0409222	-0.125457	0.0140718	0.0220923	0.104818	0.0946086	-0.120219	0.194425	-0.122391	0.0607943	0.169262	-0.137509	-0.0107239	-0.071519	0.258003	-0.0219144	-0.0355661	-0.307175	0.054506	-0.0913826	-0.0704891	-0.10998	-0.101445	-0.254664	-0.0989307	0.179616	-0.118194	0.937508	0.569618	0.944745
ARPC5	0.100731	-0.0521793	-0.0144876	-0.0374352	0.0233081	-0.0612127	-0.124746	0.100785	-0.196746	0.0703491	0.20171	-0.0710769	-0.0116748	0.0452067	0.290978	-0.0535273	0.0460562	-0.13269	0.0202229	-0.116303	0.0393591	0.0625299	-0.0624834	-0.0851149	-0.0648863	0.220496	0.0269571	1.04321	0.569618	0.944745
ARPC5L	-0.14	-0.0601964	-0.0181397	0.142088	0.064184	0.0414687	-0.0152779	0.0646432	-0.033596	-0.0462391	0.039402	-0.139485	-0.0811035	0.000818072	0.000883698	-0.0638184	-0.00744281	-0.145324	-0.0361208	-0.0212754	-0.0974666	0.0243727	-0.175687	-0.0830777	0.018632	0.267	-0.100506	0.98652	0.3138	0.864728
ARPP19	0.0400333	-0.108292	-0.234816	-0.0999544	0.153661	-0.0817484	-0.0800995	-0.150234	-0.216131	0.079223	0.182433	0.0855966	-0.132268	-0.0457145	-0.157264	0.290886	0.110846	-0.102864	0.089326	0.041812	0.0465103	0.0915202	0.147011	-0.0636379	0.152603	0.149584	0.267635	1.12051	0.145482	0.792293
ARRDC1			-0.0888654	0.0665703	-0.00730397	-0.207565	0.1413						0.122076	-0.103231	-0.168724	0.125258	-0.128822	0.0831522	-0.0576147	0.115818	-0.0269823	0.163582	1.87812	-0.554294	-0.214253	-0.13156	-0.0783855	0.965728	0.932792	1
ARSA	0.239364	-0.127666	0.119427	-0.0493638	0.614733	0.106706	-0.00114553	0.399667	-0.368897	0.07443	0.372348	-0.0627871	-0.296386	-0.169085	0.408487	0.167329	0.193019	-0.3362	0.0707336	-0.0737632	-0.0146941	-0.249163	-0.196902	0.0366218	-0.424456	0.290237	0.0487137	0.935791	0.287929	0.853741
ARSB	0.094702	0.124536	0.192301	0.267935	0.319265	0.295467	0.299387	0.0939667	0.169797	0.157229	0.589233	0.358115	0.342431	0.0209922	0.294119	0.175794	0.0663989	0.00334603	-0.0441058	-0.0578875	0.373883	-0.369528	0.0734056	0.034069	0.0222572	-0.163229	-0.147391	0.871739	0.0812675	0.725327
ARVCF	-0.379931	-0.329221	-0.127923	-0.392173	0.654903	-0.0200937	0.270756	-0.214006	-0.00210468	-0.380604	0.301889	0.377902	-0.14088	-0.0156215	0.562952	0.633683	-0.121773	-0.208492	-0.17717	-0.317317	0.076609	-0.336098						1.00427	0.581492	0.951459
AS3MT	-0.43542	0.205224	0.271048	-0.167976	-0.741746			-0.127437	-0.273001	-0.0471901	0.0958791	0.343433	0.365031	0.649246	-1.04843	-0.352191	-0.309025						0.674854	0.446614	0.657731	-0.801452	-0.29387	1.08733	0.44453	0.91955
ASAH1	0.291471	0.0221189	0.371829	0.288672	0.600695	-0.0799149	-0.178901	0.556659	0.0659999	-0.12618	0.0554919	-0.41584	-0.153207	-0.0249997	0.534396	-0.0326763	-0.171074	-0.0852943	-0.0390045	-0.346765	0.0143405	0.0444273	-0.25622	0.0543224	-0.193229	0.361395	-0.10978	0.798568	0.130365	0.785101
ASAP1	-0.0131549	0.0111992	0.0357881	0.00972853	0.209732	-0.0676724	-0.0745211	0.354998	0.105269	0.188412	-0.0279707	-0.0652813	0.209405	-0.0878647	0.458116	-0.137048	-0.154178	0.000495004	0.269181	-0.110282	0.119723	-0.189867	-0.158753	0.153411	-0.202105	0.0297253	0.0616642	1.00374	0.978449	1
ASAP2	-0.00440203	0.00449761	0.046477	0.129245	0.182037	-0.0261084	-0.00773904	0.258976	-0.039803	0.0685533	0.282726	-0.111761	-0.0483415	-0.0202625	0.236608	-0.079281	0.0894185	-0.220357	0.182644	-0.0217803	0.0812794	-0.238537	0.0220597	-0.24143	-0.185699	0.186041	-0.0883541	0.982467	0.464	0.91955
ASB6						-0.348959	-0.155976											-0.0846535	0.383162	-0.195314	-0.0716616	-0.106622	-0.121396	0.215513	0.0272817	-0.0154313	0.230053	1.15582
ASCC1	0.119947	0.124061	0.0515702	-0.0976714	-0.020774	0.151092	-0.0170004	0.227422	0.125197	-0.0413669	-0.02914	-0.079109	-0.230175	-0.0249723	0.0433083	-0.0883459	0.0806249	0.0143856	-0.162875	-0.0602513	0.0548	-0.0298455	-0.13282	-0.65064	-0.431551	0.147217	-0.0894237	0.941363	0.116426	0.766658
ASCC2	-0.0327457	0.0850293	-0.00861261	0.141527	-0.188066	0.0536538	0.0443507	0.239431	0.254855	-0.208546	0.0972948	-0.0792803	0.125336	0.072871	-0.180961	0.0594594	0.196331	-0.0817808	-0.0543606	0.170471	0.00333033	0.122369	-0.0642538	-0.182787	0.258735	0.139248	0.00641467	1.01524	0.569618	0.944745
ASCC3	-0.0728232	0.0914547	-0.0368843	0.0638781	-0.310102	-0.0367021	-0.0732273	0.167938	0.229615	-0.132336	0.0893972	-0.0551795	0.109716	-0.0449643	-0.319237	-0.0486981	0.0393607	-0.0660077	-0.0413304	0.00470134	0.00488731	0.0545458	0.0221939	-0.12672	0.0380639	0.0138638	-0.026082	1.02931	0.464	0.91955
ASF1A	0.169171	0.141579	-0.0454155	-0.196103	0.236051	-0.156367	0.0833002	-0.365752	0.387927	-0.0378439	-0.0186814	0.347287	0.0274261	-0.0826116	-0.14185	0.274582	0.212352	0.049226	-0.00279639	0.11298	-0.108222	0.0566502	0.13793	-0.324581	0.192051	-0.209787	0.595357	0.969307	0.935426	1
ASH2L	0.0490885	0.154308	0.549988	0.153841	-0.25177	-0.0296623	0.0746351	0.0385488	0.315736	0.141096	-0.00999685	0.185416	0.524557	0.5441	0.131848	0.179787	0.0836171	0.105782	-0.037482	0.0684953	-0.0228164	0.140605	0.0709536	-0.194037	0.0369422	-0.21142	-0.242045	1.00184	0.935426	1
ASL	0.0628493	-0.249722	0.0406888	-0.14591	-0.234042	0.0420183	-0.255389	0.306731	0.0744395	0.0836625	-0.0982124	0.0930856	0.221455	0.0794578	0.019748	-0.248474	0.124071	-0.0541131	0.0186818	0.0381698	0.108681	0.124053	0.149664	0.140284	0.179956	0.0110495	-0.119859	1.17078	0.0134545	0.654304
ASMTL	0.221176	0.0289156	-0.0220603	-0.261446	0.11001	0.0819319	0.0428674	0.0350998	0.0568105	0.0734164	-0.197984	0.258136	-0.363985	-0.153885	0.795874	-0.150924	0.244435	-0.0572665	0.00414486	0.0137056	0.200558	-0.331087	0.265464	0.227929	-0.196882	0.349583	-0.0325186	0.987283	0.978449	1
ASNA1	0.21874	0.0409633	0.057697	0.134044	0.198207	0.18553	-0.0319003	-0.203001	-0.0500442	0.149417	0.00567512	0.0525162	0.121767	0.0760208	0.173101	0.0359012	0.0229436	0.0544047	0.225287	-0.0764334	0.161353	0.00261841	-0.145739	-0.336622	-0.296155	-0.117071	-0.285731	0.920357	0.0414423	0.680469
ASNS	-0.694787	-0.0118028	-0.231656	-0.0505992	-0.880758	-0.481397	0.44487	0.0177808	0.365025	-0.469821	-0.560119	-0.182417	0.795672	-0.361285	-0.958055	-0.549706	-0.174454	-0.0373222	0.0436292	-0.0265629	-0.162628	0.622973	0.281011	0.457443	0.670695	-0.731076	-0.272497	1.09557	0.341094	0.887131
ASNSD1	0.28477	-0.0199763				0.15273	0.0815226	-0.0411226	0.0950651	0.380949	0.0101605	0.124245						-0.0741878	-0.226491	0.0848509	-0.144401	0.0606806	0.111374	-0.260486	0.157031	0.132646	0.297123	0.977877	0.530444	0.935165
ASPH	0.162974	0.0334537	-0.112035	-0.12006	0.0269884	0.135124	-0.00764383	-0.0848691	0.186845	0.210462	0.329055	0.288726	-0.147909	-0.0543024	0.0980619	0.114322	0.104566	-0.0420192	-0.190099	-0.11423	0.334995	-0.562731	-0.254352	0.328311	0.00691565	-0.216031	0.100818	1.01783	0.935426	1
ASPSCR1	0.134155	0.0101284	0.122975	-0.0261387	0.584717	-0.107783	0.103508	0.212362	0.0654081	0.131869	0.110739	0.0832343	0.0242775	0.00219658	0.16003	0.0166551	0.959003	0.0050596	-0.0649781	0.1676	-0.124357	-0.00820728	0.00201613	-0.0681686	0.00839804	-0.0437549	-0.215093	0.938884	0.569618	0.944745
ASS1	0.778901	0.323961	0.320775	-0.193081	0.553175	0.129763	0.160181	0.021399	-0.437116	-0.224648	-0.0613862	-0.373985	-0.434594	-1.02202	1.26663	0.0438662	-0.588178	-0.258599	0.0821282	-0.264622	-0.139339	-0.930789	-0.182202	-0.801561	-0.757036	0.339337	0.130918	0.677176	0.00414626	0.632979
ASTN2	0.0563435	0.0428118				0.151657	-0.0931435	-0.000775296	0.122504	0.313446	0.129521	-0.0409037						-0.00775859	-0.357872	0.00632686	-0.306036	0.206108	-0.00503836	-0.126761	0.0881884	0.000947735	-0.148032	0.9657	0.530444	0.935165
ASUN	0.448403	0.0994258	0.0884354	-0.00351699	0.144449	-0.0890578	-0.0348192	0.662372	0.123776	0.509594	0.489663	0.161716	0.196012	0.0648403	-0.159381	0.276195	0.0204432	0.079966	0.086921	-0.00478777	-0.0427168	0.0697333	0.0660758	-0.198809	0.0415408	-0.0468177	-0.0279863	0.98587	0.978449	1
ATAD1	0.111301	-0.15608	-0.191201	-0.177174	0.538406	0.14842	0.00588189	-0.042412	-0.140029	0.22779	0.0987697	0.138865	-0.260985	-0.00613569	0.291123	0.192734	0.0588963	-0.0785735	0.0958306	-0.045937	0.271379	-0.345456	0.0193435	0.197695	-0.120762	0.0560236	0.0475693	1.03234	0.725253	0.975443
ATAD2																							0.16994	-0.305592	0.361926	-0.214167	0.128921
ATAD3A	0.0892777	-0.129908	-0.127047	0.0182725	-0.119906	-0.0904512	0.0250742	0.0175849	-0.028007	0.129851	0.13269	0.130392	0.0609393	0.0266354	-0.0743149	0.072166	0.0443058	-0.0395035	-0.175834	0.082918	-0.139461	-0.0835921	0.008349	0.108947	0.124604	0.0383112	-0.0193632	1.08894	0.116426	0.766658
ATAD3B	0.125512	-0.250519	-0.0524605	-0.126369	-0.484565	0.0165644	0.101304	0.0581221	-0.124351	0.0283976	0.207475	0.133724	7.10067e-05	0.215614	-0.3717	0.385092	0.342637	0.438841	-0.180397	0.428407	-0.251586	0.029528	0.159987	0.0367309	-0.0900477	-0.168187	0.0236981	1.06112	0.145482	0.792293
ATE1	0.191731	0.0855042	0.495376	0.518879	0.269676	0.0737844	0.0372084	0.217548	0.131155	0.144085	0.0933141	0.0437632	0.480278	-0.0672487	-0.0898404	0.213763	0.364356	-0.0897118	-0.110862	0.0530754	-0.0479862	0.0474494	0.0273411	-0.104433	-0.19668	-0.013842	0.21727	0.903675	0.0477979	0.687913
ATF7	-0.216095	0.0288902	0.174284	-0.104111	-0.446021	-0.41653	-0.093183	-0.172734	0.230261	-0.213131	-0.19415	0.163102	0.119269	0.066558	-0.167897	-0.362126	-0.140467	0.0260813	-0.331394	0.0555189	-0.207975	0.0677927	0.117486	-0.2301	-0.140899	-0.352573	-0.264445	0.965744	0.645586	0.959179
ATF7IP	0.192284	0.187312	0.15131	0.166786	0.132503	0.0379233	0.162089	0.0361149	-0.142191	0.127825	0.141964	0.276644	0.196401	0.0457721	-0.0869289	-0.143294	0.105439	0.123333	-0.119188	-0.0214282	-0.00411708	-0.115477	0.337018	-0.312477	0.517899	0.303954	-0.0312966	0.919457	0.116426	0.766658
ATG101	-0.0297125	-0.224032				0.101093	0.00880833	0.696784	-0.281469	-0.162325	-0.133533	-0.0775119						-0.123791	-0.0195229	-0.0138764	-0.0142905	0.0392461	0.0845809	0.0493814	-0.224855	0.201794	0.0235562	0.997343	1	1
ATG12	0.218136	0.30234	-0.00400857	0.243595	-0.0114924	0.0379587	-0.070526	0.164993	-0.221667	-0.0347083	-0.00931805	-0.257611	0.164361	-0.0564331	0.00120009	-0.254168	-0.0565107	-0.454913	0.195913	0.0020577	0.133594	-0.201632	0.00686387	0.0158176	0.0735073	0.0630845	0.0729239	0.975133	0.179476	0.809665
ATG14																							0.504673	1.18191	-0.0724211	-0.582886	1.26455
ATG16L1	0.0888768	0.110189	-0.0156577	-0.0424142	0.0107781	-0.0363351	-0.0693933	0.0677863	-0.131095	0.0291226	0.130725	0.017947	-0.0478451	0.0649782	0.218273	0.0068956	-0.0566863	-0.221127	0.05848	-0.0473795	-0.0316238	0.011257	-0.152443	-0.102649	-0.0665382	0.0251143	-0.0321119	1.00229	0.725253	0.975443
ATG2A			0.274166	0.114284	-0.111411								0.468344	0.359835	0.234649	0.784226	-0.103161											1.18555	0.25	0.845865
ATG2B			0.0851223	0.126753	-0.657416								0.231514	0.0996816	-0.565126	0.0808123	-0.0926058											0.997017	1	1
ATG3	0.202857	-0.0881914	0.129333	-0.00827061	0.0398515	0.184763	0.040209	0.298428	0.0144884	0.116093	-0.109116	-0.189487	0.0985876	0.0277194	-0.0298875	0.0560295	0.145534	0.132011	-0.183156	-0.0192915	0.0202974	0.144085	-0.0335619	-0.269456	-0.0480634	0.0790255	-0.136894	0.984309	0.2404	0.837281
ATG4A
ATG4B	0.0316613	0.00815337	0.0186049	0.113342	0.0752326	-0.00109808	0.0362645	0.206948	0.0690054	0.222972	0.012927	-0.000948	0.288074	0.166309	0.172696	0.116005	-0.140985	0.107036	0.19087	-0.0844531	-0.0228154	0.147431	-0.133027	-0.166342	-0.0813592	0.0846403	-0.147861	1.0318	0.766249	0.98489
ATG5	0.0768583	0.0406051	0.169939	0.168796	0.132932	0.0564655	0.0273826	-0.0501025	-0.0904224	0.100345	0.126969	-0.142467	0.0506826	0.225456	0.25606	-0.0291463	-0.0274296	-0.0696236	0.020895	-0.00632147	-0.00957966	0.0398591	0.0292355	0.0842231	-0.0417879	0.0408057	0.0253956	0.963454	0.0357871	0.674733
ATG7	0.195274	0.04092	0.0581283	0.179388	0.0989189	0.0296674	-0.058609	0.127892	0.0614155	-0.0679932	0.215987	-0.0970463	-0.0519588	0.174411	0.0912248	-0.0261376	0.117771	-0.00123334	-0.0206725	0.0549348	-0.0349168	0.0393435	0.0598803	-0.12802	-0.16169	0.081817	-0.0808064	0.97328	0.2404	0.837281
ATG9A	-0.0621004	0.198244	-0.283219	-0.135554	0.100009	0.0674609	0.0605179	-0.031487	-0.0466462	0.25871	0.0360425	0.203565	-0.0448609	-0.288031	0.0933936	0.120823	0.106537	0.104498	-0.150412	0.166297	0.0820046	0.202874	-0.0769359	-0.403765	-0.0290791	-0.202263	-0.301673	0.961237	0.850014	0.992777
ATIC	0.0673668	-0.143929	-0.062739	-0.179604	0.315836	0.417218	0.0720104	0.00584842	0.118372	0.120286	0.025021	0.0485318	-0.135217	0.0573096	0.113959	0.0434891	-0.0289375	0.163638	-0.031329	0.111468	0.131063	0.0996755	-0.00424533	-0.186713	-0.312939	0.168211	0.0941011	0.990037	0.978449	1
ATL1	0.235943	-0.718729	-0.228019	-0.285461	0.795158	-0.529325	-0.0802057	0.679581	-0.620283	0.127528	0.600539	-0.23629	0.00050698	0.756626	1.54212	0.416531	-0.0837131	-0.330838	0.140347	-0.106447	-0.0155955	-0.229146	-0.279844	0.447405	0.829891	1.11186	-0.189766	1.22437	0.179476	0.809665
ATL2	-0.102861	-0.0962964	-0.159245	0.372082	-0.516754	-0.38359	-0.233795	0.2164	-0.32411	0.0652821	0.218174	-0.0801765	0.0941586	0.503064	-0.328651	-0.305608	0.11086	0.141837	-0.109665	-0.0864454	-0.0230883	0.00504099	0.0219238	0.119588	0.135544	0.170984	-0.0951355	1.15097	0.0414423	0.680469
ATL3	-0.0456318	-0.088569	-0.253916	0.190495	-0.308345	-0.441021	-0.390111	0.387167	-0.284281	0.0812641	0.31707	-0.209841	-0.0188673	0.0398604	0.128176	0.102851	0.146717	-0.0800862	-0.161938	-0.286928	0.0464667	-0.150809	-0.0190796	0.336851	0.0287661	0.0668085	-0.0273444	1.22114	0.0263302	0.672124
ATN1	-0.00227223	0.034717						-0.0334263	0.00100956	0.142905	-0.118184	0.357168																0.989511
ATOX1	0.309965	0.0998139	0.324811	0.187725	0.135975	0.00179833	0.280594	0.382153	0.18591	0.470716	0.0277173	-0.161732	0.189679	0.141135	0.419362	-0.431749	-0.22921	0.256381	-0.0673896	-0.0735502	-0.140255	-0.00508025	-0.204327	-0.412896	-0.508597	0.114094	-0.479074	0.856212	0.0812675	0.725327
ATP11B	0.329272	0.257683	0.00412593	0.308448	-0.120951	-0.107032	-0.0462105	0.22584	0.0993842	0.389461	0.0673752	-0.0286829	0.185224	0.1176	0.064687	-0.148008	0.331871	0.166538	-0.264958	-0.00345875	-0.128235	0.238542	-0.146142	0.000856381	0.0553804	-0.289151	-0.241368	1.03951	0.569618	0.944745
ATP11C	-0.283514	-0.304986	0.406109	-0.135983	0.0287186	-0.18871	-0.328125	-0.221326	-0.160352	0.00894208	0.186022	0.0585475	-0.185343	-0.122786	-0.0628878	0.390593	0.004306	0.0521985	0.280092	-0.107175	0.184262	-0.00559333	-0.167517	0.561724	-0.170467	-0.116155	-0.118587	1.11301	0.0812675	0.725327
ATP13A1	0.154512	-0.292801	-0.230721	-0.0105801	0.585316	-0.0411431	-0.0410443	0.104461	-0.302684	0.126089	0.302505	0.0983484	-0.333221	0.0580613	0.580602	0.457257	0.030428	-0.116505	0.11735	-0.0437554	0.168509	-0.398388	-0.205053	0.207556	-0.145628	0.0447381	0.0203192	1.06617	0.685011	0.96813
ATP13A2	0.157547	0.108709	-0.0187242	0.231769	0.130747			0.475455	0.00162691	-0.0396628	0.262937	0.0792282	0.413599	-0.0321799	0.17508	-0.0633268	0.0395454						-0.11065	0.00805236	-0.0964632	0.52954	-0.273492	0.918471	0.44453	0.91955
ATP13A3	-0.309464	-0.118738	-0.114281	0.0493647	-0.566364	-0.318874	-0.0806144	0.0072845	0.228511	-0.0903762	0.138571	-0.0369147	-0.15237	-0.113404	-0.735952	-0.440295	0.152566	-0.0979857	-0.104867	0.0313882	-0.0797571	-0.014712	1.06634	0.638109	0.433294	-0.19083	0.249544	1.06653	0.0477979	0.687913
ATP1A1	0.00131568	-0.145834	-0.125611	-0.169082	0.0456592	0.10566	0.0684592	0.0290945	0.573282	0.10759	-0.1181	0.148745	-0.0269939	-0.164439	-0.398543	0.293725	0.0361678	-0.018915	-0.330591	-0.0154107	0.104743	0.0632547	-0.0115635	-0.017334	-0.0954147	-0.273158	0.073199	0.989792	0.80786	0.98489
ATP1B1	0.0896227	0.0831637	0.0389971	-0.239964	0.718183	0.307751	0.425858	0.0250749	0.0981743	-0.0311576	0.111419	0.375118	-0.574149	-0.021418	0.223542	0.265803	-0.257809	-0.33509	-0.382756	-0.266889	-0.00353565	-0.262747	-0.24254	-0.282635	-0.284598	-0.208389	0.0537533	0.864899	0.0190129	0.670542
ATP1B3	0.157143	-0.140345	0.0416302	-0.0872833	-0.364961	-0.159749	-0.178303	-0.122705	0.923912	0.38679	-0.272821	-0.0710094	0.262998	0.148994	-0.434395	0.0276607	0.192447	0.207183	-0.345609	0.0102802	-0.00650238	0.284973	0.185216	0.199836	0.0706046	-0.145641	0.142788	1.18677	0.0715719	0.725327
ATP2A2	0.135615	-0.325394	-0.301465	-0.0358208	0.179837	-0.0231333	-0.10948	0.0324329	-0.28863	0.311142	0.19859	0.288572	-0.372886	0.0149831	0.172095	0.160534	0.237339	-0.0721483	-0.131725	-0.0705153	0.0764885	-0.659749	-0.233406	0.236584	-0.0799752	0.200338	-0.00272597	1.04213	0.3138	0.864728
ATP2A3	1.2777	0.734333						1.53638	1.27395	1.18228	1.17066	1.28511																1.20409
ATP2B1	-0.0404433	0.0324311	0.181302	0.312395	-0.395259	-0.0245339	-0.0425083	-0.179219	0.19404	0.0321372	-0.205997	0.0537031	0.317596	0.109197	0.0745498	-0.210175	0.0711125	0.155806	0.0225457	0.0831753	0.212617	0.28252	0.154044	0.377176	-0.0721933	-0.00827246	0.205642	1.0743	0.3138	0.864728
ATP2B3	0.244304	0.0369924	-0.0950545	-0.17526	-0.164603			-0.19616	0.0150468	-0.053304	-0.268176	-0.018158	-0.0497194	-0.0554956	-0.203727	0.206856	0.246974											1.03064	0.953047	1
ATP2B4	0.156685	0.20425	0.153686	0.463009	-0.260233	-0.178896	-0.401663	0.266483	-0.180188	0.269279	0.293765	-0.28973	0.189563	0.0772856	0.181578	-0.349489	0.162303	-0.0128991	-0.18615	0.112766	-0.116144	0.0933919	0.0749477	0.141604	-0.133358	0.344027	-0.00619983	0.95373	0.935426	1
ATP2C1	-0.0609565	-0.066144	-0.00269614	0.0870467	0.198303	-0.108325	-0.0282075	0.1905	0.073935	-0.101425	0.177511	-0.0427469	0.0860155	0.181291	0.217738	0.120664	-0.0870648	-0.111925	-9.89259e-05	-0.124915	0.0499633	-0.178148	-0.248908	0.280363	-0.0489883	0.0378657	0.0295821	1.04386	0.766249	0.98489
ATP5A1	0.143075	-0.111002	-0.16098	-0.0557929	0.2487	0.203059	-0.0604271	0.0983921	0.0740915	0.120892	-0.100807	-0.102438	-0.194933	-0.241074	0.253586	-0.0252787	0.0180945	-0.00762587	-0.0610208	-0.0444003	0.0465469	-0.196686	0.00220446	0.144621	-0.271357	0.237574	0.0140158	1.03748	0.766249	0.98489
ATP5B	0.132067	-0.0907869	-0.133924	-0.0701289	0.255441	0.174105	-0.0597885	0.103423	0.0563028	0.144326	-0.0569981	-0.0512726	-0.146894	-0.178676	0.221815	0.00254906	0.094206	0.0605824	-0.0188849	-0.0305039	0.101175	-0.145142	-0.103562	-0.045035	-0.418403	0.244222	-0.0916301	1.02462	0.725253	0.975443
ATP5C1	0.141969	-0.121302	-0.235394	-0.145727	0.380871	0.13856	-0.0154887	-0.0423681	-0.0562824	0.154997	0.000237411	-0.0906912	-0.32472	-0.269743	0.267326	0.11894	0.119467	0.0170779	-0.0187101	-0.0592916	0.0916064	-0.235273	0.00245402	0.127463	-0.273005	0.208265	0.0817726	1.01174	0.850014	0.992777
ATP5D	0.233407	-0.159451	-0.120789	-0.128767	0.242423	0.245622	-0.0434875	-0.0242127	-0.05858	0.0819033	-0.0889318	-0.202072	-0.184572	-0.282405	0.171387	0.0679442	-0.0108898	0.00145414	-0.0946487	-0.0639039	-0.0287653	-0.23656	0.0916276	0.127331	-0.252482	0.181918	-0.0681422	0.999872	0.431256	0.908655
ATP5EP2	0.0892539	-0.133427	-0.0285256	0.0455356	0.238007	0.0807672	0.0432366	0.151158	0.187278	0.112195	-0.217691	-0.263017	-0.00800998	-0.204299	0.413872	-0.2505	-0.0718887	-0.207341	-0.214124	-0.0589939	-0.238293	-0.155483	0.170839	0.226765	-0.29774	0.214552	0.0956213	0.925961	0.369771	0.896039
ATP5F1	0.064206	-0.104748	-0.107225	0.0122104	0.13878	0.102986	0.0500971	0.1763	0.000145106	0.0831983	-0.152957	-0.169263	-0.147579	-0.107037	0.275711	0.0292654	0.118618	0.115163	-0.263821	-0.0544337	-0.0459346	-0.0466554	-0.0434394	0.0929558	-0.174457	0.279643	0.0634306	0.951487	0.645586	0.959179
ATP5H	-0.0456715	-0.194303	-0.210658	-0.0166442	0.120981	0.204454	0.0344537	0.0149131	-0.0235875	0.0902075	0.006136	-0.106482	-0.18055	-0.141787	0.200374	0.15968	0.223128	-0.0662906	-0.207096	-0.026542	0.00855904	-0.194705	0.0317906	0.0652181	-0.224237	0.347938	0.069502	1.01677	0.892562	0.995069
ATP5I	0.312316	0.0644416	-0.0405438	0.0368011	0.137918	0.244612	-0.00528579	-0.0624229	0.0926521	0.331287	0.0266623	0.0128097	-0.0135239	0.0101364	0.402759	-0.0918061	0.0225439	0.0632561	0.0249052	0.0308336	0.160554	-0.0597169	0.120299	0.152613	-0.142873	0.298571	0.128677	0.975563	0.533239	0.935165
ATP5J	0.141605	-0.018292	0.0729139	0.0579159	0.125125	0.284668	0.117512	0.11794	0.134876	0.129484	0.114229	-0.0647547	-0.0323235	-0.120885	0.323786	0.0348277	0.160907	-0.0409587	-0.197079	-0.0211843	-0.0242828	-0.142443	0.0992576	0.1395	-0.0697697	0.301718	0.075676	0.957762	0.263455	0.845865
ATP5J2	0.0783916	-0.173961	-0.22299	0.0301278	0.00831481	0.193169	-0.0216361	0.180023	0.116869	0.141864	0.0606554	-0.146592	-0.142281	-0.190973	0.0245795	0.0550328	0.0611021	-0.0837782	-0.242769	-0.0730499	-0.122548	-0.156993	-0.23778	-0.118786	-0.310737	0.317228	0.115149	0.941655	0.80786	0.98489
ATP5L	-0.0339736	-0.212335	-0.228741	-0.160213	0.0354282	0.0722219	0.0529456	0.0849768	-0.0283518	0.0648437	-0.0501755	-0.209339	-0.326203	-0.213639	0.258983	-0.0517442	0.0732118	-0.114973	-0.257673	0.111076	-0.130856	-0.143552	-0.0456691	-0.0673023	-0.0249412	0.210521	-0.0591524	0.988295	0.766249	0.98489
ATP5O	0.161565	-0.00216897	0.0158125	-0.0491591	0.137394	0.216187	0.0444559	0.0812992	0.121873	0.115626	-0.114266	-0.15083	-0.154306	-0.0847902	0.231904	0.0559559	0.0941723	-0.0175181	-0.166718	0.0425947	-0.00481793	-0.0886548	0.0038004	0.0399056	-0.18584	0.265693	-0.00541065	0.969314	0.179476	0.809665
ATP5S						0.0862566	0.0307964											-0.142402	-0.0665871	-0.387401	-0.0812713	-0.244365	0.0181658	-0.120474	-0.194807	0.139442	-0.292709	0.876627
ATP5SL			0.0603915	-0.0302667	0.408131	0.023921	0.00501959						0.0213122	0.178889	0.253618	0.311499	0.192355	0.0691721	0.0092358	0.21833	0.1013	0.032613	0.0813639	-0.0129828	0.0254114	0.026607	0.0202668	1.03186	0.394866	0.896039
ATP6AP1	0.0392389	-0.223749	-0.106667	-0.0464462	0.260708	-0.403785	0.0966718	0.1287	-0.171916	-0.0827771	0.181629	-0.0679457	-0.2162	0.0113923	0.29714	0.401679	0.125172	0.228983	0.123597	0.0821416	0.217317	-0.130682	0.0629347	0.455452	-0.124155	0.212236	0.139105	1.12571	0.145482	0.792293
ATP6AP2	0.397848	0.00606798	-0.155702	-0.00127355	0.1737	-0.198115	0.0246509	0.154247	0.121303	0.515341	0.243793	0.199101	-0.364635	0.129259	0.121171	0.21475	0.106452	-0.158536	-0.184869	0.0467835	0.0135449	-0.234881	0.998236	0.76233	0.20494	0.600626	0.115117	1.08614	0.218722	0.834914
ATP6V0A1	0.209462	-0.100933	-0.0124803	0.181405	-0.0622164	-0.186603	-0.296584	0.458837	-0.0421895	-0.107651	0.00428445	-0.12728	0.197682	-0.0250784	0.192281	-0.151511	0.00953265	-0.021354	-0.021225	-0.0329803	0.0648975	-0.018483	-0.024592	0.365388	-0.0410542	0.341219	-0.00523333	1.0298	0.263455	0.845865
ATP6V0A2	0.134244	0.350704	0.0228987	0.156954	0.00625285	0.112247	-0.122557	0.458689	0.15353	0.295653	0.353299	0.0138111	0.136961	0.0403711	0.0273596	0.179766	0.227647	0.0555186	0.363792	0.33999	0.0348566	0.029043						1.02903	0.185137	0.814611
ATP6V0C			-0.360715	-0.121173	0.560978								-0.460513	-0.12165	0.738016	0.910385	-0.103132						-0.25336	-0.50078	0.639668	0.426771	0.73109	1.21672	0.692308	0.974446
ATP6V0D1	0.229557	-0.0150125	-0.027968	0.0256609	0.210479	-0.0374948	-0.0937524	0.0954512	0.0163061	0.127378	0.076613	-0.109105	-0.0718033	-0.0464462	0.335424	0.105647	-0.0292209	-0.0995815	-0.00192763	-0.126467	0.0100512	-0.0343326	-0.0357321	0.335224	-0.0767132	0.275995	-0.00310188	1.0087	0.850014	0.992777
ATP6V0D2	0.202586	-0.122001	0.217184	0.116322	0.0422688	-0.0245004	-0.0434868	0.60814	0.415033	0.176959	0.0310351	-0.161735	0.0960729	-0.0211901	0.495428	-0.0610214	-0.0331199	0.0810201	0.127321	-0.103043	-0.0818114	0.101739	-0.376079	-0.481128	-0.872394	0.151051	-0.959556	0.974446	0.569618	0.944745
ATP6V1A	0.0820764	0.0880012	0.0350777	0.135432	-0.0955107	-0.0685859	-0.140272	0.274478	0.0708267	-0.0109296	-0.0513242	-0.0956267	0.151622	0.0166979	-0.0181601	-0.0179862	-0.0136249	0.0777263	0.0235129	-0.0850048	-0.0143156	0.120345	0.061479	0.269901	-0.0773806	0.229664	-0.0971523	0.977932	0.766249	0.98489
ATP6V1B2	0.165805	0.132541	0.0493199	0.164636	-0.155764	0.0176061	-0.132343	0.225181	0.0290074	0.033997	-0.0232431	-0.0533018	0.272937	-0.000481348	0.0921713	-0.158816	-0.0291553	0.146189	0.0985944	-0.144679	0.0722585	0.0509529	-0.00516815	0.182509	-0.0950591	0.19985	-0.120093	0.987726	1	1
ATP6V1C1	0.0642933	-0.121393	-0.0908879	-0.128076	0.107419	-0.0227333	-0.0938233	-0.0127682	-0.0541809	-0.0857639	0.195855	0.108421	-0.185486	-0.0686229	0.196708	0.221013	-0.148723	-0.266749	0.0834831	-0.0754915	0.00829713	-0.124809	0.00717778	0.165749	0.0832106	0.138232	-0.0546843	1.06296	0.287929	0.853741
ATP6V1D	0.0423817	0.115186	0.055654	0.380349	-0.219455	-0.157523	-0.183148	0.252182	0.0142515	0.0295301	0.00335029	-0.204457	0.24388	0.0412093	0.00486457	-0.130514	-0.0390547	0.0542	-0.078608	-0.191661	-0.203918	0.0863236	-0.0432959	0.305852	0.000313623	0.178195	-0.128461	0.973819	0.978449	1
ATP6V1E1	0.104864	0.0748259	-0.166075	-0.000225174	-0.04172	-0.0898627	-0.188941	0.247996	0.0212194	0.0105876	-0.0520759	-0.186134	0.057186	-0.0776905	-0.104731	0.208458	0.0630892	-0.0222172	0.0513208	-0.0964723	0.0166077	0.0210195	0.0692476	0.385342	0.0753941	0.162502	0.0512475	1.05552	0.198432	0.814611
ATP6V1F	-0.073896	-0.0813271	0.0715897	0.161139	-0.0616421	-0.0968466	-0.152605	0.174252	0.0557587	-0.105406	0.0351285	-0.0292339	0.223514	0.0513825	0.0470127	0.0790022	-0.047856	-0.127663	0.139574	0.0849368	-0.0120869	0.021695	0.0869924	0.193223	0.0487496	0.169812	-0.0122615	1.08972	0.0628064	0.7045
ATP6V1G1	0.022944	0.0963491	-0.0480412	0.106479	-0.0768379	-0.0599679	-0.156908	0.269803	-0.045432	-0.0254074	-0.137868	-0.384037	0.0766424	0.0402793	-0.0191645	0.138552	0.0835769	-0.0452061	-0.139886	-0.136684	-0.127171	0.0705202	0.0123954	0.298209	-0.0549609	0.26177	-0.170451	1.01801	0.80786	0.98489
ATP6V1H	0.181929	0.190789	0.0541014	0.176538	-0.238043	-0.0865412	-0.226137	0.271692	0.132072	0.135544	0.0165531	-0.15941	0.0919268	0.0255838	-0.0351516	-0.0230392	-0.0509261	0.0955428	0.0301935	-0.201184	0.0101734	0.126439	0.0760123	0.250425	0.0386385	0.162967	0.0671715	0.999171	0.850014	0.992777
ATP7A						0.0228557	0.00580177											0.337072	0.185646	-0.0675571	0.206381	0.0495934	0.201626	0.13048	0.184799	0.410665	0.0413942	1.12576
ATP8B1	-0.0140771	0.0456173	0.459572	0.0906754	0.0960504	-0.0183859	-0.0227497	0.00537059	-0.0188231	0.000949274	0.0338946	-0.0750965	0.135451	0.188538	-0.284993	-0.291572	0.11948	-0.0283266	-0.180025	-0.0187375	0.0306763	-0.0696967	-0.200734	-0.0432795	-0.0382807	-0.0377939	-0.00395949	0.953172	0.0548945	0.691941
ATP9A																							-0.060816	0.289431	0.0227094	-0.0758371	-0.16586
ATPAF1	-0.244727	-0.157165				0.318655	0.192411	0.0545811	0.309532	-0.13163	-0.100242	0.0341242						-0.381236	-0.157615	-0.109981	-0.0610291	-0.0519409	-0.18537	-0.0504112	-0.0414663	-0.165626	-0.161068	0.92155	0.664603	0.96813
ATPAF2	0.158665	0.0186282	-0.00594788	-0.155262	0.562398	0.0872458	-0.096265	-0.359898	-0.501846	-0.266119	0.245428	0.0851911	0.0184332	0.00510813	0.157791	0.260851	0.212791	0.128784	-0.0894887	0.136905	0.370948	-0.0127336	0.0475891	0.170591	0.00400606	0.00488545	0.173306	1.03366	0.80786	0.98489
ATPIF1	0.322324	-0.167096	-0.51864	-0.253348	0.497632	0.198593	-0.0957473	0.109747	-0.0670419	0.090768	0.166063	-0.264016	-0.916561	-0.36417	0.434895	-0.231647	-0.0651828	-0.38567	-0.111895	-0.121694	-0.231788	-0.419338	-0.190971	0.0730151	-0.157162	0.39456	-0.267571	0.970177	0.464	0.91955
ATR	-0.948165	-0.635061	0.404249	-0.394845	-0.283893	0.178842	0.315197	-0.656634	0.479612	-0.850216	-1.23692	-0.0792179	0.165377	0.095745	-0.469053	0.114065	0.0499665	0.197878	-0.21792	0.471663	-0.00169986	0.381805	0.530148	-0.0528151	0.842237	-1.0112	0.560421	1.28054	0.533239	0.935165
ATRIP	0.0344999	0.0694514	-0.0254979	0.104946	-0.0206941	0.0862167	-0.000376977	0.053328	0.030459	0.0123766	-0.177116	-0.0866296	0.0194571	-0.0641473	-0.000734907	-0.0517217	-0.178448	0.0336149	0.0248869	-0.042722	-0.0840795	-0.0605244	-0.0504733	-0.100002	-0.199939	-0.05579	-0.104305	0.940659	0.00512595	0.632979
ATRN						0.194913	0.0413716											0.257053	0.256187	0.122358	0.301412	-0.158591	-0.0651588	0.135969	-0.0715745	-0.0789946	-0.168976	0.939821
ATRX	-0.110654	0.0524948	0.157816	0.00219844	-0.129388	-0.331036	-0.0906292	0.0541561	0.0771201	-0.175706	0.0164138	0.0126209	0.203972	-0.0204598	-0.310271	-0.0813283	-0.244689	0.0834241	-0.0486963	0.0748451	-0.107093	0.110304	0.116093	0.131258	0.180497	-0.336821	0.136962	1.0912	0.287929	0.853741
ATXN10	-0.161873	-0.0507519	0.0525209	-0.338651	0.503395	0.381559	0.200539	-0.345856	0.160335	-0.00207864	0.0759729	0.26047	-0.180831	-0.0896052	0.117853	0.228222	-0.244329	-0.15222	-0.0769745	0.0209456	0.144051	-0.138907	-0.170656	-0.289099	-0.0991093	-0.123	-0.160316	0.903203	0.287929	0.853741
ATXN1L			-0.185766	-0.373826	0.18036	-0.0217447	-0.0174295						-0.126926	-0.0665685	-0.0619377	-0.0535987	-0.170976	-0.277252	-0.000356497	-0.149359	-0.182481	-0.0865678	-0.06949	-0.66598	-0.0511287	0.258919	-0.00418904	0.967447	0.800052	0.98489
ATXN2	-0.0832141	-0.0111078	-0.0752266	-0.0388562	-0.0317993	0.0382407	0.0862929	-0.073678	0.150053	0.081077	0.114376	0.127671	0.034057	0.0569562	-0.171134	0.125923	0.0432621	-0.107471	-0.108262	-0.00732723	0.124304	0.13219	0.0366284	-0.00792584	-0.00141478	-0.215605	-0.00477956	1.04764	0.2404	0.837281
ATXN2L	-0.0430862	0.00108252	-0.0231836	0.021014	0.00957178	0.0125364	0.091332	-0.12401	0.0485666	0.0558657	-0.0883184	0.0823289	0.0753471	0.00891629	-0.178417	0.0900756	0.0341105	-0.0315617	0.0355636	-0.0237208	-0.0936626	0.117835	0.17647	0.0256479	0.148287	-0.0646252	0.132997	1.01767	0.569618	0.944745
ATXN3			0.157722	0.344043	-0.261914	-0.110861	0.0191842						0.40007	0.0409987	0.205132	-0.128571	-0.0468283	0.154464	-0.0638185	0.0546788	-0.106882	0.0724477	0.15888	-0.126278	0.0579741	0.0803529	-0.15863	1.02491	0.86597	0.995069
ATXN7L3B	-0.382883	-0.0889651				-0.0409463	0.127365	-0.094596	0.0249133	-0.118039	-0.144498	-0.161104						0.25107	0.4223	0.123514	0.167607	0.120269	-0.322379	-0.0775297	-0.314396	-0.255377	-0.340309	0.979664	0.9613	1
AUH	0.365984	-0.0441293	0.000104908	0.0407102	0.465314	0.0125273	-0.166803	0.0666942	-0.137639	-0.129021	0.0304483	-0.104737	-0.329757	-0.12698	0.723981	0.216611	-0.0267345	0.231988	0.23125	-0.0504646	0.291335	-0.298319	0.093276	0.15425	-0.135602	0.205812	0.151173	1.0253	0.766249	0.98489
AUP1	-0.0770186	-0.0369694	-0.224454	0.125714	0.0676839	-0.291545	-0.134598	0.170537	-0.0660336	0.136458	0.159882	-0.114575	-0.132685	0.198346	0.486987	0.117339	0.0125344	0.0423603	-0.00378383	-0.108956	-0.106991	-0.0810957	-0.0124402	0.247309	0.237813	0.168348	0.234883	1.11486	0.0357871	0.674733
AURKA	-0.188204	-0.110607	0.18181	-0.217966	-0.708774			-0.206801	0.260758	-0.307081	-0.00540764	0.336063	-0.0171086	-0.159513	-0.473864	-0.00926999	-0.388158						0.344045	0.030515	0.119228	-0.578844	0.221517	1.13205	0.348555	0.896039
AURKAIP1	-0.168323	-0.546201						-0.213826	-0.0126031	-0.18673	-0.136099	-0.173202																1.13608
AURKB																							0.664069	-0.0607415	0.550367	-0.431881	0.134051
AVEN	-0.180532	0.105583	0.0101676	0.0759565	-0.378214	-0.0482588	-0.0392799	0.129862	0.479638	-0.0466563	0.0105307	-0.0250768	0.170361	-0.183125	-0.692145	0.0935826	0.152756	0.0349852	-0.228783	0.081561	-0.157599	0.256777	0.126784	0.0999401	0.0951363	-0.126737	-0.056603	1.06996	0.263455	0.845865
AVL9	-0.280287	0.270088				0.215768	0.0790837	0.129341	0.0293887	0.118141	0.210993	0.130692						-0.0677315	0.288707	0.245437	0.126068	0.563803	-0.0685162	-0.0251535	0.150893	0.060708	0.0571665	0.985305	0.9613	1
AZI2
B2M	0.405279	0.061849	0.642664	-0.660743	1.16439	0.688209	0.254044	-1.45299	-1.51687	0.497799	0.426316	0.585565	-1.47918	0.914133	1.40276	0.69581	-0.584571	-0.680156	0.329348	-0.0291012	0.276502	-0.868299	-1.25203	-0.822065	-1.13541	0.697591	-0.0459511	0.735703	0.198432	0.814611
B3GALT6			-0.346575	-0.225527	0.535291								-0.257161	0.372959	0.205795	0.762684	0.229982						0.191058	-0.00246102	0.0404105	-0.0224725	0.143207	1.31281	0.468531	0.92102
B3GAT3	0.336233	-0.0175199						0.0669934	0.120864	0.0515346	0.0489616	0.459687																0.937985
B4GALT1	-0.429106	0.179555	0.0237636	0.0495699	0.245924	0.0385674	0.0443252	-0.231933	0.131351	-0.437711	-0.0823231	-0.268022	-0.016868	0.0237831	0.188129	0.298731	-0.122538	0.134856	0.177397	0.0602904	0.102787	-0.0736125	-0.229257	0.327228	0.0817976	-0.417605	0.127032	0.998415	0.80786	0.98489
B4GALT3	0.18612	0.355745				-0.155243	0.420547	1.51626	0.676069	1.05639	1.42956	0.540046						0.327016	0.370988	0.329892	0.224297	0.409167	-0.0808293	-0.616416	-0.25258	0.716157	-0.173576	1.07181	0.530444	0.935165
B4GALT4	-0.405063	0.285146	-0.310027	0.168206	-0.328035	-0.325061	-0.314592	-0.333937	-0.0444272	0.318835	0.782177	-0.557823	0.121882	0.662038	-0.530487	-0.441949	0.345833	-0.385106	-0.465668	-0.279599	0.200243	0.0946433	-0.340365	0.204308	0.67251	-0.242429	-0.0427075	1.20666	0.607106	0.951459
BABAM1	0.0416047	-0.140323	0.0425856	-0.638647	-0.133093	0.0658995	0.0657115	0.125503	0.0504911	-0.050914	0.144385	0.0198344	-0.853052	0.519187	1.28158	-0.539098	-0.13823	-0.103801	-0.0351563	0.0877161	0.214057	-0.0200122	0.00150779	-0.319422	-0.256987	0.0781276	-0.282516	0.965363	0.685011	0.96813
BACH1	-0.0553371	0.0563639	0.396173	0.250784	0.218013	-0.0518587	0.297223	0.119766	-0.212179	-0.0473233	-0.00574193	-0.2187	0.290721	0.188023	0.422714	-0.0890135	-0.00799065	0.240253	0.284002	0.102754	-0.00328401	-0.155981						0.857794	0.332196	0.887131
BAD	0.059393	-0.328762	-0.132904	-0.360447	0.423791	0.265965	0.15595	-0.266515	-0.299848	0.0599536	0.422471	0.0448109	-0.409433	-0.318151	0.268925	0.0922018	0.299315	-0.0288787	-0.095562	0.120582	0.2351	-0.259411	-0.107529	-0.0730322	-0.444833	0.559574	0.0453494	0.964981	0.935426	1
BAG1	-0.00487337	0.0731667	0.472218	0.124457	0.69444	0.180725	-0.13784	0.165428	-0.132637	-0.268315	-0.359069	-0.413792	-0.490189	-0.0987352	0.42615	0.0448032	-0.295267	-0.154695	0.262888	0.000877266	-0.103117	-0.182299	-0.137605	-0.0963652	0.258251	-0.0106681	-0.255547	0.845376	0.0224249	0.671989
BAG2	-0.325371	-0.213728	-0.0295766	-0.422688	-0.1469	0.208496	0.173964	-0.202424	0.541233	0.0412566	-0.373694	0.390501	-0.121707	-0.540822	-0.659538	0.474996	-0.280012	0.18282	0.0618741	0.38208	0.346416	-0.0554445	0.0139132	0.0305429	0.124466	-0.325679	0.0585735	1.13508	0.399845	0.896039
BAG3	0.0687347	0.210688	-0.074114	0.359737	-0.296993	-0.229584	-0.102604	0.3921	0.242054	-0.266139	0.0301697	0.00325689	0.281656	0.0642762	-0.26686	-0.251152	-0.0671435	-0.0419261	-0.159179	-0.120178	-0.0451146	0.341763	-0.0282698	0.0758919	0.291806	0.118431	-0.164249	1.04363	0.685011	0.96813
BAG4	-0.0383947	-0.110203	0.0102605	-0.213114	0.0819401	0.313453	0.0996517	-0.176209	0.0230709	0.168405	0.0647198	0.142594	0.0371907	-0.0036699	-0.27124	0.140875	0.287834	0.0430284	-0.185298	0.000605694	0.000725941	0.0945074	0.120542	0.23283	0.0599363	0.200679	0.0977007	1.03675	0.498001	0.92102
BAG5	-0.00915273	-0.0442789	0.0315113	0.101281	0.191835	-0.0275051	0.0191778	-0.0323962	-0.0110304	0.0202821	0.00459861	-0.0738485	0.136283	-0.0804801	0.10942	0.00327436	0.069783	0.0547771	-0.0319461	-0.0680312	0.00420686	0.0904437	0.0674162	-0.0567847	0.139545	0.0470097	-0.0992303	0.989811	0.607106	0.951459
BAG6	0.0211709	-0.0669248	-0.043978	-0.0956262	-0.0176864	-0.0312657	0.0403583	0.063753	0.0453966	-0.0194779	0.18867	-0.00311362	-0.0548594	-0.058624	0.0740661	-0.0660878	-0.0781894	-0.015402	0.152067	-0.054334	0.0537711	-0.0290518	0.129783	0.0846642	0.059313	-0.0290003	0.0528821	1.03699	0.0919316	0.759323
BAIAP2	-0.210248	0.0444185	0.226312	0.3479	-0.364025	-0.204054	-0.0347797	0.136188	0.0486263	0.039941	-0.0630582	-0.300936	0.395104	0.111518	-0.474897	-0.441793	0.337523	0.324374	-0.372973	0.165752	-0.194894	0.480984	0.183009	-0.0422778	0.00803225	0.257381	0.0601962	1.06377	0.607106	0.951459
BAIAP2L1	-0.00485134	0.193129	0.116979	0.28767	-0.0771775	-0.144974	-0.157638	0.195946	0.00789306	0.0563139	0.039997	-0.184034	0.172356	0.148129	-0.0292127	-0.0827728	0.00375511	-0.254599	-0.15033	-0.0848327	-0.265324	0.147924	-0.116302	-0.0749202	0.0609896	0.043705	-0.145142	0.994555	0.569618	0.944745
BAK1	0.0768247	0.0607193	-0.00722386	-0.000760076	-0.091289	-0.0618852	0.0083091	-0.0308171	-0.0707278	0.232991	0.0889066	0.179148	0.403023	0.106501	0.477199	-0.0288704	0.22378	0.225325	0.147842	0.0979073	0.0429515	0.0261391	0.0883817	-0.0103997	-0.0253018	0.370832	0.0628189	1.06745	0.0307625	0.674733
BANF1	-0.0991683	0.101576	0.152152	0.105341	-0.162173	0.0992703	0.110984	-0.0197174	0.147178	-0.070323	0.0154668	0.146544	0.177352	-0.0326464	-0.275184	-0.263356	0.0505394	-0.035484	-0.221874	0.0182501	-0.187073	0.123472	0.0872366	-0.127499	0.0588827	-0.320922	-0.290619	0.915253	0.161846	0.792994
BASP1	0.152589	-0.193717	-0.127669	-0.464491	1.05663	0.264667	0.0580882	-0.0842838	-0.297231	-0.0566694	0.366534	0.279392	-0.770691	-0.239274	0.838543	0.512809	-0.116724	-0.47991	0.140574	-0.0756107	0.243168	-0.645541	-0.662581	-0.373349	-0.575038	0.463819	-0.199155	0.895899	0.431256	0.908655
BAX	-0.0379618	-0.207792	0.114533	-0.0751034	0.799827	0.0805985	0.260352	0.0274535	0.0556344	-0.101394	0.212811	0.0936293	-0.23134	-0.218839	0.330802	0.285073	0.0210786	-0.0445764	0.0981656	-0.0110368	-0.0045078	-0.151958	-0.123021	-0.335264	-0.399204	0.0610395	-0.0814247	0.940584	0.263455	0.845865
BAZ1A	0.413321	0.146531	0.128476	0.181817	-0.0489613	-0.113541	0.0588883	0.435731	0.0333334	0.147774	-0.10683	-0.0645403	0.0827815	0.101493	-0.0816215	0.0887734	-0.17178	0.0751177	0.000352113	-0.00968278	-0.0458941	0.0496828	0.146788	0.0476085	0.429825	-0.247905	0.354809	0.946169	0.498001	0.92102
BAZ1B	-0.284004	-0.149224	0.0764213	0.382139	-0.20624	-0.177297	0.00297178	-0.118174	-0.108218	-0.312376	-0.383147	-0.356487	0.0352572	0.124986	-0.367573	0.257577	-0.361057	0.0708535	0.162076	-0.0723746	-0.028001	-0.028157	0.32019	0.444364	0.193078	-0.574056	0.39458	1.0876	0.850014	0.992777
BAZ2A	-0.433652	0.226292				-0.271128	-0.0400058	0.0218145	0.324011	-0.0244501	0.0310248	-0.0453635						0.0844026	-0.0401979	-0.0117823	-0.165008	-0.0272483	0.0255965	0.0149701	-0.0779069	0.144176	-0.0281504	1.1048	0.262126	0.845865
BBOX1			0.410988	0.502773	-0.386908								0.463346	0.092788	-0.484043	-0.693127	0.229858						0.479841	0.0759764	-0.348758	1.48187	-0.345277	0.797411	0.692308	0.974446
BBX			0.384431	0.0832588	0.189976								0.0738641	0.0711487	0.0559206	0.362229	-0.192859						0.13699	0.12695	0.292013	-0.0890673	0.0593895	0.921803	0.160839	0.792994
BCAM	0.201615	-0.19623	0.468162	-0.21466	-0.395872	-0.259413	-0.63919	0.398576	-0.321606	0.494937	0.313763	-0.186651	0.387497	0.830055	-0.125992	0.172627	-0.10867	-0.132581	-0.380411	-0.306632	0.0485749	-0.15996	0.42826	-0.00293428	-0.16675	0.190413	-0.0359063	1.14491	0.116426	0.766658
BCAP29	-0.152987	-0.152971	-0.409573	0.18163	0.229344	-0.351253	-0.255364	0.131461	-0.396005	-0.00491008	0.241809	-0.0646496	-0.273676	0.197847	0.468246	0.519265	-0.276203	-0.410507	-0.0648463	-0.485951	0.00755155	-0.534864	-0.184051	0.51995	0.266645	0.00859224	-0.0397954	1.09478	0.464	0.91955
BCAP31	0.0172307	-0.21012	-0.302804	0.125741	0.223612	-0.222414	-0.165192	0.360711	-0.231681	0.28892	0.248938	-0.143058	-0.319889	0.167244	0.492022	0.22866	-0.0366638	-0.0897561	-0.0121971	-0.29896	0.170966	-0.595712	-0.177007	0.325026	0.0612462	0.254818	0.0229735	1.15453	0.2404	0.837281
BCAR1	-0.0207768	-0.0671135	-0.0074425	-0.161566	0.485339	0.343956	0.1197	-0.164382	0.131479	-0.106848	-0.0803511	0.119805	-0.244769	-0.0975942	0.259845	0.395948	-0.206403	-0.126033	0.322744	0.0338988	0.178493	-0.133932	-0.147603	-0.0841869	-0.283554	0.0888291	0.181841	0.949456	0.3138	0.864728
BCAR3	-0.137969	-0.00729153	-0.0838172	-0.118913	0.483748	0.335628	0.0881138	-0.249143	0.0489534	-0.312961	-0.0765722	0.440304	0.015031	-0.299833	0.335941	0.894331	0.1238	-0.262772	-0.0952563	-0.220157	0.0422313	-0.0734427	-0.227841	-0.162137	0.0531196	-0.233329	0.0595206	0.954147	0.341094	0.887131
BCAS2	-0.106439	0.0864882	-0.0270886	-0.137663	0.130317	0.0695442	0.132796	-0.304011	0.170098	0.0633517	-0.023306	0.203521	-0.0257033	-0.0217493	-0.235175	-0.0458862	-0.0149212	-0.00945593	0.0513378	-0.000212776	-0.0636104	0.0339344	0.0739795	-0.0438374	0.177397	-0.115137	0.137072	0.944922	0.850014	0.992777
BCAS3	0.0629952	0.279991						0.366173	-0.00992447	0.0553827	0.24661	-0.0543077																0.922672
BCAT1	0.285143	0.111503	0.272051	0.6173	-0.19338	-0.181936	0.193272	0.144621	0.608195	-0.0630221	-0.143604	-0.107444	0.323325	-0.336707	0.190026	-0.535213	-0.194226	0.363499	0.555232	-0.0588941	0.409724	-0.15639	-1.61988	-0.698826	-0.77807	-0.279163	-0.399976	0.801739	0.198432	0.814611
BCAT2	1.30496	0.921439	-0.28189	0.265653	-0.225344	0.0677247	0.175064	0.399211	0.664662	0.293908	0.0102089	0.291387	0.0251222	-0.356726	-0.267958	0.119603	0.0109578	-0.112959	-0.0719922	-0.00783496	0.0836318	-0.0213674	-0.013302	0.0230627	0.147894	0.136306	-0.136924	0.896233	0.369771	0.896039
BCCIP	-0.256318	-0.152229	0.15359	-0.200042	-0.27137	-0.0358136	0.140777	-0.408588	0.314085	-0.145023	-0.154133	0.223616	0.118556	-0.0267856	-0.444273	0.02733	0.0193453	0.226143	-0.159153	0.10041	-0.0874073	0.269234	0.157454	-0.292751	0.0207364	-0.24804	-0.0413532	1.10842	0.431256	0.908655
BCKDHA	0.211847	0.135049				0.0729112	0.0537143	0.192982	0.0813114	0.0672689	-0.0423776	0.104378						0.0956775	0.200128	0.0632813	0.137572	-0.124873	-0.0129735	0.226888	-0.167668	-0.071308	-0.0702085	0.974875	0.410733	0.908655
BCKDHB	0.123744	0.082293	-0.108778	0.0552967	0.423984	0.309311	0.0571184	-0.141723	0.000180746	-0.0575513	-0.0753191	0.0368725	-0.178624	-0.174851	0.241784	0.0997743	-0.110323	0.0530147	-0.0692926	-0.232071	0.246801	-0.279565	0.0775959	0.225263	-0.171178	0.255725	-0.0589394	0.907181	0.0477979	0.687913
BCKDK	-0.0912405	-0.144896	0.0810572	0.0653485	0.169093	0.132273	-0.00258265	-0.35405	-0.122173	-0.202262	0.107296	-0.122118	0.0076876	0.193679	0.476205	0.614229	-0.0175929	0.0805498	-0.125055	-0.0321925	0.143587	-0.0679033	0.00781109	0.164841	-0.0364686	0.274385	-0.141859	0.952439	0.892562	0.995069
BCL10	0.00105158	0.107456	0.0543911	0.0358639	-0.175495	0.104113	0.0735599	0.0291446	0.172956	0.0499258	0.280602	0.00492479	-0.0272681	0.00065053	-0.19039	0.00520947	0.0270605	-0.0676167	-0.242176	0.111133	0.0569165	-0.0257626	0.224558	0.0173253	0.11637	-0.0502204	0.0728468	0.977929	0.645586	0.959179
BCL2L1	-0.138739	-0.350358	-0.152692	-0.028704	0.381367	0.175216	0.132201	0.0602658	-0.264726	0.0236051	0.101071	0.152332	0.0226929	0.0725419	0.219784	0.310761	0.106183	-0.304352	-0.0447114	-0.202941	0.305682	-0.112693	-0.352	-0.167517	-0.0336638	-0.156787	-0.295346	1.01622	0.685011	0.96813
BCL2L12	-0.413606	-0.0441667	-0.00256369	-0.209317	-0.215942			-0.0373728	0.0379991	-0.407365	-0.153904	0.130118	0.0826649	0.106438	-0.162579	-0.0390345	-0.122126						0.305253	0.0718111	0.215004	-0.542008	0.0681415	1.187	0.0806244	0.725327
BCL2L13	0.189084	-0.28488	-0.286453	-0.35497	0.87758	0.222815	-0.0382752	-0.349843	-0.451341	0.161202	0.33854	-0.00240911	-0.473907	-0.125588	0.669642	0.676862	0.142525	-0.38468	0.140726	0.108712	0.0774285	-0.355506	-0.243316	-0.254519	-0.48763	0.721989	0.071563	1.05179	0.685011	0.96813
BCL2L2	0.0363105	0.0858679	-0.107522	-0.307901	0.152835	0.165806	0.0827427	-0.359576	0.350915	0.0358632	0.130486	0.30573	-0.220878	-0.196683	-0.447873	0.0598213	0.245411	-0.0889904	-0.0202875	0.0399544	0.0338754	0.125787	0.259033	-0.101122	0.28566	-0.136678	0.351942	0.969401	0.978449	1
BCL3																							0.199844	0.304834	0.537178	-0.122867	-0.126065
BCL7A	-0.125777	0.0566019	0.0574839	0.08188	-0.066117			-0.333796	-0.106446	0.00332955	-0.203822	0.0629919	0.0497711	-0.00638778	-0.0816301	0.0159343	0.0928806						0.166168	-0.190028	0.100126	-0.168785	-0.0419801	0.957278	0.611584	0.952223
BCL9L	-0.197441	0.219814	0.198734	0.0900627	0.215467	-0.0566889	0.236059	-0.200084	0.264146	0.131343	-0.28785	0.0837689	0.119683	0.104227	-0.119956	-0.206999	0.196159	0.11372	-0.300094	0.104813	-0.106525	0.315378	0.331028	-0.169868	0.269364	-0.0577998	0.339259	0.936782	0.569618	0.944745
BCLAF1	-0.0592692	0.0905346	0.0597204	-0.107372	0.197116	0.131135	0.167269	-0.246514	0.147525	-0.0563808	-0.108995	0.0627961	-0.0636002	-0.0464107	-0.247931	0.11726	-0.0136458	0.0056772	0.095024	0.0890238	-0.00435296	0.135089	-0.033666	-0.196336	0.101603	-0.311445	-0.0957599	0.923901	0.130365	0.785101
BCR	0.166574	-0.0209459	0.0263655	0.00116172	-0.0816356	-0.0518942	0.119379	-0.0302481	-0.176643	0.00503754	0.205336	-0.0982403	0.161242	0.166358	-0.153606	0.0476317	0.128514	-0.118085	-0.0430494	0.117649	-0.0387664	0.152002	0.230518	0.260296	0.141762	0.0604178	-0.0406914	1.03732	0.685011	0.96813
BCS1L	-0.0606815	-0.067878	0.104752	-0.0651272	0.266257	0.276625	0.0332695	-0.170755	0.133863	-0.0868879	-0.22332	0.0583612	0.127893	-0.0464432	0.250966	0.294298	0.287569	-0.0923589	-0.188346	0.237171	-0.216176	-0.00075412	0.250747	0.106682	0.00107782	0.082466	0.0837129	1.02608	0.80786	0.98489
BDH1	0.243811	0.210437	-0.317931	0.239027	-0.0940023			0.295912	-0.181425	-0.098494	-0.576449	-0.346034	0.162104	-0.162222	0.127137	-0.237032	0.248828						0.202305	-0.23429	-0.143369	0.364153	-0.0701774	0.807239	0.497291	0.92102
BDH2	0.369048	-0.373931	-0.00443255	-0.415996	1.26794	0.103847	0.0794246	0.00741208	-0.349088	0.145254	0.2392	0.0104743	-0.684242	-0.192734	0.892218	0.49788	-0.37633	-0.493348	0.183137	-0.188503	-0.000125763	-0.658762	-0.470186	-0.551773	-0.52777	0.354953	-0.480803	0.829295	0.2404	0.837281
BECN1	0.199753	0.255679	0.00174608	-0.0149385	0.0963772	0.0339896	0.0143266	0.182735	0.363877	0.383067	0.0561879	0.101489	0.0998825	-0.167057	-0.11283	0.110294	0.0288859	-0.23761	-0.12736	0.159649	-0.125995	0.117278	0.044248	-0.0696735	0.19554	0.314163	0.0622477	1.03317	0.978449	1
BET1	0.458342	0.0857403	-0.122521	-0.0134366	0.398518	-0.0395605	-0.134284	0.384599	0.198109	0.222575	0.159617	0.299775	0.196404	-0.0215111	0.545423	0.396927	0.44532	0.0951405	0.0455983	0.0116656	0.24837	-0.1723						1.15793	0.266594	0.845873
BET1L	0.00728301	0.143577	0.0913173	-0.0192721	-0.123321	0.0239334	0.0174326	0.11679	0.106886	-0.0777826	-0.273045	-0.0220195	0.0115623	0.0398023	-0.311174	-0.143454	-0.163604	-0.0687598	-0.0248604	-0.0230299	0.0901815	-0.0777978	-0.0083011	0.155393	-0.0533441	-0.177323	-0.00638361	0.971727	0.145482	0.792293
BGN						-0.8308	-1.32136											0.0492699	1.72388	-0.924283	0.922339	-0.032652	-0.184188	0.941723	-0.288501	-0.0919498	0.973155	2.12048
BICC1			-0.519109	-0.173058	0.629201	0.259564	0.651977						0.0749147	-0.146021	0.208125	0.612831	-0.487148	-1.10952	0.468864	-0.79705	0.488692	-0.830791						0.815006	0.30969	0.864728
BICD2	-0.0487335	-0.0604632	0.14016	0.190439	-0.557556	-0.143747	-0.0589417	0.278821	0.206808	-0.0608707	-0.00824481	-0.215642	0.474223	-0.124471	-0.48234	-0.180086	0.261652	0.220835	-0.182248	0.104839	-0.0682093	0.272819	0.228945	0.0576599	0.254671	0.251693	-0.0262485	1.10205	0.218722	0.834914
BID	0.270992	0.0414045	-0.0282072	-0.266073	0.598146	0.462949	-0.0280494	0.235425	-0.123244	0.222218	0.175345	0.0656021	-0.51015	0.0387337	0.928086	-0.0186815	-0.126822	-0.0129102	-0.0868492	0.0736941	0.549643	-0.473423	-0.228543	-0.688078	-0.613844	0.270824	0.0397639	0.980444	0.369771	0.896039
BIN1	0.19831	-0.137405	0.190098	-0.081093	0.365675	0.157671	0.0786835	-0.816533	-0.105594	0.281221	0.047026	0.258742	-0.258579	0.0214615	0.241247	0.270067	0.113284	0.0688007	0.296554	-0.00353259	0.286567	-0.174452	-0.123092	0.51888	-0.230129	-0.0209436	0.28125	0.93319	0.766249	0.98489
BIN3	-0.0166059	0.00286602	0.0625818	0.285044	0.20649	0.241221	0.0191863	0.170015	-0.343421	-0.0834917	-0.155625	-0.442343	0.0544963	-0.00879055	0.234141	-0.131888	0.0624578	0.143121	0.0432332	0.123875	-0.111345	0.00235584	0.248181	0.571585	0.29221	0.980662	0.109143	0.997159	0.569618	0.944745
BIRC2	0.178155	0.0850247	0.175305	0.112216	0.219705	-0.0773999	0.0936425	-0.0879469	-0.0465385	0.118811	0.10458	0.105743	-0.0139415	0.0962445	0.397135	-0.0184148	0.0690854	-0.1311	0.073613	0.0861443	-0.0928048	0.0116487	-0.0671884	-0.060911	-0.257498	0.11348	-0.241331	0.924431	0.0477979	0.687913
BIRC6	-0.059408	0.0100364	-0.370117	-0.217754	-0.914741	0.0203035	-0.0300463	-0.0189334	0.255424	-0.00530471	-0.0746709	0.0931715	-0.112845	-0.378718	-0.901385	-0.728737	-0.20551	0.207658	0.0920629	0.150561	0.178655	0.120709	0.16413	0.0828285	0.0520815	-0.0626322	0.165818	1.09192	0.0812675	0.725327
BIVM-ERCC5	0.306021	0.186974	0.133399	0.0355043	0.336162	-0.0348442	0.172629	0.488187	0.105553	0.23024	0.163122	0.171478	0.0596104	0.0622775	-0.00569959	0.181538	0.300726	-0.242432	0.142359	0.118948	-0.274553	0.0641879						0.963475	0.447474	0.91955
BLMH	0.0669985	0.0768348	0.117189	0.0559291	-0.20958	0.011582	0.0379566	-0.247649	0.109413	0.0775145	-0.054173	0.0490876	0.125225	-0.0102015	-0.229753	0.0387843	0.142757	0.188614	-0.00613661	-0.0634195	0.0897391	0.189255	0.188206	-0.075005	0.102386	-0.0601213	0.0516826	0.996165	0.850014	0.992777
BLOC1S1	-0.0135528	0.119832	0.0854516	0.0272666	-0.0277272	-0.00808515	-0.153382	0.232813	0.0773838	-0.0961281	0.116134	-0.176308	0.134884	0.0218059	0.0822003	-0.029683	0.0625657	-0.0642307	-0.0806772	-0.206053	-0.0738297	0.0108847	0.099003	0.0846716	-0.0310755	0.0987605	-0.209909	1.01708	0.850014	0.992777
BLOC1S2	-0.186738	0.0468024	0.186827	-0.141172	-0.000990967	-0.354649	-0.0553134	0.148174	0.1018	-0.132399	-0.0232845	-0.329229	0.174612	0.028545	-0.020114	-0.0805536	-0.07159	-0.00581177	-0.118277	-0.0814381	-0.264826	0.265368	0.117565	-0.178327	0.212923	0.0951783	-0.0456663	1.02357	0.464	0.91955
BLOC1S3			0.00704507	0.00400342	0.00718149	0.0357026	-0.0264633						0.0723697	-0.0945114	-0.0176455	-0.0907942	-0.133072	-0.0932294	0.271362	0.0149681	0.0548964	0.0843566	0.0542164	0.0066895	0.135753	0.164477	-0.0744067	1.00551	0.735423	0.981821
BLOC1S4						0.185904	0.0177399											-0.274054	-0.155324	-0.0145351	-0.139674	0.0368049						0.845868
BLOC1S5	-0.106909	0.0320436				0.174707	0.139046	-0.0626509	-0.17113	-0.0142428	0.0642445	0.00600451						-0.112952	-0.0409677	0.154052	0.0275807	0.0378278	-0.0968244	-0.270853	-0.270246	-0.390842	-0.422906	0.902378	0.100103	0.766658
BLOC1S6																							-0.246417	-0.697598	-0.373634	0.520978	-0.381001
BLVRA	0.0332665	0.045138	0.298274	-0.391519	0.128232	0.0483625	0.0501256	-0.0569156	0.0726798	-0.0300645	0.238256	0.127732	0.150094	0.0754329	0.0153874	0.12551	-0.164366	-0.288074	-0.162628	0.130223	0.0310044	0.0793821	-0.012254	-0.137128	-0.0933806	-0.191518	-0.301224	0.968084	0.431256	0.908655
BLVRB	0.196673	0.171061	0.253303	-0.12257	-0.819523	0.202972	0.0335738	-0.0865698	-0.107228	0.244535	0.0241013	-0.246851	0.101667	0.277556	0.475661	-0.173364	0.261818	-0.00529546	0.0422097	0.217659	0.0859871	0.0844951	-0.0465792	-0.307446	-0.175509	0.318065	0.0170322	0.908838	0.935426	1
BMP1			-0.132376	-0.321417	0.0298904	0.0968797	0.0980246						-0.341632	0.0701927	0.00275637	0.127562	0.174296	-0.196591	-0.189643	0.12945	0.0389003	-0.180798	-0.128665	0.0353067	-0.334574	0.227982	-0.0817304	0.981368	1	1
BMP2K	0.236868	0.233106	0.072269	0.206538	-0.0710596			0.481403	0.188762	0.192184	0.32106	-0.109298	0.164142	0.176511	0.0847826	-0.00437732	0.111984						0.16118	-0.255237	-0.0541123	0.120678	0.0381116	0.942223	0.497291	0.92102
BMPR2																							-0.126487	0.475806	0.0466906	-0.206992	0.470967
BMS1	-0.387798	0.102023	-0.0561539	-0.0308109	-0.204322	0.175457	0.144227	-0.187308	0.421635	-0.193143	-0.180585	-0.0204664	0.0583972	-0.0663872	-0.429289	-0.037451	0.0540453	0.0974497	-0.100372	0.252271	0.0713644	0.16885	0.295336	-0.139554	0.109728	-0.256675	0.130312	1.03354	0.892562	0.995069
BNIP1	0.139813	-0.0381571	-0.328109	0.0426422	0.18914	-0.0527952	0.0979697	0.276963	0.0504016	0.239129	0.245572	0.193805	-0.219587	-0.0267514	0.262538	0.154782	0.0936189	0.00754354	0.0450424	-0.0342978	0.0482911	-0.225557	-0.00190471	0.288916	-0.0115951	0.158205	0.118031	1.02056	0.2404	0.837281
BNIP2	0.247334	-0.143258	0.0849517	-0.145685	-0.126241	-0.168338	0.0312001	0.624994	-0.472473	1.34229	-0.517199	-0.179824	-0.0550628	0.219532	0.396531	-0.236041	-0.28819	0.00898262	-0.0801858	-0.247071	0.0604377	0.0795954						1.05057	0.836593	0.992777
BNIP3						0.0738132	0.247273											0.115543	0.750559	-0.263888	0.330902	-1.7524	0.102861	0.94567	-0.502754	-0.192271	0.920215	0.965039
BOD1
BOD1L1	0.0419207	0.100131	0.0185863	-0.107803	0.0149187	0.0230083	0.0167839	-0.0792245	0.183062	-0.0304783	0.126094	0.201791	-0.0246586	-0.0632664	-0.364766	0.151612	-0.112882	0.00110109	0.107787	0.104931	0.00219675	-0.0661817	0.0705039	-0.0740008	0.196151	-0.0734994	0.0313091	0.988329	0.978449	1
BOLA1			0.086846	0.00797806	0.199036								0.0584186	-0.0573708	0.109958	0.248838	0.121369						-0.067907	-0.189858	-0.152454	-0.198188	-0.0519488	0.906572	0.286713	0.853741
BOLA2	-0.0621679	-0.152684	0.131112	0.107019	0.0211681	-0.00418466	0.130372	0.140335	0.106518	0.0566705	0.374031	-0.0549659	-0.172713	0.177967	-0.0120222	-0.182555	0.0678215	-0.401271	-0.182886	-0.178184	-0.0963159	-0.0859865	-0.151776	-0.14833	-0.0839976	0.0693064	-0.104472	0.929058	0.218722	0.834914
BOLA3	-0.0234442	-0.060328				0.171652	0.111994	-0.119939	0.13849	0.116775	0.1467	0.198185						-0.0493242	-0.01688	0.0755609	0.00417165	-0.151373	-0.127763	0.00217801	-0.138111	0.197847	0.0553233	0.972585	0.885449	0.995069
BOP1	-0.107936	0.0811268	-0.00670097	-0.506416	0.0618286	0.133563	0.191958	-0.128097	0.178048	0.00838736	-0.14657	0.111656	0.220464	-0.102619	-0.248679	0.121906	-0.0881513	0.114656	0.134424	0.115788	-0.0699941	0.220287	0.0690985	-0.0286274	0.186589	-0.169926	0.0197338	0.988003	0.850014	0.992777
BPGM	-0.0505601	0.0283937	-0.533834	-0.283591	1.21612	-0.330123	0.0496422	0.134645	0.0456936	-0.682693	-0.0354364	0.668306	-0.61737	-0.575213	1.39542	0.507058	-0.786841	-0.7761	-0.169882	-0.195629	0.327137	-0.525179	-0.598617	-0.243418	-0.509541	-0.173467	-0.74716	0.889482	0.399845	0.896039
BPHL	0.274231	-0.0225004	-0.145354	0.0954948	0.344487	0.0511797	-0.167371	0.122622	-0.404232	-0.196952	0.491407	-0.129249	-0.182489	0.0955946	-0.514664	0.074415	0.0257564	-0.162352	-0.163047	0.0809986	-0.014673	-0.0401553	0.0184262	0.269777	0.0600072	0.212564	0.00034971	0.971448	0.498001	0.92102
BPNT1	0.253515	-0.116392	-0.000423444	0.00930416	0.370621	0.0859595	0.0638161	0.157089	-0.100318	-0.00640178	0.148873	-0.146141	-0.117589	-0.133725	0.186783	0.323277	-0.0459783	-0.16266	0.0358785	-0.101243	0.000749402	-0.118221	-0.279286	-0.280541	-0.208518	0.329824	-0.0822678	0.898064	0.0715719	0.725327
BPTF	0.00538664	0.260331	0.0229535	0.146374	-0.0386327	-0.0830963	0.147946	0.168852	0.0891912	0.169227	-0.044302	0.0936425	0.0296052	0.0467458	-0.340504	0.0240083	-0.00514009	0.281595	-0.020891	0.00228816	0.0127326	-0.170924						1.00073	0.836593	0.992777
BRAF																							-0.0379277	-0.151338	-0.14654	-0.0200179	-0.0377782
BRAP	-0.00383726	-0.146292	0.0363958	-0.0307079	0.155008	0.177587	-0.0141605	-0.0973788	0.0410599	0.112349	-0.0802933	-0.000397363	0.0241456	0.0359936	0.0980781	0.122041	0.252738	-0.0783238	0.0714049	0.105685	0.0118375	-0.107438	0.0436866	-0.140268	0.0610104	0.352229	0.0539481	1.03255	0.607106	0.951459
BRAT1	-0.406537	-0.0613826	0.123511	-0.197617	0.201047	-0.0907065	-0.11254	-0.0298828	0.223505	-0.229396	-0.202697	-0.110438	0.0906932	-0.157451	-0.14541	0.113854	-0.249229	-0.10359	0.245993	-0.0632399	-0.170211	0.0550641						0.991109	1	1
BRCA2																							-0.213684	-0.248083	-0.668865	0.242014	-0.15302
BRCC3	0.341058	0.278283	0.238816	0.0648939	0.120429	0.0993746	0.0400623	0.614708	0.118691	0.0709282	-0.163139	0.280522	0.0192323	0.0711551	0.0597171	0.146912	0.12657	-0.0136331	0.207789	0.0903469	0.102733	0.0124239	0.00396698	0.0711069	-0.0388837	0.143988	0.0226316	0.966406	0.161846	0.792994
BRD2	-0.0506048	0.0931281	0.482293	0.232222	0.458423	0.0850554	-0.00560561	-0.590626	-0.237046	-0.113039	-0.279145	0.329603	0.626551	0.364064	0.290434	0.0689177	0.450195	0.0696741	0.162692	0.0468554	0.0765686	0.0423125	-0.033984	0.0153953	0.040582	-0.20097	-0.1686	0.966912	0.198432	0.814611
BRD3	0.109344	0.275869	0.0770587	0.170907	0.0580454	0.00337983	0.0261087	-0.0473592	0.146218	0.25164	0.226219	0.429366	0.12105	0.101508	-0.270019	0.0654226	0.199547	0.239853	0.0545281	0.156773	-0.0684161	0.274838						1.04911	0.581492	0.951459
BRD4	-0.166257	0.105414	-0.0160438	0.309382	-0.301378	-0.256169	-0.201565	-0.339811	-0.0374033	0.0633219	-0.0206668	0.208656	0.431164	-0.0139648	-0.233343	-0.357951	0.14757	0.0957781	-0.15297	0.109746	-0.369714	0.344766	0.14249	0.035923	0.255132	-0.000934886	-0.0835564	1.13583	0.369771	0.896039
BRD7	-0.001375	0.402014	0.113069	0.0792767	0.4944			0.00215422	0.414291	0.0854038	0.207887	0.43987	0.417227	0.332271	0.23353	-0.186317	0.0599319											1.07746	1	1
BRD8																							0.030939	-0.254586	0.0308116	-0.114708	-0.0103456
BRD9
BRE	0.295904	-0.101185	0.106839	0.12566	0.275868	-0.0214466	-0.170337	0.216962	-0.0881938	-0.0220657	0.0971189	0.0585235	-0.0579657	0.0740831	0.586145	0.0090053	0.0876214	-0.0405093	-0.0266827	0.0270285	0.0826224	0.0843568	0.0168162	-0.0168498	-0.215937	0.0967405	-0.0665918	0.942839	0.498001	0.92102
BRF2			0.091514	-0.124815	0.441021								-0.338985	-0.183846	0.309542	0.429892	-0.0132933											0.929929	0.571429	0.944745
BRI3BP	-0.167654	0.0619856				0.0945535	0.0740469	0.127826	0.273924	0.0664401	-0.195064	0.40673						0.351099	0.073594	0.123479	0.138561	-0.11467	-0.0195249	0.149938	0.314941	0.154488	0.308937	1.05011	0.124355	0.785101
BRIX1	-0.243785	0.0259444	-0.0351559	0.0297915	-0.135818	0.058333	0.132354	-0.175735	0.299628	-0.28138	-0.297022	0.109831	0.168474	-0.0700661	-0.275279	-0.104201	-0.14255	-0.0080769	-0.228916	0.181227	-0.142075	0.321844	0.205868	-0.106096	0.0583933	-0.247923	0.0065864	0.924613	0.725253	0.975443
BRK1	-0.0270298	0.120417	-0.0109449	0.00493206	-0.288214	-0.100558	-0.0997455	0.40424	-0.0629315	0.0991674	0.0791615	-0.301437	0.0520971	-0.0102887	-0.249667	-0.129424	0.150625	-0.0523005	-0.140505	-0.0990064	-0.128834	0.0976487	0.0170328	-0.206458	-0.0479446	0.133279	-0.215762	0.984121	0.850014	0.992777
BRMS1L	0.138456	0.399888	0.111783	-0.0349098	0.00727818			0.000138296	0.188147	0.144299	0.180359	0.0847103	0.0506974	0.0178542	-0.167159	0.120348	0.0745205											0.97795	0.953047	1
BROX	-0.159094	-0.049335	0.167458	0.107497	0.180471	-0.180672	0.0659633	0.031826	-0.239315	-0.137438	-0.126748	-0.183626	0.138635	0.108899	0.175945	0.0607154	-0.0215314	0.0106597	-0.0672496	-0.0591458	-0.193947	0.0133667	0.111375	-0.0649155	0.0465399	0.0187077	-0.177506	0.951715	0.369771	0.896039
BSDC1	-0.0771961	-0.0230952	-0.0877776	0.123186	-0.0867142	-0.10984	0.00566887	0.00837926	-0.0047234	0.0110327	-0.0481556	-0.079602	0.0284663	0.0969986	-0.360025	0.0914992	0.0208544	-0.0270532	-0.00690344	-0.0564311	-0.00675407	0.0273109	-0.00458322	0.198278	0.0965845	0.0441614	-0.0863174	1.05635	0.116426	0.766658
BSG	-0.0644969	-0.27828	0.105229	-0.340766	0.399106	0.423301	0.272043	-0.222092	-0.225847	0.109566	0.308886	0.0825364	-0.478331	-0.0501724	0.469421	0.237265	-0.067668	-0.33893	-0.135452	0.122701	0.250379	-0.565838	-0.287769	-0.35443	-0.328679	0.140173	0.0240822	0.892455	0.341094	0.887131
BSPRY
BST2	0.470267	0.345268	0.520288	-0.512991	0.183335	0.251355	0.0638641	-0.388478	-0.728591	0.182692	0.290514	0.369062	-1.18206	0.741033	0.639728	0.650537	0.0631306	-0.330485	0.407084	0.0319079	0.493212	-1.03952	-0.739998	-0.70135	-0.757956	0.451359	0.404549	0.914818	0.498001	0.92102
BTAF1	0.192578	0.448636				-0.1531	-0.169573	0.935982	0.693081	0.292708	0.25764	0.237621						0.0768718	0.207618	0.0450511	0.274642	0.061629	0.0674179	-0.0601485	0.0302684	-0.0144537	0.0668389	1.0404	0.410733	0.908655
BTBD1	0.0580688	-0.0274739	0.0737371	-0.110228	-0.124378			0.183901	-0.0195017	-0.00763803	0.0860202	-0.090165	0.272117	0.0650454	0.113493	0.339619	-0.570139											1.07401	0.164502	0.800319
BTBD11	0.498491	0.345858	0.416458	0.331009	-0.124553	0.383197	-0.202282	0.553381	0.70916	0.498541	0.300993	0.519953	0.135008	0.175194	0.310394	-0.496157	0.0995383	0.554389	0.0772496	0.305866	0.0808604	0.122363	0.539209	0.110654	0.249955	0.118416	0.0511787	0.911754	0.935426	1
BTF3	-0.231883	0.104503	0.031132	0.112797	-0.61813	-0.0534191	-0.0214189	-0.0568758	0.365964	-0.0870599	-0.188899	-0.0339529	0.355152	-0.0142083	-0.900796	-0.294509	0.165202	0.179154	-0.162494	0.101173	-0.106575	0.374646	0.209954	-0.126211	0.243311	-0.279428	0.0966268	0.998157	0.607106	0.951459
BTF3L4	0.0921832	-0.0906283	-0.0442243	-0.025663	0.0545904	0.017679	0.0830735	0.051238	-0.0271811	-0.0132213	0.0125582	0.0548872	0.0925602	-0.11027	-0.10825	-0.0655354	0.0263774	0.0271757	0.207917	-0.0836511	0.060583	0.0664269	0.0886266	0.127835	0.0212336	0.125126	0.115773	1.01503	0.533239	0.935165
BTN2A1
BTN3A3			0.148167	-0.154588	1.02397								-0.309263	-0.0217688	0.826386	0.468126	-0.0142406						-0.445017	-0.544116	-0.644488	0.429723	-0.370253	0.804585	0.286713	0.853741
BUB1B						-0.240602	0.128865											0.185874	-0.208626	0.0132685	-0.0258448	0.157563	0.171603	0.241249	1.36525	-0.231061	0.30973	1.1651
BUB3	-0.27151	0.0123317	0.133668	-0.100991	-0.00932101	-0.0181093	0.12461	-0.350229	0.0547757	-0.135838	-0.204535	0.032719	-0.0135509	0.0397298	-0.396655	0.0341194	0.0324575	0.0713981	-0.0257874	-0.0864503	-0.147433	0.122549	0.180427	-0.0513071	0.200918	-0.245065	0.173208	1.0131	0.978449	1
BUD13	-0.487846	-0.095831						0.423702	0.0853648	-0.146572	-0.0775668	-0.0629025																1.17197
BUD31	-0.360466	-0.130942	0.0507536	-0.122972	-0.266667	-0.109722	0.118737	-0.416973	0.109819	-0.262213	-0.238698	0.00986334	0.168227	-0.00965278	-0.474376	-0.0762415	-0.0520004	0.122594	0.0440968	0.0326748	-0.126691	0.353651	0.21875	-0.0320807	0.266878	-0.327384	0.188839	1.08906	0.263455	0.845865
BYSL	-0.504971	0.00531069	0.29958	0.053027	-0.164857	-0.0187806	0.194432	-0.494361	0.378373	-0.147918	-0.223525	0.0948925	0.283423	0.178314	-0.276261	0.109618	0.0212341	0.0411368	-0.255829	0.0358107	-0.0459256	0.121542	0.18422	0.00376964	0.18327	-0.301126	0.210702	1.02325	0.892562	0.995069
BZW1	-0.200449	0.00058923	0.0231985	0.20249	-0.198446	0.0467417	-0.173975	-0.0803786	0.0525873	0.0169608	-0.00715951	-0.00266201	0.115935	0.0291498	-0.265967	-0.0946584	0.1147	-0.0873035	-0.080557	0.00138213	-0.045579	0.156578	0.0294837	-0.260695	0.0851483	-0.026738	0.00801241	0.999148	0.766249	0.98489
BZW2	-0.0308354	0.135385	-0.0183883	-0.165046	-0.205118	0.226504	0.042905	0.120355	0.411446	0.205972	-0.233705	-0.0247139	-0.0842821	-0.146086	-0.706509	-0.0211059	0.161496	0.0457711	-0.0218748	0.149275	0.117473	0.0448982	0.0314192	-0.190827	0.0473781	-0.150734	0.0625388	1.03997	0.80786	0.98489
C10orf32-ASMT			0.104286	0.233307	-0.090021	-0.0299101	-0.161181						0.254371	0.0906355	-0.00946871	0.0677386	0.100673	0.063037	-0.128955	0.00519091	-0.0992169	0.08133	0.0865206	0.0620248	0.0647469	0.038834	0.0495757	1.06655	0.672472	0.96813
C10orf54	-0.180125	-0.0872308	-0.0887471	-0.258174	0.210477	0.0867886	-0.322418	-0.708351	-0.263883	0.412369	0.735035	-0.0259826	-0.166013	0.558334	-0.314448	0.513698	0.484037	-0.174643	-1.03935	-0.0834503	0.147416	0.184638	0.434134	0.303585	0.261261	-0.159733	0.110579	1.16291	0.179476	0.809665
C10orf76	0.302787	0.313495	0.000438908	-0.0264651	-0.019472	-0.0244084	-0.0856631	-0.305851	-0.228963	0.305236	0.0126592	0.200717	-0.0513671	-0.0778317	0.089349	0.0577297	-0.0366267	0.15461	0.16217	0.0788794	0.238383	0.122091	-0.223649	-0.223653	-0.366405	0.107065	-0.249799	1.03862	0.569618	0.944745
C11orf31	-0.342989	0.0645533	0.26422	0.147632	-0.13647	-0.0751407	0.00794619	-0.170371	-0.0324028	-0.142174	0.142129	0.071308	-0.156682	-0.0557286	-0.456658	-0.558297	0.16523	0.130423	-0.256143	0.172701	0.0105944	-0.219567	0.344201	-0.395933	0.515433	-0.508394	0.153792	0.96459	0.685011	0.96813
C11orf52			0.0847992	0.195553	0.556074								-0.0869484	-0.157843	0.60262	0.105876	0.00671171											0.87731	0.392857	0.896039
C11orf54			0.45303	0.208334	-0.598861								0.450001	-0.0374555	0.371767	0.351399	0.0977946						0.0407509	-0.436544	-0.79923	0.00735136	-0.0589843	0.880086	0.692308	0.974446
C11orf58	-0.325455	0.0388919	0.32484	0.0306048	0.349342	0.152211	0.380546	-0.1701	0.104552	0.051553	-0.278941	-0.129064	0.12498	0.119723	-0.0125255	0.0776123	-0.0997092	0.139626	-0.0750455	-0.0802013	-0.0185824	0.128712	-0.0372162	-0.219926	-0.0547011	-0.115064	-0.124349	0.871656	0.0477979	0.687913
C11orf68	-0.102743	-0.273446	-0.140427	-0.0459387	0.147524	0.0695077	-0.104243	0.0219443	-0.173087	-0.00887832	0.206296	0.286007	-0.0691629	-0.0974094	0.310579	0.174439	0.23092	-0.103674	0.105167	-0.0891113	0.116916	-0.306167	0.239511	-0.011606	-0.16373	0.255885	0.123211	1.12218	0.116426	0.766658
C11orf73	-0.304485	-0.270945						-0.319306	-0.769773	-0.320951	0.731117	-0.0698052											-0.261825	-0.758987	0.199354	-0.340746	0.0406119	0.998026
C11orf98	-0.46264	-0.12697	-0.137188	-0.0226498	-0.264791	-0.0196936	0.0842165	-0.132563	0.387368	-0.247561	-0.463474	0.0186821	0.150134	-0.0710167	-0.359799	-0.101437	-0.055086	0.132021	-0.0129083	0.0388977	-0.150903	0.279065	0.190311	-0.211267	0.157764	-0.345245	0.0696531	1.06657	0.3138	0.864728
C12orf10	0.0894562	0.324216	-0.00732299	0.0683185	-0.377011	0.0868193	0.149993	0.257337	0.308481	-0.0369572	0.0062276	0.135337	0.121154	-0.162508	-0.545047	-0.265069	-0.0414779	0.16175	-0.114397	0.091727	-0.137941	0.255966	0.0660437	0.257301	0.0138282	-0.345769	-0.0663576	0.948164	0.569618	0.944745
C12orf29	-0.436002	-0.0489932	0.268075	0.196426	-0.141313			0.210034	0.14074	-0.157213	-0.123148	-0.251294	0.14148	-0.145533	-0.187312	-0.164069	-0.418886						-0.109066	-0.131427	0.103943	-0.135171	-0.149666	0.942015	0.44453	0.91955
C12orf43																							0.991248	0.505979	0.266116	-0.132475	0.27812
C12orf45			0.122601	-0.481898	-0.0306527	-0.0828227	-0.215006						0.107205	-0.1921	-0.365495	0.25038	-0.251996	0.13549	-0.0290324	-0.0898906	-0.0570287	0.118315	0.746916	0.462004	0.244437	-0.481273	0.0638771	1.10703	0.266125	0.845873
C12orf57	0.135903	0.127402	0.0445904	0.168607	-0.31536	-0.149685	0.0782835	0.302937	0.397882	0.00778135	-0.0205224	-0.110229	0.355861	0.0246216	-0.49541	-0.254187	-0.00696467	0.0367904	0.0599243	0.0447198	0.0739101	0.513599	0.242828	0.0925529	0.151069	-0.0837482	0.0924029	0.982166	0.892562	0.995069
C12orf75			-0.332064	-0.402058	0.858946								-0.379217	-0.244678	0.280926	0.153994	-0.754354						-0.093921	0.178667	-0.143527	0.0145332	-0.494713	1.15937	1	1
C14orf119																							-0.0288461	-0.211809	0.0908281	-0.098685	-0.309531
C14orf142			0.183318	0.028368	0.264187	-0.0475367	0.180749						-0.0680092	-0.026265	0.024132	0.280468	0.0886781	-0.0244479	0.0521263	0.121911	-0.0707699	0.0173252						0.895012	0.254412	0.845865
C14orf159			0.126886	0.0848935	0.528506	0.0729736	0.13117						-0.0944751	0.0559619	0.214549	0.312468	0.115764	0.0450518	0.0658748	-0.068651	0.0786376	-0.111504	0.0382983	-0.0890527	-0.344341	-0.416731	-0.0444534	0.940443	0.0193498	0.670542
C14orf166	0.0127865	-0.0204753	0.0539745	0.0142631	-0.00357086	0.0444935	-0.0122255	-0.0846686	0.137586	-0.0245815	-0.0695854	0.110095	-0.0999228	0.00218866	-0.185839	0.0387579	0.00858478	-0.0618293	-0.0594906	-0.0171787	-0.0554555	0.0303343	-0.0478404	-0.170229	-0.0128798	-0.220436	-0.228412	0.95632	0.0357871	0.674733
C15orf38-AP3S2	-0.102982	0.198912	0.191755	-0.0202624	-0.129814	-0.150666	-0.0616817	0.116213	0.0458171	-0.0449284	-0.163851	-0.124474	0.0142169	0.0301464	-0.427278	-0.133323	-0.061289	-0.020595	-0.0144574	-0.0622531	-0.1039	0.0315123	-0.0148231	0.0740893	0.322282	0.0171767	-0.0721865	1.03095	0.80786	0.98489
C15orf40	0.0991493	0.0623956	0.171932	0.168193	-0.195763	-0.0870877	-0.209362	0.211265	0.116374	0.20141	0.042735	-0.0106351	0.28597	0.00711885	-0.0165806	-0.148955	-0.0341267	-0.105697	-0.300455	-0.0706003	-0.217727	0.0516472	0.226483	0.103914	0.0587725	-0.239435	-0.142089	0.956506	0.935426	1
C15orf41			-0.0440123	0.0583189	0.324922								0.151272	-0.128618	0.250907	0.11574	-0.0582029											1.0406	0.785714	0.98489
C15orf52	-0.0377657	-0.179323	-0.248845	0.146946	1.09202	-0.323874	-0.0816454	0.379841	-0.223133	-0.166354	0.109527	-0.263879	-0.190319	0.190174	1.01954	0.334805	-0.412146	-0.519185	0.127734	-0.349424	-0.400065	-0.189916	-0.466408	-0.0315895	-0.336826	0.724126	-0.0851264	0.935306	0.533239	0.935165
C15orf57	0.468376	0.381296						0.830691	0.39436	-0.234078	-0.326911	-0.394231																0.633355
C16orf13	0.481511	0.196357				0.055582	0.073367	0.536221	0.288183	0.192858	0.465721	0.408584						-0.0223893	0.0819691	0.0816547	0.0261485	-0.198374	0.00843143	-0.0377756	-0.117952	0.135957	-0.113224	0.963791	0.410733	0.908655
C16orf45																							0.592925	1.44543	0.235479	-1.08806	0.919044
C16orf58	0.208116	0.0442858	-0.273421	-0.165943	0.307914	0.00910878	-0.0673921	0.0498635	-0.0713391	0.181619	-0.0340637	0.0448287	-0.330253	-0.117417	0.0889335	0.369518	0.204904	-0.141291	0.0573087	-0.115016	0.105405	-0.435805	-0.0195806	0.521558	0.0436197	0.175888	-0.0949275	1.02464	0.850014	0.992777
C16orf62	0.0416895	-0.16574	-0.0151011	0.736164	-0.465027	-0.0026495	0.0254645	0.237721	-0.255017	-0.0519308	0.131247	-0.0618732	0.859994	-0.282259	-0.397746	-0.514859	-0.12169	-0.0197373	0.113075	0.103118	0.0199798	-0.0476884	-0.120815	-0.086879	-0.0794486	0.30266	-0.0535241	0.965884	0.685011	0.96813
C17orf49	-0.00134996	0.24728	0.16478	0.0481035	-0.325538	-0.0370805	0.0647398	0.123778	0.239416	-0.124038	-0.145842	0.154983	0.299397	0.142797	-0.35966	-0.63857	-0.0633573	-0.012297	-0.0521936	0.0761673	-0.171697	0.0346435	0.122656	0.178748	0.00669152	-0.226936	-0.133275	0.96533	0.569618	0.944745
C17orf59	0.741908	0.344779	0.112712	0.194954	-0.0209081	-0.140536	-0.216001	0.647087	0.463518	0.456123	0.626539	0.436134	0.0789338	0.0181416	0.111421	-0.105358	-0.0932093	-0.0317766	-0.0856163	-0.211441	-0.0849761	0.0731868	-0.0697479	-0.0418533	-0.0524171	0.205966	-0.27122	0.920488	0.766249	0.98489
C17orf62	0.337582	-0.0809882	-0.417031	-0.224651	0.679452	-0.242434	-0.216559	-0.0190443	-0.0352266	0.262748	0.1767	0.272535	-0.758541	-0.0872999	0.634216	0.495669	-0.0287845	-0.476813	0.101987	-0.181507	0.102916	-0.674503	-0.646423	0.226196	-0.0244818	0.265816	-0.138003	1.14456	0.645586	0.959179
C17orf75	0.00895653	-0.030965	0.272168	-0.0353169	-0.0364131	0.209368	0.0304508	0.0837602	-0.137895	0.00038564	-0.00767658	0.141643	0.169015	0.168515	0.30153	-0.312197	0.138479	0.260091	-0.0272365	0.0113461	-0.0584433	0.0280259	0.205379	0.192685	-0.202489	0.0375523	-0.0876996	1.01666	1	1
C17orf80			0.174015	0.324594	0.403565	-0.181232	-0.0636781						0.210231	0.184753	0.0986149	0.0110449	0.126943	-0.0477545	0.0632102	0.0506232	-0.213904	0.0531972	-0.0576464	-0.114843	0.0923985	0.263309	0.03444	0.919666	0.553148	0.944745
C17orf85	-0.142711	0.177341	0.209784	0.0978968	0.330017	-0.00842078	0.0326418	-0.294032	0.218101	0.0119593	-0.177274	0.18085	-0.0196051	0.0882106	0.0743952	0.0125797	0.140859	0.0831307	0.165577	0.0388576	-0.0569962	0.110905	0.0781922	-0.100128	0.0358599	-0.115572	0.0250289	0.958906	0.3138	0.864728
C18orf21																							0.0639827	-0.0951764	0.0894938	-0.196999	0.0623683
C18orf25	-0.184539	-0.00280089	-0.205159	-0.391952	0.0448261	0.0229101	0.197533	-0.326457	-0.165963	-0.13148	-0.00298527	0.501306	-0.12963	-0.193518	-0.00128676	0.0876012	-0.0464618	-0.174579	0.305924	0.00696671	0.221661	0.00890843	-0.0992249	0.0770582	-0.166697	-0.218879	0.150056	0.984919	0.645586	0.959179
C18orf32	-0.16357	-0.230482	-0.379944	0.234891	-0.0384683	-0.123488	-0.361257	-0.109792	-0.388965	-0.0863944	0.225497	0.0211418	-0.0664596	0.19953	0.546695	0.0813546	-0.189165	-0.558074	0.314051	-0.0889869	0.290892	-0.427484	-0.438862	0.270986	0.148607	0.00124647	-0.0843576	1.09502	0.2404	0.837281
C18orf8	0.202174	-0.0661491	0.105133	-0.0981399	0.179964	0.0353782	-0.0603515	0.207161	0.130802	-0.0384143	-0.112639	-0.0152966	0.0231201	-0.0707326	0.131814	0.257536	-0.0812939	-0.0283401	-0.0451214	0.0803818	-0.0531256	0.0723779	-0.140475	-0.155128	-0.0102126	0.09331	0.0344646	0.967187	0.685011	0.96813
C19orf25	-0.221039	-0.213887	-0.0338911	0.0634288	0.0813812	-0.0916929	-0.170795	0.287257	-0.0798702	-0.101623	0.0792369	-0.104701	0.0305617	-0.042633	0.159889	-0.109585	-0.0794272	-0.215784	-0.221425	-0.0935647	-0.178959	0.104219	-0.100342	-0.0360289	-0.152751	-0.0364496	-0.155148	1.00345	0.766249	0.98489
C19orf43	-0.506732	0.0132292	0.113177	-0.227164	-0.198173	-0.0875972	0.192807	-0.71241	0.210027	-0.218922	-0.299445	0.138481	-0.126025	0.0447119	-0.798594	0.132185	-0.0339146	0.155899	-0.0995586	0.0686577	-0.294075	0.305172	0.218389	-0.270266	0.403378	-0.466115	0.243697	1.06658	0.645586	0.959179
C19orf47																							0.240218	-0.0187541	0.23143	-0.0126149	0.00135368
C19orf52			0.0296294	0.0402671	-0.162591								-0.00448707	0.184966	0.134415	-8.87874e-05	-0.013442						0.230876	0.261413	0.306837	0.243829	0.345177	1.13154	0.160839	0.792994
C19orf53	0.512211	0.310164				0.0764882	0.0685259	0.459247	1.06019	0.30562	0.0942415	0.0738742						0.109412	-0.22655	0.00803096	-0.107444	0.164019	0.105877	-0.226045	0.291821	-0.356112	0.1264	0.941185	0.46904	0.92102
C19orf66	0.242718	-0.0715886	0.0599553	-0.350694	1.15872	0.478182	0.20259	-0.389104	-0.7072	0.378685	0.325517	0.0639162	-0.639016	0.0405049	0.759616	0.746449	0.0258176	-0.532883	0.458891	-0.083073	0.182584	-0.89471	-0.796178	-0.64066	-0.846098	0.653595	-0.0168433	0.871696	0.198432	0.814611
C1D			0.139547	0.0506732	-0.318661								0.306699	0.0885259	-0.639005	-0.0680111	-0.0746267						0.539663	-0.325464	0.626189	-0.224177	-0.689825	0.918918	0.937063	1
C1GALT1			-0.200237	-0.0600568	0.552385	-0.199396	0.155971						-0.360232	0.0333763	0.484927	0.747539	-0.628	-0.196856	0.0470349	-0.0535959	-0.105138	-0.191639	-0.202207	0.15779	-0.0793387	0.00236541	-0.117926	0.986724	0.86597	0.995069
C1GALT1C1			-0.171824	0.0877717	0.235031								0.0449022	-0.162422	0.00491223	0.591541	-0.183853						-0.0135965	0.135592	-0.20254	-0.144485	-0.0587003	0.917691	0.573427	0.944745
C1orf106	0.263939	0.220265						0.106828	-0.201497	0.0404579	-0.331439	-0.163094																0.755134
C1orf109
C1orf122	-0.284207	-0.130845	0.177231	-0.15538	0.182365	0.125262	0.0957756	0.127343	0.170844	-0.220049	0.0562572	-0.0460296	0.202685	-0.0968844	-0.136781	0.0990221	0.0711071	0.18103	0.16726	0.247959	0.164403	0.239904	0.21602	0.0763804	0.0564174	0.0061647	0.053365	0.994419	0.431256	0.908655
C1orf123	0.114122	0.0819654	0.168194	-0.04457	0.224506	0.0304419	-0.0108101	0.159718	-0.0501345	0.0623358	0.058412	-0.00709167	0.0318865	-0.0578122	0.105162	-0.0665497	0.0611293	-0.108957	-0.0562521	-0.00365586	-0.0592895	-0.141703	0.0384145	-0.111856	0.122867	0.269619	0.116242	0.954059	0.179476	0.809665
C1orf131						0.140269	0.18455											0.18272	-0.146227	0.284542	0.152788	0.241949	0.0788952	-0.277639	0.0448627	-0.11645	0.027626	0.93269
C1orf174	-0.0569737	0.0483879				2.35712	-0.264411	0.203541	-0.142136	-0.172888	-0.118162	-0.0724786						1.73824	0.955784	0.966228	0.930159	0.199571						1.15336	0.839161	0.992777
C1orf198	-0.0971995	0.036445	0.0422029	0.340529	-0.21541	-0.0945602	-0.363305	0.0983955	-0.134461	-0.19733	-0.0458356	-0.0386737	0.43188	0.136051	-0.243451	-0.172166	0.407029	0.443209	-0.341899	0.265709	-0.0403318	0.531895	0.344248	0.358285	-0.184653	0.296678	-0.134476	1.09007	0.287929	0.853741
C1orf21						-0.108345	-0.139276											0.256513	-0.391263	0.0543372	-0.00532051	0.191342	-0.102524	0.402685	0.0380053	-0.12399	0.116003	1.12504
C1orf50	0.108724	-0.0196775	0.0356195	0.0308861	0.0278914	-0.0522098	-0.0416078	0.464761	0.418129	0.124765	0.250688	-0.0443999	0.137132	0.0887544	0.157482	0.0925102	0.0877001	0.228997	0.203764	-0.100646	0.237982	-0.204058	-0.0611615	0.0336903	-0.176048	0.0232577	-0.110212	1.04445	0.287929	0.853741
C1orf52																							0.0585749	-0.0952886	0.171522	-0.175318	0.303192
C1orf87	0.691965	-0.214936	-0.288738	0.529694	-0.444796	-0.0844654	-0.119669	0.58199	-0.766724	-0.188959	-0.416577	-1.166	0.801603	-0.0793088	0.393874	-0.860473	0.0542958	-0.0129599	-0.531339	-0.141449	-0.534504	0.0860399	0.262321	0.306345	-0.0742011	1.05735	-0.546852	1.03019	0.892562	0.995069
C1QBP	-0.0736849	-0.238805	-0.317167	-0.380641	0.33773	0.412269	0.0256103	-0.387066	0.0767107	-0.10984	0.0311764	0.273886	-0.296968	-0.334415	-0.158265	0.542707	0.321655	-0.256883	-0.177286	0.254998	0.1284	-0.057357	-0.0100366	-0.187032	-0.098218	0.265674	0.302663	1.02811	0.80786	0.98489
C20orf24																							0.205705	0.190086	0.379802	0.310598	0.253145
C20orf27	0.0899813	-0.241916	-0.187066	-0.48889	-0.336092	0.374838	0.149393	-0.161067	0.27562	-0.0832932	0.0138641	0.203966	-0.144891	-0.107198	-0.330441	-0.0281281	0.0787364	0.142279	0.00208503	0.28308	0.0871694	0.114012	-0.0138228	-0.106996	-0.144872	0.0632974	-0.12911	1.13382	0.399845	0.896039
C21orf33	0.192461	-0.0897593	-0.0454884	-0.0666914	0.56285	0.267099	0.0830219	0.0479281	-0.0517717	-0.0419472	0.0780398	-0.201927	-0.112194	-0.245258	0.42878	0.238871	-0.0322409	-0.295364	-0.0543998	-0.0885846	-0.120371	-0.30333	-0.119363	-0.0289799	-0.242136	0.254765	-0.186769	0.898435	0.0628064	0.7045
C21orf59	-0.255675	-0.0701214	0.0769661	-0.162178	-0.318667	0.0303768	0.317361	-0.24282	0.355768	-0.0351095	0.121359	0.221266	0.176419	0.0444713	-0.310108	-0.0706597	-0.254488	0.288353	-0.242947	0.0683506	-0.216445	0.178183	0.0764275	-0.201318	0.106387	-0.107326	0.0152058	1.07174	0.498001	0.92102
C2CD2			-0.00476807	0.654796	-0.0421957								0.342969	-0.0511631	0.376069	-0.229538	0.474883											1.27256	0.785714	0.98489
C2CD5	0.227126	-0.0792029				-0.153951	-0.00415883	-0.23928	0.0186609	0.111564	0.0417092	-0.0666688						-0.182112	-0.147331	-0.127741	-0.325468	-0.0653472						0.962245	0.539461	0.943144
C2orf47	0.00633868	-0.0516273	-0.336791	-0.0488963	0.19419	0.231252	-0.0613995	-0.231642	0.135021	-0.0577299	0.0866831	0.192179	-0.0768233	-0.197805	-0.0014065	0.255127	0.0758768	-0.211697	-0.105653	0.0522639	-0.0453017	-0.0357327	-0.0702803	-0.0723369	0.0558197	0.0643474	0.0711395	1.02124	0.935426	1
C2orf49	-0.149565	-0.208225	0.0211489	-0.113436	-0.0346109	0.00895574	0.0981927	0.274953	-0.0129235	-0.138693	-0.193983	-0.178926	0.231493	0.0943113	0.212603	0.350808	-0.203114	0.0761047	0.109303	0.0949397	-0.00563072	0.193321	0.129605	-0.0918335	0.0269698	-0.319092	0.104582	1.0866	0.161846	0.792994
C2orf54	0.591992	0.124352	0.298791	0.746571	-1.04545	-0.190877	-0.627727	0.558359	-0.0621294	-0.0383523	-0.239241	-0.294035	0.114548	0.472632	-0.394398	-0.886075	0.279059	-0.278729	-0.749185	-0.0947994	-0.795538	-0.169514	-0.410044	0.169285	-0.0832414	0.514834	-0.151836	0.842256	0.498001	0.92102
C2orf69	0.658702	0.4446	0.425947	0.215377	0.475534	0.0484688	0.110717	0.586922	-0.482885	0.38263	0.541885	-0.0168547	0.184542	-0.0205702	0.291085	0.0265088	0.137301	0.0321501	-0.185766	0.198415	-0.0647604	0.000849432						0.761124	0.0465217	0.687913
C2orf76			0.266659	0.40084	-0.258407								0.364254	-0.0881163	-0.239712	-0.322626	0.200985						-0.0629274	-0.0314114	-0.0610285	0.0354603	-0.0639072	0.796288	0.468531	0.92102
C3	-0.177246	0.0888315	-0.332553	-0.441591	1.42939	-0.0754568	0.339403	-0.0738716	-1.17796	-0.422875	0.340935	-0.553829	-0.871978	0.0364096	0.897611	0.821406	-0.590252	-0.660208	0.299891	-0.381475	0.457128	-1.04604	-1.1269	-1.11202	-1.55526	0.00891079	-0.0220873	0.797348	0.218722	0.834914
C3orf17	-0.102825	0.109021	0.0168866	-0.0318736	0.117182	-0.00550739	0.0302863	-0.148924	0.386031	-0.0616798	0.0287269	0.249798	0.0712585	0.163685	0.0905317	0.0810878	0.0355343	0.0349836	-0.0358651	0.19299	-0.0208065	0.286116	0.155578	0.0313677	0.49556	-0.244112	0.537431	1.04195	0.198432	0.814611
C3orf38			-0.0539449	-0.088194	0.0275094								0.091428	-0.050526	-0.376934	0.178634	-0.0391583						0.0277032	-0.16449	-0.135248	-0.0288236	-0.127807	1.00633	1	1
C3orf58						-0.00524828	0.000503586											0.398885	0.0501285	0.124357	-0.0552132	0.109736	0.3005	0.479885	0.380242	-0.895497	0.513096	1.16054
C4orf27	-0.284475	0.105548	0.064257	-0.0498538	0.203023	0.0306089	0.0787344	-0.498828	0.119155	-0.0177202	-0.217648	0.293295	-0.0414521	0.0559251	-0.374679	0.059915	-0.0476894	0.14531	0.0879347	0.108993	0.07752	0.138572	0.20118	-0.270792	0.37946	-0.212928	-0.0690218	0.995617	0.978449	1
C4orf3			-0.199267	-0.0381638	-0.28684								-0.0267142	-0.00593239	0.00795802	0.301766	0.154846						0.0743712	0.570538	-0.0899339	0.160201	0.0903808	1.21558	0.013986	0.654304
C4orf32	-0.596826	-0.430842				-0.311242	0.23413	-0.236394	-0.353611	-0.117477	-0.0717912	0.119865						0.467668	-0.347335	0.238115	-0.323141	-0.215686	0.0565714	0.224038	0.393824	1.73412	0.399537	1.34501	0.100103	0.766658
C5orf22	0.0146853	-0.0810475	0.125243	0.039451	0.459621	0.0776116	0.212846	0.352483	0.0863712	0.172681	0.0080761	0.146969	0.233918	0.179682	0.330448	0.11471	0.00875884	-0.0886319	0.238781	0.0436345	-0.00454531	0.087495	0.0618905	0.126331	0.0240425	-0.196934	0.0851829	1.00648	0.978449	1
C5orf51	0.120872	0.0291985	-0.0329178	-0.0248031	0.291013	-0.0255883	0.04744	-0.0139259	-0.0766407	0.0347272	0.0820609	0.169577	0.000633327	-0.0564938	-0.0273249	0.0632122	0.0957728	-0.0461651	0.0803794	0.0783958	0.0444732	0.0774404	-0.0133055	-0.264176	0.0357359	0.143236	0.0502854	1.00759	0.978449	1
C6orf106	-0.265829	-0.0810447	-0.137316	0.09982	-0.131049			-0.133041	0.0340272	-0.0595263	0.00407957	-0.0935556	0.0783094	-0.0910401	-0.415924	-0.0119393	0.268018						-0.00253882	-0.0638114	0.049585	-0.0500371	-0.0939817	1.05776	0.230005	0.837281
C6orf132	-0.0131171	-0.0288992	0.0574821	0.629929	-0.885193	-0.354418	-0.239291	0.440024	-0.0149226	0.148454	-0.244065	-0.564372	0.670317	-0.00816709	-0.769317	-0.728642	0.326423	-0.0648409	-0.644837	-0.0711277	-0.444899	0.451526	0.0840662	0.29886	0.146577	0.200157	-0.174094	1.0121	0.607106	0.951459
C6orf203	-0.0777186	-0.248303	-0.0455335	-0.115965	0.318157	0.161745	0.0747075	-0.19525	-0.557832	-0.284025	-0.227525	-0.394591	-0.154142	-0.103039	0.24848	0.330585	-0.0214698	-0.304206	0.113877	0.0505676	0.143529	-0.172746						0.927482	0.298246	0.864728
C6orf47	-0.0178951	-0.181255	0.00234385	0.308312	-0.0132764	-0.0114843	-0.100289	-0.112746	-0.416898	-0.0109432	0.148399	-0.0373436	0.151881	0.321844	0.0509858	0.0220249	0.0727438	0.0461387	0.130883	-0.0290908	-0.0592985	0.00763678	0.00148903	-0.0957856	-0.162142	0.129578	0.147596	1.01967	0.369771	0.896039
C7orf25			-0.217514	-0.125701	0.591255	0.348961	-0.0552069						-0.262346	-0.0475004	0.26139	0.64894	0.0931734	-0.594444	-0.105319	0.10543	0.0985614	-0.333689	0.0878384	-1.07472	0.0118935	0.533276	0.47735	1.10423	0.932792	1
C7orf26			0.1003	0.138676	0.505241								0.132216	0.254121	0.249377	0.0505399	0.0977563											0.995532	0.571429	0.944745
C7orf50	0.184916	0.0614334	-0.763375	-0.0389811	-0.225353	0.236854	-0.071514	-0.0920091	0.295921	-0.0394882	0.0677016	0.54724	0.153197	-0.0235715	-0.888975	0.365096	0.255605	-0.0635466	-0.210688	-0.092991	0.00144856	0.0402181	0.37066	-0.00772695	0.126624	-0.332971	0.351846	1.04233	0.399845	0.896039
C8orf33	0.111257	0.19672				0.336649	0.181499	0.139612	0.0660499	0.244433	0.351697	0.531281						0.328981	-0.0215626	0.141167	-0.0912585	-0.210051	0.0669462	-0.140994	0.116623	-0.219146	0.110982	0.947286	0.220846	0.83633
C8orf59
C8orf82	0.218039	-0.346086	0.0216598	0.0672474	0.491863			-0.334132	-0.406675	-0.0254284	0.27199	0.0774655	0.160911	-0.125954	0.519244	0.101233	-0.0323315						-0.142591	0.0621775	-0.142936	0.240967	-0.0307568	0.937782	0.611584	0.952223
C9orf114	-0.404785	-0.278588	-0.193988	-0.283518	-0.362087	0.160946	0.208646	-0.567178	0.574731	-0.270436	-0.279724	0.387714	0.19145	-0.0359866	-0.801936	0.117379	0.00433218	0.0836959	0.145739	0.372209	-0.143093	0.192381	0.0214306	-0.14139	0.431088	-0.523662	-0.0731387	1.22389	0.2404	0.837281
C9orf142	0.0277551	0.00516542	0.14691	-0.113327	-0.112976	0.0527797	-0.000295336	0.0657013	0.137388	0.16785	0.0682471	-0.00959173	-0.136688	0.019633	-0.314401	-0.15937	0.226993	0.100285	-0.0612886	0.142469	-0.0929446	0.0457941	0.103983	-0.0329918	0.217875	0.116884	0.0641628	1.0423	0.399845	0.896039
C9orf16			0.175716	0.0746582	-0.247643	-0.426764	-0.532007						0.260839	0.0402127	-0.320073	-0.295513	-0.341169	0.633409	-0.141393	-0.729724	-0.451098	0.0448544	-0.126551	-0.288311	0.0179623	0.0369204	-0.265082	1.07643	0.932792	1
C9orf41	-0.147379	-0.403921				0.153669	0.239774	-0.692273	-0.250905	-0.199925	-0.250033	0.210436						-0.1594	-0.181228	0.207614	-0.0240207	0.0253979	-0.0282417	-0.212129	0.0862067	0.0507636	-0.088514	0.938443	0.596491	0.951459
C9orf64	0.0999333	0.0606697	0.0303809	-0.100787	0.435279	0.0698929	0.0810909	-0.15026	-0.158131	0.0892832	0.231604	0.248633	-0.0664987	-0.0848871	0.0793955	0.418784	0.00650678	-0.0885118	-0.0231268	-0.139028	-0.171143	0.00836818	-0.148652	-0.163867	0.0156003	-0.00585222	-0.272073	0.923571	0.0548945	0.691941
C9orf78	0.0725891	0.122989	-0.00393069	-0.0101716	-0.335583	0.0422893	-0.00426101	-0.135642	0.38895	0.181057	-0.0027237	0.204045	0.209921	0.0908783	-0.582656	0.0373047	0.111766	0.14514	-0.0576499	0.0162172	-0.0904174	0.280388	0.0477576	-0.470063	-0.0755544	-0.0372282	0.0416213	1.03054	0.607106	0.951459
C9orf89			-0.190598	-0.10646	0.0148304								-0.0885934	-0.0719022	0.150868	0.289421	0.0275074						-0.230958	-0.175816	-0.106053	0.3198	-0.282916	1.01834	0.573427	0.944745
CA12	0.315146	-0.006224	0.749117	0.228518	-0.126078	0.132281	0.0170822	0.114063	-0.0732127	0.188499	0.150876	-0.224583	0.466573	0.175977	-0.0734806	-0.512979	0.324804	0.411905	-0.0617364	0.332228	0.198241	0.208188	0.252198	-0.0374081	-0.0776257	-0.429151	0.09019	1.00013	0.607106	0.951459
CA13	0.481436	0.218372	0.169712	0.0811087	0.28193	-0.145909	-0.224455	-0.138195	0.0361304	-0.0956921	0.207842	0.174629	0.117327	0.221236	0.137405	-0.185319	-0.393889	-0.136893	0.220568	-0.504423	0.72486	0.0607404	-0.114688	0.616235	0.0307311	-0.0809676	-0.0548929	0.909861	0.498001	0.92102
CA2	0.48215	-0.341906	0.246284	0.276598	-1.04219	-0.151075	-0.194073	0.119836	-0.907895	0.15175	0.872828	-1.13446	0.023796	0.194295	-0.356112	-0.449389	0.672412	0.00345793	1.12937	-0.698202	-0.196771	-0.145925	-0.208192	-0.34993	-0.470266	0.749759	0.224908	1.0569	0.850014	0.992777
CAAP1	0.194675	0.140333	0.228405	0.144773	0.195817	0.0811632	0.230795	-0.243612	-0.142398	-0.0956999	0.0521053	0.103364	0.0559053	0.161565	0.272979	0.157342	-0.0872439	0.0190911	0.0451021	0.0195124	-0.126789	0.134494	0.0866486	-0.0470363	0.165794	-0.12923	-0.193066	0.893557	0.00332646	0.632979
CAB39	0.00439692	-0.1611	-0.0178111	0.0681152	0.0951964	0.140436	-0.0886746	-0.109441	-0.367269	0.410858	0.242997	-0.0945335	-0.112322	0.023618	0.482257	-0.0822581	0.414587	-0.107007	0.0533872	0.0411745	-0.0654999	-0.294354	0.164405	-0.356827	-0.34974	1.06693	0.163443	0.98259	0.978449	1
CAB39L	0.71569	0.656372	0.258559	0.438916	-0.388458			0.785213	0.241051	-0.125665	-0.476656	-0.628153	-0.0468713	-0.0111535	-0.237481	-0.205244	-0.0231097						-0.443776	-0.0929564	-0.136643	-0.128453	-0.838782	0.674846	0.0526316	0.691941
CACNB3
CACTIN	-0.0249702	0.0982521	-0.102447	0.0342495	0.0730077	-0.0687621	-0.25699	-0.0747896	0.0662706	0.225082	0.0938664	0.0503325	0.141437	-0.1131	0.0123254	0.0201739	0.164789	-0.1253	0.0771532	0.0896271	0.160938	-0.137574	0.0773595	0.12985	0.120518	-0.0831048	0.0311092	1.06931	0.179476	0.809665
CACUL1	0.195853	0.0296531	0.0812622	0.113552	0.3983	-0.0216154	0.136481	-0.0662428	-0.130782	0.144081	0.23795	0.238569	0.0440505	0.126917	0.349889	0.122514	0.273024	-0.13341	0.0857997	-0.0372985	0.0769006	-0.0836604	-0.0375356	-0.365259	-0.073059	0.116542	-0.022913	0.963879	0.2404	0.837281
CACYBP	-0.121526	-0.0281767	0.0993083	-0.135488	-0.183544	0.257622	0.140845	-0.581658	0.136445	0.175515	-0.103905	0.323046	0.174248	0.0575979	-0.632396	-0.0735765	0.218993	0.204907	-0.201392	0.0274729	0.0870427	0.174121	0.12942	-0.232971	-0.0828425	-0.191218	0.0240958	1.05023	0.935426	1
CAD	-0.0517483	0.0414319	0.00797457	0.0631007	-0.360108	0.0109982	-0.0650343	-0.108528	0.213944	-0.123035	-0.0731712	0.0462359	0.27694	0.0551575	-0.330693	-0.0646553	-0.0175617	0.149788	-0.0661371	0.0178922	0.0339054	0.260985	0.189659	0.0888364	0.0471835	-0.154375	0.00379345	1.0125	0.464	0.91955
CADM4						-0.008219	-0.00569568											-0.0405144	-0.326111	-0.0174445	-0.199949	-0.125775	-0.079233	-0.0291738	-0.0310341	0.187745	-0.131273	0.963986
CALB1	1.84138	-0.912206	-0.349795	-0.0997015	-0.704595	-0.671064	-0.991885	-0.885079	-1.41464	1.30825	0.000846573	-0.574494	-0.679521	0.204742	-1.0218	0.359195	0.604492	0.222913	0.0997459	-0.430171	-1.10408	-0.681407	-0.162068	-0.226435	-0.278849	0.314316	-0.399704	1.33647	0.498001	0.92102
CALCOCO1	-0.553342	-0.695634	-0.035729	-0.0959862	0.671494	-0.00650255	-0.103244	-0.196965	-0.610515	-0.187944	0.00533126	-0.755968	-0.0777834	-0.106105	0.779547	0.243175	-0.287849	-0.0239313	0.124847	0.0704441	0.129226	-0.133786	0.127709	0.177675	0.0526352	0.255327	0.0594797	1.09048	0.369771	0.896039
CALCOCO2			0.156388	0.0278362	-0.238573	-0.687996	-0.195498						0.348359	0.310321	-0.177779	0.391875	-0.564035	0.0225335	0.112812	-0.2194	-0.19517	0.6004	0.0271431	0.36537	0.413854	-0.0982259	0.323916	1.23826	0.0982972	0.766658
CALD1	0.0577027	0.00097358	-0.169496	-0.367394	0.478481	-0.223496	0.0349137	0.382325	0.0443121	-0.312804	-0.107106	0.457503	-0.208095	-0.359122	0.425588	0.262545	-0.336986	-0.292541	0.234821	-0.168922	0.238896	-0.313565	-0.198284	0.134564	-0.106756	-0.0862663	-0.281065	0.927935	0.978449	1
CALM2	-0.0749524	0.0402267	0.127665	0.171024	0.00611862	-0.148685	-0.100905	0.340398	-0.0127416	0.113595	0.18463	-0.153736	0.136596	-0.0377842	0.262275	-0.297867	-0.0718404	-0.0734251	-0.128732	-0.16281	-0.131518	-0.0385033	-0.0332779	-0.133009	-0.00295548	0.191231	-0.110997	0.969786	0.766249	0.98489
CALML3	-0.0153928	-0.163075	0.773778	0.461595	-0.306738	0.0743216	0.3453	1.58808	0.686878	-2.10523	-1.99023	-1.29312	-1.09382	0.200977	0.0681512	-0.0595258	-0.924186	-0.0175321	0.17291	0.233593	-0.251163	-0.547291	0.787467	-0.219683	-1.37825	0.276867	0.399364	0.924759	0.287929	0.853741
CALML5	1.22362	-0.109691	0.148617	0.499738	-0.487418			0.925082	-0.721087	0.0196815	0.153474	-0.611734	0.236115	-0.135398	-0.128753	0.0311111	0.2521						-0.110506	-0.183531	-0.212432	0.880534	-0.46088	0.835596	0.394866	0.896039
CALR	0.0271959	-0.129117	0.0440859	-0.240222	0.00623783	0.18098	-0.0743998	-0.306564	-0.185632	0.0519592	0.101152	0.277821	-0.340419	-0.0494572	0.0285686	0.0763364	-0.0152123	-0.182229	-0.157729	-0.15856	0.0874939	-0.182074	-0.206111	-0.0466609	-0.170765	-0.035767	-0.0139684	0.963064	0.533239	0.935165
CALU	0.168584	-0.411463	-0.184439	-0.325205	-0.188264	-0.107467	-0.251004	-0.180135	-0.0903539	-0.0448659	0.051553	0.185358	-0.238004	-0.120728	0.12318	0.311743	0.0102068	-0.147669	0.0259177	-0.153148	0.384566	-0.107281	-0.179097	0.318713	-0.150918	-0.0867072	0.0267387	1.0886	0.0112248	0.632979
CAMK1	-0.218692	-0.179927				0.119086	0.0261372	-0.0496073	-0.154271	-0.212193	-0.301792	0.11639						0.17547	0.314402	0.19635	0.269108	0.128803	0.236536	0.52345	0.186665	-0.14667	0.193618	1.19116	0.124355	0.785101
CAMK1D	0.259306	0.264846	0.212319	0.120186	0.00932574	-0.0065501	-0.101438	0.220324	0.0773456	0.0406857	0.274031	0.186785	-0.127944	0.279488	-0.0731102	-0.0895462	-0.229756	-0.0768657	0.178392	-0.0537898	0.166419	-0.0975605	-0.150408	-0.105042	-0.0792539	-0.298847	-0.0659823	0.876768	0.161846	0.792994
CAMK2D	0.517679	-0.0161193	0.0155191	0.33319	-0.0571222	-0.00270064	-0.460806	0.161608	-0.229627	0.199001	-0.179472	-0.310816	0.213286	-0.203048	0.390652	0.072743	-0.0167455	0.0221228	0.124825	-0.113337	0.0874811	-0.0958426	-0.0581148	0.101701	-0.158992	0.512819	-0.0035556	1.00834	0.80786	0.98489
CAMK2G	0.335442	0.0156171	0.116338	0.166967	0.0437927	0.0384491	-0.235578	0.256223	-0.0774133	0.0717441	-0.0403577	-0.237903	-0.0381571	0.0985827	0.532086	-0.0858293	-0.0181161	-0.0467198	0.166339	-0.0935168	-0.0327199	-0.114443	-0.183094	0.0375845	-0.241435	0.366257	-0.024471	0.946562	0.198432	0.814611
CAMKK2	-0.072108	-0.0505558				0.134601	-0.230967	0.106308	0.117715	-0.00980302	0.141325	0.174199						0.030306	0.107885	0.206112	0.11389	0.084886	0.184273	0.0825973	0.0280394	0.11949	0.124729	1.12914	0.0624355	0.7045
CAMKMT	-0.192856	0.0310622						0.101104	0.318885	0.0867645	-0.0025092	-0.882439											0.269723	-0.0697138	0.0440094	0.13659	-0.0894481	1.10672
CAMLG	-0.0118793	-0.256293				-0.0684739	0.0530731	0.143512	0.0783899	-0.0162024	-0.37712	-0.0228643						0.243628	0.224231	0.155729	0.323725	-0.0721231	-0.0763331	0.311966	0.131037	0.060801	-0.0140548	1.08566	0.184727	0.814611
CAMSAP1	-0.214215	-0.175192	0.0490502	0.26591	-0.0743721	0.0158171	0.204897	0.246969	-0.10349	-0.167501	0.0626571	0.0995285	0.18825	0.120971	0.0652494	0.170867	0.10547	0.0273217	0.0664368	0.184475	-0.0070882	0.0728759	0.00171835	-0.443274	0.235957	0.115883	0.0527617	1.03802	0.399845	0.896039
CAMSAP2	-0.103087	-0.107474	-0.121658	0.0816764	-0.181408	0.0268434	-0.010258	0.0888102	-0.0607394	0.10025	0.164897	0.0416317	0.117788	0.0254878	-0.0618708	-0.090085	0.354125	0.0438041	-0.073413	0.0425674	0.0970186	0.00936672	0.104399	0.353686	-0.109587	0.469078	-0.290306	1.10671	0.0307625	0.674733
CAMSAP3	0.281725	0.33384	0.0975006	0.226148	0.178895	-0.120331	-0.172849	0.210104	0.0491385	0.323663	0.238789	0.017113	0.156704	0.089056	0.451641	0.0825187	0.0952315	0.0258202	-0.190463	-0.110002	-0.156337	0.0582148	-0.0876324	-0.13912	-0.0886873	0.473303	-0.231442	0.916865	0.399845	0.896039
CAND1	0.124625	0.0624377	0.0620025	-0.0710703	0.310908	0.0879175	0.0824237	0.0499152	0.013431	0.174048	-0.0349972	0.015867	-0.0686004	-0.0146776	0.143103	0.149648	-0.00169474	-0.0500665	0.0730572	-0.0726845	0.0478991	-0.0135204	-0.00596098	-0.146329	-0.138316	0.00889791	0.00936885	0.94683	0.0477979	0.687913
CANT1	-0.00529993	0.173277	0.0245148	0.284323	0.144664	-0.145874	-0.174004	-0.307939	-0.180894	-0.00801696	-0.252619	0.0812342	0.406588	0.296532	0.199085	-0.0228904	-0.143765	-0.0178606	-0.0977979	-0.195135	0.199565	0.0741465	0.0625808	0.446915	0.0774881	-0.0157927	-0.0930316	0.975072	0.725253	0.975443
CANX	-0.028306	-0.26694	-0.491953	-0.189113	0.138078	-0.131288	-0.11328	-0.234215	-0.251147	0.121172	0.144199	0.194362	-0.446261	-0.139403	0.0637926	0.417636	0.176309	-0.0446381	-0.156804	-0.218415	0.198382	-0.364086	-0.127182	0.262419	0.0711277	0.0749978	0.268078	1.1477	0.161846	0.792994
CAP1	-0.101988	-0.0730956	0.23407	0.125483	0.0301781	-0.110661	0.0561114	0.21576	-0.357419	0.176456	0.236781	0.0789826	-0.117108	0.155152	0.288123	-0.182852	-0.163638	-0.342152	0.0857346	-0.298277	-0.0624977	-0.164045	-0.1064	0.0554075	0.0869791	0.110517	-0.201704	0.976896	0.607106	0.951459
CAP2	0.0592578	0.118748	-0.243337	-0.0627299	-0.0542281	0.0845564	-0.125199	-0.0969245	-0.0895299	-0.0576564	0.16862	0.0468869	-0.0281222	-0.219558	-0.463458	0.672757	0.221589	-0.1049	-0.116233	0.167801	0.202468	0.190224	0.153095	0.297085	-0.224158	-0.187235	0.151458	1.04508	0.431256	0.908655
CAPG	0.0624443	0.0740139	0.0939266	0.344857	-0.0785487	-0.160031	0.0284377	0.0178078	-0.334868	0.100437	0.17285	-0.337552	-0.383949	0.280072	0.181093	-0.293006	0.124384	-0.448403	0.0428905	-0.25999	0.115624	-0.250807	-0.282754	-0.374842	0.0955018	0.387678	-0.0130793	0.959211	0.464	0.91955
CAPN1	0.16682	0.143508	0.134268	0.109661	0.116864	0.0736487	-0.0218413	0.247114	0.0452309	0.106988	0.122481	-0.187885	0.0707953	0.0263602	0.131829	-0.20506	0.11759	-0.176524	-0.139186	-0.0974388	-0.141413	0.079662	-0.165605	-0.27254	-0.129603	0.125067	-0.0872607	0.90293	0.0263302	0.672124
CAPN15	-0.561323	-0.449785				0.00490491	0.0405214	-0.073409	0.0152025	-0.29486	-0.500408	0.000354614						0.099774	0.116417	0.019403	0.14295	0.10583						1.18078	0.23976	0.837281
CAPN2	0.0987675	-0.00291937	0.167692	0.0470905	0.193475	-0.0551312	0.0901269	0.281468	-0.184042	-0.0434908	0.431608	-0.357731	-0.200375	-0.024453	0.133095	0.139326	-0.290166	-0.214021	-0.0355818	-0.0968998	0.0200083	-0.0226882	0.00102016	-0.277029	-0.0823772	0.05745	0.139014	0.920096	0.103641	0.766658
CAPN5	1.6266	0.744265	0.590073	0.49352	-1.13631	0.491588	-0.176486	0.443529	-0.264191	0.051807	-0.351626	-0.476987	-1.01135	-0.396972	0.163096	-0.324836	-0.06188	-0.0751495	-0.133231	-0.0987455	-0.293854	-0.310518	-0.382879	-0.00417923	-0.272651	0.282857	-0.00541266	0.618896	0.0263302	0.672124
CAPN7			0.0769295	0.278316	0.165345	0.019984	0.185691						0.139528	0.0578987	0.263534	0.106957	0.102088	0.0268421	-0.0778277	0.126173	-0.0657152	0.285204	0.103947	-0.0591894	0.0304135	-0.0490442	0.0328625	0.92823	0.230005	0.837281
CAPNS1	0.0738223	0.0714497	0.202761	0.0685096	0.239708	0.0989647	0.0266755	0.389623	-0.0128893	0.0021733	0.217097	-0.281032	-0.0611359	0.0475554	0.222177	-0.0725596	-0.0149922	-0.230884	-0.083809	-0.135598	-0.0794512	-0.0392139	-0.162185	-0.345804	-0.207488	0.0683953	-0.0746197	0.907098	0.00512595	0.632979
CAPNS2	0.167802	-0.120634	0.223497	0.598872	-0.294969	-0.395907	-0.0928583	1.23399	-0.127018	-0.305552	-0.60352	0.0392432	0.0327449	-0.804433	-0.407809	-0.474187	0.507184	0.605077	-0.273016	0.0298693	-0.262863	-0.0769313	0.280983	-0.629552	-0.236743	0.310629	-0.680717	0.94016	0.498001	0.92102
CAPRIN1	-0.456492	0.171148	0.180219	-0.0302919	-0.384964	-0.147357	0.0328692	-0.420198	0.406448	-0.228579	-0.254656	0.020978	0.267234	0.192159	-0.57081	-0.133293	-0.206125	0.149426	-0.0278419	-0.132954	-0.0737317	0.239086	0.0941353	-0.100407	0.214113	-0.397764	0.11814	0.985894	0.685011	0.96813
CAPS																							-0.395622	0.0161371	0.378763	-0.322647	-0.433973
CAPZA1	0.0487096	0.0430656	0.0993254	0.148937	0.13714	0.0366584	-0.0241106	0.131698	-0.0429393	0.0482091	0.14845	-0.108397	0.0218756	0.0287637	0.181483	-0.103801	0.0725754	-0.0477648	-0.0961379	-0.0188608	-0.079462	0.0151358	-0.097305	-0.177914	-0.127725	0.182113	-0.160238	0.946314	0.0628064	0.7045
CAPZA2	0.100478	0.101926	-0.042198	-0.0531973	0.229281	-0.0409074	-0.0164344	0.143954	-0.00518731	0.0255284	0.166229	0.0380417	-0.0142828	-0.0489498	0.216919	0.0674104	0.0555956	-0.130675	0.236567	-0.0207171	0.204025	-0.00313304	-0.133232	-0.13573	-0.16963	0.144284	-0.112174	1.01934	0.978449	1
CAPZB	0.0757526	0.0904293	-0.0056984	0.0623445	0.0992714	0.00849681	-0.048734	0.139144	-0.0214224	0.125242	0.199645	0.0196174	0.000493371	-0.00261133	0.164845	-0.118979	0.0483207	-0.110802	-0.0216421	-0.0807936	0.00298783	0.016214	0.0269764	-0.0176049	-0.0618994	0.193631	-0.0310285	0.958863	0.498001	0.92102
CARD10						-0.0123493	0.132423											0.0351678	0.00223172	-0.0125249	-0.118488	0.153705						0.960725
CARD14
CARD16			0.379566	-0.146427	0.87061	0.187542	0.238037						-1.07167	0.0680555	0.734582	0.583919	0.322989	-0.302191	0.0818613	0.165683	-0.285898	-1.00953	-0.740643	-0.956553	-1.0532	0.980872	-0.00897847	0.842638	0.14177	0.792293
CARD6			0.222312	0.460369	-0.113279								-0.137979	0.123496	-0.0600926	0.0744098	0.213906						-0.0285612	-0.424462	-0.193718	0.138632	0.191848	0.87092	0.216783	0.834914
CARHSP1	0.105372	-0.258061	0.174127	0.174316	0.176573	-0.137107	0.389576	-0.171548	-0.503932	0.0660683	0.200634	0.188943	-0.0126083	0.135659	0.386515	-0.0792324	0.119945	0.0317491	0.0528906	0.0798837	0.245281	-0.278644	-0.128663	-0.324071	-0.471704	0.61688	-0.333352	0.912688	0.341094	0.887131
CARKD	0.00630719	-0.179007	0.0134687	0.0878033	0.500281	-0.11804	0.00541033	0.0540079	-0.316994	-0.549466	-0.0356333	-0.0710416	0.00826473	-0.00109875	0.463482	0.254107	-0.117036	-0.110536	-0.0437791	-0.00540434	0.0357721	-0.142811	-0.142458	0.0078396	-0.0427982	0.364366	0.00774916	0.981577	0.533239	0.935165
CARM1	0.0681324	-0.060777	-0.0137655	0.00920139	-0.070461	0.110928	-0.098196	0.12802	0.0431853	0.146722	0.0424948	0.0489175	0.0229362	-0.0676094	-0.0335054	0.0235081	0.177349	-0.127986	0.0763203	0.0217914	0.239916	-0.011117	-0.0437881	-0.22107	-0.104464	0.0833665	-0.10182	1.02597	0.533239	0.935165
CARS	-0.0125581	-0.0523779	0.125753	0.0700763	0.0714016	0.0125447	0.150889	0.223654	0.0757027	-0.0574992	0.0698213	-0.00964699	0.170059	-0.0578417	0.223539	-0.0222164	-0.0509592	-0.205292	0.00522009	-0.0646526	-0.037813	0.0374423	-0.0912966	-0.148239	0.0835916	0.104456	-0.191284	0.942126	0.263455	0.845865
CARS2	0.165031	-0.103332	-0.164816	-0.318245	0.213586	0.129681	0.257399	0.0243535	0.0952257	0.0166787	-0.0036642	-0.0633587	0.0133556	0.0453266	-0.16667	-0.0382578	0.366374	0.170028	-0.151611	0.203916	-0.11169	0.099192	0.362902	0.218321	-0.108614	0.255711	0.415756	0.936376	0.725253	0.975443
CASC3						-0.0805158	0.192154											-0.0282291	0.218738	0.122953	-0.096605	0.117134	0.0409183	-0.158276	-0.0297232	-0.332341	-0.23938	0.942918
CASC4	-0.645211	0.0679806	0.0705925	-0.039786	0.189088	-0.17189	0.0120157	-0.191097	0.112277	-0.00872026	-0.00109062	-0.115544	-0.377087	0.0924321	-0.074011	0.169557	-0.262627	-0.149758	-0.0658939	0.0239986	-0.0745217	-0.133993	-0.0249362	0.0857168	-0.220966	-0.106315	-0.114303	0.941947	0.498001	0.92102
CASK	0.0233016	-0.112093	0.00759921	-0.0378995	0.257266	-0.0795727	0.00885762	0.339375	0.118583	-0.094574	0.119122	-0.0422622	0.0159224	-0.2933	0.394724	-0.067317	-0.0557174	-0.0288464	0.01484	-0.0982333	-0.0169755	-0.0824475	-0.00310619	-0.0478549	-0.0129483	0.0618481	0.0803262	0.984483	0.978449	1
CASKIN2						-0.0849195	0.0463858											-0.0510276	0.0671378	0.0892423	-0.338029	0.14691	0.113499	-0.134001	0.0360184	-0.0664497	0.071955	1.05033
CASP1	0.148812	0.0448322	0.292489	-0.0492321	0.860489	0.316928	0.106341	-0.0328637	-0.292218	0.286452	0.179882	-0.0800909	-0.271352	0.147731	0.323235	0.315265	0.102966	-0.107288	0.0639054	0.178478	-0.0454202	-0.396217	-0.321447	-0.533642	-0.654593	0.456836	-0.113295	0.87785	0.0812675	0.725327
CASP10	0.105368	-0.0729455	0.316002	0.112712	1.11445	0.121227	0.38858	-0.112294	-0.249565	0.258483	0.279331	-0.119975	-0.0574752	0.38656	0.772311	-0.00237135	0.164699	-0.189842	0.481499	-0.0731155	-0.0300888	-0.281602	-0.538079	-0.779363	-0.701837	0.774252	0.0123696	0.891923	0.0919316	0.759323
CASP14	0.315892	0.0583684	1.18426	0.443546	-0.383881	0.440754	-0.385086	-0.524618	-0.4942	-0.3651	0.220141	-0.339098	0.459011	0.349493	0.112101	-0.625068	-0.0847041	-0.182164	-0.530621	0.603758	-0.61608	-0.332074	0.650511	-0.194281	-0.313674	-0.124106	-0.382508	0.673678	0.198432	0.814611
CASP3	0.0339837	0.13118	0.1781	-0.0020297	0.247695	-0.0883071	-0.00862435	-0.00851682	-0.0966755	0.114759	0.17534	0.017806	-0.0518889	0.0302602	0.0956411	0.193329	-0.0556031	-0.327851	0.0259335	-0.06091	0.0192088	-0.00237463	-0.0205555	-0.112443	0.0447527	0.0904151	0.0331828	0.98933	0.287929	0.853741
CASP4	-0.0383066	-0.13767	0.0653032	0.120185	0.475628	0.0709831	-0.00484185	0.0967362	-0.244015	0.0638128	-0.0564271	-0.0608108	0.0367317	0.167129	0.401168	-0.0801222	0.130185	-0.0261129	0.0710598	0.247867	-0.0956726	-0.034394	-0.0957005	-0.127048	-0.240249	0.563415	-0.145625	0.935911	0.498001	0.92102
CASP6	-0.0828518	0.135567	0.0220139	0.0611875	0.531202	-0.0168285	0.0148541	0.112341	-0.0308773	0.0601929	0.286676	0.142025	-0.13803	-0.00818326	0.301246	0.145962	0.118537	-0.253327	0.174669	-0.109125	0.134631	-0.166225	-0.0845785	-0.300149	-0.0833243	-0.062662	-0.161614	0.971614	0.369771	0.896039
CASP7	0.156074	0.0766887	0.00884353	-0.163546	0.887943	0.572187	0.381889	-0.389765	-0.466577	0.0537734	-0.0124176	-0.0160437	-0.416188	-0.0964596	0.57659	0.638029	-0.174425	-0.144382	0.365842	-0.11632	0.0553462	-0.42001	-0.432903	-0.281635	-0.410772	0.53771	-0.0716881	0.833663	0.0307625	0.674733
CASP8	-0.368676	-0.309816	0.014807	-0.126996	0.942826	0.24049	0.0765318	-0.360215	-0.567338	0.0907237	0.278182	-0.042757	-0.217248	0.164322	0.521004	0.283105	-0.155453	0.463982	0.246108	-0.371486	0.172382	-0.453385	-0.329406	-0.324337	-0.214978	0.362129	-0.0351443	0.963424	0.850014	0.992777
CASP9	0.036572	0.116198	0.134641	-0.158976	0.568389	0.259034	0.331404	0.125058	-0.31164	0.045398	0.176349	-0.0763605	-0.309625	0.149156	0.226363	0.0993513	-0.139778	-0.304767	0.118368	-0.0966582	-0.159848	-0.265536						0.863937	0.0555516	0.691941
CAST	0.428648	0.220043	0.391146	0.313878	0.203059	-0.168057	-0.183758	0.635075	-0.0222492	-0.148267	0.105963	-0.361574	0.137113	0.171834	0.129635	-0.25426	-0.0729902	-0.480679	-0.299402	-0.248369	-0.339448	0.0314792	-0.41838	0.148822	-0.127271	0.145406	-0.365027	0.800974	0.0224249	0.671989
CASZ1	-0.041661	0.310578	-0.0215523	0.377508	-0.210909	-0.209989	0.171173	-0.0571647	0.0413521	0.269274	0.0646551	-0.0459224	0.129838	-0.226338	-0.495845	-0.560313	0.151591	0.440471	-0.974618	0.0944473	-0.632351	0.156696	0.275558	-0.21168	0.223298	0.265238	-0.02784	1.05304	0.533239	0.935165
CAT	0.125566	-0.248227	0.300261	0.120183	0.152039	0.0922765	-0.338549	0.186291	0.0834383	0.0247977	0.113702	0.118996	-0.232612	-0.225211	0.106424	-0.344933	-0.0107775	-0.0818492	-0.072939	-0.086117	-0.00759653	-0.324348	0.105378	0.175857	0.231119	0.459111	0.0632286	0.948573	0.533239	0.935165
CAV1	0.137626	-0.276856	-0.167111	-0.583013	0.0872833	-0.107662	-0.170701	-0.565612	-0.166876	-0.153297	-0.182745	0.0516169	-0.264063	-0.610617	0.323074	0.353717	0.231723	-0.0641017	0.0295992	-0.168619	0.214067	-0.184642	0.24268	0.0311113	-0.197031	0.0345981	0.339146	1.10946	0.369771	0.896039
CAV2	0.146733	-0.0105999	-0.16948	-0.460315	0.674493	0.0871775	0.174116	-0.268328	-0.160142	-0.10096	0.215624	0.196396	-0.296869	-0.229263	0.36862	0.884472	0.499787	0.0710762	0.170441	-0.0916395	0.0253724	-0.0138769	0.118684	-0.136873	-0.0168252	0.206476	0.241924	0.973361	0.892562	0.995069
CBFB	-0.224854	0.0736756	-0.00108762	-0.139485	0.00263299	-0.0278025	0.00838576	-0.284502	-0.0684019	0.0174971	0.0648447	0.228944	0.0493806	0.110474	-0.222986	0.121333	0.0399247	-0.0562912	0.0563315	-0.109221	-0.0308944	0.181486	0.042314	-0.0797283	0.135605	-0.0979762	0.00700676	1.02087	0.3138	0.864728
CBL	-0.0486598	0.0685957	-0.16982	-0.212621	-0.375959	-0.0394824	-0.00534091	0.077451	-0.0729842	-0.176595	-0.0886686	0.0367397	-0.0916836	-0.210365	-0.457274	-0.418349	-0.0769482	-0.0023679	-0.0238124	-0.000669333	0.037461	0.177402	0.010186	-0.170799	0.0273256	0.050446	-0.238788	1.00018	0.607106	0.951459
CBLB	-0.0166625	0.242701	0.496751	0.521114	-0.365733	-0.0617858	-0.0415243	0.450934	0.0254822	-0.0132957	0.0787378	0.0278559	0.51042	0.17795	-0.0788306	-0.665143	0.178834	0.0890294	0.114975	0.0225687	0.0830645	0.136404	0.141919	-0.0890073	0.0257481	-0.246641	-0.119803	1.04969	0.892562	0.995069
CBLC	0.157558	-0.332541	-0.173517	0.087051	-0.38841			0.377584	0.152267	0.530231	0.288599	-0.15712	0.0797333	-0.434856	-0.5449	-0.517512	0.642277						0.262035	-0.123027	0.130659	0.142461	0.207107	1.24486	0.266125	0.845873
CBLL1	-0.170941	-0.0341453						-0.0754816	0.252644	0.0472561	-0.0802247	0.18861																1.10941
CBR1	0.153905	-0.046822	0.293962	-0.0698129	0.399482	0.246752	-0.00613793	-0.0655342	-0.0381762	0.182662	0.126693	-0.111419	-0.0899204	-0.210282	0.275288	0.0754844	0.0769616	0.054658	-0.0352296	0.0285553	-0.0705828	-0.282419	-0.0477902	-0.367538	-0.367234	0.261617	-0.0590765	0.87243	0.0628064	0.7045
CBR3	0.145345	0.0824866	0.417589	-0.0702261	0.0954455	0.20696	-0.116961	-0.534767	-0.321227	0.15629	-0.00315463	0.0467155	-0.210869	0.0179699	-0.0936607	-0.323118	0.389094	-0.127604	0.0622107	0.0752626	-0.204702	-0.235497	0.0571876	-0.568735	-0.339523	0.109289	-0.254581	0.866891	0.0190129	0.670542
CBR4	0.272692	0.421289	-0.0124773	0.0664754	0.278307	0.289291	-0.0138232	0.178461	0.111545	0.0173011	0.323983	0.0574225	-0.227244	-0.0133945	0.0143511	0.106877	-0.0120108	-0.334354	-0.296681	-0.0896512	-0.109016	-0.218886	-0.0897156	0.132848	-0.103861	0.238638	0.0804913	0.828445	0.0414423	0.680469
CBS	-0.498785	-0.190176				-0.32761	-0.0371703	-0.142157	0.574695	-0.216027	-0.882869	0.272306						-0.0822624	-0.745783	-0.560683	-0.0951579	0.801169						1.10209	0.733267	0.981821
CBWD2	0.0536069	-0.0113584				-0.12594	-0.123183	0.124291	0.287698	0.145023	0.293431	0.109578						0.0356551	-0.108018	-0.0352967	-0.0177034	0.140692	0.195583	0.00933402	0.0912569	-0.0764764	-0.0933585	1.11615	0.0799794	0.725327
CBX1	-0.0297933	0.0560682	0.0771672	-0.156851	0.198263	0.0563248	0.239156	-0.0981885	-0.0395272	0.0945053	-0.135431	0.319812	-0.0759971	-0.0383563	0.0155735	0.269129	0.106292	0.0725888	0.145467	-0.0849104	0.0777907	-0.044703	0.018277	-0.317017	-0.0836442	-0.210198	0.0839186	0.954147	0.431256	0.908655
CBX3	-0.394771	0.1027	0.0902446	-0.202384	-0.134655	-0.00172599	0.176857	-0.801286	0.106085	-0.12086	-0.176082	0.387837	0.0138401	-0.0640805	-0.355302	0.211303	-0.0143213	-0.0164817	0.0616589	-0.0898746	-0.0409575	0.0988075	0.149577	-0.342697	0.0729068	-0.560557	0.125554	0.990566	0.978449	1
CBX5	-0.476909	0.000756134	0.127203	-0.142175	-0.92492	-0.327277	0.172855	-0.675307	0.3068	-0.388693	-0.583752	0.233646	0.241484	-0.0756695	-1.04205	-0.254938	0.195061	0.393394	-0.751498	0.141525	-0.473847	0.441965	0.299149	0.0761818	0.27906	-0.739528	-0.0520663	1.11283	0.399845	0.896039
CBX8
CC2D1A	0.153183	0.151004	0.173663	0.116773	0.120144	0.021791	-0.0844659	0.238846	0.0731079	0.0409395	0.130289	-0.0833817	0.0815982	0.106146	0.0681305	0.0358586	0.0116789	-0.132267	-0.177952	0.0175913	-0.160501	0.10806	-0.0210001	-0.0244593	-0.00412357	0.223157	-0.043531	0.937299	0.0919316	0.759323
CC2D1B	-0.098129	-0.149361	0.0968385	0.111106	0.0352448	-0.0294542	-0.00217334	-0.10925	-0.06909	-0.00342455	-0.0553835	-0.151023	0.0519711	0.0388587	0.0792027	0.22596	0.0229903	-0.0712299	-0.050483	0.00668736	-0.182154	0.0742453	-0.137207	-0.248953	-0.024566	-0.124939	-0.0402741	0.970496	0.399845	0.896039
CCAR1	-0.000852106	0.0468063	0.0782094	-0.0288233	-0.0206659	0.194267	0.169366	-0.13026	0.0689929	-0.0320782	-0.131601	-0.0251243	-0.0102414	-0.0917327	-0.336241	0.0583535	0.169254	-0.0301363	-0.158017	0.124028	-0.107164	0.141337	0.048213	-0.123794	0.0835269	-0.132454	-0.0199116	0.949713	0.0715719	0.725327
CCAR2	-0.0259548	0.204156	0.101997	0.0395272	0.141788	0.116442	0.152157	-0.235875	0.0566744	0.0685467	0.045039	0.169645	0.00875036	0.00740109	-0.177442	0.0564878	0.0952839	0.00224429	-0.149318	-0.0418151	-0.167246	0.0686492	0.165051	-0.143667	0.163251	-0.231292	0.0487436	0.939817	0.0548945	0.691941
CCBL1	0.293367	-0.0947079	0.387093	-0.147382	-0.127114	-0.0810383	-0.26192	0.119314	-0.0861151	0.0941389	0.123407	-0.0367455	0.149833	0.0949982	0.20126	-0.290795	-0.0108021	-0.256247	-0.000177565	0.0291127	0.0880858	-0.147783	0.0442854	-0.283396	-0.264412	0.136294	0.0735293	1.09536	0.766249	0.98489
CCBL2	0.222094	-0.0775552	-0.160484	0.0269249	0.505735	-0.0668401	0.17257	0.229969	-0.324851	-0.0481742	-0.0525698	-0.222218	0.00498437	0.178362	0.101396	0.0240848	0.245722	-0.159758	0.0283613	0.0407456	-0.0609018	-0.0963957	0.00374636	-0.0454602	-0.0394494	0.12406	-0.282307	0.96944	0.569618	0.944745
CCDC101			0.148379	0.0241213	0.337852	-0.0426628	0.0514752						-0.249448	-0.0803026	0.440756	0.294833	0.188865	-0.0689055	0.053493	0.137409	-0.0155769	0.0322114						0.994041	0.767899	0.98489
CCDC109B	0.41821	-0.185242	1.39887	0.55329	0.404011	-0.428335	-0.468937	0.39845	-0.24031	-0.635584	-0.232076	-1.79631	1.17359	0.562906	0.368825	-0.597583	0.584383	0.256893	-0.557506	0.059571	-0.494923	0.38544	0.251175	0.245001	-0.300264	0.958743	-0.463408	0.839892	0.341094	0.887131
CCDC115	0.33119	0.196496	0.193427	0.252674	0.451073	0.0513273	-0.168299	0.196595	0.0437771	0.0892657	0.398288	0.371055	0.48815	0.539993	0.650007	0.237508	0.316601	0.367062	-0.00228758	0.14731	0.119871	-0.0499512	0.329836	0.562896	0.230007	0.208715	-0.0624948	1.02616	0.533239	0.935165
CCDC12	-0.332166	-0.0160391	0.00811016	0.0301651	-0.155779	0.0131373	0.131132	-0.233377	0.235102	-0.086909	-0.101277	0.174975	0.0494555	-0.067315	-0.44051	-0.277582	0.0385749	0.132487	-0.0724246	0.112863	-0.197493	0.301017	0.185866	-0.205821	0.306756	-0.319734	-0.0635384	0.950305	0.80786	0.98489
CCDC120			0.0275954	0.356878	0.00374717	0.0735117	-0.27155						-0.0561262	-0.0569532	-0.0201439	-0.142322	0.499722	-0.174291	-0.420325	-0.0450548	-0.487001	0.0122466	0.0515071	0.039722	0.0110405	0.592263	-0.213007	0.95089	0.394866	0.896039
CCDC124	-0.0450388	0.0121459	0.0696917	0.0600565	-0.345572	0.0252514	0.0400463	0.14718	0.120365	0.031921	-0.0221681	0.0344196	0.068643	-0.00348412	-0.203054	-0.323369	0.0327116	0.111848	-0.134834	0.0902826	-0.0676538	0.24151	0.211668	0.0146733	0.13222	0.0831705	0.116257	1.01838	0.2404	0.837281
CCDC127	0.257653	-0.0838597	-0.0680753	-0.0301969	0.523101	-0.0905215	-0.0614175	-0.0455646	-0.16616	0.180512	0.193283	0.0342049	0.102638	0.102231	0.57401	0.17679	-0.207698	-0.207785	0.0216684	-0.39764	-0.103855	-0.0764605						1.05928	0.783258	0.98489
CCDC132	0.203801	0.00600452	0.251167	-0.090722	0.236436	-0.0260641	-0.156105	0.059218	-0.210933	0.0602707	0.134822	-0.0950855	0.100198	0.0206612	0.383954	0.0356643	-0.120676	-0.358751	-0.11363	0.0533289	-0.132294	0.161069	-0.00463736	-0.0643423	-0.113411	0.368269	-0.154843	1.00139	0.498001	0.92102
CCDC134	-0.139313	-0.0569817	-0.0282172	-0.200866	0.14373	0.114294	0.0742096	-0.38951	0.321703	-0.124108	-0.242704	-0.0184263	-0.228742	-0.0891104	-0.250815	-0.142181	-0.0575736	0.190902	0.180623	0.160631	-0.15167	-0.146565	-0.0993751	-0.0151473	-0.177933	-0.272618	-0.0907631	0.943749	0.287929	0.853741
CCDC137	-0.965349	-0.142943				-0.0634834	0.265073	-0.0334621	0.275648	-0.600804	0.0937613	-0.100554						0.178223	0.0648821	0.164148	0.104218	0.306483	0.0386231	0.175444	0.190717	-0.257356	0.399574	1.15463	0.220846	0.83633
CCDC167			-0.183133	0.262219	-0.852346	-0.228651	-0.152275						0.159366	0.125871	-0.866265	-0.495025	0.199151	0.46399	-0.0193342	0.143079	0.176908	0.0858618						1.24626	0.30969	0.864728
CCDC174			-0.0341437	-0.258644	-0.184299								-0.287412	-0.0269223	-0.34803	0.177137	-0.268599						0.25999	0.737835	0.0457954	0.997529	-0.315718	1.14372	0.692308	0.974446
CCDC175	0.396081	-0.887192	0.179537	-0.970776	0.136553	0.347834	-0.758532	-2.29325	-1.18282	0.130572	-0.136466	-0.311304	-1.1818	0.947872	2.76397	-1.2041	-0.489113	-0.0444621	1.35329	0.56649	0.807218	-1.94525	-0.30399	-2.53706	-2.10304	0.733251	-0.196943	0.764708	0.725253	0.975443
CCDC186	0.0935596	0.194445	-0.186912	0.222325	0.119583	-0.00673127	0.00556838	0.0917213	-0.0360081	-0.0560878	0.173992	0.0086098	-0.0983459	-0.0680611	-0.060062	0.137696	0.023262	-0.0421614	-0.0652884	0.028609	-0.0404365	0.0516001	0.0531234	0.111936	0.183935	0.251467	0.0336966	0.954208	0.431256	0.908655
CCDC22	0.0061605	-0.0544959	0.0247434	0.0598702	0.132909	-0.0368254	-0.0842547	0.118318	-0.12304	-0.103281	0.0384682	-0.0338951	0.121884	0.088517	0.255358	0.055787	0.0505163	-0.0450395	-0.0594991	-0.141439	-0.0292991	0.0675811	-0.054579	-0.0365261	0.0165473	0.117006	-0.131119	0.991348	0.978449	1
CCDC25	0.0274734	-0.0484857	0.153281	0.237095	-0.184463	0.0744617	-0.0177289	0.0518054	0.049436	-0.119302	0.0267401	-0.113558	0.135509	-0.0132362	-0.0562631	-0.292477	0.0470914	0.0286006	-0.0708959	0.0662705	-0.0804082	-0.123295	0.0608822	0.0118474	-0.00298512	0.107187	-0.0717383	0.984155	0.369771	0.896039
CCDC43	0.0808973	-0.0459352	-0.0387435	-0.091973	0.103191	0.0225473	-0.0298451	0.0340952	0.069977	-0.0317947	-0.0115126	-0.0825968	-0.200576	-0.0960186	-0.0512114	0.136574	-0.0197973	-0.153232	-0.150127	-0.060647	-0.223145	-0.0318515	-0.180553	-0.240781	-0.305233	0.0988964	-0.200191	0.971458	0.103641	0.766658
CCDC47	-0.0398103	-0.276534	-0.178714	0.184067	-0.152569	-0.147749	-0.0089648	-6.44961e-05	-0.166833	-0.043022	0.122295	0.0113282	-0.00633613	0.0320961	-0.0111625	-0.028782	0.0172221	0.140734	-0.0445452	-0.0289543	0.0487869	-0.174894	-0.0518968	0.314335	0.101906	0.0535902	0.0120179	1.11217	0.0628064	0.7045
CCDC50	-0.123268	0.121103	0.0145762	0.00418433	0.216585	-0.161955	-0.101968	0.260906	-0.15628	-0.0755227	0.108555	0.0581134	0.199424	0.146778	0.393481	0.10921	-0.180702	-0.115538	0.0906235	-0.149278	-0.0725141	0.222173	-0.132157	-0.0356924	0.156611	-0.0673932	-0.0629171	1.00488	0.645586	0.959179
CCDC51	0.437561	-0.194555	-0.155724	-0.121432	0.354353	0.392693	0.206663	0.199389	0.317426	0.494426	-0.0147399	0.0301316	-0.0326901	-0.10113	0.185815	0.282667	0.154427	0.0798501	-0.0902438	0.107132	0.13945	-0.192633	-0.00661549	-0.159746	-0.0184335	0.496296	-0.0579872	0.900207	0.850014	0.992777
CCDC53	0.746027	0.502734	0.213263	0.0433746	-0.13839	0.092032	0.106302	0.432046	0.294511	-0.125226	-0.18278	-0.233154	0.039945	0.0205611	-0.183458	-0.133893	0.0187192	0.016421	-0.0873305	0.108298	-0.0456552	0.110553	0.0016666	-0.237058	-0.177969	0.101809	-0.291955	0.914911	0.0263302	0.672124
CCDC55	-0.180675	-0.0735344	0.271774	0.286207	-0.00429148	0.11047	0.0867561	-0.196871	0.0172416	-0.307098	-0.0283966	0.0325334	0.305982	-0.0882129	-0.226504	0.233179	0.228454	0.0671094	-0.150485	0.154539	-0.0768617	0.227879	-0.0500948	-0.348839	0.0551025	-0.092636	0.172963	0.938004	0.341094	0.887131
CCDC58	-0.00177273	0.0226271	-0.15052	-0.111333	-0.0329809	0.195854	0.152719	0.0863475	0.0341496	-0.154639	0.022696	0.00913178	0.120333	-0.191729	-0.126057	-0.107083	-0.13867	0.130272	-0.17238	-0.0162505	0.0436408	0.110925	0.0965923	0.23073	0.0856071	0.0234502	0.122768	1.02142	0.892562	0.995069
CCDC6	-0.0391461	-0.0151603	0.0638406	0.0400942	0.304326	-0.122367	0.0318044	0.234755	0.164936	-0.0880476	0.00785663	-0.0668602	0.049127	-0.206272	0.167058	0.0538764	-0.0678301	-0.0689206	-0.0110244	-0.0592889	-0.0710687	0.0839585	-0.0552762	-0.0936534	0.0537713	0.13323	-0.243135	0.955975	0.569618	0.944745
CCDC61	0.0820683	0.413445	0.0249864	-0.0439812	-0.905161			0.189614	0.111873	0.295936	-0.225599	0.0274224	0.340153	0.516179	-0.679227	-0.588119	-0.054035						-0.136814	-0.0470579	0.168072	-0.00204806	-0.0534131	0.981436	1	1
CCDC64B	0.315411	0.353696	0.437955	0.793661	-0.764588	-0.0713648	-0.293882	0.434731	0.00404848	-0.01333	0.027615	-0.271274	0.681008	0.119722	-0.322881	-0.559425	-0.0395668	0.29928	-0.0414763	0.0982313	-0.236609	0.328948	-0.000798942	0.0243882	0.0271022	0.469008	-0.412477	0.811581	0.645586	0.959179
CCDC8	1.0029	0.595144				0.285302	-0.188222	-0.870723	0.00665441	-1.79053	0.0357869	0.839658						0.449926	-0.356092	0.202289	-0.305073	-0.0326917						0.7304	0.141858	0.792293
CCDC85C	0.129583	0.197493	0.162789	0.0807078	0.0238433	0.0688889	0.165592	0.436086	0.345942	0.155898	-0.0824689	0.0513341	0.353476	0.0298324	0.383647	-0.629128	0.250142	-0.000718069	0.0793825	0.104379	-0.0295128	0.116141						0.982682	0.836593	0.992777
CCDC86	-0.488366	-0.0149094	0.0387863	-0.137557	-0.31443	-0.166895	0.1674	-0.342669	0.54294	-0.311771	-0.266522	-0.273621	0.172651	-0.0977305	-0.439267	0.211251	-0.202878	0.280449	-0.10795	0.0371476	-0.162716	0.551903	0.270677	-0.242266	0.368341	-0.483839	0.256575	1.02436	0.431256	0.908655
CCDC88A	-0.210368	-0.253784	0.199164	0.33478	0.0410131	0.184792	-0.131789	0.12558	-0.100917	-0.340783	0.164349	-0.0331863	0.305272	0.189531	0.0704629	0.0144286	0.115548	0.151731	0.0506848	0.0237595	0.0404754	-0.102147	0.178541	0.0911223	0.0518528	-0.601946	-0.108582	1.00713	0.935426	1
CCDC88C	-0.0314236	0.0942819	0.152559	-0.0960021	0.148784	0.365774	0.341411	-0.0610848	0.50112	0.116104	0.223109	0.194404	-0.247547	-0.227085	-0.205328	0.058743	-0.139625	0.105111	-0.144165	0.00783254	0.0891168	-0.082732						0.906921	0.141653	0.792293
CCDC9	-0.234705	-0.0490156	0.127953	0.188653	-0.169132	-0.00372428	0.0717868	-0.290537	-0.0847872	-0.522101	-0.513332	-0.250674	0.190839	0.13118	-0.242849	-0.396797	0.0262239	-0.340996	-0.0471134	-0.0705212	-0.229277	-0.106937	0.0104358	-0.0421715	0.199121	0.0726062	-0.175452	0.938132	0.218722	0.834914
CCDC90B	0.159242	0.310365	-0.0693458	0.0152703	0.316097	0.303963	-0.318788	0.15426	-0.136246	0.298573	-0.0276405	-0.0556399	-0.0544179	0.0585682	0.406393	0.011674	-0.0398883	0.505745	-0.0465663	-0.903863	0.36587	-0.585398	-0.11208	-0.122364	-0.395806	0.444591	-0.1403	0.869062	0.399845	0.896039
CCDC91	0.0653158	0.0611936	0.206231	0.0673389	0.150737	-0.103243	0.0582384	0.436743	0.139215	-0.0116516	0.071763	0.0620632	-0.0107474	-0.0200926	0.0784601	-0.0148955	-0.066482	-0.035303	-0.0132272	-0.0625084	-0.120734	-0.113258	-0.075286	-0.138619	0.129181	0.0686541	0.0212516	0.947531	0.179476	0.809665
CCDC93	0.0704553	-0.131344	-0.0852382	0.077193	0.238069	0.000172682	-0.12315	0.218587	-0.282177	-0.161126	0.148649	-0.0613817	0.0400344	0.0495791	0.27871	0.0902108	-0.00443178	-0.166242	0.00316492	-0.0550082	-0.0554283	0.0251093	-0.114331	0.110439	0.0635699	0.266194	-0.0840943	1.00973	0.80786	0.98489
CCK						0.369376	-0.0154227											0.915749	-0.769989	-1.23552	0.862495	-0.246459	0.902006	0.618767	-0.347034	-0.803017	1.29431	1.00638
CCM2	-0.109124	-0.163622	0.0246795	-0.253806	0.174837			-0.189235	0.0166967	-0.2494	0.103867	-0.231435	-0.0622788	0.0503833	0.23967	0.201777	0.149871						-0.106354	-0.0818224	0.0784782	1.1194	-0.0390902	1.09113	0.348555	0.896039
CCNA2			-0.0367857	-0.0849396	-0.0218621								-0.114618	0.0376644	0.196167	0.00628058	0.453804						0.487957	-0.0545545	0.537447	-0.743274	0.650663	1.11242	0.286713	0.853741
CCNB1	0.0362079	-0.0306164	0.163802	0.01235	-0.468108	-0.389643	0.386077	0.220618	0.154517	-0.170628	0.237942	0.378044	0.0663331	0.0195139	-0.477516	0.200636	-0.235971	0.0684763	0.110951	-0.0348107	0.0552161	0.104006	0.475156	0.100789	0.580058	-0.925383	0.440401	1.06441	0.287929	0.853741
CCND1			0.220082	-0.138691	0.0395391								0.640101	0.358457	0.499494	0.123873	-0.288024											1.24739	0.392857	0.896039
CCND2			-0.333321	-0.277324	-0.0249875								-0.0818653	-0.0977873	0.0443573	0.383434	-0.140709											1.14509	0.25	0.845865
CCNDBP1	0.153235	0.0193477	-0.0385153	0.087874	0.416756	0.114232	-0.158399	0.628484	0.0635925	0.154376	0.0452315	-0.427652	-0.0523472	0.261809	0.596028	0.189892	-0.177411	-0.576308	0.110954	-0.409033	-0.0181327	0.0100362	-0.314795	0.0936974	0.0184909	0.320296	-0.101995	0.961919	0.607106	0.951459
CCNH	-0.234988	-0.124278	-0.0115797	0.369564	-0.292826	0.317017	0.320799	-0.472536	-0.0463399	-0.272951	-0.120377	0.185913	0.284244	-0.0239898	-0.437303	-0.0545935	-0.157902	0.112043	-0.0667286	0.248668	-0.0833239	0.0365479	0.223461	-0.204393	0.16471	-0.249275	0.0378811	0.973406	0.464	0.91955
CCNK	0.331703	0.147432	0.135392	0.0981227	0.264792	0.0726526	0.0112289	0.0711639	0.0026799	0.0997156	0.0341963	0.143401	0.0843143	0.142237	0.466899	0.190813	0.143033	0.103957	-0.0320257	0.0882968	0.00967117	0.0190114	0.0997533	-0.25603	0.180808	0.712611	0.215434	0.975587	0.498001	0.92102
CCNT1	-0.0465529	0.0340843	-0.0166364	-0.070801	0.00333176	-0.188612	-0.101538	-0.154083	0.227006	-0.0174895	-0.000438766	0.206948	0.0866848	0.059409	-0.16981	0.204514	0.0936391	0.184915	-0.0620746	-0.0127835	-0.109214	-0.130446	0.327414	-0.00974691	0.163039	-0.0409152	-0.0155384	1.02915	0.130365	0.785101
CCNT2						0.0293496	-0.130497											0.181012	0.0881988	0.206844	-0.141873	0.130942	0.200585	-0.0312382	0.332105	0.167294	0.159695	1.15995
CCNY	-0.0659248	-0.0208062				0.081659	-0.0891123	-0.148115	0.0363236	0.175893	0.202888	0.117632						0.189684	-0.0380495	-0.103676	0.155173	0.102745	0.135589	-0.0626597	0.123287	0.159159	0.21997	1.12245	0.100103	0.766658
CCNYL1			0.0317749	-0.0388436	0.115679	-0.0668265	0.00762124						-0.151264	-0.041062	0.184888	-0.0721732	0.100715	0.0494126	0.175306	-0.0797882	0.201339	-0.0642523	-0.00271168	-0.101451	-0.207954	0.084013	-0.0254452	0.977341	0.735423	0.981821
CCRN4L																							0.0956558	0.0560362	0.10327	0.543646	0.150699
CCS	-0.0650712	-0.0623184	-0.0133735	-0.100502	0.222908	0.0585605	0.0209174	0.0351204	-0.231486	-0.151103	0.13024	0.335133	-0.226972	-0.182624	0.0777314	-0.569216	-0.0519534	-0.0373559	0.120487	0.0605343	0.0629699	-0.0871285	0.0915386	-0.0579371	0.0389174	0.396898	0.00963765	1.02509	0.850014	0.992777
CCT2	-0.0659088	-0.0337802	0.0762731	-0.0270976	-0.000155703	0.117329	0.109545	-0.0889991	0.122284	0.0346671	-0.0325213	0.128168	0.102522	-0.0337865	-0.0526413	-0.0328083	-0.0580806	-0.0222734	-0.00642331	0.0652595	-9.34577e-05	0.0700641	-0.0267513	-0.179037	-0.167809	0.0387868	-0.0827299	0.983259	0.431256	0.908655
CCT3	-0.00566535	0.0121214	-0.0042962	-0.0906456	0.0639343	0.028881	0.105845	-0.188413	0.127245	0.0277742	-0.098418	0.0889199	0.050319	-0.0636057	-0.0541337	0.00503498	0.013718	-0.0431446	0.0179406	0.0580957	-0.151855	0.0402884	-0.0227837	-0.127855	-0.082283	-0.0293733	-0.085758	0.973869	0.287929	0.853741
CCT4	-0.0496316	-0.026398	-0.00128824	-0.104374	0.056328	0.0792449	0.0508393	-0.0851197	0.082659	0.0359765	0.0400683	0.131773	-0.0163191	-0.0700858	-0.0547142	0.0862135	0.0323776	-0.0908991	-0.0563569	0.0341391	0.00265479	0.039236	-0.0462227	-0.284221	-0.0858682	0.00816554	-0.060864	0.996165	0.645586	0.959179
CCT5	-0.0475531	0.0136493	0.026937	-0.0794252	0.0476494	0.147271	0.161497	0.0327062	0.152332	0.0508611	-0.0108556	0.0343709	-0.0178643	-0.0817583	-0.0940052	0.018794	0.00901929	0.0134458	-0.0891764	0.0601017	-0.0237787	0.0531879	-0.0201656	-0.273053	-0.149436	0.0379574	-0.173087	0.980877	0.2404	0.837281
CCT6A	-0.052225	0.00685693	0.0356158	-0.0179333	0.0137923	0.137211	0.048306	0.0470595	0.200787	0.044023	-0.0087158	0.0867364	0.0686839	-0.0606523	-0.042611	0.0174383	0.0362859	-0.0518054	-0.031215	0.0830456	-0.0176185	0.0565195	-0.0720708	-0.273938	-0.145291	0.0881912	-0.112411	0.993484	0.725253	0.975443
CCT6B						0.259219	0.129005											-0.0668314	-0.188797	-0.0199066	-0.0875007	-0.309948	-0.243319	-0.405705	-0.380353	-0.251918	-0.0497657	0.752535
CCT7	0.0137784	0.010413	0.0195067	-0.123831	0.0723573	0.112461	0.061547	-0.0209589	0.148832	0.0594863	-0.00645293	0.0967844	0.00596495	-0.0642459	-0.0543632	0.0646893	0.0342803	-0.0369398	0.0242717	0.0243348	0.0257353	0.0425854	-0.0648669	-0.237433	-0.169271	0.0454266	-0.116983	0.996963	0.399845	0.896039
CCT8	-0.0254523	-0.00550892	0.0462876	-0.0754794	0.0384383	0.157352	0.110992	-0.11969	0.111166	0.0507169	-0.0552525	0.0377853	0.0396814	-0.00091322	-0.0314035	0.0271759	0.0100818	-0.0167575	-0.0381323	0.0341908	0.0344389	0.0739148	0.0195991	-0.141553	-0.0299598	0.0621689	0.000510998	0.983776	0.431256	0.908655
CCZ1B	0.352375	0.334419	0.100023	0.0464068	0.289288	-0.140067	-0.0419347	0.571341	0.50093	0.239337	0.554488	0.255097	0.14008	0.12071	0.144711	0.2726	0.0497736	0.135332	0.114681	-0.0502752	-0.0755484	0.27554	0.0720427	-0.0312135	0.246196	0.107904	0.00810171	1.02646	0.725253	0.975443
CD109	-0.0334575	0.322368	0.34793	0.0888668	-0.487206	-0.21072	-0.19082	0.460877	0.432021	-0.151448	0.349827	-0.574821	0.531979	0.135457	-0.421097	-0.598072	0.0698087	-0.0998219	-0.124233	0.193715	0.0012921	-0.0346247	0.133244	0.198302	0.194014	-0.174492	0.017576	1.05493	0.569618	0.944745
CD151	-0.09396	0.163445	0.000813199	-0.25362	0.2086	0.0135629	-0.0530882	-0.0498267	0.0174456	-0.0959079	0.0974363	0.102666	-0.219795	-0.0448855	-0.00444388	0.363319	-0.131616	-0.293726	-0.184228	-0.107114	0.0119397	0.00690351	-0.0585452	-0.0631596	0.0439077	-0.32577	-0.00437699	0.967163	0.464	0.91955
CD274			-0.107191	-0.374631	1.16841								-0.469161	0.0572359	0.629935	1.43086	-0.207431											1.12072	1	1
CD276	0.0447606	0.00821808	0.126538	-0.0128821	0.269394	-0.0146052	-0.106953	0.330812	0.0342057	-0.121059	0.0912967	0.15294	0.211079	0.222908	0.429197	0.405597	-0.103219	0.128518	0.0605316	0.0133036	0.139346	-0.127691	0.0661096	0.0235755	-0.183976	-0.257449	0.105419	1.05007	0.464	0.91955
CD2AP	0.104553	8.64748e-05	0.0072248	-0.119677	0.69677	0.160929	0.170643	-0.15826	-0.410389	0.251222	0.187256	0.242765	-0.421935	-0.0172762	0.563134	0.194438	-0.238662	-0.470265	0.112766	-0.188977	-0.0170629	-0.322035	-0.448812	-0.382136	-0.307267	0.333371	-0.243841	0.824636	0.130365	0.785101
CD2BP2	0.0565529	0.011646	-0.104055	-0.0583356	-0.0749381	-0.00849317	-0.0264411	-0.17034	0.0899147	-0.0698367	-0.0543502	0.055687	-0.00612898	0.0167347	-0.248119	0.0117891	-0.0483871	0.0727147	0.100985	-0.0797788	0.136993	0.0712295	0.102707	-0.128562	0.168265	-0.214622	0.0777397	1.02861	0.341094	0.887131
CD3EAP	-0.0137312	0.0895263				-0.00989479	0.189418	0.213535	0.288353	0.021977	0.0353771	0.181058						0.124681	-0.20529	0.181034	-0.0191589	0.242531	0.0522154	-0.0491629	0.158268	0.133912	-0.394729	1.06059	0.809598	0.98489
CD40			-0.153357	-0.284726	1.81948	0.568597	0.25807						-0.939093	-0.87863	0.840472	1.01023	-0.189105	-0.736256	0.0803991	-0.143591	-0.00932348	-0.692495	-0.479257	-0.718624	-0.6559	-0.0909023	-0.716368	0.599849	0.0806244	0.725327
CD44	0.0142761	-0.17718	-0.0725962	-0.248445	-0.273464	-0.218684	-0.204172	-0.124077	0.375671	-0.146615	0.184586	0.281284	-0.0744802	-0.132275	-0.652202	0.256753	-0.0275591	-0.0443603	-0.370643	-0.101658	0.0966582	-0.026098	0.119561	0.32517	-0.040996	-0.228013	0.158006	1.12498	0.0414423	0.680469
CD46	-0.0140797	0.561972	0.254208	0.250856	0.143506	-0.118696	-0.170779	0.420068	0.397936	0.0999315	-0.020963	-0.127808	0.15218	0.169735	0.28242	-0.132942	-0.13065	-0.148848	-0.257364	-0.182385	-0.0628592	0.28523	-0.329278	0.0850276	0.058382	-0.367535	0.0229175	0.90593	0.341094	0.887131
CD47	0.0313395	0.0495937	0.0974908	-0.329726	0.652745	0.225886	0.0949917	-0.512817	-0.379487	0.263701	0.18578	0.351113	-0.858547	0.0520222	0.328829	0.683286	-0.374101	-0.356773	-0.0757538	-0.0978108	-0.0376601	-0.302743	-0.310823	0.125912	0.0137598	0.37222	-0.267944	0.90019	0.3138	0.864728
CD55	0.184718	-0.0462636	-0.164378	0.622505	-0.381692	-0.189239	-0.493809	0.482522	-0.731573	0.153348	-0.38207	-0.514419	0.90704	0.231615	-0.269649	-0.523644	-0.118957	-0.142134	-0.357426	-0.416685	-0.751872	0.569225	-0.52826	0.93803	0.407209	0.118599	-0.42621	0.971635	0.725253	0.975443
CD58	-0.134512	-0.201726	0.309232	0.318872	0.290276	-0.0123069	-0.231008	-0.17993	-0.444743	0.109384	0.0659728	-0.339904	0.203096	0.729743	0.184896	0.288198	0.489451	-0.0730652	-0.138181	0.092265	-0.105694	0.0497375	0.113335	0.105427	-0.0221609	0.251112	0.163807	1.08009	0.978449	1
CD59	0.0350657	0.223217	-0.0275168	0.251724	-0.171564	-0.0266327	-0.425999	0.247301	-0.0509649	0.355525	0.0827019	-0.130332	0.0267721	0.346298	-0.0212852	0.132223	-0.0126009	-0.244704	-0.359227	-0.19615	0.00323717	0.0462215	-0.091654	0.476355	0.0778881	-0.14348	-0.326446	1.01533	0.80786	0.98489
CD63	-0.296483	0.131962	0.0630597	-0.0762516	-0.0145564	0.127402	-0.0860957	-0.448589	0.0785959	-0.147967	0.275975	-0.442749	-0.165661	0.119655	0.0790964	0.453844	-0.306566	-0.420987	0.0641438	0.0237422	0.0809642	0.00746526	-0.338003	0.257112	0.35415	-0.157604	0.212291	1.04138	0.978449	1
CD74	-0.713852	-0.579459	-0.557641	-0.711928	1.809	-0.118379	0.923119	-1.2503	-0.922829	-0.458884	0.641238	-0.0463483	-0.889183	-0.617049	0.648585	1.33944	-0.252284	-0.564492	0.161288	0.284147	0.113781	-1.05806	-0.95961	-0.764546	-1.09913	0.57213	0.0669962	1.15034	0.569618	0.944745
CD81	0.352669	-0.003996	-0.0042173	-0.0950862	0.386097	0.0160037	-0.119291	-0.0285742	-0.21306	0.374723	0.466432	0.172989	-0.169354	0.0679583	0.542975	0.276855	0.296414	-0.204877	0.435175	0.109985	0.346377	-0.436241	-0.336602	-0.451762	-0.314748	0.127992	0.559909	1.08899	0.978449	1
CD82	0.307202	0.140826	0.0394777	-0.133598	0.210595	-0.0590592	0.0189542	-0.463424	-0.683704	0.338894	0.205358	-0.112532	-0.034252	0.0688161	-0.191725	0.248819	0.266415	-0.180052	0.000700437	0.00875363	-0.167282	0.055889	0.0548127	-0.12393	0.114227	0.526481	0.664138	0.994681	0.685011	0.96813
CD9	0.446064	0.432625	0.294799	0.270261	-0.798385	-0.453784	-0.333351	0.416623	0.207621	0.341965	0.116415	-0.285928	0.238564	0.00671903	-0.498762	-0.0790527	0.342503	0.252388	-1.01755	-0.308377	-0.903031	0.345025	-0.150841	-0.197175	-0.0992375	0.24183	0.0380712	0.842141	0.607106	0.951459
CD97	0.503901	0.426217	-0.202011	-0.107269	0.482037	0.0645145	0.16724	-0.261212	0.181907	-0.0636539	0.195314	0.10153	-0.307584	0.215837	0.105056	0.721348	-0.24708	-0.233606	-0.0667656	-0.265291	-0.012049	-0.190831						0.852107	0.162363	0.793021
CD99	0.478951	0.193335	0.151709	0.0916424	-0.625349	-0.551235	-0.147319	0.688953	0.0063349	0.0595405	0.296793	-0.0128969	0.581727	0.370398	0.0764862	0.494588	0.216551	-0.677282	-0.657749	-0.0467306	-0.143318	0.207918	-0.735955	0.518138	0.420908	-0.898805	-0.707799	0.983755	0.766249	0.98489
CDA	0.168409	-0.0414499	0.444725	0.0456083	0.211049	0.054519	-0.239182	0.780526	-0.532912	-0.0740759	0.356023	-0.395166	0.232342	0.323845	0.645591	-0.0507796	0.193813	-0.127188	-0.196175	0.0852651	-0.0156526	0.217783	-0.106692	-0.115433	-0.403379	0.104101	-0.0513026	0.940999	0.607106	0.951459
CDAN1
CDC123	-0.207763	-0.128669	0.230595	-0.155646	0.513609	0.200367	0.343592	-0.148417	0.0870831	-0.11236	-0.109321	0.200962	0.276392	0.0811764	0.240628	0.273682	0.0563833	0.139134	0.216002	0.374391	-0.10112	0.390184	-0.101142	-0.160336	0.139376	-0.375541	0.0723314	0.922591	0.935426	1
CDC16	0.017869	-0.122747	0.0282816	-0.146654	0.065231	0.133188	0.0520388	-0.436408	0.200156	-0.218988	0.0548983	0.241992	0.0632765	0.106459	-0.0770448	0.254082	0.036064	0.0620725	0.0342374	0.0941234	-0.0725703	0.0753089	0.0214534	-0.0144944	0.131589	-0.00445063	-0.0370176	1.01199	0.569618	0.944745
CDC2	-0.800063	-0.0377251	0.160014	-0.343052	-0.922067	-0.330197	0.297407	-0.741174	0.08236	-0.354258	-0.492411	0.171543	0.0710489	0.115252	-0.92564	0.185255	-0.265211	0.13077	0.00284042	-0.0672121	-0.192798	0.0562006	0.375504	0.084695	0.573845	-1.04177	0.149171	1.31387	0.464	0.91955
CDC20																							0.598179	0.230564	0.453317	-0.402774	0.524516
CDC23	-0.103006	-0.0613594	-0.121492	0.0293036	0.0769157	0.041112	-0.0709475	0.00650686	0.107431	0.0210248	-0.0165784	0.108581	-0.105217	-0.127613	-0.264788	0.221968	-0.0996373	0.192018	0.119821	0.0691867	0.10993	0.160962	0.159179	-0.0138029	0.0403053	-0.106165	0.176284	1.08381	0.198432	0.814611
CDC26	-0.224396	-0.157383	0.202109	-0.0986592	0.293763	0.259225	0.190575	-0.180068	-0.0181431	-0.0835976	-0.0940716	-0.059789	0.256692	0.282135	0.414219	0.133318	0.221909	0.196447	0.101018	0.394996	-0.0440448	0.357432	0.159108	-0.105478	0.176906	0.125334	0.18176	0.969718	0.725253	0.975443
CDC27	-0.0409741	0.0901854	0.255921	-0.161872	-0.231572	-0.00938507	0.147452	0.108954	0.174134	-0.190542	0.225345	-0.0227158	0.0624022	0.214829	-0.3667	0.309696	-0.13791	0.13398	0.203149	0.119931	-0.107892	0.169454	0.416627	0.147901	0.336639	-0.25782	0.420149	1.10982	0.263455	0.845865
CDC34	-0.0326189	-0.0051546				-0.126376	0.00601271	0.36903	0.0455317	-0.142617	-0.00386416	-0.0361705						-0.0331378	0.301358	-0.105816	0.20292	-0.0903832	0.01266	0.113921	-0.102943	0.0930944	-0.102026	1.01047	0.530444	0.935165
CDC37	-0.0684403	-0.0334471	0.146479	0.06481	0.12505	0.0729268	0.0508333	0.200284	0.174912	0.0565548	-0.011375	0.015597	0.0321612	-0.0123951	0.143886	-0.101043	-0.153136	-0.155631	-0.0559955	-0.0932098	0.0356709	-0.00817304	-0.100995	-0.115919	0.0291026	0.160872	-0.0368439	0.949616	0.198432	0.814611
CDC37L1	-0.0503971	-0.0579533	-0.0934469	-0.0115061	0.0105817	-0.0157436	0.0128163	0.15779	-0.0663056	-0.119387	-0.040956	-0.0991686	-0.10775	-0.132798	0.0179511	-0.38873	-0.267033	-0.00923408	-0.0501427	0.119796	-0.030305	0.0565246	-0.0157253	0.0985496	-0.12587	0.301711	-0.198672	0.979552	0.645586	0.959179
CDC40	-0.171042	0.0788797	0.137554	-0.128538	-0.230402	-0.238406	0.187764	-0.158099	0.460593	-0.115542	-0.286048	-0.00748571	0.240118	-0.0407977	-0.447344	0.10963	-0.0989858	0.228437	-0.0289625	0.0276972	-0.164841	0.24703	0.247379	0.101678	0.371037	-0.396324	0.141531	1.10087	0.341094	0.887131
CDC42	-0.107588	0.03608	0.0424327	0.13349	0.0100029	-0.143547	-0.0747035	0.182269	0.00136918	0.0105031	0.233506	-0.0556889	0.0015835	0.0946968	0.183338	-0.0776878	-0.0575832	-0.105878	0.0366486	-0.104809	0.0288521	0.0168244	-0.0109905	0.114301	-0.00422126	0.0196114	0.124287	1.00254	0.464	0.91955
CDC42BPA	-0.0123178	-0.269503				-0.115449	0.0219582	0.233694	-0.102139	-0.202433	-0.169705	-0.0257162						-0.20657	0.112116	-0.197758	0.114662	-0.0634611	-0.110122	-0.0619077	-0.082777	-0.0640646	0.278381	0.999875	0.736326	0.981821
CDC42BPB	0.166715	0.0579336	0.0861692	0.13078	0.395233	0.0747165	-0.0564233	0.220472	-0.137637	0.156295	0.20405	-0.122332	0.0278639	0.11407	0.358618	0.00236376	0.0518429	-0.107853	0.105025	-0.00862399	0.075625	-0.120061	-0.0998109	-0.11142	-0.158086	0.335705	-0.128043	0.951941	0.161846	0.792994
CDC42BPG	0.1272	0.278843	0.19925	0.0792827	0.0129948	-0.0754418	-0.065838	0.222953	0.0416562	-0.138337	0.0223818	-0.181084	0.0475842	0.145283	-0.222449	0.0678589	-0.13421	-0.29006	-0.166317	0.0706098	-0.388474	0.117741	-0.242173	-0.0396367	-0.0760751	0.116634	-0.209084	0.909321	0.0628064	0.7045
CDC42EP1	-0.237845	0.0520529	0.0171527	0.175821	-0.22122	-0.096801	0.0828757	0.477117	-0.0972772	-0.128714	0.0492824	-0.0319236	0.235562	0.0735717	0.0778491	-0.178109	0.159631	0.0210066	-0.322901	-0.0573369	-0.193437	0.0602963	0.025086	-0.017849	0.0602241	0.138725	-0.00493959	1.00409	0.685011	0.96813
CDC42EP2																							0.109723	0.453677	-0.171971	-0.0408766	0.215774
CDC42EP4	0.0963156	0.285523	0.179185	0.122597	0.595358	0.148487	-0.0924494	0.220404	0.476489	0.140433	0.282568	-0.108197	-0.0722841	-0.0269551	-0.00867075	-0.167445	0.0276154	0.0424084	-0.259756	0.271836	0.119399	-0.00116199	-0.0546723	-0.299444	-0.169473	-0.155962	0.0701015	0.899127	0.0477979	0.687913
CDC42EP5	0.614514	0.24493				0.268164	-0.0136627	0.362774	0.185817	0.406889	0.105455	0.133093						-0.286989	-0.502159	-0.0150969	0.107859	-0.1449	-0.281795	-0.371845	0.245606	-0.0373535	-0.400633	0.828375	0.0799794	0.725327
CDC42SE1			0.0293293	0.286419	-0.16365	-0.134058	-0.0995954						0.207771	0.0590058	-0.0883856	0.0708646	0.183124	-0.126465	-0.151372	-0.155813	-0.0826514	-0.053972						1.02192	0.678655	0.96813
CDC42SE2						0.110039	-0.044862											0.182817	0.343055	-0.131065	0.347414	-0.032761						1.10975
CDC5L	-0.0835309	0.0541382	0.085239	0.0583748	0.117829	0.0613413	0.181066	-0.178277	0.081569	0.0712956	-0.0397503	0.114753	0.141401	0.0670527	-0.0618362	0.102521	0.0668706	0.132491	0.119514	0.0556859	-0.00181429	0.0524505	0.147434	-0.0599636	0.120824	-0.127757	0.13437	1.00544	0.978449	1
CDC73	-0.174132	0.168937	-0.00145316	-0.136748	-0.0702316	0.0195243	0.0508972	-0.234039	0.203633	-0.066396	-0.139668	0.0639559	-0.0173679	-0.0523696	-0.366231	0.295614	0.0107736	0.107151	0.138956	0.0886808	-0.0754973	0.060992	0.0420498	-0.123583	0.0590002	-0.213419	0.176104	1.0195	0.607106	0.951459
CDCP1	0.00771693	-0.000605224	-0.0215351	-0.0592527	0.102485	-0.0283099	-0.00271133	-0.162814	-0.0889163	0.0311559	0.0790266	0.103522	-0.0775783	0.0624067	0.228105	0.122709	0.0431545	-0.0465013	-0.237416	-0.102264	-0.0274012	0.0196862	-0.186103	0.0265951	-0.0727526	0.250343	0.322935	1.01808	0.850014	0.992777
CDH1	-0.0184099	-0.0323172	0.0141723	0.063121	-0.266418	-0.0868596	-0.22944	0.220077	0.0349697	0.157521	0.184261	-0.136963	0.246218	0.284835	0.0435258	-0.0309373	0.181179	-0.0431512	-0.446354	-0.188524	-0.150228	0.186062	-0.091069	0.243893	0.174893	0.0219233	-0.0872678	1.05086	0.130365	0.785101
CDH13			0.406007	0.335893	-0.623328								0.383943	-0.173873	-0.0686466	0.287482	0.00357484						0.38743	-0.385642	-0.748601	0.133594	-0.148845	0.774626	0.573427	0.944745
CDH3	-0.0573338	-0.336002	-0.236475	-0.337207	0.105572	0.0221038	-0.0451098	0.152307	-0.148225	-0.125586	0.654284	0.333509	-0.293554	0.08281	0.134045	0.558432	0.0717064	-0.483096	-0.167215	0.207859	0.188723	-0.306091	-0.0382424	-0.00308396	0.129359	0.00172532	-0.173281	1.06736	0.116426	0.766658
CDIPT	0.0803298	-0.298384	-0.244009	-0.173308	0.397185	-0.252307	-0.171719	0.0855572	-0.298929	-0.0719059	0.145217	0.0268947	-0.401723	-0.0224177	0.684251	0.513314	-0.0442898	-0.121638	0.241422	-0.166586	0.120608	-0.564872	-0.214031	0.289759	-0.00593423	0.197514	-0.0447344	1.11661	0.218722	0.834914
CDK11B	-0.222138	0.0637225	0.088048	-0.029672	-0.0754545	0.0352559	0.103916	-0.317205	0.0331589	-0.0659538	-0.0406683	0.193729	0.067129	0.0132638	-0.374134	0.0273827	-0.0512374	0.00220129	0.0332413	0.106348	-0.0804276	0.0423367	0.148624	-0.164841	0.283588	-0.327933	-0.0294826	0.981103	0.725253	0.975443
CDK12	0.0180104	-0.117796	0.0436443	0.000384915	-0.00225743	0.100596	0.114877	-0.240581	0.139422	0.205184	-0.020834	0.141829	0.0168885	0.0324921	-0.0697678	-0.0732136	-0.0436623	-0.0241311	-0.0488142	-0.0493707	0.0124603	-0.0831581	0.160766	0.0883268	0.19562	0.0386041	-0.0126738	0.987521	0.725253	0.975443
CDK13	-0.0443135	0.098879	-0.083432	0.0433336	0.00558545	-0.0446159	0.0445225	-0.244619	-0.0239816	0.077276	0.0979103	0.0778765	0.129564	-0.0558501	-0.0397515	-0.0862098	-0.0148959	-0.0463453	-0.0569081	0.120868	-0.307086	0.134183	0.0670216	-0.0011972	0.0876055	0.0239946	-0.068824	0.990596	0.978449	1
CDK16	0.638527	-0.762413	-0.41593	-0.215899	0.175978	0.150552	0.137882	-1.01374	-1.12349	0.401242	0.172556	0.166387	-0.223831	-0.146875	-0.012947	0.424805	0.0250152	0.0508617	0.120593	0.175661	0.118428	-0.0487245						0.941465	0.890656	0.995069
CDK17	0.331795	0.313312	-0.0060297	0.0919767	0.319041	0.129699	0.208437	0.243435	0.18301	0.356119	0.0490754	0.0807234	0.0820801	0.118866	0.285526	0.135094	-0.268909	0.0888084	0.473225	-0.587746	0.0866829	-0.378217	-0.42163	-0.749383	-0.167219	-0.532274	0.0706963	0.915711	0.0628064	0.7045
CDK18	0.520304	0.270716	-0.014382	-0.206994	0.794698	0.220836	-0.00888008	0.210108	0.1851	0.0410138	0.123884	0.165712	-0.337564	-0.240527	0.943146	0.346498	-0.144317	0.0696458	0.115874	-0.0256533	0.118764	-0.24721	0.2329	-0.0413862	-0.322662	0.0275866	0.0145147	0.891616	0.263455	0.845865
CDK19						0.0607336	0.0845198											0.148086	0.250565	0.120444	-0.0215327	-0.0603562						1.0337
CDK2	0.0240674	0.156628	0.0752619	0.075382	-0.208453	-0.0119173	0.0987483	-0.20562	-0.144124	0.0255481	0.110347	0.166584	0.190219	0.0686067	-0.344507	0.018302	0.0735509	0.172514	-0.162581	0.097872	-0.118545	0.224274	0.184973	0.0179962	0.242835	-0.245512	0.00782349	0.980654	0.935426	1
CDK2AP1			0.0903409	-0.103793	-0.396506	0.0577216	0.0595212						0.0963958	0.0308432	-0.587827	-0.0914575	0.00208521	0.283457	-0.021629	-0.118445	0.248947	0.113405	0.355758	0.0647877	0.377428	-0.528407	0.231907	1.00491	0.394866	0.896039
CDK4	-0.196858	-0.270557	0.142108	-0.0986176	0.237961	-0.469953	-0.190901	-0.0375638	0.193102	-0.295508	0.00908828	-0.177567	0.266489	0.0144599	-0.13834	0.222171	-0.224307	-0.0500651	0.563757	-0.0153624	0.172688	0.0193414	0.0461736	-0.00905157	0.142206	-0.242388	0.270509	1.15083	0.130365	0.785101
CDK5	0.15311	-0.0812443	0.157253	-0.0699864	0.247625	0.0440338	0.0786311	-0.241415	-0.125502	0.043968	0.119643	0.145862	-0.0324313	0.143193	0.154065	0.236375	-0.0373674	0.0194093	0.246957	-0.0127343	0.0390306	-0.000747292	-0.239189	-0.311637	-0.370768	0.0187451	-0.205467	0.952881	0.179476	0.809665
CDK5RAP2																							0.173462	0.920853	-0.978642	-0.535178	-0.369875
CDK5RAP3	0.207809	0.27167	0.111044	0.121312	0.014278	-0.0300798	-0.0335185	0.142905	0.120298	0.117477	0.0305525	-0.0476196	-0.0189135	-0.087165	-0.119714	-0.20568	-0.00807404	-0.132006	-0.1602	-0.071663	-0.183743	0.060979	-0.0721714	-0.126885	0.0216605	0.161098	-0.108159	0.888421	0.0307625	0.674733
CDK6	-0.160846	0.274206	0.0261	0.247845	-0.423249	-0.286382	-0.274313	0.303331	-0.0713257	-0.0177196	-0.13363	0.000582247	0.140848	-0.0525842	-0.146073	-0.463313	0.147754	0.0606839	-0.0807199	-0.290794	-0.343929	0.27639	0.182268	-0.278061	0.0493895	0.0286751	0.257336	1.11132	0.533239	0.935165
CDK7	-0.222902	-0.136339	-0.1355	-0.117671	0.0701505	0.175494	0.136871	-0.0600557	0.0400048	-0.273094	-0.00614504	0.116973	0.00131902	-0.0716018	-0.132808	0.251933	-0.023278	-0.00223899	-0.0430643	0.192207	0.0692204	0.0348224	0.283366	-0.147642	0.147198	-0.311308	0.238834	1.08464	0.498001	0.92102
CDK9	-0.284509	-0.136487	-0.0625707	0.0922377	0.00807365	-0.0627716	-0.0101623	-0.167877	-0.0262347	-0.163895	-0.0693483	-0.00172829	0.0123832	-0.121932	-0.23201	0.163135	-0.1438	0.0538922	0.0196622	0.0324407	-0.0224674	0.109329	0.238418	-0.00876746	-0.113834	-0.124219	0.25143	1.03308	0.533239	0.935165
CDKAL1	0.321486	0.087767						-0.122357	-0.0143881	-0.0399239	0.0734893	0.0141562											0.259827	0.117442	0.332539	-0.326189	0.32603	0.894527
CDKN2A	0.230571	-0.10951	-0.0734148	0.0431494	0.224291	0.0712739	-0.0283288	0.509417	0.138641	-0.188832	0.150164	-0.206017	0.0570014	-0.0694963	0.786244	-0.111033	-0.0432006	-0.011779	0.203705	0.137588	0.212523	-0.0324953	-0.112227	-0.309748	-0.330895	0.16892	-0.205984	0.955755	0.498001	0.92102
CDKN2AIP	0.042414	0.312474	0.291949	0.236636	0.133592	-0.022642	-0.026955	-0.172254	0.256739	0.139173	0.0573663	0.246815	0.223142	0.05023	-0.286931	0.0493318	-0.00362464	-0.0271509	-0.239489	-0.0273582	-0.216593	0.165487	-0.0122363	-0.17836	0.0426858	-0.122298	-0.20108	0.906562	0.0812675	0.725327
CDKN2AIPNL	0.345526	0.405612	-0.189813	-0.278253	-0.291886	0.123183	0.137507	0.966696	0.570206	0.616259	0.0612017	0.30071	0.00597348	-0.0382126	-0.498368	-0.216671	0.0686226	0.204479	0.0197512	0.0398245	0.183687	0.0829401	0.451949	0.0597951	0.296351	-0.368381	0.11909	0.967678	0.725253	0.975443
CDR2						-0.319234	-0.200523											-0.254579	0.594868	-0.0947776	0.250893	-0.161745						1.12124
CDR2L	0.136785	-0.258944	-0.246873	0.00340742	0.487283	0.0878255	0.129263	0.0920985	-0.38453	-0.204127	0.175379	-0.169719	0.0356564	0.113752	0.564256	0.0936374	-0.0804139	-0.709123	-0.158119	-0.0384978	0.114717	-0.110987	-0.711956	-0.23096	0.0147543	0.43194	-0.250352	0.90295	0.464	0.91955
CDS1			-0.789436	-0.326086	-0.210372	-0.0813153	-0.0866112						-0.631384	-0.452509	-0.0711841	-0.414259	-0.12391	-0.298432	0.0199228	-0.138947	0.025048	-0.377809	-0.547167	0.270118	-0.241027	0.151913	0.200794	1.05075	0.553148	0.944745
CDS2	0.113437	-0.304525	-0.553947	-0.411649	0.6805	0.141145	-0.756058	-0.0498613	-0.471181	0.127327	0.398402	0.317389	-0.642396	-0.064513	0.101372	0.841098	0.401612	-0.820412	-0.239496	-0.284132	0.247326	-1.22502	0.102768	0.105487	0.0782979	0.256117	0.0803002	1.31527	0.569618	0.944745
CDV3	-0.188032	-0.133004	-0.220662	-0.105279	0.0818461	-0.0342057	0.0650486	-0.107624	-0.0532886	-0.0290084	0.135928	0.114219	-0.0870113	-0.159419	0.160824	0.0604233	0.00486593	-0.142006	-0.0423735	-0.102831	0.132585	0.112513	-0.0256012	-0.177924	0.019385	0.104508	0.0109907	1.068	0.145482	0.792293
CDYL	-0.390522	0.0201893	-0.0656227	-0.0732511	-0.0473503	0.0811079	0.341019	-0.165173	0.0511673	0.0252862	0.182608	-0.0918491	0.0130071	-0.131721	-0.253634	-0.0226966	0.14438	0.0987139	-0.0607123	0.212793	-0.263514	0.151072	0.0673881	-0.304186	0.044859	0.366933	-0.0595252	1.04717	0.725253	0.975443
CEACAM1	0.717276	0.573432	0.27945	0.684396	-0.0559938	0.203802	-0.2579	0.0904628	-0.153538	0.320816	-0.0316031	-0.230153	0.279779	0.299377	0.118004	0.258094	-0.0514154	-0.358421	-0.0358384	-0.281202	-0.148265	0.0235235	-0.696992	0.147947	-0.380055	-0.365226	0.157137	0.804871	0.0477979	0.687913
CEACAM5	1.40294	0.474784	-0.0393875	1.07376	-0.75912	0.105764	-0.858343	0.739378	-1.2173	0.0890133	-0.820677	-0.825854	-0.321512	-0.507697	-0.211296	-0.260569	-0.537639	-0.126419	-0.301851	-0.68878	-0.807866	0.456809	-0.506992	0.00825057	0.271364	-0.0328156	-0.442265	0.74875	0.179476	0.809665
CEACAM6
CEACAM7	1.97588	0.0861897	0.611036	0.771828	-0.355173			0.86749	-0.479371	-0.429811	-0.662064	-0.155758	-0.589768	-0.0206871	0.191291	0.252884	-0.63278						-1.07033	0.0270951	0.589414	-0.256545	-0.143738	0.587722	0.0526316	0.691941
CEBPB	0.0939891	0.168514				0.0876583	0.113033	-0.335061	-0.0374671	-0.168373	-0.213751	0.209025						0.194015	-0.00812774	0.0740237	0.204151	-0.0195937	0.203638	-0.0613857	0.02992	-0.0290087	0.0162764	0.925536	0.184727	0.814611
CEBPD			-0.293475	-0.146434	-0.0702441								-0.176497	-0.395896	-0.227931	0.354827	0.289758						-0.904257	-2.87134	-2.61779	0.281193	-0.342153	0.908395	0.573427	0.944745
CEBPZ	-0.22187	-0.0544627	0.0193905	-0.0818249	-0.0660183	0.106428	0.0856161	-0.236442	0.189868	-0.0664162	-0.109181	0.242411	0.107865	-0.102221	-0.486048	0.136175	0.174214	-0.00771738	0.0369781	0.113249	0.0444772	0.000879479	0.126235	-0.306619	0.10439	-0.288409	0.105007	1.06821	0.498001	0.92102
CECR5	0.216794	-0.0316358	0.0157089	0.00729452	0.372458	0.189118	0.159294	-0.176423	-0.0272962	0.094705	-0.183995	0.124862	0.193802	0.0319408	0.209041	0.16551	0.0466868	0.0607387	-0.0152052	0.0483286	-0.205119	0.0190687	-0.0363872	-0.170015	-0.345243	0.0212896	-0.24989	0.908076	0.103641	0.766658
CELF1	0.0326195	0.0986216	-0.0212105	0.0586611	-0.234645	0.0258296	0.158004	-0.0802593	0.0997584	0.163424	0.0845413	0.224961	0.197833	-0.00621647	-0.378914	-0.0750377	0.135895	0.0263667	-0.0264927	0.0260995	-0.0832414	0.208531	0.0635008	-0.139385	0.20957	-0.349195	-0.0842245	0.995583	0.978449	1
CELF2			-0.0484433	-0.159912	-0.0276249	-0.173101	-0.254896						0.443991	0.0399471	0.312119	-0.233225	-0.133303	0.328465	0.826501	-0.111968	0.707388	-0.250248	0.624414	0.704221	-0.326354	0.614051	0.714683	1.40287	0.0806244	0.725327
CELSR1	-0.0663221	-0.157056				-0.0605271	-0.0722344	-0.0150011	0.194086	-0.302278	-0.0865906	-0.21196						-0.220865	-0.269524	0.0476658	-0.177257	0.252324	0.0573587	-0.164055	0.209358	-0.113326	-0.173115	0.96993	0.736326	0.981821
CELSR2	0.274663	0.336538				-0.183974	-0.455422	0.241159	-0.07565	0.336749	0.167981	-0.182517						0.0250941	-0.431394	-0.126499	-0.180446	0.161169	-0.116208	-0.10606	0.0233734	0.205651	-0.367536	0.919553	1	1
CENPB																							0.323398	-0.133808	0.434782	-0.360553	0.30538
CENPH																							0.0673829	0.0195531	0.378042	0.0360218	0.450651
CENPV	0.763432	1.05163						1.94001	1.10697	1.20742	0.250939	1.13511																1.17087
CEP120	-0.0833438	-0.0659089	-0.156245	0.188593	-0.323808			0.323705	0.16495	-0.191916	0.165774	-0.0587904	0.286221	-0.192649	-0.0820151	-0.282036	0.00183557											1.03876	0.43956	0.91955
CEP131	-0.582398	0.0932778				-0.393589	-0.0860866	0.152265	0.257107	-0.312212	-0.00450002	0.417985						0.189761	0.39324	0.128164	0.0985096	0.0120031	0.273206	0.0453511	0.426691	-0.303909	0.35562	1.3123	0.0196078	0.671989
CEP170	0.257149	-0.0670707	-0.127859	-0.00550407	0.0254961	0.0277164	0.0398533	-0.123311	-0.232748	0.192186	0.206693	0.263247	-0.0426425	0.0984698	-0.032641	0.293777	-0.175405	-0.125148	0.472355	-0.015546	0.311757	-0.102443	-0.0916439	-0.212706	-0.178883	-0.221019	0.0203521	0.95718	0.569618	0.944745
CEP170B	0.0372048	-0.148267	0.0151618	0.024598	0.328391	0.0441566	0.122207	0.0615286	-0.0481591	0.163526	0.195722	0.175925	-0.0123882	0.237531	0.167821	0.0746459	0.0814871	-0.0593729	0.100821	0.0752863	0.056425	0.0524397	-0.199155	-0.254764	-0.0508449	0.0289145	-0.0762342	1.01521	0.892562	0.995069
CEP41						-0.145606	0.0609579											0.117986	-0.197909	0.0352787	-0.383174	0.326339	-0.0163623	0.00546886	0.0665311	-0.173793	-0.157472	1.02589
CEP55																							0.304306	0.259114	0.156198	-0.272437	-0.155004
CEP85			0.0118468	0.000626207	-0.10263	2.83737	2.88734						0.293294	0.0379739	0.301758	0.120842	0.239148	-1.88234	-1.71172	-1.31032	-0.914654	-1.26129	0.0218045	0.03498	-0.0244185	-0.208865	-0.186731	0.975176	0.197368	0.814611
CEP97	0.0330713	0.278728	0.0955061	0.0392754	-0.0506759	-0.0888791	0.191084	-0.0917921	-0.0765841	-0.109078	0.117038	0.234757	0.0530193	-0.0229685	0.0300177	0.0493142	-0.0193096	-0.0204285	0.0635753	0.111093	0.142901	0.078812	0.149624	-0.00376383	-0.029802	0.0734296	0.0655128	1.00828	0.725253	0.975443
CEPT1			-0.0471305	0.0640657	-0.0200647								0.0185129	0.0338136	0.38139	0.183984	0.107065						-0.235101	-0.152958	-0.0378525	0.120276	0.215153	1.06474	0.468531	0.92102
CERS2			-0.338085	-0.171451	-0.0450114	0.0351128	0.115623						-0.375984	0.0241621	-0.099259	0.397011	-0.247663	-0.0517	0.0654157	-0.0770861	0.122316	-0.171515	-0.0124237	0.23699	0.256617	-0.18448	0.265874	1.02285	0.611584	0.952223
CERS3			-0.0119525	0.951392	-0.7813	0.0996499	0.0337539						0.199925	-0.295768	-0.0561984	-0.880506	0.939613	1.00353	-0.0931195	0.327806	-0.117213	-0.17102	0.449788	-0.0737427	-0.22089	0.879538	0.449177	0.939554	0.932792	1
CERS5			-0.709551	-0.21138	0.186244	-0.221786	-0.145285						-0.498028	-0.0366554	0.180078	0.219497	-0.101171	-0.0590919	-0.0970192	0.313257	0.469476	-0.0681337						1.12001	0.0752581	0.725327
CERS6	-0.091409	-0.0919364	0.140119	0.213386	-0.472569	-0.42011	-0.0775333	0.257132	-0.0342143	0.150906	0.131938	-0.0306552	0.122521	0.127355	0.306813	-0.935998	-0.478871	-0.0146177	-0.119206	-0.237804	-0.119741	-0.267491	-0.277902	-0.0263922	0.216079	-0.0796464	0.00578065	1.04455	0.569618	0.944745
CES2	0.649608	-0.48785	-0.216247	0.261899	0.123449	-0.27493	-0.754979	0.572643	-0.542608	0.253338	-0.0785606	-0.441467	0.460246	-0.209047	0.106367	-0.394015	0.608512	0.548981	-0.753661	0.102615	-0.614034	0.123035	0.36778	-0.0351908	-0.341805	1.09733	-0.203103	1.18917	0.645586	0.959179
CETN2	-0.194617	-0.0427415	0.0307476	-0.0154843	0.0713356	-0.0909578	0.0751016	0.304846	0.161835	-0.0289394	0.181974	0.0068696	0.131233	-0.0619059	-0.205943	0.144566	0.105363	0.0911875	-0.0392558	0.0112957	-0.0437921	0.186872	0.148095	-0.100302	-0.0464635	-0.0200043	-0.162549	1.01717	0.341094	0.887131
CETN3						0.154351	0.035108											0.0910958	0.277237	0.376053	0.320333	0.338801	0.289027	-0.0849446	0.210502	-0.280185	-0.113697	1.10891
CFAP20	-0.231551	-0.098196	0.0944442	-0.0442482	0.271509			-0.573264	-0.056706	0.121211	-0.197468	0.134102	-0.0149569	0.0313931	0.129131	-0.0682858	0.000896026						0.20548	-0.0766645	0.108768	-0.216444	-0.0578759	1.02051	0.932792	1
CFAP36	-0.131912	-0.409703	0.159299	0.0225892	0.0612363	-0.0372883	0.156787	0.0493767	0.0734301	0.00222824	0.152823	0.00751544	0.292661	0.108779	0.191333	-0.0226798	-0.00981741	-0.140572	0.203724	-0.15364	0.405078	-0.0988569	0.153931	0.251019	0.0857543	-0.024187	0.111064	1.0403	0.341094	0.887131
CFB	0.4645	0.319867	0.240926	-0.0709943	1.2331	0.559746	0.555235	-0.117205	-1.22656	-0.491383	-0.450661	-0.301386	-0.647206	0.356442	1.04086	0.0377442	-0.391079	-1.02675	0.280841	-0.336581	-0.89736	-1.40761	-1.14278	-0.840366	-1.01637	0.474584	-0.691374	0.522853	0.00163958	0.564277
CFDP1	-0.379892	-0.644619	0.0860118	0.0430895	-0.0143669	0.182986	-0.0718715	0.0999747	-0.356397	-0.187961	-0.198108	-0.0265253	0.18856	0.188686	-0.11064	-0.210433	0.113686	0.262298	-0.101353	0.165185	-0.30892	-0.0282402	-0.181918	-0.364673	0.0651888	-0.209059	0.223325	0.965649	0.725253	0.975443
CFH			0.321966	0.582244	0.0512051								0.0831642	0.150391	0.309982	0.566736	0.353205											0.991728	1	1
CFL1	-0.0912404	-0.0229143	0.0221129	-0.000143152	0.119672	-0.0571141	-0.0388104	0.0651335	-0.0861275	0.0901148	0.126869	0.0591151	-0.114816	0.0660816	0.199536	-0.113783	-0.0885716	-0.207472	0.0311329	-0.116931	0.029417	-0.0299756	-0.146842	-0.25947	-0.188846	0.102071	-0.241512	0.975939	0.645586	0.959179
CFL2	0.206081	-0.048085	-0.267605	-0.268086	-0.222808	-0.145079	-0.288686	-0.131903	-0.282171	0.034109	0.00784854	0.0549933	-0.0855623	-0.175355	0.131749	-0.380897	-0.350781	0.023839	0.237418	-0.0933399	0.361301	0.130746	0.0574715	0.263178	0.0472532	0.0587477	0.0248172	1.19108	0.0919316	0.759323
CGGBP1						-0.0710208	0.0215565											0.0399142	0.238601	0.0422635	0.17651	-0.0308058	0.131827	0.211516	-0.0366695	-0.222383	0.0341348	1.04668
CGN	0.148676	0.416098	0.116564	0.376566	0.161851	0.0324393	-0.0283242	-0.0282377	0.0885933	0.0920018	-0.114663	-0.354449	0.273742	0.321218	0.0348474	0.0244729	-0.230277	-0.436154	-0.144369	-0.261692	-0.336962	0.020398	-0.437209	-0.190488	0.00985566	0.284275	-0.289021	0.85849	0.0112248	0.632979
CHAC2	-0.0473416	0.000757805	0.113478	-0.0899341	0.195647	0.145234	0.0815279	0.163519	-0.00191351	-0.0958553	-0.0709269	0.12833	0.124418	-0.0600784	-0.262872	0.214737	0.256557	0.164396	-0.00228144	0.105574	-0.0107264	0.185324	-0.0211982	-0.228777	-0.133675	-0.113771	-0.0502254	0.940805	0.498001	0.92102
CHAF1A						0.137484	0.3953											0.581269	-0.191013	0.390025	0.101775	0.401267						1.08947
CHAF1B	2.66327	1.77577	1.63331	-0.0750066	1.106	-0.101516	-0.0165656	0.86483	1.41409	1.09251	-0.0968578	0.597143	0.69744	0.673857	0.230609	0.021439	0.498793	0.280599	-0.248793	0.0583672	0.0376756	0.0581651	0.160981	0.189787	0.376036	-0.861304	0.0616462	0.537448	0.369771	0.896039
CHAMP1	-0.127054	-0.139572	0.216357	0.156618	-0.0507415	0.0402099	0.220265	-0.231409	-0.0478083	-0.114717	-0.122305	0.124685	0.294911	-0.0858334	-0.0872284	-0.323314	-0.329675	0.281259	-0.250718	-0.16398	-0.17259	-0.0327797	-0.113227	-0.011193	-0.0777279	-0.402208	0.0753405	0.907244	0.145482	0.792293
CHCHD1	0.0406583	0.0145015	-0.0996231	0.0906376	0.0191489	0.103025	0.0988137	0.103148	0.193762	-0.0142885	-0.135277	-0.184906	0.0454769	-0.0940914	-0.00958591	-0.00958526	0.123404	0.0341543	-0.0386862	0.1915	0.0227517	-0.127029						0.965773	0.534912	0.936247
CHCHD10	-0.533677	-0.250762	-0.231696	-0.804691	-0.253992			-0.105445	0.596737	-0.300137	-0.313962	-0.17237	-0.144318	0.275698	-0.559405	0.498538	-0.488247						-0.132403	0.345076	0.24414	-0.351806	0.0108751	1.08793	0.0655315	0.725327
CHCHD2	-0.0719632	-0.321754	-0.134076	-0.0811058	-0.119014	-0.204254	0.0418819	0.184521	0.0456873	-0.109555	-0.0113638	0.178797	-0.093118	-0.137924	0.119555	0.192032	0.119496	0.136629	-0.118384	0.0765878	-0.00757029	-0.000425496	0.109073	0.113973	0.176905	0.0432528	0.0772051	1.14545	0.00209227	0.564277
CHCHD3	0.0536357	-0.045274	-0.0700602	-0.0500416	0.356255	0.135591	0.0892091	-0.185961	-0.00376732	0.0823354	-0.176433	0.0557899	-0.113583	-0.0232767	0.303282	0.139071	-0.0575608	-0.075012	-0.0976348	-0.157247	-0.0525515	-0.0678907	-0.0564159	0.130374	-0.0282148	0.0326321	-0.0991381	0.927797	0.116426	0.766658
CHCHD4	-0.082569	-0.163059						-0.583541	-0.203909	-0.117174	-0.138235	0.300933											0.217157	0.264768	0.411959	-0.0120153	0.388309	1.16909
CHCHD5
CHCHD6	0.0282808	-0.0973198	-0.19368	0.101349	0.289843	-0.0716043	-0.0249789	0.2707	0.0906172	0.103874	0.175311	-0.0177759	-0.137529	-0.0327496	0.0590745	0.0617116	0.0799853	-0.142313	-0.00290238	0.014613	0.147346	-0.151979	0.15907	0.332658	0.154499	0.141568	0.0738958	1.0732	0.2404	0.837281
CHD1	-0.209108	-0.050617	-0.107173	-0.160988	-0.183947	-0.0973001	0.0144527	0.202485	0.17361	-0.0206571	-0.0640917	0.114474	0.0262492	0.0698538	-0.475198	-0.0375964	-0.211255	0.759561	-0.28726	-0.165882	-0.283786	-0.297876	0.0689858	-0.00657502	0.194108	-0.0594755	0.230193	1.067	0.218722	0.834914
CHD1L			0.294796	-0.058251	-0.125042	0.0837444	-0.54934						0.139638	0.0572851	-0.160472	0.493025	0.193479	0.125615	-0.337497	-0.0592158	-0.0334828	0.0394583	0.233494	0.0325231	0.1821	-0.105485	0.119557	1.08338	0.44453	0.91955
CHD2	0.0165962	0.0477177	-0.144385	0.0982474	0.645484	0.0755013	0.0813577	0.0922006	0.00808677	0.228799	0.196735	0.14696	-0.241756	-0.139621	0.15877	0.123167	0.104091	-0.100082	-0.144337	-0.0589375	0.0186979	-0.368805	-0.0695963	-0.0249491	-0.139876	-0.0146498	-0.16579	0.936077	0.341094	0.887131
CHD3						-0.095057	0.383473											0.201732	-0.38974	0.23478	0.138824	0.622794	0.0627798	-0.139233	0.355116	-0.517796	0.448013	1.01823
CHD4	-0.163459	-0.0180209	-0.0460633	-0.0358939	-0.12624	-0.0308902	0.0824581	-0.319099	-0.0282465	-0.0531122	-0.0706593	0.151694	-0.00480761	0.0559303	-0.395333	0.132506	0.108675	0.130406	0.0841287	0.026922	-0.0169987	0.103129	0.138121	-0.165418	0.204034	-0.342872	0.147224	1.05506	0.161846	0.792994
CHD8	0.408782	0.397309				-0.104084	-0.0336214	0.386548	0.317759	0.086858	0.12879	0.157074						0.0564997	0.0993104	0.0383173	-0.00399337	-0.0497116	-0.165571	-0.102776	0.0295396	0.0265553	0.0301192	0.905303	0.736326	0.981821
CHEK1																							0.384251	0.12476	0.501267	-0.936622	0.507958
CHEK2	0.0430239	-0.181149	0.139964	-0.177032	0.247168	-0.000388496	0.227621	-0.405073	0.211207	0.1198	-0.193069	0.0604115	-0.0760111	0.0341056	0.203638	0.0884359	0.0219537	0.0752109	-0.211568	0.208811	0.107408	0.0298692	0.230371	-0.185184	0.0340171	-0.115047	0.22731	1.00294	0.685011	0.96813
CHERP	-0.1549	0.0525923	0.124744	-0.024086	-0.0241972	0.10682	0.167126	-0.262854	0.153208	-0.0350571	-0.155101	0.128961	0.129003	0.0403865	-0.207946	-0.153059	-0.0368744	0.0409083	0.019613	0.0497746	-0.0846874	0.0807014	0.0793673	-0.154316	0.129526	-0.181931	-0.0770546	0.959055	0.287929	0.853741
CHID1	0.0243359	-0.151955	-0.0795843	-0.103966	0.477359	0.237902	0.053526	0.0644247	-0.00739186	0.132791	0.0547818	-0.0187722	-0.292377	0.0469895	0.0531863	0.275155	0.114406	-0.123302	0.0260791	0.158435	0.0709005	-0.269948	-0.16969	-0.198187	-0.0491791	0.155942	0.0280595	1.00918	0.892562	0.995069
CHKA
CHKB	-0.442829	-0.444462	0.449338	0.528478	0.179805	0.0574233	0.0992048	-0.25426	-0.186295	-0.567166	0.0620233	-0.0984852	0.016281	0.112496	0.0598376	-0.184615	0.0142548	-0.0597989	0.115829	-0.119919	-0.0541504	-0.202396	-0.0457478	0.303687	0.00927993	-0.145773	0.436413	0.901779	0.287929	0.853741
CHM	0.0178136	0.101139	0.0823148	0.0273349	-0.0577405	0.0313835	0.00344517	0.342207	0.0640181	0.0310408	0.122248	-0.202428	0.22463	0.0285824	0.112549	0.0986761	0.0787984	0.0207549	0.0702122	0.140905	-0.0848908	0.103788	0.0446708	0.0797837	0.0843317	0.012431	0.144501	1.03667	0.116426	0.766658
CHMP1A	-0.0867935	0.0511073	0.0579144	0.0907119	0.108056	-0.0892005	-0.0865256	0.0527927	-0.0558256	0.0147381	0.100782	-0.103317	0.0899974	0.0646468	0.00860822	-0.217047	-0.0772912	-0.0485958	-0.0644514	-0.120951	-0.0269269	-0.0395075	-0.0712706	-0.187294	0.110293	0.230171	-0.146434	0.936169	0.645586	0.959179
CHMP1B	-0.0509112	0.0312542	-0.082405	0.501036	0.146061	-0.144346	-0.163727	0.233547	-0.271749	0.0617158	0.0557967	-0.416092	0.126178	-0.0270652	-0.00537696	-0.345047	0.115702	-0.204773	-0.142562	-0.0941356	-0.25161	-0.0876014	-0.0842275	-0.104108	0.124656	0.351899	-0.273607	0.97603	0.431256	0.908655
CHMP2A	0.149767	0.118655	0.285511	0.393531	-0.315873	-0.0740864	-0.224197	0.196114	0.161819	0.180579	0.0315365	-0.222148	0.447515	0.115124	-0.145322	-0.459324	0.077927	-0.159561	-0.228489	-0.0501608	-0.317498	0.0282	0.00233883	0.0633079	0.168434	0.0303924	-0.140407	0.939941	0.607106	0.951459
CHMP2B	-0.118823	0.258337	0.142417	0.252528	-0.592039	-0.0580226	-0.0400652	0.1617	0.0524108	0.0190935	0.210188	-0.00389588	0.258005	0.125528	-0.528125	-0.311633	0.0697315	-0.069527	-0.231651	0.0777599	-0.101988	0.20093	0.00125535	-0.203171	0.0340945	-0.0141867	-0.0338485	1.03544	0.978449	1
CHMP3	-0.173134	-0.160923	0.084337	0.0854856	-0.24134	-0.11944	0.0102242	0.561404	0.115125	-0.0968	-0.0667446	-0.434047	0.0928391	-0.151118	-0.196186	-0.131456	0.0214997	-0.0988192	-0.0143497	0.00993112	-0.0535092	0.177487	-0.144572	-0.0545175	-0.108653	0.217691	-0.335583	1.04161	0.533239	0.935165
CHMP4A	0.0909218	0.0295471	0.0179079	0.0419589	-0.114186	-0.0113139	0.0336724	0.0669553	-0.0298258	-0.0151209	-0.0256961	-0.147839	0.113805	-0.00292288	-0.234919	0.0237082	0.141884	-0.0432381	-0.085633	-0.0193037	-0.0290676	0.144865	0.0621567	0.0177089	-0.0609905	0.221728	0.090197	0.97362	0.645586	0.959179
CHMP4B	0.0626506	0.0634434	0.03193	0.0852722	0.199042	0.120995	-0.0363833	0.105602	-0.129344	0.108306	0.0643655	-0.041591	-0.117821	0.0010266	0.247621	-0.0883448	-0.125664	-0.334189	0.0405859	-0.0549898	-0.0557522	0.0576624	-0.214321	-0.182663	-0.0634637	0.112142	-0.13685	0.920944	0.0307625	0.674733
CHMP4C	-0.0975256	-0.0887537	-0.0148194	0.429658	0.0286843	-0.114287	-0.14623	0.0978893	-0.271674	-0.0870012	-0.200262	-0.213726	0.261356	0.184276	0.0904316	0.0801672	0.139323	-0.133849	-0.0791831	-0.189086	-0.148123	-0.0277599	0.0569803	0.152102	0.0603782	0.222023	-0.0482323	1.07428	0.725253	0.975443
CHMP5	0.215662	0.16488	0.225658	-0.0063659	0.356421	0.120259	0.156298	0.074998	-0.144772	0.240759	0.111128	-0.0388057	-0.217559	0.0917346	0.211867	0.173254	0.00927284	-0.269816	-0.00655504	-0.0571022	-0.0929002	-0.273981	-0.319808	-0.234477	-0.317306	0.202778	-0.161569	0.862841	0.00629708	0.632979
CHMP6	0.221424	0.0947153	0.0990902	0.30496	-0.07661	-0.0208438	-0.037443	0.185095	-0.0503923	0.105914	-0.00146648	-0.088472	0.154923	0.133226	0.366155	-0.235303	-0.157776	0.0971169	-0.0496227	-0.104891	-0.0582531	0.0805024	-0.10527	0.0238833	-0.0332767	0.0189477	0.0843426	0.942148	0.3138	0.864728
CHMP7	-0.0380737	0.124479	-0.0977856	0.0819789	0.117197	0.0809116	0.12484	0.00692847	0.112505	0.138704	0.166322	0.312506	-0.238101	-0.189567	-0.105965	0.0647312	-0.167356	-0.160044	-0.0815885	-0.106485	-0.0936142	-0.0571339	-0.00785335	-0.169499	-0.0724568	-0.163453	-0.00399633	0.895645	0.0715719	0.725327
CHORDC1	-0.0351293	-0.0742959	-0.064443	-0.0609545	0.153344	0.17269	0.118924	-0.446153	0.0980514	0.0200057	0.0594315	0.328056	0.00589179	-0.130514	-0.308328	0.400896	0.285875	0.0973447	-0.100101	0.148578	0.0282256	0.310456	-0.171936	-0.296153	-0.198646	0.138925	0.0983548	1.05625	0.850014	0.992777
CHP1	-0.0958251	-0.00380815	-0.111482	0.0972596	0.237815	0.0100515	-0.00745211	0.238642	-0.0398546	0.00419108	0.0356095	-0.129096	0.0563402	0.0729396	0.207353	-0.0131486	-0.026963	-0.13239	-0.0128054	-0.0991401	0.007581	-0.0313387	0.0531866	0.177689	0.000649701	0.0871555	-0.079301	1.00433	0.978449	1
CHPF2	-1.14494	-0.153587				-0.230739	-0.00911686	-0.440597	0.0697065	-0.588754	0.0718119	-0.365917						0.135632	0.369537	-0.0401219	0.208	-0.0748901	0.0851987	0.307564	0.0979857	-0.604484	0.370157	1.20078	0.124355	0.785101
CHRAC1	-0.444246	-0.0939191						-0.639492	-0.0270893	-0.263271	-0.322815	-0.161885																1.00404
CHST14																							0.130166	0.115083	-0.148052	-0.349344	-0.00999175
CHSY1			0.0309025	-0.155074	-0.136756								0.333301	0.413771	-0.343327	0.350182	-0.098358											1.38516	0.392857	0.896039
CHTF18
CHTF8	0.0875925	0.268557				-0.17162	0.219312	0.0730462	0.207669	0.127634	0.149156	0.375925						0.218135	-0.626148	0.0571892	-0.357999	0.169153	0.160684	-0.237491	0.249922	-0.356299	-0.491933	0.982263	0.410733	0.908655
CHTOP	0.0468847	0.0871121	0.0563594	0.19451	0.147347	0.0652414	0.140669	-0.0613297	-0.188674	0.0842844	0.119416	-0.024918	0.0201083	0.0544423	-0.193942	0.0609548	0.00784078	0.0237191	0.0232393	0.0575654	-0.0650845	0.0256607	0.405455	-0.0751885	0.00320069	0.138193	0.225853	0.956852	0.0263302	0.672124
CHUK	-0.108985	-0.0918748	0.123835	0.082769	-0.0790122	0.00486167	-0.0619744	0.0107394	0.0925803	-0.0422367	0.0836578	-0.0588332	0.203916	0.0225773	-0.0235917	0.0798853	0.0428586	-0.0823322	0.108264	-0.0164852	0.128929	-0.0648328	0.169434	0.31296	-0.147121	-0.15959	0.0252973	1.06136	0.2404	0.837281
CHURC1	0.0270272	0.0134582	0.412408	0.1569	-0.530884	-0.140191	0.00581107	0.374525	0.0986224	0.0110077	-0.0377706	0.22422	0.643377	-0.101411	-0.317872	-0.325936	0.00983608	0.226811	0.307686	0.0804724	0.142789	-0.0920534	0.281526	0.197426	0.105192	-0.0297428	-0.0735873	1.05416	0.569618	0.944745
CHURC1-FNTB	-0.291892	0.341704	0.225129	0.904893	-1.80024	-0.653858	0.190578	0.545977	0.399107	-0.469977	-0.223575	-0.263419	0.759349	-0.0168003	-0.89586	-0.566541	0.0714679	0.415151	-0.298239	0.490632	0.0100419	0.0933979	0.345014	0.208162	0.375275	0.127607	-0.210323	0.92778	0.725253	0.975443
CIAO1	0.000589552	0.0785584	0.0735439	-0.082039	0.0178921	0.23454	0.0112717	0.00203671	0.0975634	0.0527629	-0.0218891	-0.00400956	-0.020585	0.106153	0.071169	0.133335	-0.203146	-0.047291	0.0432706	-0.108149	-0.0660623	0.0793578	-0.197331	-0.18827	-0.241777	-0.160562	-0.0412646	0.973242	0.161846	0.792994
CIAPIN1	-0.186532	-0.0896124	0.0447039	0.0683811	0.100348	0.0395605	0.0618171	0.0406622	0.100511	-0.131245	0.0631296	-0.118837	0.0201504	-0.0504336	-0.144879	0.0857074	-0.167489	-0.0461281	0.0174182	0.0657863	-0.012901	0.0711764	0.0631745	-0.102615	0.00953155	0.220206	0.0601037	0.982194	0.80786	0.98489
CIB1	0.187195	0.0267081	0.171154	-0.112137	0.927656	0.287667	-0.108654	0.189621	-0.176925	-0.0692694	0.181799	-0.0999256	-0.315738	0.00635829	0.563072	-0.162394	-0.329308	-0.397327	-0.0388407	-0.184428	-0.0174128	-0.200976	-0.179855	-0.346245	-0.123594	-0.144192	-0.16188	0.798747	0.0112248	0.632979
CIC	0.273873	-0.177311	-0.0175841	-0.217851	0.205949	0.256595	0.0930731	-0.0743668	0.0906373	-0.0120721	0.0932706	0.133068	-0.108026	-0.23036	-0.0834685	0.201801	-0.101279	0.0544066	0.171525	0.050383	-0.112219	-0.0680813	-0.203231	-0.113711	-0.110711	-0.0962768	-0.168831	0.887617	0.263455	0.845865
CINP	-0.0463657	-0.133884	-0.00730718	-0.127578	0.010344			-0.174219	0.168639	-0.126132	0.214475	0.0412345	0.0149185	-0.0243271	0.0380561	-0.0464351	0.0347437						0.299787	-0.12498	-0.0440916	-0.147287	0.016306	1.04339	0.230005	0.837281
CIR1			0.0847186	-0.193953	0.587716	0.390834	0.208082						-0.511057	0.0141214	0.222544	0.136257	-0.200778	-0.336764	-0.120653	0.0924869	-0.231853	-0.205089						0.774428	0.0552781	0.691941
CIRBP	-0.501082	0.0867549	0.14185	-0.17626	-0.0302482	-0.30185	0.0166898	0.156105	0.226542	-0.581179	-0.159338	-0.217252	0.0368438	0.272587	-0.284133	-0.509168	-0.232657	-0.201837	-0.0845996	-0.215351	-0.302089	0.156658	0.25248	-0.154474	0.362854	-0.563336	-0.105946	0.915951	1	1
CIRH1A	-0.135367	-0.0158694	0.153043	0.055567	0.115186	0.151656	0.141432	-0.145523	0.282182	-0.049338	-0.220862	0.141365	0.193077	0.118894	0.0789251	0.113868	0.037688	0.218225	-0.103778	0.257486	-0.0514862	0.255313	0.199054	-0.19112	-0.0358109	-0.375334	0.00239956	0.961341	0.766249	0.98489
CISD1	0.0619769	-0.0993201	-0.0428933	-0.254641	0.313232	0.17007	0.210592	-0.149133	-0.15061	0.295591	0.195374	0.153035	-0.532596	-0.0112344	0.0914942	0.420602	0.181885	0.0506239	0.0025484	0.0756047	0.086232	-0.364585	-0.262192	-0.109139	-0.162364	0.237818	0.00744959	0.977426	0.645586	0.959179
CISD2	-0.0481776	-0.0242328	-0.213161	-0.134283	0.397572	-0.0906671	0.332465	-0.278074	-0.425605	0.191102	0.202752	0.293375	-0.318792	0.101112	0.192666	0.512569	0.156161	0.131271	0.0468593	-0.0317248	0.128182	-0.456268	-0.290307	0.0869042	-0.195542	0.211354	0.47555	1.11948	0.850014	0.992777
CISD3																							-0.206019	-0.0108478	-0.241977	0.193463	0.0272147
CIT	0.021577	0.0647712				0.0121072	-0.0698318	0.235239	-0.118823	0.13781	0.0977765	-0.106121						-0.1486	-0.116798	0.0383154	0.190577	-0.160608	0.429998	0.157741	0.601989	-0.741551	-0.00233333	1.015	0.885449	0.995069
CIZ1						-0.454797	-0.0318467											0.134805	-0.55108	-0.238218	-0.342224	0.46679	0.507867	-0.0542842	0.75592	-0.4593	0.387052	1.21721
CKAP4	0.180323	-0.515503	-0.407456	-0.180295	0.530349	0.00545605	0.000916852	0.0425795	-0.559306	0.278713	0.283343	0.0688244	-0.604633	0.266086	0.725275	0.487086	0.0661801	-0.116454	-0.0693002	-0.107452	0.22576	-0.728899	-0.39014	0.087974	-0.295328	0.264881	-0.0783272	1.03775	0.645586	0.959179
CKAP5	-0.0171512	-0.0374409	0.0445623	0.0838978	-0.0451499	-0.0902194	0.0160416	0.0359522	0.0104272	0.0515042	0.00777946	0.0538686	0.049071	0.0655679	-0.175122	0.0241808	0.169356	0.0521081	-0.15479	0.0240774	-0.110217	0.0206635	0.0875247	-0.110015	0.0540183	-0.0025994	0.0169541	1.02903	0.369771	0.896039
CKB	-0.309496	-0.331854	0.283395	-0.49071	-0.616762	-0.803408	0.983229	-0.356024	0.614738	-0.207048	0.713114	-0.0731506	-0.603557	-0.618524	-0.287815	-0.708646	-0.660894	-0.958184	0.583438	-0.995291	-0.24881	-0.660145	-1.26647	-0.535731	0.645158	0.244052	-1.09057	0.924008	0.607106	0.951459
CKMT1A	0.230605	0.334603	-0.0913155	0.0387251	-0.368522	0.272693	0.0553723	-0.110161	0.384416	0.286749	-0.30578	-0.125776	-0.0330566	-0.00756854	-0.224098	0.0182931	-0.40136	0.0502993	-0.610795	0.106335	-0.384041	0.156567	-0.029774	-0.163977	0.030777	0.181068	-0.154251	0.941617	0.161846	0.792994
CLASP1	-0.00814552	0.146613	0.065397	0.138826	-0.148185	-0.0913955	0.0183485	0.0959044	0.00495366	0.101718	0.10526	0.0970153	0.262057	0.15379	-0.251209	-0.0786262	0.153056	-0.00289935	-0.071687	0.0184785	-0.0370408	0.194328	0.1712	0.243176	0.0116985	-0.0203356	0.0361563	1.0336	0.369771	0.896039
CLASP2	-0.126452	0.124498	-0.0329315	0.0453609	-0.0642442	-0.0261946	0.109645	-0.128906	-0.0609922	0.0704108	0.0973603	0.0272299	0.0368418	0.0436873	-0.1584	0.0705241	0.219969	0.0385483	-0.0612915	0.0962491	0.0822929	0.149721	-0.0118523	-0.0844058	0.0315792	0.0243137	0.0919808	1.04528	0.725253	0.975443
CLASRP	-0.42183	-0.0557741	0.014456	0.0195414	0.087047	0.172857	0.134654	-0.351468	0.198055	-0.0928792	-0.242771	0.162907	0.112583	0.0190407	-0.326519	-0.0306856	0.165961	0.089743	0.0684459	0.146085	-0.228584	0.0233874	0.292832	-0.300421	0.500875	-0.167921	-0.225002	1.00116	1	1
CLCA2	0.132624	-0.135981	0.439261	0.312298	-0.829151	0.0625415	0.0720397	0.439258	0.246744	0.0411094	0.301733	-0.120168	-0.0495223	0.256599	-0.971354	-0.460465	0.0804281	0.347442	-0.475948	0.609817	0.289978	-0.168167	-0.153608	0.201919	-0.0815149	-0.249299	-0.437648	0.948522	0.685011	0.96813
CLCA4	0.296118	0.618311	0.950393	0.458812	-1.15919	0.073793	-0.386059	0.547687	0.0938899	0.442287	0.620816	-0.971757	-0.0639784	0.917098	-0.855136	-1.00116	0.337569	0.143832	-0.588682	0.192	-0.218044	-0.160374	-0.476589	0.156201	-0.600404	-0.00108015	0.397755	0.841063	0.431256	0.908655
CLCC1	0.0333637	-0.253948	-0.37829	0.0138689	0.342663	-0.123306	-0.200338	0.171904	-0.19628	0.156294	0.367021	0.157337	-0.30835	-0.00114502	0.175015	0.227604	0.0959061	-0.13097	0.031735	-0.154904	0.0884517	-0.402847	-0.202235	0.158789	-0.060579	0.0194887	-0.173769	1.10874	0.341094	0.887131
CLCN3	0.381729	0.312722	0.0314278	0.272787	-0.112068			0.320123	0.24156	0.451977	0.185608	0.0106545	0.138766	-0.0018192	-0.181287	0.0613772	0.18925											0.926203	0.678655	0.96813
CLCN7	0.173765	0.263431	-0.0948357	-0.197833	0.591422	-0.00518588	-0.062825	0.305271	0.0957017	0.303979	0.873367	1.08249	-0.238415	-0.03705	0.629198	0.591937	-0.259625	0.0639173	0.153908	-0.151981	-0.036122	-0.159237	-0.245496	0.20445	-0.258946	0.243321	-0.322446	1.06068	1	1
CLDN4	0.0646602	-0.012974	0.1481	0.387549	0.611081	0.311062	0.131419	0.0584776	0.0648765	0.162402	-0.208089	-0.0479	0.0285542	0.198483	0.246675	0.138904	-0.134353	-1.07961	-0.753064	-0.692764	-0.233722	-0.341596						0.872967	0.0171569	0.670542
CLDN7	-0.190428	0.153979				-0.0534001	0.0994217	0.291323	0.192263	-0.224226	-0.172509	-0.463268						-0.51227	-0.304211	-0.176824	-0.405252	0.0896117	-0.608415	0.0240993	0.363904	-0.120189	-0.266149	0.87065	0.307018	0.864728
CLDND1	0.228024	0.0231102						-0.0325613	-0.174206	0.16891	0.0899763	-0.030683																0.897355
CLEC16A	0.141215	0.00684576	0.166127	-0.0698072	-0.0490486	-0.0381175	0.0345797	0.0488238	0.0423234	-0.0935464	0.1343	-0.00479094	0.0532525	0.0742661	-0.0403795	0.0216229	0.087316	-0.0408595	-0.144903	-0.153992	0.148961	-0.0872397	-0.032266	-0.247364	-0.119136	-0.0189474	-0.0813567	0.977757	0.369771	0.896039
CLIC1	-0.00883027	0.112038	-0.0338764	0.166164	0.106595	0.0210407	-0.0547433	0.0430352	-0.0419847	0.141835	0.167912	0.0529009	0.131038	0.0622918	0.153514	-0.160743	-0.0554074	-0.203131	-0.141659	-0.062956	-0.105801	0.0973963	0.00310426	-0.0532196	-0.0410957	0.185329	-0.229571	0.97263	0.399845	0.896039
CLIC3	0.383263	0.261638	0.242438	0.870803	-0.561055	-0.302035	-0.752919	0.757653	-0.256245	0.030103	-0.333219	-0.784332	0.788886	0.0720862	-0.0836292	-0.763964	0.704046	0.508565	-0.571035	0.131212	-0.37798	0.391526	-0.0209501	-0.330413	0.0367988	1.05706	-0.412948	0.848002	0.892562	0.995069
CLIC4	0.04577	0.0881143	-0.0719026	0.148041	0.266186	-0.180307	-0.0490315	0.440045	-0.0524731	-0.0255717	0.132701	0.0975193	0.132721	-0.00749558	0.492286	-0.0309883	0.0406535	-0.331064	0.052085	0.0444979	0.240218	0.166517	-0.062882	0.020003	-0.0380194	0.303657	-0.0758103	0.997788	0.685011	0.96813
CLIC5	0.0764032	0.0132006	0.0397184	0.214442	0.390502	0.0249771	0.0324403	0.15657	-0.0243378	0.144231	-0.0966268	0.0297379	0.248718	0.110332	0.359553	0.00340312	-0.0977743	-0.0651337	0.099843	-0.0493102	-0.165296	-0.148512	-0.202539	-0.0367648	-0.261012	0.153257	-0.268326	0.95246	0.0919316	0.759323
CLINT1	0.0105478	0.053693	0.0171959	0.105958	-0.333109	-0.0447464	-0.0677249	-0.0672763	-0.138281	-0.0889725	-0.0259666	-0.165005	0.00248994	0.00847413	-0.289976	-0.055228	0.0887813	-0.0953084	-0.164129	-0.0743141	-0.125559	0.118755	-0.0341659	0.00118663	-0.0784642	0.0907116	-0.0576131	0.950664	0.263455	0.845865
CLIP1	-0.0144157	0.114789	-0.0578846	0.54815	-0.277201	-0.248288	-0.349029	0.520278	-0.126444	0.0988344	-0.0297591	-0.192566	0.546343	0.151415	-0.266968	-0.461999	0.0507101	-0.151389	-0.312519	-0.0101469	-0.31394	0.297719	-0.0823354	0.127717	0.21288	0.3279	-0.270948	1.02664	0.645586	0.959179
CLIP2	0.393984	-0.492804	-0.141067	-0.138315	0.380173	-0.246192	-0.365221	0.428932	-0.220104	0.238709	0.401503	0.0447578	-0.0105112	-0.0299746	0.430122	0.132889	-0.0656432	0.0158058	0.155894	-0.211644	0.137857	0.0620309	-0.0101356	0.371182	-0.346173	0.282315	0.221674	1.17979	0.116426	0.766658
CLK3	-0.277115	-0.119572				0.178578	-0.0114791	-0.226594	0.15948	0.160832	-0.0199122	-0.0392087						0.0143971	-0.117352	0.0324158	0.0539099	0.0641048	-0.789401	-0.355395	-0.247932	-0.00862965	-0.475678	1.03212	0.9613	1
CLK4			0.18187	-0.187184	0.689613	0.166639	-0.12133						-0.141491	-0.228544	0.472129	0.192162	0.0448711	-0.0999079	0.376441	0.154702	0.122834	-0.387109	0.0900322	0.109824	-0.205948	-0.139074	0.0126067	0.919061	0.44453	0.91955
CLMN			-0.353143	0.0278091	-0.0506186								0.206074	0.16016	-0.189079	-0.273953	0.106424											1.115	0.392857	0.896039
CLMP
CLN5	-0.286494	-0.0143201	0.347273	-0.15783	0.521476	0.0356019	0.0521238	0.0941684	0.039012	-0.187453	0.615826	-0.210435	-0.0244496	-0.339973	0.31528	0.39024	-0.165159	-0.221811	0.127678	-0.0135304	0.1747	-0.0127684	-0.141754	0.0237488	0.149854	-0.148039	0.215973	0.979344	0.850014	0.992777
CLN6																							0.122264	0.11344	0.00299342	-0.0850719	-0.0373502
CLNS1A	-0.0977198	-0.103859	0.122462	0.0679446	0.131047	0.331981	0.256994	-0.0307123	-0.0709078	-0.146842	-0.136543	-0.121718	0.212885	-0.0923618	-0.0110097	0.0712825	-0.0972979	0.466462	0.350125	0.297228	0.266416	0.300786	0.0998263	-0.0839781	-0.0956204	0.0200949	0.0259345	0.921516	0.645586	0.959179
CLP1						-0.0225449	0.137461											0.294461	0.0289287	-0.0454078	-0.17459	0.0932239	0.427433	0.0921948	0.245526	-0.208584	0.123259	1.02474
CLPB	-0.0419468	-0.129826	0.0431559	0.0700991	0.0922648	0.07207	0.0933902	-0.168368	-0.0113098	0.0225251	0.0867848	0.0220813	0.0440938	-0.112597	0.204248	0.144872	0.0376544	0.0169407	-0.00807924	-0.120386	-0.0353507	0.0251499	-0.015391	-0.053647	-0.0711615	-0.0719314	0.0403771	0.955503	0.218722	0.834914
CLPP	0.141286	-0.0160888	-0.0627738	0.155767	0.0267953	0.0738768	-0.00952427	0.106375	0.154101	0.055086	-0.142665	0.0387866	0.161074	0.0279216	0.210258	0.0040849	0.171979	0.122221	0.0252864	-0.0863021	0.164578	-0.0102719	0.280113	0.499199	0.00760236	-0.0458705	0.111074	1.03809	0.369771	0.896039
CLPTM1	0.0703845	-0.276961	-0.308916	-0.0579329	0.297372	-0.0398007	-0.00778154	-0.183321	-0.323864	0.224962	0.182118	0.207207	-0.311957	0.166596	0.395334	0.516998	-0.105471	-0.12246	0.15435	-0.254305	0.311025	-0.550846	-0.120516	0.114105	9.33604e-05	0.119463	0.152983	1.11465	0.464	0.91955
CLPTM1L	-0.0850319	-0.197754	-0.219692	-0.202281	0.598107	-0.536581	-0.485148	-0.0653092	-0.180654	0.108866	0.225689	0.0646085	-0.412184	0.147133	0.229312	0.491399	-0.0741799	-0.196998	-0.0963568	0.24014	-0.226799	-0.32097	-0.299522	0.0674616	-0.389175	-0.0536813	-0.117397	1.09622	0.161846	0.792994
CLPX	-0.424497	0.0141184	-0.0634922	0.00120587	-0.122427	-0.100481	0.0858142	-0.16727	0.275033	-0.203831	-0.198025	-0.173578	0.0818792	-0.0771507	-0.155168	0.0424086	-0.147879	0.143285	0.0158932	0.0539434	0.0666896	0.130588	0.115757	0.289232	0.0496093	-0.241654	0.040895	1.0756	0.369771	0.896039
CLSTN1	-0.115063	-0.483913	-0.0815035	-0.0408333	-0.0630986	0.101875	0.00345379	-0.48517	-0.16933	-0.386081	-0.0845007	-0.0046379	-0.101444	0.129445	-0.115086	0.234793	0.113133	0.150664	0.160212	0.0490014	0.115898	0.0250139	-0.372929	-0.0300223	-0.118288	-0.0639342	0.218673	1.03223	0.498001	0.92102
CLTA	-0.0148619	-0.337066	0.00658658	-0.0464863	-0.144498	-0.158269	-0.0388267	0.0667105	-0.0498913	-0.388017	-0.0926919	-0.0275373	0.0489379	-0.182382	-0.132648	-0.121944	-0.28161	0.115987	0.177968	-0.157636	0.177107	0.0602585	0.19381	0.41299	0.0916713	-0.051069	0.0810844	1.04043	0.198432	0.814611
CLTB	-0.077722	-0.00749387	0.0628925	0.09807	-0.446409	-0.0783705	-0.179207	-0.0446128	-0.0156406	-0.0166498	-0.0962155	-0.0302817	0.0857256	-0.154263	-0.117702	-0.212402	0.0293119	-0.213122	-0.249377	-0.141218	-0.1852	0.00342592	-0.128188	-0.124426	-0.0360217	0.240243	-0.135894	0.979939	0.645586	0.959179
CLTC	0.135716	0.0158296	0.0289926	0.0189221	0.0385279	0.0224341	-0.100672	0.109094	0.0277586	0.102292	0.0995421	0.0525981	-0.0897448	-0.0913715	0.0335878	0.0767374	0.0941711	-0.177041	-0.071217	-0.025326	0.0178473	0.0276961	-0.0294225	-0.129051	-0.0989535	0.100173	-0.0649652	1.00023	0.766249	0.98489
CLTCL1	0.193544	-0.180349	-0.124441	-0.0832623	0.0574614	0.0850218	-0.0635536	-0.284891	-0.222131	-0.077749	0.246176	0.083575	-0.321909	-0.220016	0.0307628	0.531813	0.210519	-0.305346	-0.0286791	0.0215005	0.0501553	0.041664	-0.188237	-0.742685	-0.210008	0.137228	-0.056302	1.01471	0.569618	0.944745
CLU																							-0.376724	-0.329012	-0.0824385	0.0843879	-0.498498
CLUH	-0.0897085	-0.0700835	-0.0360599	0.0299808	-0.384854	0.153518	0.0535248	-0.298135	0.306616	0.0325086	-0.200464	0.115702	0.209884	0.022304	-0.617315	-0.0648381	0.0600217	0.210876	-0.0963038	0.120256	0.0160234	0.214423	0.182262	-0.0944984	0.210881	-0.160134	0.130492	1.05872	0.369771	0.896039
CLYBL			0.592842	0.0919929	0.790876	0.114983	-0.326986						0.464953	0.119918	1.05969	-0.104753	0.663435	0.241487	0.507953	-0.215823	0.524034	-0.374466	-0.142275	-0.29542	-0.323661	0.0137407	-0.0268899	0.93223	0.611584	0.952223
CMAS	0.251369	0.0675102	-0.0887206	0.0786954	0.258005	0.0462056	-0.0243756	0.0767941	-0.123211	0.195889	0.0162372	-0.27954	-0.0666503	-0.0471818	0.209826	0.120079	0.222091	-0.0325164	-0.150583	-0.0974992	-0.0968422	-0.0237563	-0.00472821	0.00888099	0.0449592	0.391291	-0.0203449	0.946027	0.198432	0.814611
CMBL	-0.168823	-0.34293	0.492208	-0.422686	0.648176	0.156501	0.256732	-0.0379539	0.236517	-0.0271476	0.105446	0.133801	-0.323802	-0.312973	-0.0838025	0.557523	-0.168092	-0.052599	-0.107793	-0.161166	0.0462976	0.0113394	-0.233128	-0.515221	-0.479978	0.303323	-0.139227	0.855772	0.498001	0.92102
CMC1			0.0973761	0.0504959	-0.0739042	-0.0435384	0.0767184						0.134604	0.0346219	0.0786347	0.225616	-0.0650143	-0.02997	-0.284441	-0.0511679	-0.320651	-0.0432491	0.0998666	0.306027	0.138307	-0.0188931	-0.0264831	0.953042	0.800052	0.98489
CMC2	0.188972	0.166614	-0.12393	-0.0942766	0.0656589	-0.241185	-0.0159756	-0.222517	0.0314265	0.151063	-0.0471558	0.250872	-0.0506153	-0.0900305	-0.129433	0.194153	0.187233	-0.0731538	-0.195083	-0.00198818	-0.133541	0.00884128	0.323803	0.225314	0.0768079	-0.12769	0.0263561	1.01354	0.725253	0.975443
CMIP	0.142002	0.0801471	0.233306	0.0548493	0.174269	-0.0337001	-0.185471	0.168647	0.250908	0.201714	0.456787	0.264478	0.140357	0.238319	0.234285	0.0175694	0.0198808	-0.0778538	-0.197581	0.121171	0.164077	-0.0669754	0.270688	0.22024	0.402099	0.300216	0.329189	1.09492	0.116426	0.766658
CMPK1	0.187909	0.0677655	0.092016	0.105153	-0.0811982	0.0766415	0.0108893	0.576393	-0.0781903	0.185589	0.0158825	-0.193893	-0.167857	-0.0894877	0.345989	-0.154857	-0.14034	-0.314151	-0.0495377	-0.17051	-0.0325471	-0.128742	-0.413125	-0.409135	-0.436849	0.334499	-0.0885538	0.879188	0.0357871	0.674733
CMPK2	0.250455	0.017519	0.135532	-0.309059	1.29656	0.52513	0.402723	-0.839064	-1.168	0.458168	0.0994859	0.068778	-0.50345	0.121403	0.875183	0.889592	-0.1079	-0.741158	0.536175	-0.204853	-0.183178	-1.0533	-1.29242	-1.15247	-1.37979	0.546225	-0.252166	0.734854	0.0919316	0.759323
CMSS1			-0.0480058	-0.175634	-0.283539								0.0634996	-0.0229665	-0.408087	-0.045323	0.0841035											1.11162	0.25	0.845865
CMTM6	-0.259136	-0.224615	0.36775	-0.0936558	0.233131	-0.0296699	0.0730422	-0.296736	-0.0266634	0.0278934	-0.0110055	0.0843267	0.191728	0.465035	0.791588	0.753057	0.305326	-0.0876718	-0.253619	-0.0747948	0.120657	-0.275944	0.252024	-0.566817	1.00869	0.475292	-0.00737791	1.06126	0.431256	0.908655
CMTM7			-0.180261	0.106328	0.439224								0.499391	0.0855318	0.210751	0.368152	0.349837						-0.497976	-0.206185	-0.872952	-1.45016	-0.801294	0.890906	0.468531	0.92102
CMTR1	-0.210091	-0.121602	0.202031	-0.228898	0.846271	0.325427	0.344008	-0.558641	-0.587641	-0.131668	-0.194024	-0.0446977	-0.240832	0.184728	0.237155	0.732505	-0.0483709	-0.139227	0.278005	0.042858	-0.05077	-0.275042	-0.459525	-0.740801	-0.406876	-0.0452365	0.117594	0.816061	0.116426	0.766658
CMTR2						-0.311061	-0.0777078											-0.0702512	0.0918602	0.313886	-0.289549	0.379479	0.0583757	0.00257017	0.0875722	0.111288	0.00490593	1.2036
CNBP	-0.461543	0.0245926	0.0175021	0.0306492	-0.638859	-0.321057	-0.119601	-0.332729	0.238856	-0.176166	-0.42757	-0.397233	0.409058	0.121121	-0.469301	-0.303442	-0.186301	0.29177	0.126238	-0.098182	-0.160519	0.0420719	0.27549	0.900682	0.191517	-0.294525	0.307328	1.06551	0.161846	0.792994
CNDP2	0.129297	0.0217258	0.032973	-0.131209	0.475123	0.25781	0.0770173	0.0997108	-0.078606	0.0181426	0.194752	0.0477234	-0.217721	-0.0440098	0.714091	0.271402	-0.245883	-0.201931	-0.028101	0.0364128	0.102698	-0.18766	-0.364794	-0.402348	-0.280987	0.667644	-0.213077	0.924617	0.145482	0.792293
CNFN																							-0.219221	-0.0715574	-0.499375	1.08587	-0.359533
CNIH4	0.421791	0.290656						0.250013	0.148143	0.313656	0.264176	0.395105											0.0897367	0.115255	-0.122559	-0.0995746	-0.0728891	0.855877
CNKSR1			0.176436	0.0893298	0.29747	-0.0751773	-0.0867633						0.173775	0.0586309	0.513058	0.104174	-0.0959627	0.114779	0.395108	0.0713898	0.155822	0.10077	0.320308	0.0508951	-0.00882084	0.078866	-0.178121	1.00796	0.86597	0.995069
CNN2	-0.221378	0.0114865	0.0999762	0.0676313	0.141363	-0.285445	0.0751686	0.265952	0.0750781	-0.285548	0.18803	0.194189	0.034198	0.137016	0.0439474	-0.168207	-0.191419	-0.293571	0.00429279	-0.116056	0.115625	-0.0747688	-0.26186	-0.0817519	0.0232475	-0.0916147	-0.32917	0.931179	0.645586	0.959179
CNN3	-0.00337544	0.0796279	-0.15256	-0.205698	0.354952	-0.213986	0.0268783	0.0608718	0.0543578	-0.269403	-0.210335	0.536972	0.118557	-0.111775	0.000952354	-0.00726002	-0.32785	-0.318414	0.359013	-0.248797	0.164959	-0.0237673	-0.293658	0.164783	-0.0924498	-0.292074	-0.215732	0.962773	0.569618	0.944745
CNNM4	0.165854	-0.0401377	0.0912149	-0.164637	0.460073	0.105185	0.204285	0.00581487	-0.0620156	-0.044179	0.19661	-0.0762128	-0.264871	-0.163632	0.367882	0.332497	0.389323	-0.575661	-0.00416666	0.0948539	-0.0908694	-0.815312	0.0218303	0.0272694	-0.207642	0.343032	-0.17738	0.914238	0.179476	0.809665
CNOT1	0.0450292	0.0498006	0.0666127	0.0573864	-0.0728145	0.0219505	0.0643041	0.0181362	0.0985316	0.103976	0.0675207	0.0461342	0.0908487	0.0629107	-0.112233	0.0156536	0.200119	0.0568492	0.0559486	0.0349147	0.0305122	0.151905	0.103528	-0.0917652	0.0671413	-0.0956312	0.0406354	1.00458	0.607106	0.951459
CNOT10	-0.146605	-0.0722785	0.0559395	0.379627	0.127422	0.195291	0.0560615	-0.115318	0.0137675	-0.0996781	0.00519824	0.0363934	0.432443	0.139333	0.280937	0.0178124	0.310235	0.127435	0.0527199	0.0761275	0.0698249	0.173439	0.052517	-0.216431	-0.0373248	-0.0453124	-0.0435186	0.991987	0.685011	0.96813
CNOT11	0.127879	0.0737827	0.143618	0.222612	-0.100017	0.0135099	0.0907313	0.0305945	0.146431	0.115123	0.0287903	-0.0259669	0.449734	0.165076	0.347837	-0.325642	0.0993656	0.018016	-0.063963	0.0699517	-0.0398389	0.125059	0.116921	-0.0181154	0.143813	0.102632	0.103344	1.00714	0.935426	1
CNOT2	-0.0752567	-0.068919	0.0858953	0.0571648	-0.106994	-0.0153905	0.0793964	-0.245586	-0.1638	0.0410733	0.0764218	-0.043621	0.0843789	-0.0147101	-0.251379	-0.0767857	0.0698845	0.0407889	-0.0563658	0.00840945	-0.0768931	0.155741	0.166852	-0.0551154	0.220701	-0.0721015	0.156583	1.00852	0.892562	0.995069
CNOT3	-0.0927164	-0.0731451	0.0881765	0.0919121	-0.114155	0.0259645	0.0914638	-0.121059	0.0631462	-0.0796025	-0.0280208	0.0180554	0.152286	-0.0300821	-0.204823	-0.106222	0.0598481	0.163344	0.106813	0.0238673	0.0181133	0.199668	0.0750505	-0.00883908	0.0795029	-0.0171207	0.112147	0.996558	0.80786	0.98489
CNOT4	0.102525	0.171009	-0.0502496	0.0598279	-0.0264744	0.0604303	-0.123565	0.251572	0.162441	0.113032	-0.0471027	0.0621021	0.1501	0.0327636	-0.00914854	0.14097	0.115425	0.216887	0.00242937	-0.0418306	0.0156264	0.223872	0.156536	-0.0435306	0.133517	0.141972	0.198042	1.04583	0.116426	0.766658
CNOT6	0.754009	0.916834	0.15653	0.138204	-0.138631	0.116409	0.200224	0.549526	0.798932	0.662577	-0.172715	0.43118	0.40421	0.149098	-0.441734	0.0920547	0.171661	-0.141386	-0.0823739	0.0957013	0.00100607	-0.0939609						0.958713	0.332196	0.887131
CNOT7	-0.164163	0.0447704	-0.00154678	-0.10511	-0.0693108	0.066926	-0.0233043	-0.0900813	-0.0746596	-0.0568908	0.155777	0.267987	0.0702793	-0.0804392	-0.210553	-0.17575	0.121647	-0.0187255	0.0670466	0.0779087	0.115744	0.0601913	0.303291	-0.0283328	0.127168	0.0685996	0.0956866	1.0652	0.116426	0.766658
CNOT8						0.469258	0.105585											0.779425	0.132759	0.0284254	0.37547	0.149699						0.908953
CNP	0.124465	0.0286182	0.060552	-0.157345	0.867114	0.203716	0.126546	-0.171999	-0.408828	0.314133	0.162916	-0.070938	-0.419613	0.121939	0.567166	0.548306	0.0249169	-0.310938	0.0983826	-0.113515	-0.0763063	-0.385819	-0.529587	-0.434162	-0.508343	0.293279	-0.102328	0.862274	0.103641	0.766658
CNPY2	-0.00503735	-0.205668	0.0972386	-0.189491	0.476437	0.33953	0.134179	0.116961	0.204804	0.135358	0.118434	-0.0148717	-0.197062	-0.0690461	0.457338	0.62928	-0.121606	-0.0241378	0.157918	0.1228	-0.0223603	-0.205035	-0.3953	-0.249711	-0.272369	-0.0357536	0.041613	0.922836	0.498001	0.92102
CNPY3	0.091802	-0.111977	-0.0338485	-0.191923	0.471093	0.286601	0.127561	-0.29836	0.0333331	0.147192	0.226573	0.335597	-0.41416	0.133874	0.414593	0.318605	0.078626	-0.0549973	0.075568	0.0876319	0.0828217	-0.231415	-0.190186	-0.0856396	-0.299204	0.152471	0.061306	0.989859	0.645586	0.959179
CNPY4	0.294506	0.087789	-0.00997034	-0.0221514	0.204774	-0.0397409	-0.126466	0.115744	0.11066	0.0035373	-0.0993566	-0.00237464	0.0197451	-0.000349718	0.123779	0.248242	-0.00230036	0.150389	0.281458	-0.0509715	0.241338	-0.162852	0.471386	0.339202	0.0385947	-0.021563	0.00532485	1.0275	0.431256	0.908655
CNTN1																							0.544844	0.909723	0.590798	-0.211766	-0.268891
CNTRL	0.27884	-0.85277	0.00505015	-1.24459	1.47092	1.17402	0.902238	-1.98768	-2.09131	0.424597	0.151709	0.140591	-4.43004	0.247723	0.992235	1.45088	-0.125205	-1.7376	0.883778	-0.102758	-0.144214	-5.0711	-3.17064	-2.67251	-3.95667	1.07684	-0.00772836	0.761639	0.116426	0.766658
COA1
COA3	-0.272004	-0.34893	-0.143427	-0.108168	-0.103506	-0.104649	-0.106322	-0.237628	0.0314317	-0.0984567	0.0506395	-0.0844303	-0.0272067	0.0183718	-0.112734	0.265445	0.0725409	0.0221678	-0.273363	-0.23309	-0.0134228	-0.00860481	0.153011	0.0292614	-0.0549888	-0.153317	0.324702	1.06966	0.0112248	0.632979
COA4	-0.487063	-0.156884				-0.0557793	0.00168989	-0.117075	0.425114	-0.434115	-0.205956	-0.298199						0.232551	-0.155984	-0.0304339	-0.126617	0.384754	0.273008	0.615295	0.622587	-0.626069	0.289553	1.05402	0.357069	0.896039
COA6	-0.0230767	0.0451862	-0.156761	-0.151308	0.225104	0.375747	0.367414	-0.239158	0.162372	-0.0455158	-0.244329	0.00332819	0.00678701	-0.125572	-0.193984	0.350547	0.229516	0.31771	0.0233847	0.113864	-0.145099	0.21012	0.060956	0.0467167	0.0443505	-0.0478985	0.0105101	0.980617	0.533239	0.935165
COA7	-0.355052	0.0131746	-0.0972749	0.212261	-0.0660917	-0.0746343	0.0762134	0.271022	0.480281	-0.148784	-0.529021	-0.350473	0.172344	-0.0570401	-0.330498	0.132072	-0.114578	0.166644	0.0712124	-0.137274	0.0470578	0.0787248	0.320192	0.385869	0.199296	-0.0766292	0.159231	1.10272	0.431256	0.908655
COASY			1.15348	0.237744	-0.155782	0.095314	-0.0848724						0.388789	-0.034704	0.429199	-0.819315	-0.332698	-0.193746	-0.127322	-0.121891	-0.268532	0.0527442	-0.0925505	-0.321537	0.451045	0.18636	-0.0664753	0.877904	0.266125	0.845873
COBLL1	0.159206	0.280233	0.205208	0.176135	-0.227675	0.26928	0.221281	0.143207	0.450758	0.022277	-0.0346733	-0.287763	0.128245	-0.182492	-0.292199	-0.17594	0.290568	0.158538	-0.413396	0.253765	-0.155609	0.186001	-0.0556767	-0.243221	-0.00382511	-0.100009	-0.175452	0.840673	0.0477979	0.687913
COG1	0.226752	0.0614139	0.0328267	0.0610622	0.264682	-0.0809504	0.0524888	0.0221706	-0.0726544	0.0352049	0.143527	0.0190406	-0.183147	-0.0168003	0.161664	0.097791	-0.0900577	-0.0678277	0.100973	-0.0401551	0.102621	-0.0382695	-0.0731028	-0.135855	-0.0486284	0.0762782	-0.0429076	0.940437	0.130365	0.785101
COG2	0.183532	0.0792594	0.0534293	0.0694264	0.22937	-0.0912872	0.118593	0.178714	0.179858	0.150901	0.0366003	-0.114796	-0.045624	-0.0361671	0.0806193	0.10654	-0.0468796	-0.188097	-0.0493259	-0.073901	-0.0125944	-0.017471	-0.0402389	-0.23793	-0.165976	0.119595	-0.0609033	0.921808	0.0812675	0.725327
COG3	0.0551482	-0.0156957	-0.0274409	-0.0498122	0.23141	-0.0213121	0.0511412	0.0567119	-0.0763134	0.0377104	0.136899	-0.015088	-0.0773271	0.00114796	0.204661	0.031718	-0.01289	-0.0577675	0.0502253	-0.029718	0.0452136	0.0265339	0.035683	0.0215993	-0.0592934	0.0764884	-0.0620225	1.02794	0.80786	0.98489
COG4	-0.0257274	-0.0169678	0.107794	0.00014695	0.269543	-0.307496	0.0387063	0.125556	0.123541	0.00537551	0.0436949	-0.170834	-0.0578836	0.0100653	0.152569	0.126443	-0.0813599	-0.0315303	0.00503389	-0.021809	-0.0644795	0.0856994	-0.0681118	-0.141054	-0.0664874	0.0980409	0.052792	1.00351	0.850014	0.992777
COG5	0.0637765	0.03661	0.14525	0.139339	0.318338	-0.0580066	0.0419315	-0.0375648	-0.122445	0.107293	0.0929871	0.0525351	0.0545317	0.0960961	0.0502473	-0.0228352	-0.0720301	-0.102235	-0.0281038	-0.0385894	0.0908815	0.00246607	0.128957	-0.0397621	-0.10043	-0.162274	-0.0393882	0.940014	0.0628064	0.7045
COG6	0.0680731	0.123237	0.0784162	0.0299305	0.267024	-0.136516	-0.0209463	0.0545795	-0.00736666	0.0864893	0.129034	-0.121227	-0.0609012	-0.0254449	0.040891	0.0743331	-0.0719242	-0.188197	-0.0450075	-0.184815	0.0339333	0.0120564	-0.22912	-0.327817	-0.252066	0.242302	-0.0279861	0.936409	0.103641	0.766658
COG7	0.0255349	0.0136264	0.0656984	0.0663283	0.250104	-0.0839961	0.071411	-0.011295	-0.312554	-0.0260499	0.0811353	-0.111383	-0.136055	0.0504088	0.10021	-0.123255	-0.163142	-0.314248	-0.00611213	-0.114671	0.218308	-0.155533	0.0863118	0.104053	-0.0344739	-0.0408059	0.033457	0.935649	0.116426	0.766658
COG8	0.0663961	-0.0262583	-0.0575491	0.00716639	0.33335	-0.0847176	-0.0259188	-0.0510674	-0.205524	-0.0468277	0.169231	-0.0169889	-0.20834	-0.0731187	0.0220095	0.220854	-0.0854983	-0.139026	-2.68801e-05	-0.0611599	0.0519091	-0.0956665	0.109745	-0.141755	0.0942096	0.0332676	0.126477	0.995857	0.569618	0.944745
COIL	-0.0386449	0.0544503	0.242487	0.25403	0.333815	0.0455305	0.0967457	-0.716232	-0.123466	0.14467	-0.109052	0.30482	0.140133	0.304192	0.251372	-0.0528015	0.138807	0.0564704	-0.281682	0.0473335	-0.207494	0.0787191	0.128133	-0.0437653	0.467186	-0.0626843	-0.244157	0.969395	0.2404	0.837281
COL12A1	0.157003	-0.0253053	0.0389451	0.0196552	-0.227575	0.154778	0.0819843	0.123778	-0.345775	0.142879	0.365959	-0.384355	-0.171741	0.358654	-0.0570013	-0.0888705	0.494447	0.0430771	-0.283331	0.18331	0.175925	-0.120166	0.0592094	0.0130655	-0.269557	-0.0544544	-0.0780792	0.959504	0.645586	0.959179
COL16A1			0.370779	0.0300498	0.0365012	0.310858	0.550327						-0.116891	-0.208681	0.0176965	0.181908	0.740433	0.360973	-0.205183	0.223568	0.113965	-0.47546	-0.114242	-0.488979	-0.511464	0.043019	-0.337218	0.744787	0.0655315	0.725327
COL17A1	0.0592516	-0.119743	0.252923	-0.202591	-1.11961	0.192228	0.153417	-0.343356	-0.144723	0.177653	0.537537	0.0481811	-0.0805525	0.227691	-0.363439	0.0444431	0.282479	0.25303	-0.313684	0.238666	0.0757857	0.0358373	0.271675	-0.0885154	-0.12038	-0.0963344	0.525532	0.991071	0.569618	0.944745
COL1A1	0.149907	-0.207653	-0.366021	-0.427357	-0.913679	-0.5748	-0.685491	0.613458	-0.50908	-0.811217	-0.983512	0.128521	0.226995	-0.178814	-0.751871	-0.776733	-1.03201	-0.110476	1.94662	-0.615555	0.21076	-0.255834	-0.348136	1.51997	0.398173	-0.514438	0.067616	1.15671	0.369771	0.896039
COL1A2	0.794918	-0.475786				-0.448791	-0.61486	0.937141	-0.373298	-0.592605	-1.26189	0.995758						0.000726669	1.08764	-0.323528	0.269445	0.0150157	0.0877029	1.54161	0.598625	-0.592108	0.212251	1.46408	0.262126	0.845865
COL4A1	-0.179326	-0.206571	0.0879865	0.172327	0.458499			0.0709705	-0.0944854	-0.335138	-0.469614	0.150077	0.134424	0.0611146	0.315904	0.223598	0.0521769						-0.0457627	-0.111594	0.395427	-0.912602	-0.260921	0.975484	0.553148	0.944745
COL4A2	-0.198601	0.00873191						0.350351	-0.245145	-0.179488	0.0464216	-0.0256332											0.322066	0.13935	-0.0597682	-0.262055	0.14771	1.07574
COL4A3BP	0.0398222	0.211281	-0.01331	0.222375	0.0566542	0.126804	-0.0493061	0.0564017	-0.0411134	0.201974	0.159757	-0.234061	0.116439	0.126863	0.0522981	-0.0908928	0.147387	-0.125909	-0.197025	-0.0556415	-0.047409	0.0427693	-0.0937236	-0.251791	-0.0394865	0.30722	-0.0650119	0.935005	0.145482	0.792293
COL5A2			0.162677	-0.213792	1.28046	0.520654	0.190415						-0.553963	-0.823812	0.730408	0.54769	-0.694586	0.333175	0.767363	-0.0546809	0.417662	-0.67605	-0.229477	1.04671	0.232282	0.200195	-0.71416	1.0068	0.497291	0.92102
COL6A1	-0.16182	-0.175174	-0.324974	-0.340335	-0.508142	-0.800098	-0.981088	0.211825	0.0409421	-0.105464	0.112192	0.675813	-0.0207085	0.604329	-0.0751416	-0.430042	-0.454948	-0.24407	1.16371	-0.57762	0.067207	-0.568347	0.0507781	1.55932	0.891657	-0.768315	-0.237413	1.27496	0.0160332	0.654304
COL6A2	-1.81005	-1.89013				-0.944247	-0.987432	-0.541218	-1.89568	-2.17097	-3.54134	3.19384						-0.195604	1.22566	-0.73142	-0.147918	-0.812636	-0.053279	1.49382	0.830684	-0.909108	-0.242545	2.22869	0.0799794	0.725327
COL6A3	-0.86311	-0.560549	-0.795422	-0.996476	-0.919662	-1.48932	-1.58747	0.205621	0.169762	-0.383439	-0.0661277	1.7107	-0.798831	1.304	-0.777049	-1.34948	-0.906385	-0.389892	1.44797	-1.21672	-0.673266	-1.03047	-0.0641825	1.84061	1.04322	-0.845746	0.185798	1.61875	0.009315	0.632979
COL7A1	0.185944	0.244476	0.363187	0.169371	-0.123055	0.101168	0.223137	-0.118277	-0.139381	0.123702	0.185508	0.293773	0.0684819	0.170746	-0.0405608	-0.0245985	0.229086	0.0268547	-0.155604	0.0390213	-0.0238511	-0.0715088	-0.130478	0.0831124	-0.160336	-0.116952	-0.168382	0.864436	0.0224249	0.671989
COLGALT1	0.0554867	-0.156836	0.0995545	-0.192568	-0.0387024	0.0737593	0.0117439	-0.050507	-0.18265	-0.00730324	0.0783291	0.166826	-0.249597	0.0136652	0.0971194	0.245144	0.179166	-0.0231595	-0.144483	0.104561	0.112137	-0.241016	0.0315504	-0.200212	-0.184481	0.0497051	0.0774804	1.00756	0.725253	0.975443
COMMD1	-0.0235477	0.0770305	0.093663	0.0261361	0.156647	0.175036	0.0137895	0.213098	-0.0462709	-0.0581788	0.10398	-0.025973	0.0190322	0.133612	0.19577	0.00679396	0.00526524	-0.0574155	0.161109	0.0176288	0.0690752	0.0690545	-0.470233	0.154901	0.320738	-0.238265	-0.424683	0.960129	0.399845	0.896039
COMMD10	0.0801234	0.0815195	-0.090037	0.00622942	0.162936	0.011384	-0.0978258	0.259942	-0.0701947	0.0522859	0.0835521	0.0365057	-0.0226043	0.0230595	0.11529	-0.0316938	-0.0643046	0.0300381	0.00987672	0.00263476	0.0231131	0.0386129	-0.000154095	0.139084	-0.0607865	0.137289	-0.0310636	1.00814	0.850014	0.992777
COMMD2	0.0528777	0.210279	0.129598	0.0442078	0.0204859	-0.0517791	-0.19832	0.2921	0.130141	-0.156761	-0.143148	-0.0918434	0.0706449	0.138788	0.167598	-0.163579	-0.109287	0.191398	-0.00426986	0.0392641	0.0768188	-0.0186771	-0.139086	0.0220337	0.259284	0.0335995	0.00315439	0.988703	0.978449	1
COMMD3			-0.414133	0.113069	-0.143355								-0.162333	-0.188413	0.0154687	-0.230531	-0.108213						-0.107997	-0.463144	-0.198618	-0.0615633	-0.41623	0.978051	0.692308	0.974446
COMMD3-BMI1	-0.279179	0.108736	0.105017	0.0720687	0.146209	-0.0924055	0.0502827	0.163904	0.0506429	-0.00726979	0.0954761	0.0660562	0.0770112	0.133004	0.0821547	-0.0983315	-0.0160529	-0.0804352	-0.0579225	-0.0310026	-0.179763	0.145436	-0.0835302	-0.203029	-0.205344	-0.0430774	-0.323005	0.935885	0.431256	0.908655
COMMD4	-0.042973	0.0655606	0.0880157	0.0144759	0.108075	0.0169314	-0.128246	-0.22806	-0.338537	-0.197521	-0.0558467	0.0387544	0.107767	0.0887204	0.0111925	0.132175	0.131506	-0.0275467	-0.0777688	-0.00280564	0.112636	0.0848925	-0.0216133	-0.157658	0.0865328	0.0834513	-0.00635243	0.99121	0.766249	0.98489
COMMD5	0.226843	0.0903297	-0.0835712	0.367378	0.0743232	-0.0374249	-0.186529	0.33272	-0.271764	0.0301679	0.179357	-0.0185191	0.364265	0.0671081	0.201709	-0.132556	0.100976	-0.0489541	0.0234352	-0.102748	0.0100531	0.0733642	0.0446515	0.00969926	-0.295947	0.0893252	-0.169112	0.967597	0.607106	0.951459
COMMD6	-0.295453	-0.149259	0.0659169	0.0755682	0.13964	-0.0666206	-0.106603	0.101232	0.0133684	-0.231497	-0.0639745	0.0554666	0.155097	0.049858	0.0492744	0.0338007	0.117213	-0.144919	-0.22575	-0.037547	-0.198968	0.0860329	-0.046028	-0.122164	0.0842353	0.154492	-0.136529	1.06452	0.645586	0.959179
COMMD7	0.262711	0.147453	0.188619	-0.028997	0.108545			0.240145	-0.0552216	0.150102	0.00860069	-0.0197542	-0.0925178	0.332365	1.16574	-0.296337	-0.179956						-0.0326747	-0.343292	-0.417426	0.358036	-0.544611	0.882625	0.266125	0.845873
COMMD8	-0.161272	-0.0645581	-0.0896339	-0.0769753	0.0831064	0.0532839	-0.0556432	-0.207597	-0.21713	0.0275586	0.268991	0.0854456	-0.0177114	-0.0590411	-0.0573634	0.13239	0.123349	-0.0895812	-0.0913337	0.00417758	-0.00843347	0.0258149	-0.179472	-0.333789	-0.0428741	0.142557	-0.210889	1.02404	0.766249	0.98489
COMMD9	-0.00343678	-0.181074	0.0257173	0.0634942	0.0707086	-0.0676548	-0.0989082	0.167688	-0.252423	-0.0536175	0.189683	-0.102728	0.0945328	0.0427695	0.0443601	0.00274526	-0.0827282	-0.0103471	0.0803227	0.0267666	-0.0847541	0.118293	-0.0163815	-0.0728683	0.0318353	0.257405	-0.098334	1.01269	0.464	0.91955
COMT	0.142529	-0.0295944	-0.0550731	0.117698	0.358842	0.139081	0.121242	0.203735	0.195657	0.202863	0.11033	0.00704318	-0.234335	0.0331969	0.294186	0.128195	0.0450795	-0.0351881	-0.0657105	-0.159638	-0.12161	-0.199031	-0.421975	-0.24007	-0.328238	0.0184161	-0.259418	0.910471	0.0919316	0.759323
COMTD1	0.0254722	0.154289	0.284018	0.242119	0.497122	0.147903	0.0979158	0.221075	0.0562537	-0.0465411	-0.186952	0.108818	0.276233	0.219816	0.627648	0.0641597	-0.0610327	0.237926	-0.168522	0.0898308	-0.0839934	0.0687834	-0.0431795	0.0903264	-0.0717766	0.00601656	0.0509981	0.936868	0.0357871	0.674733
COPA	0.0572207	0.0344014	0.112823	0.0479442	-0.0292473	0.0452788	0.0233711	0.0696981	0.0640802	0.0413777	-0.026812	-0.0607864	0.0152565	0.00829465	-0.0826967	0.0230789	-0.0257787	-0.0783529	0.00438015	0.00206234	0.0883057	0.0233924	-0.0715255	-0.127951	-0.0361382	0.0300157	-0.0252409	0.971269	0.0414423	0.680469
COPB1	0.0581536	0.0542404	0.055206	-0.0162874	0.0904149	0.0612476	0.0669033	-0.0385176	0.0871356	0.0827065	0.0431255	0.0204895	-0.020501	0.0619251	-0.0687151	0.0438595	-0.0408521	-0.0949354	0.0734637	0.031882	0.0505469	0.0269262	-0.0225476	-0.109498	-0.0452479	-0.0546385	-0.122555	0.960489	0.0224249	0.671989
COPB2	-0.0121188	0.0434294	0.125526	0.0150295	0.0440573	0.110926	0.0696415	-0.0721507	0.0270472	0.0568675	-0.0855143	-0.0180222	-0.00489282	0.0373987	0.0237153	0.0672587	-0.0208432	-0.0581681	-0.0330502	-0.0561126	0.124277	0.0645446	-0.0681602	-0.155027	-0.0912902	0.0741635	-0.0479457	0.956946	0.0263302	0.672124
COPE	0.0105376	0.100061	0.161726	0.0463061	-0.198245	0.0535968	0.123011	0.0728475	0.163753	0.0454913	-0.0107845	-0.0780309	0.042333	0.00403546	-0.120624	0.0347805	0.063031	0.0133461	-0.0824961	0.0214591	-0.0236771	0.0301187	-0.0612645	-0.242879	-0.18455	0.0503889	-0.108678	0.969353	0.0919316	0.759323
COPG1	0.0545341	0.080996	0.100587	0.0197401	0.0495234	0.143013	0.065683	0.0578722	0.106964	0.09151	0.0372415	-0.04725	-0.00010235	0.072107	-0.0502144	0.0263761	-0.0413395	-0.050438	0.0903548	0.0596578	0.154542	0.0466068	-0.145161	-0.173673	-0.191907	-0.114894	-0.156544	0.964233	0.0628064	0.7045
COPG2	0.230136	0.189907	0.186523	0.228221	-0.0164325	-0.189566	0.0505477	0.190407	0.198862	-0.0457442	-0.0983835	-0.000336039	0.209861	-0.352098	0.0437953	0.0496183	-0.0533285	-0.302039	0.0736494	-0.143872	-0.175519	0.0801386	0.0616517	-0.108873	0.0306851	0.0995622	-0.0480331	0.888012	0.130365	0.785101
COPRS
COPS2	0.00712728	-0.00618427	0.0270031	-0.104537	0.0803248	0.0629859	-0.00978065	-0.0297338	0.102201	0.0526709	-0.0106328	-0.0295251	-0.0132512	-0.120648	0.101267	0.0147919	-0.104559	0.00776218	0.121219	-0.0741532	0.105699	-0.0268667	0.147871	0.069149	0.311103	0.0403239	0.143214	1.01426	0.645586	0.959179
COPS3	0.0740353	0.0428425	0.071578	-0.0312289	0.110683	0.0433073	0.0377119	-0.0438047	0.125261	0.0798753	0.119817	0.188487	0.0419564	-0.0470349	-0.0140364	0.045108	-0.00795359	-0.0390785	0.078641	-0.0175492	-0.0444615	0.0108538	-0.0299021	-0.0441595	-0.0719955	0.113428	-0.00885293	0.964792	0.341094	0.887131
COPS4	0.0721459	0.104549	0.0610278	-0.0895243	0.144149	0.138784	0.0878958	0.030886	0.121233	0.150104	0.0501814	-0.0164692	-0.000508074	-0.047868	0.149235	-0.00580847	-0.0747342	0.0253933	0.114158	-0.0544235	0.256125	0.0353463	0.175959	0.258519	-0.166903	-0.0819988	-0.028136	0.959426	0.498001	0.92102
COPS5	0.0322393	-0.0428181	-0.0815285	-0.116474	-0.0104482	0.00131788	-0.0431545	0.0756517	-0.0564569	-0.00814823	-0.0957503	-0.102304	-0.0171904	-0.154499	-0.0919943	0.062569	0.0299875	-0.104826	-0.0150898	-0.0350529	0.0229194	0.0212337	-0.0812366	-0.172332	-0.00990062	0.0349344	-0.0281909	1.01405	0.892562	0.995069
COPS6	-0.0444375	-0.0365444	0.115818	0.0135935	0.15206	0.115325	0.0775119	-0.0355034	0.126969	0.00109213	0.0500894	0.0124405	0.0725367	-0.0344741	0.225539	0.00890468	-0.0694781	0.0716697	0.0459985	-0.108804	0.150554	-0.00750397	0.0269869	-0.0883437	-0.0765524	0.0379678	-0.0437704	0.954727	0.287929	0.853741
COPS7A	0.0251912	0.0481912	-0.0313274	-0.0950249	-0.204796	-0.0556857	-0.147573	0.241905	0.16079	-0.00440178	-0.032499	0.0266521	0.0347659	-0.143234	-0.238197	0.000788195	-0.0837241	0.037044	-0.0425855	-0.0565936	-0.0349228	0.0167471	-0.0209808	0.221877	0.0368023	0.0462581	-0.0475654	1.03805	0.179476	0.809665
COPS7B	-0.0169064	-0.0822757	0.0678169	0.0838994	0.311586	0.0360832	0.0922083	-0.00737557	0.0248519	0.0960224	0.017098	-0.147878	-0.0218944	-0.0674542	0.25822	0.0797718	0.092029	-0.0229367	-0.0063387	0.0309759	-0.0199898	-0.17051	0.0190424	-0.444771	-0.227069	0.237849	-0.122717	0.949557	0.145482	0.792293
COPS8	-0.0933784	-0.0217371	0.132111	0.0258838	0.152974	0.0591411	0.0864648	0.0292123	0.00674004	-0.156848	0.0265388	-0.0445209	0.0729926	-0.0330806	0.106202	0.150537	0.0827003	-0.0842383	-0.208757	-0.00676642	-0.109375	0.0282312	0.00368314	-0.111229	-0.0186097	0.133467	-0.0187678	0.95881	0.218722	0.834914
COPZ1	0.18676	0.207643	0.286497	0.155199	0.076121	0.196289	0.116268	0.239468	0.263776	0.258449	-0.154972	-0.0123922	0.0911213	0.0282851	0.0975226	-0.142895	-0.0830441	0.128441	0.0232696	-0.049229	0.178102	0.0709547	0.0420289	0.0187509	-0.17529	-0.0270297	-0.131774	0.894415	0.0112248	0.632979
COPZ2	0.188435	0.23057	0.0792896	-0.0884306	-0.430605	-0.169884	-0.0448762	0.21763	-0.0512205	0.090349	0.331201	0.041983	-0.168936	-0.19296	-0.681202	-0.274124	-0.745037	-0.159072	0.515029	-0.0349516	0.412581	-0.277515						0.995612	0.890656	0.995069
COQ3			0.0936677	-0.00964688	0.0625599	0.24015	0.355158						-0.0171846	-0.119363	0.325349	0.125317	0.110505	0.0992413	-0.265938	0.272183	-0.00834954	0.0834681	-0.285193	-0.40179	-0.207627	-0.30364	0.274691	0.931729	0.266125	0.845873
COQ5			0.17132	-0.236742	0.253422								-0.110277	0.0317889	0.570611	0.193512	0.0187692											0.907814	1	1
COQ6
COQ7			0.280789	-0.0985864	0.558493								0.0812661	-0.0257775	0.52803	0.421914	0.152865						0.0730092	0.271279	-0.0419155	-0.48244	-0.159037	0.86835	0.468531	0.92102
COQ9	-0.134351	-0.0770822	0.0542531	-0.078539	0.122867	0.221395	0.0101539	0.0333441	0.101788	0.0824314	-0.0264005	-0.0658038	0.0309313	-0.0222514	0.066973	-0.0621547	-0.0343396	0.0273003	0.0219147	0.0576429	0.0817636	-0.0882956	0.0766794	0.120581	-0.25127	-0.0848262	0.0965927	1.01323	0.892562	0.995069
CORO1A	-0.421798	-0.569485	0.134107	-0.425159	-0.284766	-0.588538	0.0379252	0.203721	-0.63537	0.64357	0.737972	0.1764	-0.377687	0.509851	0.191738	-0.307812	0.240436	-0.383319	0.328338	0.240551	-0.143468	0.0214653	0.269931	-0.153508	-0.0833996	-0.255585	-0.104148	1.43468	0.0190129	0.670542
CORO1B	-0.0599731	0.23813	-0.0595762	0.1679	0.0577243	-0.0326793	-0.227944	0.152252	0.147675	-0.142143	-0.00225366	-0.181616	0.18757	0.0171428	0.128762	-0.0756725	-0.183163	-0.214761	0.0245917	-0.193707	-0.0699511	0.0761314	-0.129614	-0.0121305	0.0217092	-0.0347838	-0.074733	1.00641	0.533239	0.935165
CORO1C	-0.198303	-0.154064	-0.0873786	0.0586876	-0.0615836	-0.0202343	0.0132749	-0.0408571	-0.0644668	0.0735647	0.0077733	0.0219521	0.105647	-0.044192	0.0801993	-0.137011	0.120028	0.00861061	-0.173242	-0.0295889	0.0063217	0.0936392	0.091725	-0.159163	-0.121169	0.224147	-0.049381	1.04872	0.179476	0.809665
CORO2A	-0.0854364	0.047959	0.188443	-0.130684	0.259784	0.491568	0.325528	-0.0684104	-0.0142272	-0.029853	0.18078	0.0802085	0.0129185	0.10042	0.196067	-0.060943	0.0810484	-0.14873	0.00694383	0.00163795	0.0268502	0.00982514	-0.22431	-0.203507	-0.210165	-0.0748587	-0.13189	0.873732	0.0628064	0.7045
CORO7	0.0332425	-0.0762329	-0.0473741	-0.07813	0.129836	0.124514	0.0820842	0.0792449	-0.16121	0.113478	0.0758475	0.0383605	-0.0280956	0.0542222	0.310745	0.0552288	-0.0597163	0.00159747	-0.0287421	-0.0233253	0.135127	-0.0311172	0.0364561	0.0698682	-0.181665	0.0828193	-0.124851	1.00289	0.978449	1
COTL1	-0.200734	-0.179581	-0.28866	-0.224554	-0.0451893	0.344199	0.0663966	0.210742	0.498195	0.173781	0.113055	-0.158193	-0.256303	-0.426302	0.416051	-0.0282788	-0.174404	-0.230741	0.0467181	-0.0326374	0.243922	-0.0453466	-0.0947411	-0.39458	-0.381477	0.0783471	0.0779406	1.1089	0.498001	0.92102
COX11
COX15	-0.196354	-0.248885	-0.156149	-0.435356	0.327007			-0.371215	-0.187181	0.0377776	-0.221353	-0.0226714	-0.183479	-0.305167	0.184624	0.0748472	0.396565						0.253046	0.15146	-0.389509	-3.47123e-05	0.168622	1.14577	0.394866	0.896039
COX17	-0.657719	-0.0958794	-0.44045	-0.279668	-0.0781579	-0.294955	-0.141662	-0.148932	0.20279	-0.175463	0.284238	0.137078	-0.1062	-0.0450365	-0.273067	0.404448	-0.0553127	-0.253394	-0.323711	-0.0629869	-0.0126631	0.123782	0.0180352	0.238474	0.493751	-0.10269	0.133883	1.18988	0.00512595	0.632979
COX19	-0.288644	0.0760559				-0.0934508	-0.0374099	0.260011	0.159567	-0.0157852	0.0393039	-0.154671						-0.312874	-0.338817	-0.129591	-0.227642	-0.0289878						0.99044	1	1
COX20			0.204782	0.240151	0.182304	0.0627979	-0.0104867						0.0511201	0.208936	0.347158	0.15243	-0.095519	0.0511124	0.157973	0.0836435	-0.0638733	-0.0899163	0.0706737	0.135266	0.107874	0.200336	-0.0308785	0.9339	0.348555	0.896039
COX4I1	0.0174913	-0.14112	-0.0751557	0.0681305	-0.412926	-0.0306443	-0.0974336	-0.413078	-0.183205	0.15271	0.0207619	-0.0204603	0.0284117	-0.000922446	-0.0842496	0.0675868	-0.0759462	0.0744416	-0.317777	-0.194578	-0.0860171	-0.0582033	-0.0176964	0.239065	0.0303685	-0.103421	0.0836637	1.03964	0.431256	0.908655
COX5A	-0.113123	0.089711	-0.0271173	-0.11004	-0.292198	0.0866265	-0.092109	-0.113578	0.134344	-0.0294452	-0.179516	-0.0743664	-0.0218221	-0.040934	-0.0958891	0.0637372	-0.18748	0.0998697	-0.0937488	-0.105588	0.064647	-0.0430715	0.0810545	0.207541	-0.0915961	-0.183328	0.071789	1.03534	0.645586	0.959179
COX5B	0.0942498	0.0373231	0.198078	0.211671	-0.566458	0.00331903	-0.10132	-0.0545966	0.212123	-0.0844745	-0.108038	-0.0698107	0.227385	0.11777	-0.162544	-0.121104	-0.0155144	0.179535	-0.211008	-0.0329998	-0.266675	0.120866	-0.198707	0.0508069	0.0346644	-0.145244	-0.0476688	0.940529	0.431256	0.908655
COX6A1	-0.213174	-0.0532034	-0.24483	-0.0713264	-0.59245	-0.112535	-0.445101	0.191788	0.211349	0.0923027	-0.134113	0.0847924	-0.43314	-0.12694	-0.294946	-0.500659	-0.127791	-0.379116	-0.123702	-0.0793202	-0.18174	-0.428968	-0.136582	0.306916	0.199545	-0.0160531	0.0292297	1.06279	0.198432	0.814611
COX6B1	-0.109892	0.204977	0.211624	0.111514	-0.592112	-0.0182001	-0.307097	0.136287	0.309065	-0.169792	-0.286384	-0.374276	0.172193	-0.0206246	-0.276546	-0.0479092	-0.0992102	-0.0098678	-0.22795	-0.224541	0.0464536	-0.00115152	-0.186106	0.25415	0.167352	-0.130551	0.0958516	0.988925	0.978449	1
COX6C	-0.163272	0.256983	0.0670641	0.215087	-0.574594	-0.0590158	-0.120502	0.301971	0.322942	0.0457803	-0.0510381	-0.255732	0.132216	0.097744	-0.119954	-0.0463194	-0.0208406	0.255823	-0.397299	-0.122844	-0.304798	0.0862114	-0.0455576	0.367729	0.318861	-0.196051	-0.0131744	1.02955	0.533239	0.935165
COX7A2	0.203026	0.535648	0.323332	0.381598	-0.557693	0.260887	-0.24543	0.148042	0.393794	0.156616	0.117438	0.0105418	0.487578	0.10103	0.0245018	0.196855	0.0722589	0.271435	-1.13998	-0.170106	-0.452576	0.0908798	-0.261979	0.168503	0.128047	-0.185146	-0.0565513	0.89197	0.198432	0.814611
COX7A2L	-0.172871	0.0232615	0.102888	0.0490475	-0.293714	-0.288713	-0.212783	-0.169099	-0.0409177	-0.333552	-0.074202	-0.189169	0.226552	0.128972	0.177641	-0.0933811	-0.229689	0.00404603	-0.224482	-0.249213	-0.302792	0.010184	0.100967	0.445857	0.50181	-0.0575879	0.294691	1.08946	0.431256	0.908655
COX7C	-0.0789815	0.0737087	-0.0223154	0.152988	-0.812005			-0.0491845	0.239946	-0.0512616	0.108557	0.138047	0.118394	-0.0228477	-0.403974	-0.0172117	-0.0440973						-0.0395239	0.464271	0.412948	-0.243207	0.259297	1.00354	0.44453	0.91955
CPA4	0.0156292	-0.116222	0.214035	0.191985	-0.884723	0.227112	0.101648	0.539141	0.59376	-0.326704	-0.292934	-0.0812732	0.206882	-0.583353	-0.470257	-0.552877	-0.173292	0.26466	0.233032	0.463719	0.316809	-0.240013	0.469286	0.354888	-0.381674	0.69736	0.352227	1.08546	0.431256	0.908655
CPD	-0.243527	-0.0392228	0.199896	-0.0611523	-0.0940816	-0.150351	-0.103871	0.0790254	0.490365	-0.139993	0.0866333	0.00709923	0.0989765	0.100403	-0.141806	-0.115285	-0.105465	0.0568034	-0.181115	0.0363044	0.145607	0.294434	0.0787873	0.148585	0.208564	-0.330481	0.0605488	1.12019	0.161846	0.792994
CPEB2						-0.0984953	-0.211727											0.136729	0.00399778	0.125735	-0.173487	0.270068						1.21491
CPEB4	0.256198	0.155796						0.216741	-0.141688	-0.0804137	0.0479114	-0.196468											-0.0371856	0.0874958	0.198624	0.229914	-0.00970681	0.878495
CPNE1	0.0373059	-0.00239087	0.108318	-0.0673046	0.0782188	-0.00195953	0.041746	0.0216463	-0.0763276	-0.0107316	-0.0199795	0.0347007	0.0168906	0.0638325	0.0489265	0.0998377	-0.0578937	-0.0494695	0.0815079	0.0647589	0.124982	-0.115264	-0.059194	-0.475237	-0.0920598	-0.437936	-0.128113	0.964156	0.2404	0.837281
CPNE2	0.487996	0.39583	0.128912	-0.356058	-0.0627009	-0.129906	0.0162294	0.170062	0.122458	0.120363	0.176567	0.119778	-0.509791	0.558636	1.21887	-0.466846	-0.0649153	0.112736	0.399878	0.130056	0.280618	-0.158714	-0.137062	-0.43458	-0.683275	0.0140741	-0.0421881	1.07179	0.850014	0.992777
CPNE3	0.117596	0.0822525	0.100435	0.107603	-0.301297	0.0170247	-0.168975	0.130508	0.124105	0.00537697	-0.00736198	-0.275745	0.155217	-0.0197511	-0.393141	-0.122624	0.157796	0.0642765	-0.312615	0.0261202	-0.109846	0.101443	0.0844334	0.00026336	0.0095124	-0.00490385	-0.0736167	0.94643	0.685011	0.96813
CPNE8			-0.0792836	0.394681	-0.126468	-0.135347	-0.308483						0.414658	-0.0157129	0.320749	-0.190711	0.161478	0.0478226	-0.286553	-0.170042	-0.42011	0.00327262	0.273322	0.0957707	-0.120725	0.0611314	0.135502	1.12841	0.44453	0.91955
CPOX	0.090322	-0.0544862	0.0640905	0.0386997	0.247035	0.017083	0.147128	0.0620337	-0.0339239	0.135994	0.199045	-0.047222	-0.117714	0.00138073	0.280464	0.167719	0.106882	0.0628851	-0.0473981	-0.0842394	0.00610476	-0.123421	-0.111614	-0.173582	-0.256415	0.0985259	-0.221295	0.94582	0.179476	0.809665
CPPED1	-0.0438061	-0.504682	-0.51565	-0.349408	0.0964149	-0.910941	0.0418945	-0.0717617	-0.577266	-0.694182	0.021433	0.175522	-0.339783	0.982749	0.381228	0.227866	-0.253695	0.0170959	0.0275087	0.0610515	-0.0893408	0.215623	-0.544111	-0.0695855	-0.445436	0.287483	0.033966	1.29116	0.198432	0.814611
CPSF1	-0.0847056	-0.0220615	0.143981	-0.0055384	0.214859	0.0517593	0.0973879	0.0463566	0.0119869	0.00145929	-0.111422	0.0358141	0.161137	0.056289	0.101206	0.00923225	0.0889109	0.193399	-0.0188709	0.0967138	-0.141984	0.206727	0.103942	-0.403341	0.247216	-0.187764	-0.0224034	0.992629	0.80786	0.98489
CPSF2	-0.138114	0.0725267	-0.0105315	0.0141176	-0.100003	0.0288402	0.0152834	-0.0725373	0.181465	-0.0399994	-0.0856647	0.0922687	0.146084	-0.088896	-0.128098	-0.0432233	0.053781	0.0531295	0.00441446	0.0481798	-0.0753843	0.137614	0.214045	-0.0229215	0.229146	-0.203524	0.118365	1.00848	0.431256	0.908655
CPSF3	-0.142929	-0.0130184	0.0694558	-0.011437	-0.157975	0.0464839	-0.0605505	-0.0506256	0.0430935	-0.0719955	-0.148759	0.0769997	0.224596	-0.0108877	-0.296643	-0.0803622	0.0600032	0.212598	0.0532011	0.0748168	-0.111394	0.0679522	0.12165	-0.0663498	0.0016932	-0.288361	-0.177311	1.00585	0.607106	0.951459
CPSF3L			0.089719	-0.19265	0.15042	-0.13467	0.293703						0.0993928	-0.0928841	-0.213937	0.209574	-0.0300025	0.0270158	0.162194	-0.0384129	0.0415091	0.0061927	-0.0903147	-0.1179	0.193107	-0.265763	-0.163396	0.920365	0.672472	0.96813
CPSF4			-0.0354047	-0.070008	0.0731991	0.131382	-0.0100445						0.131876	-0.0145314	-0.127031	0.0567473	0.0535725	-0.0106973	-0.0960807	0.0133708	-0.0225233	0.0289091	-0.0401189	-0.171391	0.0849273	-0.0830397	-0.109819	0.996895	0.44453	0.91955
CPSF6	-0.131008	0.0910229	0.042168	-0.17425	0.108759	0.151849	0.131897	-0.233938	0.209421	0.0166869	-0.174021	0.0246228	-0.0535441	-0.103529	-0.254209	0.0346201	0.0116573	-0.0283232	0.0772217	-0.0497647	0.0691714	0.0860249	0.21835	-0.0884138	0.0865531	-0.279375	0.0902693	0.948125	0.2404	0.837281
CPSF7	0.0644213	0.0411185	0.104437	-0.0684073	0.0922944	0.15191	0.131141	-0.458054	-0.130814	0.105649	-0.0456159	0.186438	-0.0537468	-0.0495289	-0.258173	0.0623156	0.140258	-0.0298487	-0.0647031	0.0363435	-0.121429	-0.0127248	0.105618	-0.326513	0.100283	-0.124679	0.134462	0.913815	0.130365	0.785101
CPT1A	-0.104079	-0.352812	-0.422292	-0.308232	-0.102005	0.117636	-0.433963	-0.475896	-0.0389487	0.185962	0.139721	0.113256	-0.215386	-0.211604	0.364555	0.649457	0.589426	0.0486435	-0.0427298	0.0462366	0.527047	-0.110593	0.0791361	0.317082	-0.133567	0.342148	0.704653	1.32356	0.0112248	0.632979
CPT2	0.515169	-0.00551741	0.00813428	-0.0719991	0.483611	0.135526	0.0516072	0.0476557	0.0529446	-0.0484302	0.124641	-0.327012	-0.210731	-0.105845	0.587262	-0.109749	-0.293359	-0.0291341	0.0769945	-0.15196	-0.0839629	-0.200845	-0.0496992	-0.0524739	-0.273463	0.626473	0.0683087	0.931292	0.0715719	0.725327
CPTP						-0.122528	-0.0786572											0.185816	0.0500551	-0.0254351	-0.0415025	0.076616	-0.0202574	-0.130306	-0.190255	0.144067	-0.310236	1.05537
CRABP1	-0.0229074	-0.564276				-0.420749	-0.388715	-0.298334	-0.154393	0.120856	-0.959289	0.411						0.439134	1.24414	-0.279041	0.883415	-0.206685	0.232067	1.37308	-0.0914409	-0.719304	0.0950983	1.41405	0.100103	0.766658
CRABP2	0.360846	0.460061	0.528241	0.722895	-1.12076	0.138577	-0.493211	0.99337	0.151823	0.229189	-0.408842	-0.770085	0.334179	0.173144	-1.07525	-1.09051	0.0611562	-0.158717	-0.907346	0.193889	-0.465762	0.0702566	-0.290383	-0.328597	-0.140641	0.104007	-0.736081	0.701967	0.179476	0.809665
CRADD			0.14714	-0.0705465	-0.19788								0.214915	-0.0179067	-0.0599565	-0.236123	-0.140397											1.00737	1	1
CRAT			-0.221685	-0.343498	0.586049								-0.117151	-0.288903	-0.387941	1.08686	-0.80743						-0.661468	0.461611	-0.189764	-0.391876	-0.510605	0.922271	0.468531	0.92102
CRBN	-0.0208154	-0.632435						-0.355101	-0.408112	-0.190282	-0.0835031	-0.0478283											-0.251144	-0.129694	-0.0248222	0.204266	0.0664847	1.16476
CRCT1	-0.716292	-0.366621	-0.780655	0.774973	-3.26699	-1.74253	-2.07924	0.785647	-0.786449	0.196943	-0.748695	-2.24685	1.18627	0.0275936	-0.740639	-3.19709	0.495204	0.783227	-1.40082	-0.870228	-1.86876	0.722305	-0.156523	1.72135	-0.434331	1.20419	-0.0495087	1.59952	0.145482	0.792293
CREB1	-0.136368	0.0287031	-0.0552446	-0.0375351	-0.00751676	0.0585995	0.0919989	-0.240141	-0.0165873	-0.0505918	0.0501022	0.207248	0.00245682	-0.0879697	-0.25136	0.137843	0.144776	0.0453743	-0.0272352	-0.0956153	-0.0403689	-0.0176159	0.150101	-0.132675	0.0905321	-0.249842	0.0521861	0.993378	0.978449	1
CREBBP			0.254677	0.185495	0.00666947								0.2365	0.257062	0.0779931	0.0629425	0.131791						0.0822989	-0.00528489	0.128965	-0.290756	0.191133	0.946147	0.692308	0.974446
CRELD1	0.382317	-0.349997	-0.227676	-0.144775	0.722913	0.120483	0.147658	-0.0257586	-0.183172	0.0452982	0.554583	0.195505	-0.498659	-0.136473	1.03638	0.135337	-0.0354056	-0.467362	0.522785	0.240798	0.382057	-1.1908	-0.666118	-0.00155381	-0.543653	0.456677	-0.374864	0.911214	0.645586	0.959179
CRELD2	-0.11803	-0.143785	0.254752	-0.0975726	0.0851835	0.0648894	-0.0712159	-0.238994	0.083394	0.0739279	0.131183	0.0648984	-0.107482	0.188159	0.0179243	0.0814137	0.0842289	-0.152343	-0.125634	-0.0544597	0.0210763	-0.116666	-0.189412	0.161411	0.119154	-0.039751	0.134687	1.08238	0.766249	0.98489
CRIM1																							-0.115074	0.431359	0.00481756	-0.0201867	-0.0478102
CRIP2	-0.0378359	0.386187	0.508767	0.300817	-0.162514	0.0191431	-0.200248	0.224243	0.354311	0.0600006	-0.0343686	-0.193566	0.379474	0.452881	-0.112241	-0.648981	-0.121077	-0.079351	-0.114187	-0.086742	0.00605967	0.201463	0.0806719	-0.15628	0.19598	-0.159039	-0.281085	0.948682	0.498001	0.92102
CRK	0.142868	-0.032893	-0.00813822	-0.0308683	0.238277	-0.0541739	-0.0458338	0.137323	-0.0544473	0.117719	0.146035	0.110381	-0.105239	0.0112678	0.215973	0.0485757	0.0542773	-0.161328	0.0296533	-0.145961	0.147274	-0.00221973	0.0167236	-0.0163231	-0.103223	0.128519	0.0101001	1.03818	0.725253	0.975443
CRKL	0.0486277	0.0108407	0.103072	0.134164	0.164406	0.0187165	0.0881541	-0.0475288	0.00196563	0.153839	0.149778	0.0965443	0.101701	0.0221582	-0.0115227	-0.0366235	0.0609349	0.0102943	-0.141798	-0.0704871	-0.0148475	0.106975	0.00610853	-0.197273	-0.0999163	0.0705788	0.0489327	0.946089	0.0628064	0.7045
CRLF3	0.099687	-0.0253438	0.00395913	0.164309	0.0456263	0.0913031	-0.237362	-0.197696	-0.167485	0.274669	0.234946	0.0646652	0.162241	0.141989	0.177333	0.172431	0.311318	-0.129004	-0.0585369	0.104095	-0.0375676	0.0165699	0.522067	0.497447	0.364701	0.349633	-0.0798915	1.0766	0.198432	0.814611
CRNKL1	-0.152512	0.0815321	0.167056	0.0565216	0.0992828	-0.0767661	0.0599477	-0.208633	0.0629704	-0.362059	-0.27562	-0.138226	0.135592	0.0961002	-0.0847098	0.201236	-0.0663592	0.161114	0.143712	0.0143827	-0.0795186	0.134404	-0.0403998	-0.30973	-0.0973701	0.195225	0.213257	0.950688	0.766249	0.98489
CRNN	2.037	-0.310393	-0.348493	-0.00155857	-1.91659	-1.09799	-1.9237	2.0716	-0.94603	-1.59193	-1.64939	-1.87497	1.54181	-1.30883	-0.664167	-1.47451	0.707208	1.57854	-1.30557	-0.802349	-1.37984	1.43179	-0.470521	-0.800212	-2.53985	0.6018	-0.035836	0.73063	0.978449	1
CROCC	0.0191673	0.0924643	-0.247773	0.0317722	0.0818339	-0.0552883	-0.319715	-0.0523037	-0.336718	-0.157256	-0.0582223	-0.358627	-0.126576	-0.249723	-0.104218	-0.0568194	-0.167332	-0.716432	-0.460344	-0.200197	-0.510929	-0.116335	-0.483646	-0.590451	0.0947988	0.00116269	-0.415093	0.868783	0.0263302	0.672124
CROT	-0.0315928	0.203717	0.0478436	-0.130783	0.240114	0.155908	0.0325967	-0.270379	0.234526	-0.0458007	0.0417507	-0.0893333	-0.3644	-0.285589	-0.131341	-0.277527	-0.131238	-0.115197	0.0202953	0.0345714	0.0676852	0.00731974	-0.185659	-0.161787	0.085959	0.0352545	-0.00583294	0.92312	0.0357871	0.674733
CRTAP	-0.0412371	0.139176	0.285113	-0.210807	0.223573	-0.0350689	0.263398	-0.134964	-0.212761	-0.119762	0.404593	-0.00957633	-0.118163	0.109715	0.325813	0.281551	-0.03331	-0.00043655	0.176308	0.280632	0.0673661	-0.235282	0.0340774	0.0236886	-0.198641	-0.14929	-0.0979965	0.904892	0.498001	0.92102
CRTC1	-0.704994	0.164585	0.0890255	0.0663951	0.049969	-0.346005	-0.37558	0.534647	0.366467	0.108326	-0.00860101	-0.083461	-0.0338666	0.132002	0.430702	0.0627018	-0.0865147	-0.236357	0.156213	-0.0858448	-0.322217	0.0562699						1.00438	0.298246	0.864728
CRTC2			0.0968014	0.0486945	0.319713								0.0595739	0.177565	0.299465	0.135009	0.00991531						0.239987	0.343555	0.024828	0.347258	0.114933	1.04209	0.811189	0.98489
CRTC3	0.32416	0.380926	0.0311476	-0.230912	0.740979	-0.141256	-0.20618	1.01213	0.245743	0.483719	0.448048	0.124866	-0.372739	-0.0494274	0.161953	-0.0480554	-0.594194	-0.391196	-0.283315	-0.208101	0.146879	-0.140669	-0.324393	0.0236035	0.37603	0.281542	-0.403159	0.970383	0.498001	0.92102
CRYAB	0.249347	0.240962	-0.235603	0.128072	0.385863	-0.117176	-0.0692026	0.724204	-0.360821	-0.0994436	-0.364312	-0.475174	0.759676	-0.434983	1.02051	0.246488	-0.327005	-0.017468	0.0101994	0.112424	0.316487	0.370844	-0.275664	0.371015	-0.214987	0.486136	-0.0217274	0.912751	0.850014	0.992777
CRYBG3			0.56827	0.0975229	0.0449463	-0.225316	-0.0904745						0.505758	0.366036	0.0909622	0.305169	0.414002	-0.295741	-0.14722	-0.0822134	-0.37055	0.120136						1.0429	0.953047	1
CRYL1	0.147132	-0.0779968	-0.0936918	-0.107344	0.259402	-0.0181465	-0.11905	0.369663	-0.242381	0.247288	0.160207	-0.234091	0.233101	0.0717455	0.378791	-0.036132	0.131581	-0.354423	0.265629	-0.109275	-0.037095	-0.0851743	0.246509	-0.0910309	-0.0207469	0.013448	-0.212535	1.05288	0.645586	0.959179
CRYZ	-0.0838499	-0.203728	0.435849	-0.26895	0.774686	-0.135163	0.349941	-0.241393	0.212045	-0.172587	-0.0640291	-0.223091	0.388721	-0.27023	-0.309517	0.418932	-0.241178	0.0603921	-0.391277	0.271988	-0.246969	-0.14335	0.14788	-0.317063	-0.234244	0.960143	0.0772097	0.949922	0.287929	0.853741
CRYZL1	-0.0186587	0.0269264	0.348442	0.0650589	0.238907	0.217315	0.104321	0.301513	0.293677	0.088932	-0.215589	-0.166147	0.181492	-0.258186	0.113935	-0.0958214	0.128921	-0.0232811	-0.100402	0.041834	0.0501774	0.0258188	-0.075446	-0.223978	-0.0122359	-0.157407	-0.0520011	0.918862	0.0414423	0.680469
CS	0.147523	-0.0190403	-0.278217	-0.0689852	-0.0804618	0.000756308	-0.12582	-0.0294958	-0.0936373	0.00282636	0.0583629	0.0393582	-0.185944	-0.128276	0.0520279	0.04673	0.0184446	-0.17753	-0.160185	-0.0987177	-0.0459491	-0.059072	0.0993093	0.259317	0.0398126	0.104667	-0.00603068	1.04781	0.399845	0.896039
CSDE1	-0.252972	0.0160618	0.101168	0.0920532	-0.655572	-0.224217	-0.0654106	0.139909	0.407106	-0.214511	-0.194383	-0.11776	0.281426	0.00446892	-0.771911	-0.281754	0.000830052	0.148849	-0.0594509	0.00542012	-0.0346511	0.256847	0.224028	0.116336	0.31844	-0.360708	0.152298	1.04998	0.198432	0.814611
CSE1L	-0.118196	0.0718481	0.0738136	-0.192187	-0.0546619	0.104159	0.196944	-0.323878	0.175012	0.0579791	-0.0539526	0.322141	0.0640438	-0.129808	-0.303791	-0.0152306	0.164193	0.171178	-0.157074	0.0988427	0.0500158	0.178101	0.176374	-0.309531	-0.00720419	-0.0478062	0.0906193	0.987703	1	1
CSK	0.195265	0.0343095	0.0201457	0.0646183	0.202525	-0.00650291	0.0781727	0.113759	-0.0157061	0.116298	0.157071	0.127244	0.037287	-0.0082581	0.17306	0.104953	-0.0123007	-0.141226	0.0910787	-0.00635654	0.0225676	-0.0833559	-0.197921	-0.320921	-0.31532	0.00481507	-0.206755	0.955688	0.130365	0.785101
CSNK1A1	0.102595	-0.02456	0.0498396	0.428051	-0.395341	0.00347079	-0.120429	0.107542	-0.0534	0.155471	0.0306733	-0.265274	0.25387	-0.0182758	-0.315085	-0.237146	0.390543	0.22145	-0.400459	0.018652	-0.120073	0.229695	0.211282	-0.185901	0.0559049	0.188029	-0.0416073	1.0148	0.850014	0.992777
CSNK1D	-0.0615683	0.0727154	0.294914	0.353448	-0.122419	0.0729297	-0.0438371	0.0215053	0.0954553	-0.0452861	0.0386278	-0.187527	0.30024	0.110182	-0.151508	-0.165746	0.0350213	0.0305288	-0.36178	0.0992528	-0.10229	0.151697						0.971182	0.447474	0.91955
CSNK1E	0.0580346	-0.058916	-0.0203352	0.136297	-0.0053882	0.35995	0.206453	-0.13058	0.00506814	0.18461	0.198306	0.082324	0.0194674	0.252702	0.265809	0.00433156	0.177626	0.136359	-0.189307	0.0325658	0.316671	-0.110712	-0.047317	-0.127014	-0.217736	0.151968	-0.15271	0.978051	0.607106	0.951459
CSNK1G1			0.111544	-0.132892	0.048906	0.0249186	-0.00662317						-0.316645	-0.0274536	0.141228	-0.186467	0.15355	-0.0382559	-0.0437669	0.0617772	-0.0406557	0.0751426	-0.0318606	0.0677397	0.10455	0.079686	0.225072	1.02588	0.86597	0.995069
CSNK1G3			-0.0988986	0.15211	-0.13166	0.0369977	-0.0543733						0.0912859	0.177014	0.158016	0.0205208	0.433542	-0.0191695	-0.234486	0.0230251	-0.116061	0.19207	-0.0617744	-0.00906136	0.0288938	-0.0773425	-0.21357	1.05328	0.611584	0.952223
CSNK2A1	-0.0400171	0.00702529	0.0640636	-0.0437921	0.309798	0.0751931	0.150586	-0.041948	0.0942504	0.185705	-0.132855	0.0637868	-0.00326659	0.00359963	0.404657	0.0866438	-0.0912036	0.0900493	0.223515	0.0243099	0.168936	0.0287877	-0.088808	-0.167023	-0.063306	0.0226108	-0.0376874	0.972248	0.569618	0.944745
CSNK2A2	-0.0655878	-0.138634	0.122624	0.0534861	0.3416	0.0379848	0.103899	0.0227533	0.0164845	-0.0150374	0.107325	0.0316536	-0.0167525	0.0705433	0.380948	0.143114	-0.0430838	0.0333187	-0.0190416	-0.198244	0.0788945	0.0377756	0.0927236	-0.0368546	-0.125432	-0.054449	0.0686402	0.981947	0.498001	0.92102
CSNK2B	0.0912187	0.0902153	0.129253	-0.0926822	0.282049	0.0801304	0.136001	-0.0949295	0.101299	0.146555	-0.0637038	0.0255155	-0.066371	0.0683063	0.350232	-0.0495794	-0.0773498	0.0132978	0.0935886	-0.189454	0.0669754	0.0962742	0.0705191	-0.0369968	-0.0573601	0.0135394	-0.0670592	0.947501	0.0812675	0.725327
CSRP1	0.127117	-0.200555	0.327138	0.00857411	0.123335	-0.0879052	-0.103353	-0.0363812	-0.0125967	0.193472	0.196353	0.257358	0.13852	-0.204453	0.262999	-0.312922	-0.106658	-0.081432	-0.0535981	-0.0476432	0.228103	0.0705773	-0.0944365	0.384863	-0.143348	0.0935462	-0.149033	0.977343	0.978449	1
CSRP2	0.186754	0.14781	-0.201799	-0.236279	0.153471	-0.130248	0.0394953	-0.245865	-0.368949	0.0222013	0.163753	1.12126	-0.0543063	-0.314847	0.373743	-0.119873	0.0291438	0.125398	0.135993	-0.0880659	0.284937	-0.226265	-0.156575	0.256791	-0.167481	-0.204627	-0.185488	0.926151	0.80786	0.98489
CST3	0.211001	-0.187535	0.225117	0.19625	0.217809	0.352189	-0.147505	-0.206568	-0.235982	0.672913	0.229072	-0.0519447	-0.212112	-0.0953945	0.079433	-0.115686	0.292886	0.344951	0.00499153	-0.00272441	0.0766759	-0.204639	-0.0918591	-0.0358474	-0.0359094	0.5218	-0.136066	0.842717	0.399845	0.896039
CST6	0.0843658	0.0950079	0.177282	0.362983	0.0846738			0.437034	-0.69959	-0.425245	-0.773679	-0.417024	0.127026	0.061188	0.293268	-0.161574	-0.0326694						-0.293226	0.484184	-0.18509	0.521811	-0.015807	0.915304	0.197368	0.814611
CSTA	1.01195	-0.305651	-0.295466	-0.0872306	-0.967652	-0.428388	-0.420117	0.333241	-1.11539	0.133064	-0.305238	-0.725621	-0.213937	-0.615831	-0.00385603	-0.891826	0.652342	0.166514	-0.532875	-0.0429139	-0.716968	0.553069	0.903023	-0.382226	-0.342656	1.28521	-0.117475	1.10186	0.607106	0.951459
CSTB	1.27427	0.210359	0.626428	0.686203	-0.677282	0.0658425	-0.459568	0.219266	-0.914594	0.300512	-0.457905	-1.21641	0.359471	-0.00114759	0.126323	-0.910634	0.261856	0.540929	-0.430339	-0.235304	-0.417854	0.119711	-0.00292511	-0.339366	-0.541425	1.05739	0.0754461	0.863103	0.287929	0.853741
CSTF1	0.0288865	0.0180408	0.0569201	-0.0834661	0.112832	0.0470107	0.127745	-0.239559	0.0770663	0.0994206	-0.0482801	0.0950793	-0.0109901	-0.0215419	-0.01873	0.0629792	-0.10016	0.0321914	0.0729283	0.0207459	-0.0738952	0.0635786	0.0385613	-0.0919162	0.0240514	-0.176886	-0.0265466	0.971218	0.198432	0.814611
CSTF2	-0.134431	-0.0448972	0.0222804	-0.0307928	-0.0121935	0.110541	0.100695	-0.213707	0.107429	-0.0268313	-0.00585691	0.0264856	-0.011398	-0.113336	-0.252483	-0.0645072	0.0213727	0.13226	0.12155	0.120435	-0.0795275	0.10217	0.0506578	-0.255998	0.0631589	-0.236392	0.00375848	1.00775	1	1
CSTF2T	-0.19474	-0.229405	0.201166	-0.297508	0.300629	0.12532	0.129467	-0.0238834	0.0473743	-0.136457	-0.170374	0.0805601	-0.118545	-0.194931	-0.0351644	0.126269	-0.0822919	-0.0863632	0.213423	0.0341181	-0.0961706	-0.0923928	0.0173956	0.0681215	-0.0513778	-0.32813	0.0249758	0.889711	0.607106	0.951459
CSTF3	-0.0215988	-0.0097871	0.0586349	-0.164168	0.154469	0.215425	0.228006	-0.115358	0.095024	-0.00987347	-0.0638359	0.246038	-0.0480429	-0.0793799	-0.164598	0.214067	0.177068	0.0695288	0.13722	0.0315242	0.0292285	0.0877931	0.143407	-0.109159	0.0811552	-0.201986	0.189827	0.994395	0.569618	0.944745
CTBP1	0.16644	0.0730534	-0.0866768	-0.182801	0.163468	0.0212696	-0.0256258	-0.131347	0.132815	0.108211	0.0075578	0.194123	-0.0197581	-0.124547	-0.144782	0.0571251	0.0181871	-0.108599	-0.0185479	-0.0337014	-0.0581638	-0.106617	-0.027067	-0.094248	-0.0195822	-0.114776	-0.124671	0.96483	0.287929	0.853741
CTBP2	-0.0516775	0.249745	0.0848831	-0.0652282	-0.222695	0.104147	0.161378	-0.323469	0.159205	0.0910619	-0.0601432	0.235258	0.13237	0.110129	-0.314571	-0.145957	0.0638605	0.0102729	-0.144628	0.0088444	0.0305692	0.134269	0.0543361	-0.111486	0.146126	-0.210707	-0.0382286	0.956302	0.569618	0.944745
CTBS	-0.127689	-0.138139	0.155245	-0.0814444	0.186744	0.0340816	-0.188336	0.312129	-0.0128267	-0.0488918	0.702969	-0.251025	-0.0611164	-0.029203	0.453166	-0.0162907	-0.290342	-0.436495	0.111627	-0.298133	0.0891511	-0.44993	-0.195559	0.155638	0.129104	0.151998	-0.157549	1.04153	0.935426	1
CTCF	-0.448373	-0.0535795	0.615095	0.526395	0.103629	1.29264	0.0469991	-0.514126	-0.0254506	-0.0300323	-0.340884	0.254898	0.596369	0.590321	0.546935	0.195235	0.264811	0.998766	0.649008	0.0279792	0.881592	-0.12858	0.115443	0.0253092	0.381689	-0.48152	0.417351	1.08782	0.892562	0.995069
CTDP1	0.0258108	0.0791877	0.0915738	0.14762	0.184551	0.118083	0.0298849	0.246512	0.0126018	0.114563	0.10625	0.0212138	0.102398	-0.0950707	0.227395	0.204431	0.00701464	-0.11356	0.145127	0.0651231	0.0183173	-0.0394699	0.0614641	0.255189	0.167862	-0.043304	0.33605	0.994599	0.685011	0.96813
CTDSPL
CTGF			-0.261405	-0.0767743	0.388858								0.137763	-0.068873	0.498882	-0.289499	-0.197947											1.00549	1	1
CTIF	0.0536804	0.209959	-0.110701	0.286792	0.182023	-0.176413	-0.0675879	0.329948	0.0298339	0.0508011	0.11788	0.0777219	0.389049	0.155121	0.0826915	0.168531	0.207408	-0.130577	-0.0117856	0.0924497	-0.0489639	0.111314	0.317032	0.00503517	0.502688	0.273856	-0.151271	1.03398	0.464	0.91955
CTNNA1	-0.0928299	0.186146	0.103871	0.290929	-0.155224	-0.0373611	-0.100701	0.17185	0.14742	0.0694725	0.021697	-0.228517	0.168374	0.0769461	-0.0429402	-0.160651	0.173344	-0.0573133	-0.282518	-0.0288014	-0.201796	0.182425	-0.0836357	-0.0839961	-0.00503425	0.083002	-0.0620785	1.01427	0.766249	0.98489
CTNNA2																							-0.143803	-0.107995	0.0247145	0.112099	-0.0144154
CTNNB1	0.123434	-0.128823	0.0750721	0.152141	-0.0270243	0.121563	-0.168658	0.264779	-0.015622	0.192695	0.290627	-0.079727	0.102273	0.0993285	0.0445003	0.000663838	0.0593684	-0.214917	-0.262993	-0.0392725	-0.0402209	-0.114977	-0.118419	-0.0099978	-0.05608	0.197754	-0.232672	0.940903	0.725253	0.975443
CTNNBIP1						-0.340337	-0.229477											0.422043	-0.284158	-0.00166705	-0.277376	0.449821	0.217704	0.170676	0.149819	0.302503	-0.271784	1.36146
CTNNBL1	-0.18285	0.064759	0.00103151	-0.099274	0.0918619	0.116501	0.136717	-0.341317	0.0519722	-0.0728198	-0.0571549	0.0670281	0.00390286	-0.0384776	-0.231131	0.162349	-0.0122658	-0.0434216	0.0907981	0.068183	-0.0865976	0.0511034	0.1662	-0.288262	0.222972	-0.222353	0.313451	0.953338	0.645586	0.959179
CTNND1	0.158517	0.0918088	0.0726241	0.273005	-0.246982	0.0922518	-0.164713	0.219085	0.013025	0.244285	0.0623535	-0.2661	0.115503	0.124837	-0.170553	-0.307995	0.37531	-0.0390203	-0.223199	-0.0121681	-0.131763	0.157684	-0.133364	-0.117063	-0.154113	0.103528	-0.096142	0.921846	0.569618	0.944745
CTPS1	-0.1337	-0.149141	0.127885	-0.130649	-0.0670615	0.180946	-0.113755	-0.150728	0.0439748	-0.0116461	-0.121886	0.286238	-0.0309552	0.0865242	-0.129289	0.0630229	0.0867833	-0.141855	0.12023	-0.00744566	0.0802902	-0.101209	0.0224508	0.0688658	0.0270876	-0.04249	-0.00240688	1.08958	0.341094	0.887131
CTPS2	0.348415	-0.305523	0.0145358	-0.146426	0.263604	0.0541368	0.041334	-0.448926	-0.616996	0.411324	0.151846	0.25582	0.00998536	-0.0351995	0.275602	0.078901	-0.12712	-0.122738	0.218232	-0.0203223	0.188934	-0.1761	-0.072141	-0.0439072	-0.044935	-0.0234395	-0.0408852	0.952207	0.569618	0.944745
CTR9	-0.260545	0.107931	0.0290434	-0.104203	-0.104834	0.033284	0.100567	-0.444207	0.205472	-0.0824472	-0.241265	0.122096	0.0799547	-0.0888554	-0.242266	0.178669	-0.0440774	0.0770268	0.0461707	0.101551	-0.0966252	0.135793	0.174459	-0.18375	0.324858	-0.311964	0.176595	1.02282	0.431256	0.908655
CTSA	0.290747	0.0513622	0.0979422	-0.147344	0.509301	0.0329939	0.0718405	0.0649452	0.0786429	0.0279157	0.0974089	-0.187063	-0.229004	0.208876	0.668628	0.13005	-0.0965676	-0.418536	0.0226182	-0.120178	0.0211245	-0.211997	-0.0923976	-0.00455776	-0.0178831	0.149131	-0.109887	0.956902	0.130365	0.785101
CTSB	0.0884615	0.249536	0.126824	-0.151188	-0.130836	-0.122899	-0.271566	0.748924	0.516031	-0.0991657	0.211679	0.499301	-0.0776011	0.285539	0.508691	-0.00920377	-0.387831	-0.173211	-0.131592	-0.146016	0.514594	-0.0725585	-0.235809	-0.575528	-0.0438951	0.0850069	-0.380249	1.04585	0.685011	0.96813
CTSC	0.749514	-0.228356	-0.0758973	0.534725	-0.0460588	0.0339586	-0.0654338	0.267815	-0.330324	0.246233	-0.57954	-0.293127	0.124217	0.236937	0.567652	-0.579172	0.0610508	-0.0528409	-0.248963	0.044684	-0.128888	-0.442474	0.0386642	-0.0316235	-0.188716	0.759209	-0.326206	1.00266	0.498001	0.92102
CTSD	0.209625	0.0101561	0.219333	-0.0278019	0.442342	-0.0637192	-0.0775613	0.183908	-0.227402	0.0917554	0.360413	-0.610052	-0.325354	-0.0334983	0.800235	-0.150672	0.0287497	-0.495446	0.0537635	-0.235747	-0.222087	-0.143347	-0.115612	-0.101283	-0.372947	0.407762	-0.0377127	0.921079	0.0919316	0.759323
CTSH	-0.566731	0.224671	0.442589	-0.055456	0.620566	0.130907	0.149008	0.0739258	0.313524	-0.114165	0.495723	-0.000467613	-0.172291	0.0806159	-0.157333	-0.207846	-0.67133	-0.813892	-0.202267	-0.273549	0.0791075	0.0191339	-0.37947	-0.308954	0.197909	-0.757374	-0.151442	0.810343	0.0477979	0.687913
CTSL	-0.161508	-0.0232849	0.0193463	0.167293	0.911347	0.110596	0.40217	0.194826	-0.055093	-0.0634143	0.0108285	0.139723	0.0118892	-0.129045	0.529934	0.244787	0.0111261	0.0165688	-0.127706	-0.0210088	0.203573	-0.32593	-0.143702	-0.643458	0.209295	0.692921	-0.219035	0.93328	0.3138	0.864728
CTSS	-0.223262	0.199498	0.0561243	-0.637989	1.60565	0.0422584	-0.0853148	-0.694358	-1.02696	-0.223502	0.428	-0.209733	-1.24248	0.822201	1.09334	1.35761	-0.923103	-0.467822	0.144479	-0.194557	-0.0172573	-0.341109	-0.32285	-0.22778	-0.361471	-0.134566	-0.196853	0.835739	0.198432	0.814611
CTSV																							0.523526	1.53319	-0.697759	1.51531	-0.186763
CTSZ	-0.252103	-0.0738173	-0.305934	-0.563594	0.32655	0.0906926	-0.170954	-0.238523	0.254003	-0.130012	0.755238	0.351855	-0.611986	-0.0511229	0.340102	0.381523	-0.363891	-0.888541	-0.171005	-0.189335	0.430219	-0.117127	-0.319007	0.120629	0.151572	-0.460973	-0.263727	1.03339	0.607106	0.951459
CTTN	0.000643247	0.0170435	0.139648	0.123487	-0.0204547	0.055549	-0.0160069	0.159372	-0.00892199	0.110025	0.196803	-0.0726422	0.0454	0.0764118	0.0600459	-0.156586	-0.0584449	-0.0464514	-0.0263389	-0.0440106	0.0139094	-0.0392757	-0.0927173	-0.0602224	-0.0710428	0.166629	-0.0204302	0.972366	0.198432	0.814611
CTTNBP2NL	-0.0831824	0.0793219	-0.0941299	0.263144	0.0632742	-0.110199	-0.0545559	-0.0193093	0.0112074	0.164905	0.0137145	0.137013	0.140814	0.0529006	0.0724837	0.0527832	0.0584239	-0.100292	-0.0410159	0.0110666	-0.0797519	-0.033307	-0.077484	-0.100135	-0.0457665	0.293773	-0.201082	1.04659	0.685011	0.96813
CTU2	-0.281446	-0.176404	-0.0724013	-0.0917266	-0.0891883	0.33164	0.0625985	-0.291576	0.232603	-0.0961373	-0.269089	0.394319	0.0532662	0.145142	-0.180073	-0.094297	0.101754	0.182101	0.0895786	0.0924953	0.0409931	0.250373	0.712051	0.12861	0.267536	-0.176978	0.0561565	1.13306	0.287929	0.853741
CUL1	-0.0863527	-0.024298	0.00853237	-0.022552	0.0327634	0.0469073	0.0226367	-0.0160413	0.0807249	0.0241617	-0.0208375	0.0567095	-0.0264025	0.0355561	-0.111794	-0.0490312	-0.0391982	0.0234241	0.0426715	-0.000186032	0.140111	0.0384183	0.0966496	0.0170728	0.0246849	-0.0294342	0.00989175	1.00815	0.533239	0.935165
CUL2	0.62718	-0.557776	0.0821873	-0.0422958	0.437608	0.177245	-0.0767393	-0.885881	-0.929974	0.320681	0.365687	-0.057979	-0.0474986	0.0156514	0.235541	0.145678	-0.0170466	-0.201108	0.390076	0.0637943	0.194516	-0.27538	-0.0292345	-0.110559	-0.0576134	0.115614	-0.0358504	0.929594	0.498001	0.92102
CUL3	0.19467	-0.0724204	0.114112	0.0627003	-0.0152426	-0.10797	-0.0459954	0.0391337	-0.0238855	0.186717	-0.126102	0.0406607	0.126518	0.00956711	-0.0357625	0.0117645	0.0588697	-0.0667024	-0.117868	-0.171823	-0.0764047	-0.0399268	0.0614933	-0.14933	0.0479186	0.0602475	-0.00303117	1.01291	0.607106	0.951459
CUL4A	-0.0612158	-0.0202458	0.0212247	0.0133117	0.0494443	0.12025	0.0824754	-0.211237	0.00537537	-0.147266	-0.014609	0.0739454	0.137007	0.0341453	-0.0942753	0.0768689	0.157609	0.0359145	0.0540447	0.0465781	0.110301	0.0730038	0.335517	-0.202581	0.0803172	-0.248307	0.322002	1.02037	0.80786	0.98489
CUL4B	0.0615802	0.0964393	0.0718219	-0.00116178	0.148465	0.0441839	0.0407443	-0.124154	-0.0976945	-0.0246529	0.125765	0.0301913	0.012821	-0.0264436	-0.0696998	0.190889	0.000470109	-0.0864152	0.0977652	-0.081274	-0.021805	-0.0521483	-0.073561	-0.201787	-0.165033	0.0403651	0.0488602	0.941395	0.0134545	0.654304
CUL5	0.11542	-0.118712	0.0443523	0.0498675	0.214186	0.0141494	-0.0278823	0.0112065	-0.102353	0.00860632	0.217004	-0.00463081	0.0222918	-0.0475137	0.147928	0.0661099	-0.0217249	-0.183326	0.1625	-0.00584246	0.0321495	-0.105772	-0.118566	-0.164518	-0.209812	0.118795	-0.110043	0.966212	0.3138	0.864728
CUL7	-0.216689	0.39549	0.0837227	0.15333	0.101392	-0.545843	-0.425026	-0.106766	0.189346	0.109946	-0.165878	-0.0929318	0.226008	0.0490781	-0.0187098	0.0967318	0.0666649	-0.322772	-0.164252	-0.290724	-0.397392	-0.41797	-0.0148327	-0.11088	-0.0963238	-0.0200823	-0.126216	0.883713	0.80786	0.98489
CUTA	0.0504435	-0.132121	0.0139142	-0.0275254	0.0701464	0.0250096	0.202709	0.262251	0.238828	-0.0319533	0.195533	0.0345703	0.0304194	-0.0164742	0.136044	0.0806901	0.00605519	-0.011351	-0.0552303	-0.0447803	-0.00224799	-0.00691333	-0.210146	-0.346606	-0.489651	0.0610511	-0.320737	0.979699	0.533239	0.935165
CUTC	0.396434	0.246985						0.146079	0.209243	0.40407	0.0279964	0.188484																0.911791
CUX1	0.0340918	-0.033508	0.0883251	0.214768	-0.287183	-0.175044	0.0227877	0.138169	0.0464766	0.0876618	-0.0606106	-0.0804819	0.14425	0.0208211	-0.260305	-0.138454	0.183243	0.125491	-0.000755529	0.137108	0.086579	0.0720376	0.0927196	0.287395	0.134375	0.0481777	0.104214	1.0456	0.218722	0.834914
CWC15	-0.0562334	0.0942766	0.115838	-0.0687624	-0.0335935	0.123461	0.192706	-0.0696131	0.257021	0.0337125	-0.00936919	0.112927	0.173779	0.0756259	-0.208211	-0.0511802	0.0890442	0.14069	0.0253396	0.174406	-0.133769	0.118561	0.235016	-0.234138	0.382264	-0.171013	-0.00997431	0.97292	0.935426	1
CWC22	-0.066855	0.243688	-0.133199	-0.173131	-0.366928	0.0896331	0.0674497	-0.12444	0.233846	0.0897704	0.124751	0.247367	-0.040083	-0.22478	-0.629838	-0.0802194	-0.0172738	0.132906	0.0176419	0.130655	-0.0220995	0.187402	0.193049	-0.104901	0.124151	0.0689744	0.0568678	1.09412	0.287929	0.853741
CWC25						0.299953	0.178437											1.04463	0.420594	0.545028	0.251974	0.37427						1.13398
CWC27	-0.124168	-0.0638188	-0.197008	-0.225906	-0.0876322	0.191311	0.116886	-0.219146	0.144954	0.0463567	-0.0954167	0.298245	-0.0924717	-0.187809	-0.580687	0.25998	0.189253	0.0517266	-0.213356	0.0137509	-0.0336991	0.113753	0.258831	-0.35097	0.236181	-0.261544	-0.0495711	1.0553	0.607106	0.951459
CWF19L1	-0.154734	0.164546	0.0198216	-0.177518	-0.132177	0.081179	0.294714	-0.118795	0.24729	-0.132339	-0.0450635	0.193827	-0.0470454	-0.0286151	-0.525155	0.0647329	0.0990171	0.229833	-0.133217	0.167428	-0.0567391	0.279157	0.309348	-0.100988	0.0655417	-0.177436	0.205599	0.998779	0.645586	0.959179
CWH43	0.131253	-0.467758	0.0273007	0.524515	-0.372707	-0.357404	-0.301259	0.912556	-0.971354	0.511067	0.729239	-0.844869	0.379752	0.815705	-0.0253322	-0.647488	0.167072	0.278791	-0.0182792	-0.149951	-0.160104	0.0021618	-0.202448	0.189284	0.0370237	0.702373	-0.00464224	1.24907	0.263455	0.845865
CXADR	-0.0284461	0.0464251	-0.104506	0.0239346	0.0852821	-0.0256008	-0.153237	-0.0307877	0.49342	0.211613	0.204219	0.479013	0.0643121	-0.144799	0.185558	0.182711	0.245987	0.0187249	-0.242602	0.0191332	0.168182	-0.0219451	-0.240365	-0.053219	-0.0804311	0.140635	-0.253292	1.04777	0.341094	0.887131
CXCL8	-0.244229	0.414898				-0.372152	6.24128e-05	0.173175	-0.0392377	-0.338967	-0.0121027	0.323342						-1.34179	0.427241	-1.08262	0.170284	-1.17581						1.06911	0.839161	0.992777
CXorf38	0.0994362	-0.0741258	0.0279458	-0.180407	0.242174	0.213662	0.238934	-0.296527	-0.11294	0.228572	-0.00255885	0.209381	-0.168133	-0.0901667	-0.00731469	0.0381197	-0.0440898	-0.0801111	0.234587	-0.0657898	0.211295	-0.257441	0.169335	-0.153032	-0.013192	0.0466717	0.106423	0.926787	0.218722	0.834914
CXorf56	0.129797	-0.17095	0.123245	-0.216559	0.0761193	0.302387	0.0147055	-0.0903897	0.0403716	0.0691689	0.115506	0.187006	-0.0157397	-0.1102	-0.0250353	0.0846902	-0.197767	0.249444	0.274228	0.0646988	0.0231419	0.105928	0.113475	0.167521	0.0654166	-0.140072	0.123505	0.993901	0.978449	1
CYB561	-0.4472	-0.0311312	0.218312	0.613159	-0.206517			-0.653356	-0.124868	-0.490631	-0.664467	-0.100542	0.576294	0.587439	-0.253062	0.0316432	0.37159											0.945026	0.594073	0.951459
CYB5A	0.389692	0.0710268	0.0100918	0.0295387	0.444038	0.206462	-0.283608	0.288166	0.223277	0.351332	-0.0601075	0.242555	-6.9194e-05	0.083168	0.600839	0.317432	0.00654703	0.252934	0.0775888	-0.198548	0.305446	-0.285554	-0.167371	0.25966	-0.296123	0.471906	0.260891	1.11875	0.935426	1
CYB5B	0.241887	-0.131445	-0.349384	-0.169253	0.249858	0.215703	-0.146549	0.0463811	-0.109028	0.186261	0.18767	0.161847	-0.343845	0.0936546	0.17626	-0.100469	0.281251	0.22299	-0.0706677	-0.26419	0.225206	-0.374559	0.00704669	0.274512	0.12966	0.108912	0.103463	1.17906	0.685011	0.96813
CYB5R1	0.411515	-0.213983	0.0190889	0.267056	-0.0275092	0.0885703	-0.232712	0.545943	-0.252565	0.380714	0.0971968	-0.403984	-0.0153278	0.00792943	0.813887	0.0207833	0.264452	-0.178484	-0.17034	-0.00814773	-0.0312841	-0.222564	0.0028198	0.0360203	-0.30294	0.653624	-0.160586	0.985035	0.850014	0.992777
CYB5R2	0.427293	-0.0439622	0.198866	0.413159	-0.220224	0.107347	0.0126788	0.254508	-0.484284	0.76457	0.36143	0.138249	0.119213	0.197671	-0.313992	-0.268663	0.29655	0.367532	0.327598	0.0497862	-0.237654	-0.663478	0.158396	-0.537439	-0.122974	-0.437166	-0.0972202	0.984288	0.369771	0.896039
CYB5R3	0.159845	-0.183472	-0.271582	-0.170431	0.492982	-0.0699203	-0.170954	0.0240869	-0.471464	0.318458	0.357452	0.241954	-0.353468	0.0929754	0.364503	0.389735	0.106611	-0.224573	-0.119428	-0.294826	0.366432	-0.481949	-0.182642	0.307927	-0.0436624	0.174406	-0.162799	1.17199	0.645586	0.959179
CYB5R4	-0.214269	0.202151				0.171052	0.115442	-0.0793175	0.346	-0.095355	-0.0154991	0.00578481						0.124019	0.00435373	0.126533	0.0963698	0.186288						0.938111	0.733267	0.981821
CYBA	-0.878424	-0.581518	-0.548928	-0.26946	-0.0643857	-0.620438	0.137847	-0.177404	0.653382	-0.656179	-0.23162	-0.670899	-0.573369	0.178225	-0.386442	0.695209	-0.756937	-0.122144	-0.172023	0.0644536	0.00303402	-0.327389	-0.0960812	0.285938	0.506567	-0.773204	0.213224	1.3212	0.198432	0.814611
CYC1	0.159205	0.0315947	-0.348996	-0.185052	0.191717	0.285761	-0.0839193	-0.0999363	-0.0027562	0.126902	-0.0678459	-0.00560971	-0.382739	-0.111527	0.0839332	0.0769802	0.120911	-0.0772851	-0.09504	-0.214465	0.0906167	-0.183898	0.126949	0.299473	0.139317	0.146157	-9.31757e-05	0.977373	0.725253	0.975443
CYCS	0.18639	0.0133252	-0.274245	-0.254883	0.180208	0.0658094	-0.165568	-0.196735	-0.445331	0.0904922	-0.145254	0.0379729	-0.32379	-0.265734	0.167931	-0.00222397	-0.163885	-0.228291	0.106386	-0.0761481	0.160737	-0.451433	0.086659	0.273818	-0.0396739	0.104312	-0.226607	0.951822	0.725253	0.975443
CYFIP1	0.17755	0.11728	0.102519	0.206831	0.0174721	0.0369177	-0.0403555	0.0930876	-0.11577	0.170931	0.127945	-0.0283307	0.0151456	0.0461335	0.0332123	-0.164262	0.215219	-0.0261062	-0.0892192	-0.0628822	-0.0620713	0.0402159	0.0800467	-0.162475	0.0172979	0.161373	0.0274784	0.945972	0.130365	0.785101
CYFIP2	0.248465	0.150834	0.0309403	0.227834	0.0858004	0.100652	0.014653	-0.343336	-0.313507	0.0773554	0.302234	0.0537313	-0.0308675	-0.0404467	0.147287	-0.128822	0.283265	0.0517422	0.040305	-0.0455308	0.0673889	0.100969	-0.0720475	-0.150482	-0.605405	-0.0727142	-0.465548	0.909844	0.0357871	0.674733
CYHR1	-0.07915	-0.316648	0.213429	0.0761485	0.457174	0.164021	0.404687	-0.106786	-0.41956	-0.305394	-0.220883	-0.217216	0.107091	0.103088	0.542212	0.172212	0.203133	-0.113248	0.407043	0.378105	0.153755	0.132021	-0.176187	-0.106233	0.0584766	0.646696	-0.108488	0.943936	0.431256	0.908655
CYLD	-0.0414072	0.259033	0.397085	0.374566	-0.145036	0.0921334	0.385763	0.400251	-0.399085	-0.119669	0.232933	0.0187201	-0.0792044	0.301919	-0.126505	0.0453464	0.311513	0.120527	-0.0392497	0.098731	-0.0288992	0.212651	0.0761277	-0.0905612	-0.0102145	0.0722793	-0.0878211	0.85441	0.198432	0.814611
CYP1B1																							-0.515748	0.443139	-0.198624	0.483592	-0.197241
CYP20A1			-0.501994	-0.0952718	-0.45085	-0.199092	-0.00998471						-0.0838033	-0.0945968	-0.188409	-0.0714281	0.0824976	0.011165	-0.0419699	-0.0484468	0.0665683	-0.0973587	-0.102893	0.0800544	0.298775	-0.00515806	0.0959278	1.11506	0.0193498	0.670542
CYP2S1	0.464092	-0.118181	-0.1763	-0.277203	0.383688	0.198913	0.0990529	0.232019	-0.0974223	-0.0356029	0.372711	0.358303	-0.885252	-0.504863	0.46411	0.742122	0.566292	-0.26313	-0.223059	-0.120824	0.399569	-0.775905	-0.157897	-0.143887	-0.479634	0.289572	0.00128657	0.891579	0.766249	0.98489
CYP4F11	0.876418	-0.292582	0.208749	-0.0566383	0.138492	0.534418	-0.190421	-0.973112	-1.61706	0.78475	0.952234	0.187748	-0.297837	0.427332	0.247374	-0.475201	0.559553	-0.558098	0.00483826	-0.129649	-0.127851	-0.99787	-0.320124	-0.214206	0.0966131	0.308966	0.717552	0.870551	0.431256	0.908655
CYP4F3	1.24699	0.233671	0.511856	0.166861	-0.323642			0.00366348	-0.725831	0.969317	-0.112068	-0.192431	-0.665064	0.381506	-0.0683986	-0.496981	0.995505											0.798905	0.254412	0.845865
CYP4X1			0.227959	-0.301527	1.07849	0.278701	0.0567259						-0.385894	0.310762	0.398079	0.503285	-0.0129841	-0.463579	0.315863	0.00189341	0.410419	-0.778361						0.951561	0.767899	0.98489
CYP51A1	-0.670488	-0.258445	-0.228248	0.77016	-0.622992	-0.0445728	0.065481	-0.114249	-0.0252203	-0.508441	-0.43596	-0.230996	0.86697	0.357422	-0.560496	-0.377423	-0.30819	0.308038	0.156735	0.0195484	0.058648	0.0803235	0.00708467	0.838086	0.518203	-0.476752	-0.198586	1.16407	0.369771	0.896039
CYR61	1.31321	0.0703353	-0.669232	-0.410349	-0.122631	0.399771	-0.317019	-0.347825	-0.352075	0.0864637	-0.192976	1.47764	-0.28965	-0.260977	-0.239337	-0.16665	0.743604	-0.606458	-0.692493	-0.0582371	-0.212688	-0.358199	-0.529955	0.649337	-0.461969	-0.0629883	-0.69132	0.9154	0.569618	0.944745
CYTH1			0.455699	0.159132	0.318566	0.129987	-0.041097						0.141472	0.174849	0.445056	0.07017	0.319518	-0.00712797	-0.0847871	-0.052431	-0.202917	-0.0840288	0.000863408	-0.239227	-0.233022	0.455293	-0.153651	0.89115	0.14177	0.792293
CYTH2	0.11836	0.151542	0.0192128	0.133705	0.204206			0.243442	0.0622706	-0.157787	0.0358185	-0.0479615	0.20129	-0.126979	0.084566	0.247605	0.252079						0.0446034	0.0993823	0.0463136	0.146603	-0.24352	0.951691	0.44453	0.91955
D2HGDH			-0.170771	0.0358926	-0.206438								-0.137029	-0.238051	0.241767	-0.52225	-0.432558											0.954436	0.571429	0.944745
DAAM1	-0.114028	0.14934	0.00589567	0.354145	-0.206384			0.568101	0.00571372	0.0696853	-0.00205471	-0.41704	0.465497	0.0542783	-0.171652	-0.120594	0.207719						0.237469	0.543731	0.107841	0.169479	-0.18518	1.04521	0.672472	0.96813
DAB2			0.441082	0.365267	0.892356	-0.263186	-0.138296						-0.260524	0.765177	0.527772	0.315068	0.0234973	0.0522138	0.753976	0.291818	0.475386	-0.0830986						0.958052	0.859141	0.995069
DAB2IP	-0.0256941	-0.043849	0.00501591	-0.331903	0.647304	0.220057	0.160487	-0.181582	0.00839691	0.110645	0.223315	0.113309	-0.309372	0.00623261	0.511443	0.279328	-0.0696373	-0.154147	0.101322	0.0701705	0.0861574	-0.11478	-0.191024	-0.331635	-0.203891	0.0230107	0.0718136	1.00744	0.685011	0.96813
DAD1	-0.0819517	-0.100838	-0.421844	-0.538043	-0.365747	-0.0356668	-0.0528123	0.0788288	-0.133132	-0.218049	-0.133729	-0.00271105	0.125871	0.132549	0.106475	-0.317164	-0.422154	0.0889499	0.0684443	0.0362675	0.270939	-0.340918	0.00390786	0.130234	0.104666	0.0569777	0.374185	1.12004	0.0134545	0.654304
DAG1			-0.232527	-0.0762468	-0.262022	-0.151465	0.15908						0.89526	0.592448	0.202351	-0.0456333	-0.319698	0.349909	-0.115687	0.0504668	0.0160212	0.576605	-0.0698979	0.170269	-0.0101801	-0.32726	0.137059	1.15024	0.0982972	0.766658
DAGLB	0.040715	0.0190856	0.0253707	-0.00607084	-0.00117382	-0.365446	-0.102077	0.138073	0.0214366	0.143978	-0.0155485	-0.0129787	0.0477917	0.101135	0.250385	-0.0148507	0.0119122	0.0422703	-0.041356	0.0565908	-0.139123	0.500152	-0.0338216	0.0823138	-0.0266861	-0.00620963	-0.153113	1.01245	0.341094	0.887131
DAK	0.259043	0.271184	0.260954	-0.010943	0.322686	0.298165	0.0636256	0.16257	0.303165	-0.10953	0.124105	-0.129231	-0.0806095	-0.0571462	0.153206	0.181248	-0.0854507	-0.0726599	0.0143259	0.0743791	-0.260293	-0.164049	-0.1828	-0.293044	-0.241477	0.241082	-0.00363456	0.797824	0.00414626	0.632979
DAP	0.121624	-0.127296	-0.235858	-0.228573	0.0492879	0.0309302	0.0037372	0.00426369	0.261595	-0.0699714	-0.266446	0.319011	-0.0368368	-0.183596	-0.0968407	0.773504	-0.163001	-0.367231	-0.059609	-0.0085628	0.186456	0.124167	-0.149544	-0.494412	0.525991	-0.032989	0.349977	0.973565	0.725253	0.975443
DAP3	0.0531958	0.079346	-0.0496712	-0.265941	0.10388	0.10459	-0.00545081	0.0592691	0.254611	0.105236	0.122571	0.00106889	-0.176333	-0.0145819	-0.0739022	0.12927	-0.0302163	0.00569693	-0.192122	0.0574827	-0.0310938	0.0123775	0.133998	0.0748569	0.101601	0.115236	0.0831822	1.0036	0.533239	0.935165
DAPK2			0.249675	0.297792	1.17707								-0.167766	-0.168034	0.908266	0.303607	-0.0529372											0.784188	0.392857	0.896039
DAPK3	0.115672	0.0208184	-0.225031	0.167311	0.28776	0.237078	0.0233372	0.217354	-0.0193209	0.0378617	0.282931	0.351475	-0.0708052	-0.0963773	0.413876	0.283369	0.0409885	0.380143	-0.00137653	-0.284699	0.246221	-0.239574	-0.197923	-0.276301	-0.148273	0.104972	-0.111245	0.934697	0.607106	0.951459
DAPP1	0.305237	-0.0675651	-0.0418087	0.144518	0.171977	-0.0374346	0.0526125	0.261521	-0.015869	0.288154	0.463307	-0.249768	0.0530841	-0.00209774	0.379249	0.0138858	0.0991927	0.00806949	0.199604	0.0404281	0.0582389	0.0707617	-0.0523948	-0.113672	-0.481191	0.522883	0.0231408	0.995949	0.850014	0.992777
DARS	0.0087655	-0.0085011	0.0197111	-0.0562217	0.0885671	0.151439	0.0539866	-0.0427815	0.0226652	-0.00344944	0.0966727	-0.0706184	0.0910043	-0.071351	-0.0376212	0.0889382	-0.0130363	0.0440848	-0.0257787	0.0406758	-0.0701297	0.0447582	0.0537309	-0.199324	-0.00855925	-0.0347001	0.0413468	0.982333	0.287929	0.853741
DARS2	0.344831	0.166664	-0.0842457	-0.0351411	0.0251453	0.179191	0.181291	0.0596249	0.0421893	0.178244	0.0569236	0.109247	-0.0246756	-0.150178	-0.0670085	0.144061	0.180215	0.125935	-0.132551	0.0352649	-0.0799964	0.0143922	-0.0356626	-0.146963	-0.204033	0.323145	0.0988907	0.915139	0.198432	0.814611
DAXX						0.0482173	0.207581											0.077926	0.0411528	0.0700925	0.071718	0.236706	0.189169	-0.161873	0.065942	-0.163865	0.0316426	0.959343
DAZAP1	0.0134481	0.130088	0.171438	0.0879211	0.0364407	0.0777141	0.0963643	-0.139183	0.0940341	0.156108	-0.0956293	0.211006	0.124904	0.0491246	-0.0846337	-0.128281	0.0792311	-0.0266458	-0.0831209	-0.00252162	-0.0164413	0.0403738	0.0883178	-0.0636666	-0.0757405	-0.184788	-0.14908	0.926932	0.0414423	0.680469
DAZAP2																							0.066637	0.214933	-0.0612533	-0.211741	-0.104311
DBI	0.328129	0.293884	0.187337	0.608561	-0.754655	-0.207352	-0.200211	0.524181	0.506986	-0.207686	-0.648765	-0.45898	0.798104	0.107695	-0.263988	-0.514272	-0.15935	0.236333	-0.622978	-0.287369	-0.502022	0.647933	-0.366242	-0.311649	-0.0505682	0.171358	-0.383038	0.745782	0.369771	0.896039
DBN1	-0.0300964	0.00960277	-0.215641	-0.0880182	0.303194	-0.0941583	-0.025374	0.242844	0.0625909	-0.120717	0.148684	0.165205	-0.0124019	-0.00164407	0.596997	0.236137	-0.293524	-0.352676	0.302579	-0.157112	0.331408	-0.16065	-0.238998	-0.0245541	-0.168985	0.0517777	-0.272827	1.01612	0.80786	0.98489
DBNDD1			-0.247071	-0.167337	0.180104	-0.290153	0.0695151						-0.313328	-0.272261	0.450681	-0.115571	-0.32317	-0.506813	0.330508	0.17697	0.19532	-0.537558	-0.425046	-0.399682	-0.388571	0.666062	-0.272527	0.929683	0.497291	0.92102
DBNL	0.147306	0.241492	0.214893	0.237722	-0.0916912	-0.0340959	-0.115907	0.281064	0.0451757	0.0643232	0.0545352	-0.290512	0.185641	0.156975	0.0508649	-0.163751	0.0610639	-0.0577272	-0.19854	-0.037799	-0.220091	0.195025	-0.138342	-0.0745848	-0.0408723	0.0761793	-0.131178	0.905246	0.179476	0.809665
DBR1	-0.414009	0.0802539	-0.00188203	0.16116	-0.133617	0.00748553	0.0451136	0.108876	-0.107742	-0.00120211	-0.141119	-0.19947	0.187979	-0.0815271	-0.0188279	-0.250796	0.0762523	-0.0202931	-0.0148133	0.0850332	-0.163004	0.0748614	-0.150326	-0.246746	-0.118345	0.0587026	-0.120444	0.960331	0.498001	0.92102
DBT	0.267562	0.125582	0.0692815	0.187345	0.0877383	0.164153	0.121036	0.319472	0.165201	-0.0357029	0.0581085	-0.153583	0.0586226	-0.0947992	0.0200291	0.034364	0.106446	-0.0109065	-0.226569	-0.0663314	-0.120944	-0.0580037	-0.212332	-0.0480877	-0.344978	0.438047	-0.225902	0.890398	0.00512595	0.632979
DCAF10
DCAF13	-0.679352	-0.12697	-0.0327316	-0.0814286	-0.218048	0.0803751	0.172185	-0.140137	0.224833	-0.442676	-0.136547	-0.0290732	0.136319	0.0220255	-0.241756	0.0596419	-0.0767158	0.302517	0.0529618	0.199689	0.247551	0.223847	0.271194	-0.0879655	0.214794	-0.319753	0.246429	1.10017	0.161846	0.792994
DCAF5	-0.100209	0.218933	0.249575	-0.0324262	-0.0243723	0.0624701	-0.00444516	0.0216016	-0.100352	0.159952	-0.053782	-0.240005	0.306172	0.334314	0.319448	0.603694	0.0743311	-0.286187	0.0119374	0.122087	-0.044622	-0.131703	0.00682948	-0.540269	0.112364	0.229666	0.155563	1.037	0.892562	0.995069
DCAF6	-0.00107398	0.0510904	0.0862121	0.00477138	-0.381258			0.143776	0.338384	-0.0937595	0.136445	0.214725	0.234112	-0.0911811	-0.287881	-0.0444487	0.140236						-0.0497609	-0.144242	-0.0776369	-0.259312	-0.131839	0.962907	0.932792	1
DCAF7	0.0343136	0.134903	0.0926345	0.0391767	0.0623984	0.00239459	-0.114004	0.105141	0.143775	0.0211583	-0.117589	0.105886	-0.00824453	0.0605264	-0.0233471	-0.102074	-0.00659056	-0.139381	-0.194449	-0.072495	-0.100475	-0.029921	-0.0470365	-0.0994745	-0.0137148	-0.0561495	-0.246199	0.947596	0.0628064	0.7045
DCAF8	0.0375516	0.118733	0.0706197	0.111667	0.140703	-0.0401835	-0.00138068	0.137257	0.0981533	0.0733489	0.168458	-0.0398601	0.111221	0.0383133	0.440291	-0.0604669	0.0798346	-0.23111	-0.0949771	-0.105325	-0.0360227	-0.111625	0.0880669	0.0330041	-0.101793	0.160327	-0.0486106	0.976058	0.399845	0.896039
DCAKD	-0.618639	-0.214518	-0.0965478	-0.0840076	0.411892	-0.0605374	0.00233187	-0.314495	0.489086	-0.892684	-0.0444341	0.500217	0.0033108	-0.0924768	0.564395	0.0740334	0.034894	0.0792311	0.29937	0.0727537	0.3974	-0.321641	0.198693	0.679033	-0.0913785	0.182461	0.350696	1.11778	0.0919316	0.759323
DCBLD2	-0.0947046	-0.367565	-0.117397	-0.107058	0.0693013	-0.16593	0.0409332	-0.417805	0.292985	-0.612892	0.546641	0.232181	0.018922	-0.112429	-0.209925	0.284563	0.10962	-0.137661	0.0867511	-0.0973185	0.287637	0.000868976	-0.496629	0.331736	-0.163208	-0.299064	0.106002	1.08444	0.399845	0.896039
DCC	-0.296	-0.0370673				0.0056823	0.143192	0.30792	0.0133769	0.0460572	0.325379	-0.334211						-0.039711	0.014356	0.370169	-0.288299	0.0495018						1.03233	0.453546	0.91955
DCK	-0.332201	0.0484428	0.0983816	-0.309246	-0.138651			-0.114606	0.212253	-0.0280861	-0.0664936	0.522725	-0.0119192	0.143711	-0.355079	0.0801088	-0.0763948						0.174178	-0.118113	0.240772	-0.178304	0.104266	1.09182	0.167957	0.80575
DCLK1																							0.162164	0.728839	0.273578	-0.414238	0.257643
DCP1A	0.145738	0.138647	-0.000585817	0.0160467	0.152573	0.258447	0.159179	0.234368	0.0970389	0.102351	-0.0843417	0.0223202	0.0523133	0.0933824	-0.0346322	0.177929	-0.102264	0.0342657	0.110873	0.0956172	0.0159872	-0.0697136	-0.050307	-0.226308	-0.0452825	-0.0790518	0.12237	0.921819	0.0307625	0.674733
DCP1B			0.0899214	0.66316	-0.268827	-0.336777	-0.202877						0.771398	0.221402	0.511572	-0.498025	-0.029026	0.448706	-0.200062	-0.334272	-1.0187	0.278602						1.23035	0.767899	0.98489
DCPS	0.0183936	0.234895	0.0969592	-0.0699041	-0.441399	0.165661	0.0398979	-0.0993063	0.13933	-0.0313	-0.073331	0.155595	0.171258	-0.0655818	-0.599023	-0.131096	0.149638	0.173404	-0.00460806	0.134755	0.0909777	0.0261868	0.250785	-0.0232306	0.171062	-0.165743	-0.108518	0.980026	0.80786	0.98489
DCTD	-0.336276	-0.235222	0.241236	0.0692084	-0.0693432	-0.00621957	-0.00341749	-0.250448	0.194981	-0.0324637	0.0801706	-0.0738389	-0.0336484	0.0831689	-0.305146	-0.00448192	-0.102325	-0.0881122	-0.203405	-0.0232093	-0.211486	0.321064	0.0700848	-0.144118	0.069948	-0.203398	-0.208823	0.967595	0.935426	1
DCTN1	0.0914299	-0.0153917	0.129583	0.0765851	0.125824	-0.0793959	-0.0603115	0.21138	-0.146844	0.0195498	0.27133	-0.0361933	-0.0141107	0.119618	0.182421	-0.0594726	-0.0495869	-0.0425236	0.059326	-0.050365	-0.0087208	-0.0323598	0.0837485	-0.0256268	-0.0750205	0.204824	-0.125933	0.935329	0.766249	0.98489
DCTN2	0.0608477	-0.00525187	0.142659	0.164082	0.089501	-0.0507402	-0.0727833	0.391031	-0.040922	-0.00591254	0.179805	-0.193291	0.0702198	0.132908	0.194148	-0.0335717	-0.058144	-0.0833609	0.087335	0.0233381	-0.0256584	0.0363407	0.132691	-0.063942	0.208857	0.285044	-0.159946	0.978736	0.978449	1
DCTN3	0.035375	0.0588433	0.0364126	0.113601	0.149145	-0.0495763	-0.00540118	0.174203	-0.111804	0.00262457	0.231635	-0.118559	0.0789694	0.0529716	0.330601	-0.0658392	-0.0409665	-0.0603012	-0.0517548	-0.111469	0.0318723	-0.0301525	-0.0021708	-0.190493	-0.293558	0.155864	-0.137249	0.951337	0.179476	0.809665
DCTN4	0.0473032	0.0592486	0.0704645	0.0969487	0.182414	0.1654	0.0105939	0.277271	-0.00758472	0.0578816	0.0861742	-0.0315425	-0.0167592	0.108532	0.2561	0.0692695	-0.00600611	0.110838	0.278776	-0.0437372	0.13343	-0.051296	0.0909459	-0.0551179	-0.109807	0.127254	-0.220909	0.995236	0.399845	0.896039
DCTN5	0.196051	-0.056749	-0.118595	-0.0565626	0.14683	-0.0446684	-0.139515	0.23048	-0.0605922	0.10466	0.0271031	0.0920742	-0.150619	-0.00989504	-0.0219206	0.156608	-0.0482875	-0.0779767	0.207178	0.0237794	0.0709495	-0.0237007	0.103507	0.0940899	-0.0594338	0.245246	0.136009	1.07593	0.2404	0.837281
DCTN6	-0.0246309	-0.150688	0.00699653	0.0673212	0.0987876	-0.233066	-0.132137	0.225456	-0.241219	-0.0728734	0.190116	-0.215865	-0.0864013	-0.011424	0.143257	0.108869	-0.124416	-0.258406	0.0971639	-0.100913	-0.0917911	-0.0976169	0.0441568	-0.0816972	-0.0852535	0.151522	-0.0245371	0.964161	0.645586	0.959179
DCTPP1	-0.366686	-0.174854	-0.186794	-0.371307	-0.110388	0.117816	0.160194	-0.504469	0.0274097	-0.364974	-0.199644	0.474156	-0.157066	-0.10776	-0.492782	0.282643	0.156248	-0.0422583	-0.225164	0.107869	0.12655	0.150857	0.110137	-0.186986	0.110361	-0.201189	0.0925481	1.12306	0.569618	0.944745
DCUN1D1	0.307269	0.208827	0.0365324	0.0415687	0.193394	0.066711	-0.0193792	-0.118458	-0.0942184	0.277669	0.200856	0.0569298	-0.0103824	0.00344787	0.160203	0.170109	0.118422	-0.059345	0.0116221	-0.0936544	-0.00176086	0.00200997	-0.1303	-0.379514	-0.305412	0.227353	-0.0637483	0.954895	0.0715719	0.725327
DCUN1D3	-0.0556115	0.460409	0.0485857	0.128927	0.586739	0.120559	-0.0755279	0.0150072	-0.270574	0.301687	0.405579	0.168454	-0.031724	0.055474	0.405613	0.491364	-0.0429895	-0.277883	0.197049	0.0895704	0.0425005	-0.155453	-0.108057	-0.054981	0.183588	0.0629626	-0.176605	0.951601	0.431256	0.908655
DCUN1D5	-0.153831	-0.0232496	0.0338867	-0.153542	-0.0276917	0.203307	0.0946917	-0.761431	0.071214	-0.0817547	-0.202431	0.221996	-0.0526414	-0.175229	-0.129929	0.0693776	-0.0789681	-0.0215911	-0.160142	-0.180705	-0.282485	-0.193283	0.254511	-0.15284	0.19911	-0.420441	0.0938686	0.944359	0.263455	0.845865
DCXR	-0.0907837	0.0204416	-0.101456	0.128632	-0.000595811	0.114313	-0.0511896	0.18206	0.122431	-0.194627	-0.484993	-0.227915	0.166842	-0.105512	-0.295152	0.00352149	0.14571	-0.250396	-0.363669	-0.217884	-0.325675	0.198543	0.31587	0.0469173	0.203721	0.176149	-0.0628738	0.980045	0.850014	0.992777
DDA1			0.00519171	-0.16008	0.0926457	0.225434	0.220756						-0.0260226	0.154955	0.00838614	0.236742	-0.0748238	0.112671	0.0783822	-0.175396	0.220559	-0.0312435	-0.179248	-0.157762	0.228662	-0.268352	-0.192731	0.921037	0.394866	0.896039
DDAH1	0.11226	0.00708016	-0.190528	-0.302637	0.536165	-0.0424982	-0.195659	-0.331492	0.179026	0.0500248	-0.308493	0.289457	-0.0649266	-0.155282	0.435983	0.419095	-0.327787	-0.264115	0.301975	-0.214018	0.321612	0.184882	-0.189644	0.16242	-0.285419	-0.320113	-0.207679	0.95422	0.850014	0.992777
DDAH2	0.1616	0.0522741	0.0686057	0.29063	0.658971	-0.249804	-0.0430503	-0.0141068	-0.236114	0.0137599	-0.130437	0.0017299	0.162174	0.167938	0.424595	0.247034	-0.256093	0.00388645	0.40886	-0.00033876	0.10586	-0.156737	-0.121076	0.235069	-0.072052	-0.0222616	-0.145767	0.954019	0.399845	0.896039
DDB1	-0.0146601	0.149341	0.108798	-0.127565	-0.218269	-0.00339174	0.0955533	-0.0610965	0.21435	0.0330976	-0.0831974	0.0642533	0.0692938	-0.0861672	-0.349783	-0.0841136	0.0634514	0.0177156	-0.0903595	-0.0481386	-0.0739573	0.144243	0.171825	-0.165422	0.0497315	-0.216036	-0.0150598	0.980638	0.685011	0.96813
DDB2	-0.326388	0.24338	0.412306	-0.166998	-0.432874	0.139694	0.471829	-0.288219	0.396311	-0.023975	-0.247742	-0.02765	0.0681293	-0.253071	-0.875334	-0.131971	0.190603	0.0327855	-0.483471	-0.0483836	-0.368137	0.0933351	0.153823	-0.360262	0.0142447	-0.298627	0.069678	0.884104	0.287929	0.853741
DDHD2	-0.387216	-0.0818532	0.182866	0.00335195	0.152856	-0.0684366	-0.238213	-0.0793697	-0.190466	-0.0561698	0.42554	0.245713	0.212895	0.125454	0.116363	0.0727674	0.040126	-0.357006	-0.213539	0.07443	0.146436	0.154704	0.192225	0.0738434	0.261914	0.33669	0.0230934	1.12026	0.103641	0.766658
DDI2	0.857898	0.502894	0.00186834	0.173228	0.0275726	-0.00530629	0.037291	0.387713	0.248814	0.34146	0.0975933	0.0808349	0.227591	-0.0287087	0.043638	-0.102006	0.0936286	0.138263	0.0331816	-0.0388928	-0.0696232	0.110933	0.0894966	0.0178512	-0.0956012	0.16004	0.0608999	1.03374	0.645586	0.959179
DDOST	0.230218	-0.363884	-0.388131	-0.202252	0.217648	-0.0813493	-0.040195	-0.122664	-0.360517	0.255188	0.17752	0.292421	-0.474485	0.0518833	0.166299	0.450815	0.231955	-0.00304712	-0.0442546	-0.0980241	0.201075	-0.506308	-0.209075	0.0727689	-0.113309	0.272137	0.106551	1.10472	0.369771	0.896039
DDR1	0.0219221	0.0352144	0.225176	-0.0364694	0.134722	-0.0139905	0.0707677	0.351141	0.209572	-0.072449	0.173686	-0.085421	-0.0275049	0.149429	0.394908	0.064901	-0.0417417	-0.0128288	-0.0589751	0.0812627	-0.00529137	0.0117371	-0.213143	-0.274866	-0.361885	0.0826642	-0.207153	0.969777	0.369771	0.896039
DDRGK1	-0.0306333	-0.161184	-0.157678	0.197369	0.0908896	-0.153897	-0.0278558	0.27863	-0.317632	-0.0234842	0.129023	-0.165617	-0.0949956	0.112947	0.157093	-0.0871907	0.112109	0.00114811	-0.0641161	-0.0327934	-0.06515	-0.249561	-0.00992438	0.230171	0.136352	0.246221	0.0373541	1.01836	0.399845	0.896039
DDT	-0.0810289	-0.363932	-0.0684944	0.104073	-0.00986651	-0.0198907	0.307387	-0.285207	0.04974	-0.0253159	-0.240583	-0.131737	-0.159681	0.135676	0.159363	-0.084541	-0.0393521	-0.0662376	-0.0752831	-0.148571	-0.0826437	0.132562	-0.112009	-0.674274	-0.2208	0.308555	-0.160099	0.956806	0.3138	0.864728
DDX1	0.0554229	-0.000329594	0.0502829	0.0453659	-0.0827171	0.0724571	0.0487952	0.0579588	0.0912211	0.00745354	-0.0153561	0.127586	-0.0473046	0.0504509	-0.227325	0.0973106	0.0487625	0.0539662	-0.0223118	0.0866046	-0.014349	0.121849	0.0706686	0.0143302	0.0947597	-0.118618	-0.0727121	1.00056	0.766249	0.98489
DDX10	-0.239311	-0.0338288	-0.156148	-0.187915	-0.173117	0.0855792	0.064089	0.0293679	0.278446	-0.191211	-0.168916	0.18829	-0.0370795	-0.503819	-0.619351	0.35206	-0.0816611	-0.00636054	0.140354	0.081061	0.0568167	0.0897658	-0.00270141	-0.108853	0.0602484	-0.293598	-0.136349	1.11081	0.399845	0.896039
DDX17	-0.0603322	0.137979	0.144013	-0.0229905	0.173788	0.0496381	0.144213	-0.258492	0.137937	0.0545648	-0.0832444	0.124988	0.00694967	-0.0063737	-0.0446133	0.00117879	-0.046105	0.0912053	0.0535782	0.026613	0.0401725	0.139637	0.0405366	-0.204836	-0.0651999	-0.268376	0.0651542	0.919424	0.0628064	0.7045
DDX18	-0.115969	-0.037249	0.00595075	0.0421802	-0.4069	0.0888392	0.0412795	-0.264463	0.37471	-0.235393	-0.291914	0.204542	0.0801346	-0.0927364	-0.682741	-0.111918	0.0998135	0.0520521	-0.0435959	0.0476825	-0.0713209	0.236221	0.265594	0.0460003	0.250261	-0.42046	0.273785	1.02875	0.464	0.91955
DDX19A	-0.0400008	0.0490759	-0.0474807	-0.100602	0.110742	0.0105863	-0.0129476	-0.0217459	0.0746783	0.0662854	-0.0502221	0.0183589	0.0119834	-0.0577422	-0.106551	0.0717618	-0.0560572	-0.12461	-0.0983926	-0.0871709	-0.0570514	0.106902	0.00528048	-0.154355	-0.0347407	0.0368578	0.00048865	0.989454	0.569618	0.944745
DDX19B						0.22775	0.239316											-0.092556	0.13229	0.00744225	0.0163778	-0.137393						0.854948
DDX20	-0.192787	0.0146266	0.0806564	0.0507864	0.186091	0.0179773	0.219679	-0.562579	-0.022735	-0.24894	-0.100305	0.275126	0.294982	0.133339	-0.0724426	0.249546	0.032839	0.179688	0.0233587	0.0341808	-0.0887372	0.182362	0.176984	0.138643	0.18256	-0.140966	0.181986	1.02312	1	1
DDX21	-0.577393	-0.285565	-0.206083	-0.0834276	-0.690554	-0.147899	0.131854	-0.481715	0.375504	-0.470799	-0.599515	0.152249	0.00979019	-0.073058	-0.923664	0.000737527	-0.217106	0.254487	-0.0494592	0.101825	-0.0189893	0.154966	0.314934	0.220814	0.380117	-0.529139	0.480165	1.15777	0.0812675	0.725327
DDX23	-0.110939	0.0662367	0.0500339	-0.0331072	-0.0170853	0.0319631	0.0842154	-0.202671	0.0922399	0.0232489	-0.124462	0.0848842	0.123485	0.0702422	-0.147974	0.075924	0.155179	0.075504	-0.00848178	0.0396769	-0.0466256	0.0969482	0.0750847	-0.0710767	0.20793	-0.159897	0.113119	1.02861	0.431256	0.908655
DDX24	-0.113723	0.0323899	0.225882	0.331465	0.17605	-0.00915228	-0.0407783	0.0390634	0.103577	0.00886852	0.00505271	0.12294	0.326985	0.34378	0.74648	0.0950836	-0.128896	-0.0181501	0.0843687	-0.0154387	-0.137093	0.189424	0.067857	0.216617	-0.107285	-0.233428	0.408997	1.03077	0.935426	1
DDX27	-0.207404	-0.110816	0.0534841	-0.227199	0.120604	0.0250257	0.142917	-0.29871	0.179733	-0.215111	-0.158444	0.0475251	0.251348	-0.0705247	-0.0110922	-0.011621	-0.115495	0.093926	0.123819	0.149061	0.00330369	0.260475	0.195188	0.0251039	0.221369	-0.270751	0.216426	1.00786	0.431256	0.908655
DDX31	-0.0436884	-0.152883	0.10059	-0.0301664	0.357508	-0.0291914	0.0751321	0.25453	0.173014	-0.289354	0.137265	0.0611399	0.138099	0.0191963	0.119739	0.383457	-0.134492	-0.207297	-0.0473021	0.259934	-0.210483	0.0453046	-0.0917852	0.0141895	0.266091	0.00630199	0.211699	1.05879	0.685011	0.96813
DDX39A	-0.212611	0.0941932	0.00140121	-0.0825379	-0.373878	0.023918	0.151342	-0.365879	0.212623	0.0131821	-0.19067	0.412271	0.0982472	-0.0294141	-0.708141	-0.197461	0.260527	0.314702	-0.0239807	0.0558118	-0.0834036	0.383887	0.382257	-0.03912	0.251807	-0.493289	0.0700683	1.02321	0.431256	0.908655
DDX39B	-0.125033	0.121415	0.027286	-0.0546703	0.0899684	0.197431	0.178637	-0.0667411	0.322791	0.0690294	-0.119127	-0.0233734	0.0231084	-0.0398082	-0.256923	-0.00842394	0.118288	-0.00214168	0.0234709	0.125132	0.0197023	0.0973522	-0.0259262	-0.331023	-0.0534455	-0.16059	-0.0961669	0.929246	0.161846	0.792994
DDX3X	-0.162836	0.125006	0.157232	0.191296	-0.429587	-0.151834	0.00496565	-0.158271	0.124347	-0.225077	-0.154556	-0.0928505	0.271169	-0.0204119	-0.443792	-0.244594	0.00402621	0.140682	-0.0678068	-0.0429652	-0.0914569	0.300728	0.158087	-0.0214403	0.115236	-0.194747	0.147911	0.974566	0.850014	0.992777
DDX3Y	0.0253949	0.185652	0.105966	0.149838	0.0750755	0.0371514	0.121838	-0.0565959	-0.0856809	0.105065	0.113162	0.148251	-0.0157741	0.204368	-0.030283	0.248096	0.0841748	0.0882222	-0.0550567	-0.0249315	-0.0512874	0.121396	0.088741	-0.120127	-0.0840085	-0.296233	-0.0665381	0.916166	0.0919316	0.759323
DDX41	-0.223263	-0.132173	-0.101756	0.112925	-0.0215533	-0.0144314	0.0774374	-0.233247	-0.00571506	-0.0887008	-0.05134	0.0575719	0.324723	-0.145057	-0.150351	-0.106443	-0.14999	0.00366397	-0.0922458	0.0504945	0.047803	0.0734619	-0.00366403	-0.141492	-0.126531	-0.169478	-0.178039	0.953351	0.645586	0.959179
DDX42	-0.0550065	-0.0826037	0.0616171	-0.0869593	-0.0192954	0.273089	0.166837	-0.0780917	0.100371	0.00873949	-0.0278104	0.126303	0.0483437	0.0270146	-0.276553	0.0420478	-0.0307566	-0.099554	0.159007	0.127844	-0.0289362	-0.0887098	0.143139	0.0530636	0.0337586	-0.0826076	0.00594469	1.0261	0.80786	0.98489
DDX46	0.0882382	-0.00597136	0.0614072	-0.00771255	-0.151343	0.221439	0.0556961	-0.237949	0.0109897	0.104213	0.00215066	0.138098	0.152529	0.0161664	-0.38549	-0.066952	0.10262	0.15182	0.0706943	0.0840813	0.0324374	0.0887282	0.0622735	-0.119886	0.0574711	-0.144432	-0.133841	0.992582	0.978449	1
DDX47	-0.173308	-0.0790501	-0.147453	-0.0979369	-0.0338174	0.138423	0.0604517	-0.217116	0.410738	-0.0216598	-0.133474	0.378861	0.0729834	-0.0484541	-0.146857	0.260484	0.0989138	-0.103145	-0.266916	0.0606944	-0.0658966	0.112822	0.101586	-0.157758	0.0408187	-0.336732	-0.0293014	1.03783	0.569618	0.944745
DDX49																							-0.163198	0.0222887	-0.0692383	0.00715866	-0.0574863
DDX5	-0.514097	-0.0273079	0.0498517	-0.0602212	-0.333993	-0.132381	0.087214	-0.392766	0.251285	-0.319237	-0.353529	-0.122089	0.180291	0.0506655	-0.373352	-0.0389963	-0.20817	0.111047	0.0630029	-0.00917307	-0.066258	0.245178	0.293636	0.0104547	0.258375	-0.52544	0.334745	1.04309	0.341094	0.887131
DDX50	-0.213831	0.0174647	-0.030134	-0.0982867	-0.258013	-0.032348	0.0867533	-0.12575	0.282145	-0.0891143	-0.166273	0.192903	0.154447	-0.0210071	-0.44929	0.00235826	-0.0818084	0.176984	0.0347825	0.0621113	-0.00321339	0.161991	0.216783	0.0462607	0.209631	-0.462387	0.127245	1.05181	0.116426	0.766658
DDX51	-0.197557	-0.179535	-0.018875	-0.0294538	-0.237206	0.124178	0.111804	-0.0663089	0.18634	-0.127359	-0.0881228	0.10312	0.0556421	0.475235	-0.0690922	0.0190252	-0.00918331	0.341461	0.10484	0.142346	0.0423935	0.0120439	0.24394	0.204648	0.251573	-0.274023	0.228799	1.07836	0.0715719	0.725327
DDX52	0.020381	0.2316	-0.0144071	0.459818	-0.0615717	0.0791745	0.122258	0.20405	0.435689	0.0309888	0.209234	0.246211	0.177997	-0.0732967	-0.0591986	-0.021149	-0.044816	0.0510055	-0.11547	0.144098	0.0167265	-0.0878178	0.0503195	0.0502301	-0.050055	-0.0530514	0.0683199	0.973623	0.399845	0.896039
DDX54	-0.118369	0.066529	-0.116305	0.199912	-0.0514439	0.0836584	0.0295277	-0.0656741	0.481108	-0.246885	-0.204564	-0.0676313	0.23072	-0.0902572	-0.213164	0.119119	0.154037	0.0735084	-0.0767343	0.0306401	-0.127389	0.371094	0.117962	0.0709503	0.0935017	-0.286813	0.0339585	1.00192	0.978449	1
DDX55	-0.259577	0.0234365	0.182988	0.189489	0.165591			-0.36627	0.356185	-0.0845769	-0.235475	0.259315	0.175153	0.354613	0.152378	0.144607	0.0727905											0.988218	0.953047	1
DDX56	-0.414403	-0.117026	-0.156355	0.00970523	-0.0411644	-0.361501	0.0850771	0.125555	0.0427943	-0.218295	-0.081101	-0.122277	-0.350702	-0.277596	-0.393954	0.049136	-0.16285	0.103878	0.103568	-0.0279289	-0.0170276	0.243318	0.0104522	0.0754804	0.106985	-0.507458	0.207854	1.08203	0.2404	0.837281
DDX58	-0.152773	-0.0485063	0.247198	-0.358133	1.29231	0.313223	0.342348	-1.06077	-1.20006	0.313594	0.356517	0.117287	-0.942093	0.250089	0.921224	0.747089	-0.3605	-0.723206	0.739908	-0.00803525	0.276165	-1.29878	-0.875001	-0.943932	-1.13755	0.410344	0.376351	0.875044	0.431256	0.908655
DDX6	-0.0591461	0.113097	0.0146033	0.101223	-0.346145	-0.103086	0.0024459	-0.0112636	0.246388	0.0578751	-0.0521339	0.127019	0.185918	0.0298178	-0.545051	-0.145306	0.235369	0.0396819	-0.130328	0.0442945	-0.0826514	0.235906	0.0913771	-0.0351835	0.173785	-0.186376	-0.0908534	1.02264	0.498001	0.92102
DDX60	0.510378	-0.00221015	0.322659	-0.322566	0.619341	0.640658	0.453635	-0.705701	-1.21953	0.419563	0.411123	0.194123	-0.923604	0.304329	0.271291	0.459568	0.418247	-0.400854	0.231214	-0.00858714	0.335809	-1.03859	-0.883484	-0.989955	-1.16766	0.931092	0.411616	0.846178	0.0548945	0.691941
DDX60L	0.228071	0.196267	0.239332	0.134565	0.248319	0.1884	0.300575	-0.265381	-0.663642	0.0779557	0.21201	0.268069	-0.279578	0.422899	0.0606398	0.590216	0.0743335	-0.0282472	0.262171	-0.620204	-0.149375	-0.648997	-0.629775	-0.67531	-0.639863	0.231517	-0.248504	0.802803	0.0414423	0.680469
DECR1	0.391042	-0.0599338	-0.112893	0.11637	0.291447	-0.0112408	-0.134953	0.252862	-0.299403	0.139997	0.155264	-0.373312	-0.0932974	-0.0497024	0.211287	-0.00341967	0.073315	-0.212324	-0.17313	-0.144834	-0.209707	-0.170867	-0.164494	-0.0379557	-0.220945	0.482337	-0.292493	0.927986	0.145482	0.792293
DECR2	0.0404652	0.101061	0.199453	-0.537708	-0.205344	0.254841	0.11424	0.10667	-0.0180525	-0.339849	0.765216	-0.00495627	0.119893	-0.737035	-0.0835035	-0.406391	0.23545	-0.124741	0.778871	-0.516719	0.290744	-0.326589	-0.322308	0.314999	0.26658	0.395959	-0.208372	0.924942	0.978449	1
DEF6	-0.0614876	0.231987	0.106611	0.0856349	-0.172551	-0.0699859	-0.0731667	-0.0628065	0.224023	0.18516	0.0198588	-0.0436361	0.197353	0.150711	-0.120014	-0.128389	0.204746	1.06816	-0.366047	-0.101338	-0.430049	0.213872	0.35269	-0.107992	0.333716	-0.22877	0.123238	1.0966	0.685011	0.96813
DEGS1																							-0.118208	0.757835	0.346778	-0.181888	0.158634
DEK	-0.0892108	0.245003	0.0759097	-0.150965	-0.41944	0.102068	0.231135	-0.73974	0.049277	0.0223297	-0.0765846	0.452367	0.120649	-0.0577655	-0.717432	0.0815656	0.316563	0.317852	-0.372884	0.0955795	-0.1489	0.267983	0.191046	-0.374961	0.187475	-0.395028	0.103785	0.992756	0.892562	0.995069
DENND1A						0.102467	-0.204763											-0.151809	0.596264	0.240677	0.346662	-0.572291	-0.29244	0.186858	-0.0223891	-0.102176	0.177036	1.09314
DENND2D			0.00210513	-0.161424	0.637292	0.563165	-0.12001						0.0179328	-0.323506	0.317906	0.613085	-0.301865	-0.218225	-0.15705	-0.0751166	-0.0192949	-0.161049						0.921344	0.30969	0.864728
DENND4C	0.138143	0.0639665	0.0945848	-0.0928273	0.0526019	0.0637725	0.0420326	0.137019	0.0549795	0.0947496	0.175133	0.065672	-0.0711474	-0.0556106	0.180762	0.0120476	0.172563	-0.0311418	0.0483934	0.0617201	0.080432	-0.0453468	-0.00860053	-0.115335	-0.135308	0.0136353	-0.105069	0.97755	0.533239	0.935165
DENND6A
DENR	-0.0615998	0.00325674	-0.0291981	0.0819976	0.156286	0.0789878	0.0494026	0.218416	-0.0650892	0.0232712	0.0751041	-0.0170682	-0.0719477	-0.0320548	0.0673895	-0.0493146	0.0484193	-0.120239	0.0798981	-0.0336115	0.0751231	-0.00616102	-0.0708722	-0.0729208	0.0074366	0.163858	0.104268	0.966764	0.369771	0.896039
DEPDC7																							0.121095	0.106943	0.132792	-0.531268	0.313891
DERA	0.0676681	0.110505	0.0495615	0.0699076	0.0661153	0.0435006	0.0261671	0.214322	-0.155108	0.000630677	0.0978937	0.0317443	-0.0261914	-0.0306534	-0.0322479	-0.116128	0.11888	0.000867356	0.0973749	0.132362	0.00396452	0.150345	-0.0757292	-0.331148	-0.0411885	0.161399	-0.0257869	0.955703	0.2404	0.837281
DERL1	-0.0568773	-0.149342	-0.538988	-0.0383214	-0.314349	0.00150128	-0.0738327	0.0163859	-0.0174706	-0.00634472	-0.0716993	-0.0217034	0.0256297	-0.192149	-0.25062	0.0934309	0.133012	-0.0397519	0.197219	-0.0464115	0.239326	-0.314561	-0.0264532	0.230988	0.108511	0.120131	0.19111	1.05618	0.0160332	0.654304
DERL2	0.063529	-0.240021	0.442386	0.339584	0.202705	-0.290205	-0.177256	-0.106553	-0.362328	0.453682	0.1811	0.144658	0.2003	0.241585	0.397544	0.279884	0.127838	-0.0741835	-0.0551764	-0.332892	0.041678	-0.383159	-0.23615	0.286544	0.0400386	0.0170381	0.0465612	0.986637	0.892562	0.995069
DESI1	-0.0415221	-0.112522						-0.0354398	0.246409	0.0807205	-0.0609966	-0.109898																1.02924
DFFA	-0.00790769	-0.0289841	0.0389689	-0.0468597	-0.186032	0.119149	0.107361	0.068187	0.323249	-0.0441879	0.0237443	0.119197	0.0135397	-0.165774	-0.234608	-0.0429404	0.0530454	0.150547	-0.094263	0.164792	0.0290106	0.102284	0.133377	-0.234203	-0.150328	-0.0276419	-0.0365086	1.01857	0.850014	0.992777
DFNA5	-0.0591643	-0.000954469	0.169047	0.0436511	0.266296	0.203483	0.222667	0.135712	0.0244194	-0.0730885	0.404967	-0.0473498	-0.0899714	-0.150172	0.23896	0.0621831	-0.0426538	-0.0336019	-0.0009652	0.0742967	0.118876	-0.013387	0.0191676	-0.327476	-0.210725	0.332384	-0.122455	0.885017	0.116426	0.766658
DGCR14			0.164307	0.189083	0.160992								0.300138	0.0497502	0.257508	0.0504292	0.164815											1.00035	1	1
DGCR8
DGKA	0.246721	0.143172	0.104564	0.168825	0.149068	0.0839146	-0.0136957	0.134864	0.0178707	0.183477	0.134452	-0.098404	0.0453248	-0.0400243	0.169019	-0.023684	0.118345	-0.0867709	-0.0849403	-0.0924497	-0.113951	-0.0126247	-0.1074	-0.252925	-0.104213	0.316934	-0.21049	0.885752	0.0307625	0.674733
DGKH	-0.0208348	-0.120839	0.0503312	-0.151713	0.139008	0.166117	0.0524224	-0.243088	-0.432916	0.143165	0.469701	0.109465	0.0483096	0.113553	0.427984	0.332536	0.184525	-0.124606	-0.0354566	-0.0218937	0.0196655	0.0179019	-0.00749363	-0.067765	0.00384306	0.0305334	0.00295475	0.97837	0.935426	1
DGKQ			0.162017	0.150234	0.309614								0.024026	0.117965	0.199639	0.0633947	0.0171608						-0.0987112	-0.14419	-0.0495731	0.0794278	-0.314513	0.906624	0.027972	0.674733
DGKZ	-0.14293	-0.0981442	0.455156	-0.0231108	0.403966	-0.248354	0.153409	0.194912	0.15181	-0.116757	0.20764	-0.0669768	0.215963	0.0208858	0.446346	0.903203	-0.135466	-0.00650924	0.279485	0.11691	0.0324521	-0.0317357	-0.0900868	-0.0700393	-0.0969086	-0.0612637	-0.0626009	1.02122	0.685011	0.96813
DGUOK	-0.0364152	-0.528192				-0.0490018	0.0110353	0.00739553	-0.351089	-0.136663	0.174218	-0.126756						-0.160181	-0.0356573	0.0530318	0.0505422	-0.160531	-0.0328165	0.0551304	-0.211332	0.0157799	-0.228049	1.0049	0.596491	0.951459
DHCR24	1.0992	0.14107	-0.0734213	0.630033	-0.345359	-0.363631	-0.523795	1.23669	0.356706	-0.699142	-1.29098	-0.344821	0.220827	0.0312137	-0.320435	-0.208937	-0.052059	0.882192	-0.574311	-0.075609	-0.242	0.339564	-0.233813	0.31904	-0.158843	-0.0271664	-0.2975	0.970093	0.978449	1
DHCR7	0.0607384	0.0206539	-0.480423	0.542041	-0.154351	-0.42206	-0.328238	0.566699	0.130936	-0.375933	-0.566245	0.0359452	0.483429	0.442062	0.179802	0.0576559	0.016337	0.129473	-0.40148	-0.414017	-0.242056	0.159223	-0.304438	0.965272	0.337171	-0.13857	-0.456475	1.14962	0.369771	0.896039
DHDDS
DHFR			-0.158388	-0.309173	-0.912241	-0.458475	0.256612						-0.270844	-0.0208326	-0.266525	-0.944977	-0.108949	0.373151	-0.0664075	0.155024	0.0282404	0.312824	0.554477	-0.0188578	0.703633	-1.34134	0.526275	1.22291	0.14177	0.792293
[truncated: 5,521 more rows]
