# Supplementary material for: Integrative multi-omics and drug–response characterization of patient-derived prostate cancer primary cells
Source: Signal Transduct Target Ther. 2023 May 1;8:175. doi: 10.1038/s41392-023-01393-9 (PMC10149505; doi:10.1038/s41392-023-01393-9)
Supplement: Supplementary file 5 — Dataset 4 [file 41392_2023_1393_MOESM5_ESM.xlsx]

## Sheet: Quality control
Sample		BPH1	BPH2	BPH3	BPH5	BPH6	BPH7	BPH8	BPH9	GS6-2	GS6-5	GS6-6	GS6-7	GS7-3	GS7-5	GS7-6	GS7-7	GS7-8	GS8-1	GS8-2	GS8-4	GS8-5	GS9-1	GS9-2	GS9-3	GS9-4	GS9-5	GS9-6	GS10-1
QE-HF		3 runs	2 runs	2 runs	2 runs	2 runs	2 runs	2 runs	2 runs	2 runs	2 runs	2 runs	2 runs	2 runs	2 runs	3 runs	2 runs	2 runs	2 runs	2 runs	2 runs	2 runs	2 runs	2 runs	3 runs	2 runs	3 runs	2 runs	2 runs
Total proteins		4008	3335	3277	3637	3683	2941	3165	3192	3593	3338	3834	3422	2482	2378	3472	2939	2982	2973	2914	3234	2893	2976	3515	3773	3298	4082	2750	3734
Cell surface-annotated proteins		1862	1569	1527	1681	1649	1514	1508	1590	1661	1551	1689	1634	1279	1306	1646	1473	1478	1451	1447	1541	1436	1488	1702	1780	1516	1843	1400	1655
Biotinylated peptides		1504	790	854	823	356	1306	908	900	936	681	519	648	366	686	1218	943	778	596	1650	769	738	759	795	1548	460	1058	991	576
Biotinylzated proteins	Total	434	278	312	295	131	434	321	335	299	222	176	233	168	289	427	368	282	232	494	279	273	267	287	461	175	347	338	201
	Cell surface-annotated proteins	36	226	252	243	118	317	247	260	251	184	159	202	146	220	321	271	234	195	351	230	215	245	231	359	155	294	251	178
	%(cell surface-annotated proteins)	83	81	81	82	90	73	77	78	84	83	90	87	87	76	75	74	83	84	71	82	79	92	80	79	89	85	74	89
Transmembrane proteins		822	626	616	669	595	668	647	669	641	575	638	645	463	541	693	623	580	540	650	611	567	629	742	738	560	785	580	624

## Sheet: Qualification and DEPs 
Gene	BPH1	BPH2	BPH3	BPH5	BPH6	BPH7	BPH8	BPH9	GS6.2	GS6.5	GS6.6	GS6.7	GS7.3	GS7.5	GS7.6	GS7.7	GS7.8	GS8.1	GS8.2	GS8.4	GS8.5	GS9.1	GS9.2	GS9.3	GS9.4	GS9.5	GS9.6	GS10.1	FC of median	wilcoxp	adjp
MARH5	-0.806316				-1.28958				-1.7444		-1.09202		-1.90497		-1.44991								-1.46545	-1.29954		-0.283283		-1.38218	0.774804
SEPT2	3.24969	2.73401	2.7602	2.29497	2.2972	3.13116	2.77726	3.07387	2.26168	2.14448	2.36719	2.1976	2.10761	3.02844	2.99474	3.05236	2.57901	2.23545	3.45995	2.89282	2.37574	2.91727	2.5454	2.96452	2.31403	2.96906	3.17236	2.17114	0.866621	0.328486	0.955715
SEPTIN6																											-3.81935
SEPTIN7	3.33958	3.04379	2.87621	2.64841	2.66707	3.15433	2.89108	3.34091	2.69986	2.52639	2.9154	2.61712	2.09391	3.33144	3.21863	3.15056	2.95262	2.59608	3.31219	3.18589	2.67528	3.18611	3.25153	2.98168	2.49268	3.31141	3.09384	2.75883	0.999805	0.635772	1
SEPTIN8	0.84709	0.0473367	0.020734	0.363016	0.694338	0.292197	-0.302973	0.295924	0.130219	0.42597	0.455467	-0.137169	0.0761605	0.323263	0.506299	-0.0381829	-0.276966	0.296555	0.501832	0.467616	-0.140485	0.273714	0.251631	0.313879	0.254334	0.430395	0.156567	0.427463	0.993832	0.980139	1
SEPTIN9	3.3319	3.14283	3.10622	2.95919	3.31541	2.96701	3.02167	2.97085	3.01598	3.01016	3.63524	3.14125	2.68929	2.81759	2.89636	2.7892	2.87321	2.93249	3.1829	3.49157	2.86248	3.13388	3.16894	3.29225	3.15897	3.65359	2.97779	3.34087	1.00764	0.822692	1
SEPTIN10	0.0334948	0.279822	0.00180839	-0.25196	0.353908	-0.356099	-0.59777	-0.754228	0	-0.403735	-0.0523077	0.0483889	-0.471218	-0.602569	0.166397	-0.36436	-0.260926	-0.312553	-0.0743731	-0.0920418	-0.191746	-0.610594	-0.364245	-0.0181432	0.0349869	-0.129255	-0.208166	-0.232245	0.949421	0.635772	1
SEPTIN11	1.71929	1.22919	1.14245	0.748753	1.03298	1.72274	0.836745	1.74	0.80158	0.701299	0.968401	0.641519	0.907504	1.70806	1.38681	1.41779	0.824183	0.692609	1.93191	1.33183	0.66708	1.26553	1.09989	1.54772	0.493014	1.32517	1.73072	0.863784	0.900207	0.354218	0.963119
SELENOF																										-1.17853
A2M															0.473752
A2ML1	5.43309	4.24895	4.10295	4.88844	5.14767	3.2668	2.72633	2.53737	5.87963	5.32904	3.4466	5.25709	5.48174	5.25654	6.2972	3.34129	4.01657	4.73608	4.44433	4.65111	4.916	2.34244		6.46071	5.3157	5.06035	3.46215	5.73369	1.846	0.106339	0.846873
AAAS	-1.29472					-2.02188	-1.98518								-1.91079							-1.71345	-1.58689						1.20726	0.7	1
AACS	-1.75339		-1.89764	-2.20129	-1.83133	-1.96307	-2.10519	-1.94353	-1.54477	-1.85573	-1.64437	-1.67165		-2.36322	-1.56			-1.72269		-2.2396		-1.84919	-1.43056	-1.65785	-1.88131	-1.56103		-1.75352	1.18621	0.0378741	0.74895
AAGAB		-2.04624	-2.00303	-1.67688	-1.28836				-1.39735	-1.75272	-0.932707		-2.15487		-2.34024	-2.43087					-2.19553			-1.95053	-1.50176			-1.46609	0.991943	0.733267	1
AAK1	-0.938657	-1.35445	-1.42513	-1.30885	-1.26107	-1.49828	-1.3531	-1.39657	-1.30353	-1.20254	-0.96938	-1.03939			-1.51328		-1.66479	-1.39692		-1.36593			-1.14732	-1.20635	-1.31132	-0.743944		-1.19127	1.10759	0.336272	0.963119
AAMDC								-2.91898				-2.59858												-3.61668				-2.94458	0.982415
AARS	2.50753	1.69697	1.79481	2.40835	2.62988	1.55042	2.28071	2.16667	2.60139	2.06131	3.19771	2.69602	1.53801	0.961102	1.98204	1.91853	1.60993	1.36459	0.497091	1.85129	1.42288	1.90477	2.94693	2.49491	2.32041	2.69278	0.847805	3.11748	0.827366	0.78415	1
AARS2																									-0.291757
AARSD1	-2.42566			-2.81507													-3.37898							-3.09508		-2.53766			0.719611
AASDHPPT	-0.673252	-0.910435	-0.713884	-0.709114	-0.400599	-1.88474	-1.27398	-1.7081	-0.702929	-1.32566	-0.31186	-0.844536	-1.61042	-2.25836	-1.28014	-1.39434	-0.738177	-1.26583		-1.28799	-1.40092	-1.35888	-0.643817	-1.12998	-0.898627	-0.0370774		-0.63743	0.765384	0.849089	1
ABAT	-3.21661	-3.44291	-3.49219	-3.16102	-1.98363	-3.23577	-2.91337					-3.55093				-3.09455	-3.46263	-3.29129	-3.65353	-3.33302	-3.52824			-3.15524		-4.20527			0.843219	0.0907343	0.833102
ABCA1	0.239042	-1.65362	-1.66309	-1.71996		-2.01831	-1.04566	-1.27905	-1.94573		-0.346958	-1.72359	-1.78539	-1.25679	-1.64496	-1.94657	-1.77942		-2.02225	-0.421859	-2.73832	-1.26535	0.957709	-2.2833		-0.431355		-1.49138	0.978974	0.624351	1
ABCA12	-1.14334								0.637197		-0.116358													0.369058		-0.143634		0.297274	2.71436
ABCB10																										-5.7318
ABCB7	-0.770689	-1.26392	-1.61332	-1.43519		-1.51644	-1.379	-1.54263		-1.39807		-1.47806		-1.32027	-0.703318	-1.72952		-1.72329	-1.49849		-1.69356	-1.6717		-1.17977	-1.35879	-0.790855			0.998008	0.836945	1
ABCC1	0.603915	-0.661938	-0.161481	-0.140349	-0.888441	0.162936	0.244462	-0.357728	-0.411674	-1.12006	-0.46958	-0.783338	-0.751375	0.192695	0.0387156	-0.610512	-0.326495	-0.964973	0.23854	-0.543077	-0.596276	-0.00930455	0.706026	-0.238518	-0.455753	0.634563	-0.678228	-0.478017	0.805663	0.354218	0.963119
ABCC3																							-2.55221
ABCD3	0.121101	-0.809554	-1.25715	-0.485777	-0.705151	-0.765662	-0.835266	0.147071	-1.18747	-1.08342	-1.14605	-0.949675	-1.49843	-0.472204	-0.614261	-0.922028	-1.04396	-1.32455	-0.523378	-0.710261	-1.56146	-0.861308	0.0821239	-0.818198	-1.68746	-0.121	-1.10411	-0.975947	0.85417	0.0625108	0.815131
ABCE1	2.65643	2.26695	2.31408	2.221	2.38162	1.84747	2.24857	2.24771	2.60884	2.31515	2.74693	2.33319	1.8331	1.4536	2.43422	1.9476	2.01689	1.87397	1.6824	2.0291	1.54506	2.19135	2.92357	2.4968	2.30873	2.78786	1.41907	2.80992	0.99466	0.822692	1
ABCF1	0.601726	0.244804	0.247381	0.483548	0.558717	-0.162956	0.510341	0.0956717	0.392432	0.231772	0.652435	0.399146	-0.548642	-0.147632	0.409763	-0.153705	-0.531212	-0.295047	0.0433344	0.334132	-0.780235	0.35491	0.668961	0.32413	0.148453	1.0288	-0.444635	0.544864	0.941144	0.354218	0.963119
ABCF2	0.891651	0.161446	0.682212	0.512999	0.386197	0.0819463	0.784535	0.382224	0.817363	-0.130771	0.808023	-0.0183769	-0.0128741	0.0738237	0.921372	0.555265	0.47666	-0.164379	0.482275	-0.114477	-0.209643	0.773742	1.01804	0.380827	0.558319	1.03664	0.195452	0.902199	1.02092	0.78415	1
ABCF3	-0.930728	-0.644012	-0.685841	-0.515734	-0.527945	-0.610175	-0.689868	-1.01616	-0.341117		-0.4521	-0.996108			-1.10092	-1.34995	-0.75261	-0.858608	-1.25926	-0.948561	-1.33471	-0.421071	-0.303974	-1.23983	-0.615606	-0.459689	-0.878228	-0.632543	0.874372	0.587512	1
ABHD10	-1.49965	-1.88583						-1.78557							-2.0212		-2.2546		-2.04074							-1.76283			0.843579	0.228571	0.913126
ABHD11									-2.42452		-2.53194																	-2.49208
ABHD12	-1.52005	-1.66454	-1.88301	-1.73012	-1.59544	-1.94903	-2.12268	-1.49099	-1.97665	-1.75716	-1.77104	-1.99772		-1.44968	-1.84946	-1.74105	-2.40598	-2.2323	-2.27559	-2.16181	-2.13229	-2.07714	-1.59138	-1.52125	-1.851	-1.50669	-2.46429	-1.85403	0.897074	0.146877	0.854043
ABHD14B	-0.225721	-0.359556	-0.216807	-0.578841	-0.288958	-0.281373	-0.550294	-0.239021	-0.479378	-0.289679	-0.365896	-0.298632	-1.11576	-0.321239	-0.311115	-0.606869	-0.573278	-0.532636	-0.649154	-0.304527	-0.921728	-0.763899	-0.916851	0.0630052	-0.730103	0.251922	-0.622292	-0.389215	0.858065	0.0428435	0.767133
ABHD16A																												-2.21994
ABHD5																									-3.10364
ABI1	1.31639	1.51416	1.31367	1.78548	2.57512	-0.0831222	0.63722	0.497306	1.97594	2.09956	2.23041	1.89706	1.2428	-1.34358	0.541627	0.311291	0.376278	1.77001	-0.205725	1.51365	1.23753	0.225597	0.851944	1.38112	2.07955	1.62222	0.190811	2.17595	0.997873	0.980139	1
ABI2					-3.00254						-2.79527	-3.24911																-2.88405	1.0856
ABLIM1	-1.69124	-1.59481	-0.83645	-1.05317	0.0980026	-1.19683	-1.38387	-1.51972	0.233142	0.228757	0.194369	-1.42805	-1.65004	-2.00156	-1.45407	-2.20112	-1.57121	-0.520934		-1.42818	-2.07553			-0.638253	-0.245068	-1.58299	-1.50708	-0.293089	0.908888	0.977264	1
ABR	-1.00442	-1.47512	-1.61107	-0.751761	-1.22557	-1.39241	-0.95464	-1.36475	-1.28842	-1.24594	-0.955589	-0.818892	-1.11897		-1.2617			-1.24197		-1.00354		-1.22986	-1.00723	-1.24759	-0.951726	-0.510818		-0.763333	1.17451	0.211852	0.913126
ABRACL	0.484304	1.14595	0.665925	0.982673	2.13735		-0.313042	-0.329312	0.714449	1.30857	1.63471	0.925638	0.802291	-0.856881	0.493067	-0.571967	0.107512	1.77889	-0.764053	1.45901	0.796311	-0.939293	0.506766	0.238903	0.597609	0.841539	-0.513285	1.05079	0.993164	0.685011	1
ACAA1	3.73593	3.03708	3.31004	3.52473	3.77283	3.38265	2.5441	2.97265	3.42534	3.38413	3.47932	3.36826	2.56396	2.69019	2.96419	3.25653	2.36251	3.61476	3.06587	3.04153	2.8774	2.55612	2.13738	3.77788	3.34236	3.449	2.7984	3.5791	0.879559	0.409228	0.976666
ACAA2	0.370068	-0.223838	-0.405399	-1.37168	-0.433198	0.632808	0.550375	1.16289	0.34065	0.371308	-0.470241		-1.37268	0.642637	0.309319	1.35113	-0.0870741	1.20268	0.447175	0.370485	-0.0482324	-0.000368672	0.100534	-0.761213	0.100289	0.238034	-0.0877056	-1.33205	1.01919	0.979267	1
ACACA	1.76845	-0.324082	-0.134333	1.08552	1.59617	-1.73877	-0.395991	-1.6587	2.07466	0.720361	2.29113	1.28649	-2.0073	-2.66851	-0.145982	-2.2077	-0.410615	-3.0981	-1.22579	-0.564211	-1.5032	-0.00264177	4.31964	1.38946	-0.353666	2.76714	-2.22084	2.0074	0.985811	0.900948	1
ACAD8			-2.35009					-1.92379															-1.8835						1.19204
ACAD9	1.3081	0.772303	0.964108	0.933228	1.24999	0.609033	0.865409	1.05778	1.35352	0.943159	0.301303	1.17947	0.973419	0.550331	1.25215	0.424254	0.0516399	0.732855	0.760018	0.778577	0.160249	0.678359	1.51829	1.13943	0.791434	1.29459	0.392109	1.34966	0.892756	0.500234	0.989199
ACADM	1.07957	0.692925	1.03587	0.952042	1.07249	0.276865	0.461901	0.56631	0.405488	-0.120539	1.20235	0.169392	-0.177129	-0.00269793	0.42011	0.417077	0.0870442	0.248808	-0.581442	0.100611	-0.284111	0.303578		0.328161	0.0488657	0.883952	-0.225949	0.49627	0.635916	0.00149995	0.539832
ACADS									-2.66217		-2.77599	-2.68202						-2.67715		-2.6081						-2.55562
ACADSB			-1.08838	-0.928906	-1.71843	-2.21361	-1.68659	-1.40695	-1.49106	-2.02774	-0.893727	-1.73361		-1.35518	-1.35414	-1.79483	-2.15712	-1.58351		-1.51756	-1.86193	-1.60424	-1.71608	-1.41068		-1.2765	-2.44471	-1.32803	0.974858	0.657593	1
ACADVL	3.87639	3.81028	3.87803	3.81298	3.85918	3.84383	3.264	3.53519	3.55446	3.98865	3.23077	3.81751	3.01229	3.8131	4.28228	4.08191	3.49647	4.30907	4.40908	4.00112	3.91595	3.64065	2.20902	4.26193	3.82128	3.52808	4.09054	3.57413	0.993774	0.566139	1
ACAP2	-1.83219	-2.07543	-2.64661	-1.57483	-1.46767			-1.98373	-1.39807	-1.46799	-1.58782	-2.27948			-2.06827			-2.55559		-1.94345			-1.92625	-1.72646	-1.51866	-1.32167		-1.79145	1.10881	0.493644	0.989199
ACAT1	1.85346	1.60313	1.70364	1.98048	1.85297	1.23648	1.87462	1.29352	2.1452	1.77652	1.92661	1.69279	0.818011	0.644268	2.04322	1.21284	1.80906	1.99798	1.64887	1.44761	1.18965	1.78759	1.34829	1.70748	1.6967	1.88351	1.13366	1.88405	0.948541	0.78415	1
ACAT2	1.14345	-0.767222	-0.826368	0.24764	1.04891	-0.926208	-0.0501533	-0.254358	0.929316	-0.264349	-0.14424	0.961803		-1.61683	-0.230598	-1.78001	-0.525649	-1.0332	-1.17847	-1.25709	-0.787463	0.188115	0.357673	1.49729	-0.453699	0.994536	-0.841565	1.45943	0.925245	0.584535	1
ACBD3	1.10703	1.20701	0.885441	1.16163	1.50961	0.38604	0.912873	0.778364	1.22617	1.2953	1.77927	1.35667	0.629404	0.0853816	0.510682	0.554774	0.676233	0.885857	0.41277	1.24943	0.903849	0.686317	1.05295	1.3282	1.34759	1.57258	0.499738	1.46459	0.978366	0.940482	1
ACBD5	-1.93991	-1.93217	-1.85383	-1.49157	-1.5829	-1.915	-1.96427	-1.87293	-2.08842	-2.37503	-1.71583	-1.59725	-1.90463	-2.37942	-2.14756	-1.85173			-1.58907	-1.50702	-1.74109		-2.65558	-1.5658	-1.80254	-1.32748	-1.41635	-1.55736	1.11179	0.627564	1
ACIN1	0.659599	0.305976	0.335968	0.764771	0.545979	0.120423	0.590101	0.136964	0.858348	0.705333	1.08717	0.659165	0.238845	-0.661003	0.351797	0.343936	0.365349	-0.128025	0.288451	0.560223	0.344369	0.290859	0.586771	0.584544	0.759169	0.857352	0.353296	1.14022	1.01523	0.532684	0.998334
ACLY	3.46314	2.55828	2.48855	2.86781	3.46485	2.40111	2.6483	2.53197	3.7182	2.72334	3.71025	3.28613	2.34491	1.92199	2.34839	2.23966	2.28069	2.44516	1.73761	2.21066	1.59339	2.53532	3.48022	3.72832	2.64567	4.12296	1.97818	3.9146	0.924632	0.532684	0.998334
ACO1	0.464427	-0.305202	-1.62492	-0.434299	0.0223755	-0.772627	-0.345426	-0.24268	-0.375608	-0.190743	0.092499	-0.558429	-2.09383	-1.52408	0.148569	-1.5985	-1.1257	-1.39679	-1.30494	-1.04434	-1.35328	-1.71424	-0.0951445	0.285196	-1.5923	0.1797	-1.77365	0.00109741	0.590617	0.303932	0.952004
ACO2	3.24376	3.04314	3.24169	3.4045	3.42848	3.03977	3.20848	3.49802	3.30878	3.31296	3.53504	3.24579	2.7239	3.1384	3.16562	3.09752	2.82697	3.11148	2.99709	3.11953	2.73269	3.17168	3.34157	3.28098	2.88564	3.2821	2.76349	3.39426	0.939056	0.217697	0.913126
ACOT1;ACOT2					-3.62148	-2.95274		-2.06696			-3.31978	-3.4087				-2.25796			-3.18454	-3.47485		-1.97699	-1.49317	-3.18725	-3.59641	-3.64963	-3.64687	-3.44796	0.75184	0.734066	1
ACOT11	-2.56836	-2.81912				-2.2676			-2.37721	-2.56112	-2.29169								-3.0018	-3.71619		-2.48797	-2.87735			-2.39359	-3.03417	-2.68907	0.961435	0.573427	1
ACOT13	-0.554424	-0.641997	-0.630879	-1.49773	-0.784635	-0.889345	-0.714744	0.0309441	-1.2669	-0.805272	-1.08756	-1.07167	-0.363422	-0.997959	-0.321186	-0.535579	-1.17687	-0.563857	-1.01596	-1.0739	-1.28728	-0.883333	-1.51767	-0.518539	-0.934315	-0.756742	-0.993549	-1.21437	0.802524	0.165252	0.875908
ACOT7	2.79155	2.51364	2.52276	2.16949	2.64974	2.54569	2.37815	2.5482	2.52965	2.4106	2.42034	2.74834	1.90537	2.35579	2.66573	2.42838	2.29799	2.4622	2.37204	2.6363	2.26976	2.47639	2.61741	2.86805	2.40776	3.04482	2.16393	2.49679	0.940217	0.438467	0.977117
ACOT9	1.01438	0.808366	0.98575	1.0813	0.85723	0.96377	1.18387	1.13254	0.590564	0.698052	0.768879	1.1829	0.894885	1.05974	1.24377	1.01314	0.774342	0.765212	1.26575	1.11099	0.377713	0.957383	1.18523	0.775687	0.537496	1.4508	0.740268	0.621552	0.892066	0.280592	0.936782
ACOX1	1.895	1.67225	1.1269	1.58322	1.89996	1.21276	1.10902	1.38324	1.70935	1.66381	1.96589	0.986231	1.18471	1.55386	1.65237	1.22264	1.04882	1.55482	1.70089	1.72537	1.28529	1.15048	1.43174	1.4557	1.79241	1.73766	1.37652	1.85065	1.05053	0.900948	1
ACOX3	1.28764	-0.284555	-1.15377	-0.180436	1.11984	-0.644074	-1.69132	-0.0076104	0.140574	0.326279	0.604233	-0.263801	-0.195107	-0.886045	0.320881	-0.318696				0.131103	-0.877149	-0.445079	-1.16531	0.884632	0.120525	1.23627	-1.15162	0.153075	1.27723	0.668723	1
ACP1	0.521308	0.921156	0.747435	1.09374	0.818014	0.55862	0.75264	0.697962	0.974136	1.44692	0.763375	1.34571	-0.324661	-0.0143271	0.905207	0.399882	0.820215	0.421989	0.0411996	0.689339	-0.253788	0.58173	0.646895	1.0577	0.656366	0.99245	0.232127	1.07186	0.947905	0.60051	1
ACP2	-2.01161	-2.22057	-2.48311	-2.54874	-2.0821	-2.00409	-2.22382	-1.90782	-3.48864	-3.08059	-2.65047	-2.2756		-2.95716	-2.8142	-2.63937	-2.99574	-3.26991	-2.8888	-2.5579	-3.50745	-2.50337		-2.78308	-3.14892	-2.46956	-3.34607	-2.53933	0.615502	3.84055e-05	0.0691108
ACSF2	-0.965133	-0.833626	-0.589851	0.18705	0.0356491	-0.613525	-1.17871	-0.984527	-0.907698	-0.159228	-0.345418	-0.533929	-0.991612		-1.3694	-1.28156	-1.75274	-0.16031	-1.26081	-0.855946	-1.45269	-1.83075		-0.726616	-0.968032	-0.405623	-1.24334	-0.823293	0.861971	0.177243	0.890459
ACSF3				-2.49165	-2.65546										-3.13875														0.675866
ACSL1	2.11765	0.328848	0.386199	2.09761	2.26848	0.251741	0.253134	0.349449	2.06083	1.26315	1.56286	1.83332	1.08418	0.0564734	0.571803	-0.119234	-0.139994	-0.0122746	0.00238393	0.181664	1.18564	0.0314595	-0.040784	1.99777	0.860246	2.40489	-0.709992	2.21487	1.27297	0.328486	0.955715
ACSL3	2.79395	2.42686	2.47282	2.66203	2.32449	2.67264	2.88538	2.76841	2.68145	2.21094	2.81627	2.39162	2.14449	2.81714	2.43884	2.80217	2.25402	2.09766	3.41044	2.38025	2.17416	2.6557	2.45256	2.77032	1.9582	2.93358	2.61696	2.80423	0.912202	0.532684	0.998334
ACSL4	-0.102577	-0.302314	-0.535652	-0.00307884	-0.489034	-0.748373	-0.23101	-0.104472	-0.548003	-0.572715	0.20109	-0.759589	-1.14183	-0.675762	-0.79972	-1.0746	-0.914878	-1.25268	-0.918187	-0.54162	-1.30694	-0.289567	0.380275	-0.155466	-0.684447	0.501655	-0.972809	-0.152434	0.75083	0.0625108	0.815131
ACSS2	-2.87746	-2.81074		-3.14323	-1.91416	-3.30259		-3.08608	-1.77151		-2.14627	-2.1324							-3.51675			-3.01938	-3.09154	-2.05243		-1.6649		-0.392574	1.80171	0.223776	0.913126
ACTBL2																	-0.034803
ACTG1;ACTB	10.2669	10.2251	10.0089	9.95274	10.288	10.0191	10.0585	10.2916	10.3368	10.2368	10.2141	10.171	9.10816	9.63563	10.0476	9.74695	10.0007	9.88747	9.41726	10.037	9.94582	9.97201	9.60539	10.3716	10.0016	10.067	9.61498	10.4046	0.907091	0.135761	0.852713
ACTL6A	-0.663047	-1.16571	-1.10297	-0.978566	-1.11893	-1.03641	-0.947723	-1.10489	-1.4691	-1.58594	-1.05036	-1.29437		-2.06548	-0.780443	-1.41443	-1.1889	-1.76331	-1.42837	-1.36796	-1.38405	-1.04394			-1.00024	-0.59732	-1.41099	-0.891496	0.813228	0.0571241	0.800222
ACTN1	6.41562	6.02789	5.73974	6.05063	6.42432	5.78575	5.89945	6.29393	6.04919	6.11709	6.21264	6.05736	5.48808	5.49709	5.79301	5.69007	5.43881	5.84119	5.76908	6.09511	5.38463	5.99072	5.49161	6.66625	5.70954	6.32354	5.68207	6.32155	0.857282	0.165252	0.875908
ACTN2																												-1.93548
ACTN4	7.8059	7.21594	7.01419	7.32587	7.42951	7.19821	7.10176	7.2831	7.11482	7.22414	7.04738	7.11823	6.66026	6.57241	7.16041	7.0046	6.61648	6.90928	7.15345	7.36018	6.73432	6.78397	6.25073	7.68912	6.83966	7.59731	6.96054	7.3309	0.856465	0.0375206	0.746059
ACTR10	0.576488	1.29793	0.900949	0.482367	0.673762	0.70609	0.677716	0.824162	-0.332265	0.265422	-0.694052	0.617706	-0.486597	0.273539	0.440368	0.600024		0.898112	1.12256	0.2884	-0.183679	0.631063	0.212775	0.554502	0.830704	0.751119	-0.170017	-0.0416168	0.75602	0.0157562	0.683213
ACTR1A	2.25871	2.23398	2.01953	1.76317	2.1084	1.82946	2.03085	2.50103	1.55336	1.88978	1.94065	1.97702	1.13732	1.83855	2.27536	1.99045	1.65006	2.18344	1.72024	2.19499	1.4617	1.89762	2.09105	2.32894	1.89311	2.15335	1.50621	1.82855	0.886222	0.110344	0.846873
ACTR2	4.09267	3.96233	3.8612	3.93473	4.19009	3.79991	3.89856	4.04602	4.29561	3.82608	4.21503	4.34311	3.04162	3.4197	4.00901	3.76754	3.6675	3.81097	3.34168	4.24833	3.54058	3.7352	3.38585	4.01598	3.93634	4.34772	3.43111	4.07567	0.913826	0.381147	0.973562
ACTR3	4.7985	4.52416	4.34894	4.38852	4.85143	4.30106	4.35425	4.58072	4.51481	4.51624	4.70202	4.63836	3.98997	4.12857	4.34301	4.1862	4.14154	4.30035	3.94033	4.60864	4.05984	4.18507	3.73168	4.5392	4.5684	4.65987	3.97312	4.51603	0.910888	0.0990623	0.833102
ACTR5											-5.19136
ACVR1	-1.01273					-1.36594																	-0.729668						1.37522
ACYP2	-2.93764	-2.64419	-2.69893	-2.64955	-3.05514					-2.73983	-2.30284	-2.84083						-2.72753		-3.40595				-2.43953	-3.41564	-3.07304		-2.55368	0.972046	0.898102	1
ADA	-1.62754				-0.927054			-1.897		-1.36605	-1.56079	-1.53002						-2.13894					-1.88037						1.04735	1	1
ADAM10	4.86304	4.18743	4.77466	4.53579	3.25278	3.91277	3.63681	3.22574	4.07179	3.83035	4.15328	4.17921	3.77993	3.18149	4.28089	3.99048	3.98628	4.20166	3.93171	4.00679	4.78737	4.07631	5.39396	4.66148	3.62129	4.92759	4.11509	3.68065	1.01674	0.78415	1
ADAM15	0.541772	-0.507416	-0.0201035	-0.219218	-0.518692	-0.544558	-0.334435	-1.45478	-0.236735	-0.630059	0.460731	-0.29018	-0.597104	-0.779585	-0.0707747	-0.617636	-0.489498	-0.23206	-0.113252	-0.237844	-0.582935	-0.57937	-0.139077	0.21013	-0.124765	0.00839892	-0.544758	-0.101134	1.13574	0.940482	1
ADAM17	2.846	2.13247	2.3934	2.68769	1.66039	2.3526	2.41118	2.15173	2.14371	1.81795	2.35103	2.4506	2.37381	1.47491	2.15701	2.22594	2.44821	1.92578	1.98346	2.38994	2.50072	2.14343	3.64222	2.17492	1.93661	2.53771	1.97215	1.56644	0.866316	0.354218	0.963119
ADAM19																						5.2243
ADAM23																							-2.83503
ADAM28		-3.08324	-2.41784			-2.38947	-0.867205	-2.71073		-3.76917		-1.71595	-3.02995	-3.24939		-1.07701	-2.36911	-4.28087	-2.11169	-2.07652	-2.18603	-2.72581		-4.62295			-2.17418		1.03435	0.848973	1
ADAM8															-2.78224
ADAM9	3.57818	2.68241	2.90537	2.9665	1.92247	2.47614	3.03818	2.67086	2.96743	2.83651	2.79548	3.4709	2.85843	2.51766	2.85162	2.61586	2.8402	2.50143	3.04825	3.2601	3.30699	2.81722	3.87285	3.41447	2.56426	3.65802	2.86808	2.6638	1.04329	0.468804	0.980945
ADAMTS1	2.04157	-0.0266456	-0.736886	-0.522694	-2.62277	0.94386	0.416711	-0.0763401	1.31275	0.18551	-1.93646	0.347231	-2.55899	-0.0840647	0.338621	0.0138217	0.069747		-1.13474	0.0917067	-0.527421	1.71331	1.52275	2.07953	-2.76511	1.4937	0.221604	-1.33343	1.10435	0.855653	1
ADAMTS15	-2.00465																									-2.08036			0.948878
ADAMTSL4	-1.44436	-1.59634	-0.483002	-2.64677	-2.68375	-1.91395			-2.60342	-0.259048	-1.69325	-3.33081	-3.22108	-1.736	-1.50654	-2.1609	-3.16542	-0.878997		-1.76685	-2.7289			1.35237	-1.10861	0.286642			1.01336	1	1
ADAR	2.08435	2.20206	2.62396	2.92775	2.65726	1.97657	2.63964	2.15014	2.11233	2.40876	2.7613	2.81466	2.30766	1.2366	1.78167	2.20153	2.28437	2.1481	2.16376	2.65616	2.27646	2.29666	2.34144	2.20161	2.71655	2.49014	2.32271	2.35228	0.926039	0.861667	1
ADD1	-1.04924	-1.74894	-2.13603	-1.18886	-1.25777	-1.93606	-1.74263	-1.63622	-1.68142	-1.70055	-1.21584	-1.72924	-1.55988	-2.41414	-2.13017	-1.84763			-1.61203	-1.73632	-1.85591	-2.01718	-2.06118	-1.48994	-1.9188	-0.816194	-1.97727	-1.76197	0.959451	0.428549	0.977117
ADD3	-1.31423	-2.53721	-2.9309	-2.00854	-2.23077	-2.67924		-2.13782	-2.92746	-2.71663	-2.64009	-2.43112	-2.59514	-2.82811	-2.48714	-2.9491	-2.82815		-2.45495	-2.423	-2.76129		-2.96997	-2.10098	-3.07487	-1.2492		-2.65983	0.742746	0.129701	0.852713
ADGB		1.70786	0.858388	0.834963	0.317833	1.17474	0.784819	0.905608		0.766497		0.435487	0.700846	1.36147	1.40038	1.3421	1.27369	0.357499	1.41484	0.647126	0.931042	0.888342			0.510173		1.29408		1.0362	0.913123	1
ADH5	1.24815	2.05085	2.0461	2.10769	1.49063	2.36442	2.17604	2.40031	0.827332	1.19645	1.12071	1.7533	0.60768	1.78261	1.78923	2.19774	1.48611	1.42965	1.89958	2.11082	1.8076	1.48749	0.247229	1.00925	0.830446	0.825419	1.61637	1.35862	0.650046	0.00565232	0.549607
ADI1	-2.41002			-1.60789	-0.683935				-2.33106	-2.57173	-0.154377	-2.66386			-3.10217									-2.26423		-1.6999		-0.5334	0.61996	0.630303	1
ADK	2.97311	3.07318	2.65203	2.88456	3.73868	2.28602	2.23064	1.95795	2.85329	3.50822	3.44357	3.4338	2.8677	1.66621	2.55491	2.04617	1.74127	3.25547	2.05313	3.05575	2.54117	1.97955	1.45528	3.19598	3.17961	3.09261	1.91106	3.38336	1.06599	0.980139	1
ADO																								-2.3502
ADPGK	-0.784418	-0.759938	-0.963562	-1.16651	-1.95257	-0.995852	-1.04839	-0.935581	-1.44002	-1.36432	-1.04625	-1.03214	-2.37539	-1.43463	-1.06221	-0.861083	-1.48461	-1.71798	-0.59555	-1.02484	-2.05167	-0.921644	-1.26947	-1.11503	-1.40546	-0.931027	-0.971323	-1.34631	0.863014	0.149974	0.854043
ADPRHL2	-0.510278	-0.350424	-0.473127	-0.327012	-0.608148	-0.627966	-0.472374	-0.49978	-0.593008	-0.841255	-0.611431	-0.306496	-0.914266	-0.808577	-0.755349	-0.598742	-0.742084	-0.596002	-1.09084	-0.508038	-0.773324	-0.591406	-0.554163	-0.679004	-0.787196	-0.382414	-0.533333	-0.79244	0.895792	0.00961744	0.586664
ADRB2	-2.17641					-2.52978								-3.12866		-2.51291						-2.39913	-1.64764						0.931146
ADRBK1;ADRBK2	-1.37943	-1.83146		-1.42623	-1.68451					-1.85184	-1.47672	-1.48095	-2.12535							-1.87858			-1.78766	-1.51364		-1.22893		-1.74595	0.876256	0.413986	0.977007
ADRM1	0.40712	0.0294583	0.142849	0.0701997	0.793935	0.452399	0.442478	0.631019	0.994147	0.649698	1.18799	0.682228	-0.033803	-0.713005	0.331486	-0.595354	0.110857	0.140316	0.454138	0.353503	-0.399466	-0.105871	0.834703	0.135425	0.392691	0.672247	-0.0557473	0.787712	0.944547	0.746093	1
ADSL	-0.310742	-0.0486634	-0.126734	0.122376	0.183115	-0.714938	-0.42694	-0.621309	0.0333207	-0.0742233	0.557085	-0.268798	-0.307981	-1.61155	-0.46076	-0.939535	-1.00174	0.149551	-1.04869	-0.175749	-0.949677	-0.175102	0.523529	-0.339201	0.223483	0.179151	-0.951539	0.409529	0.997552	0.940482	1
ADSS	1.33031	1.06544	1.0748	1.26187	1.33128	0.726516	1.12009	0.645908	1.37095	1.03576	1.60203	1.30694	0.287297	0.14491	1.21635	0.894902	0.92342	0.973443	0.474868	0.955331	0.711212	1.19506	0.910329	1.20304	1.37429	1.46707	0.585255	1.8121	0.937672	0.78415	1
AES		-2.87413			-2.50386	-2.69703			-2.87663		-2.11513	-2.67452						-2.73593						-2.56195	-2.82481	-2.47317		-2.33551	1.05614	0.630303	1
AFAP1L1												-3.7697
AFAP1L2	-0.448607	-0.612617	-1.37004	-0.360578	0.414579	-1.57359	-1.28836	-1.65963	-0.680121	-0.221193	-0.250531	-0.633731	-0.678669		-1.56372	-1.7644	-1.51327	-0.144547		-0.516859	-1.62383	-1.91323	-0.427011	-0.529761	-0.823067	0.370042		0.137823	1.24553	0.841889	1
AFG3L2	2.05651	1.61492	1.71389	1.96325	1.78781	1.57081	1.97108	1.79062	2.15601	1.50768	2.08265	1.51995	1.77139	1.17674	2.24397	1.58959	1.49017	1.78	1.70354	1.41995	1.62979	1.8727	1.66361	1.71497	1.32676	2.06452	1.31522	2.1266	0.929393	0.354218	0.963119
AFTPH		-3.47104			-3.31245			-3.74687	-3.2685	-3.26223	-3.09705	-3.37737								-3.46994						-3.18713		-3.3314	1.15072	0.116667	0.852713
AGAP2		-0.276102	-0.459969	0.398914	1.15343	-1.18852	-1.4125	-0.660257	0.283415	0.674048	-0.472327	0.107515	-0.229965		-1.15022	-0.891326	-0.544215	1.13582		0.683763	-0.507946			-0.726673	-0.0626069	-1.14269	-0.815614	0.583815	1.07835	0.671406	1
AGAP3										-3.35709	-3.1644	-3.31252
AGFG1	-1.96198	-3.0153		-2.98044	-2.22221	-2.60281				-2.33067	-2.06858	-2.28291						-2.76028	-2.5905				-2.396	-2.26044		-1.72323			1.22775	0.43512	0.977117
AGK	0.14008	-0.293242	-0.14207	-0.235248	-0.382527	0.162477	0.295083	0.555714	-0.467594	-0.711332	-0.13938	-0.391686	-0.961412	-0.60046	0.578851	-0.0485706	-0.166418	-1.18223	-0.20051	-0.963906	-0.827566	-0.270482	0.134925	-0.25	-0.604027	0.305893	-0.71325	-0.146022	0.795487	0.0428435	0.767133
AGL	1.79423	0.931497	1.14004	1.64731	1.60882	0.89109	1.35491	1.23728	0.961663	1.16132	1.97561	1.19394	0.00811678	-0.265956	0.984697	0.381906	0.609485	1.13082	0.284869	1.24299	-0.151098	0.549229	1.47802	1.18262	0.810906	2.14464	0.271939	1.41425	0.799454	0.0791633	0.833102
AGO2	-1.77754	-1.9148	-2.02754	-1.85644	-1.60331	-2.0525	-2.14635	-1.12992	-1.84813	-2.19474	-1.56974	-1.70984		-2.09839	-1.92679	-1.49741	-2.32427		-2.45692	-2.15785	-2.90694	-1.76114	0.623184	-1.18533	-1.75621			-1.40613	1.05774	0.976104	1
AGPAT1								-2.31526								-2.28908													1.01831
AGPAT3																										-3.29067
AGPAT4																-5.56313
AGPAT6	-2.67					-2.68678		-2.38539	-2.86109						-2.77756									-2.92535		-3.23611			0.856653	0.0571429	0.800222
AGPS	0.866179	0.397258	0.101808	0.750756	0.649235	0.802593	1.09893	0.74392	0.510406	0.378468	0.969788	0.533727	0.0451607	0.322017	0.49384	0.406375	0.376086	0.229693	0.83989	0.494697	0.254153	0.734596	0.549888	0.677165	0.265551	1.10298	0.447622	0.944056	0.839109	0.199087	0.902409
AGR2	2.81342	1.81594	2.63971	3.67527	2.64067	2.30361	2.25714	2.33192	0.974521	-0.371471	1.67606	0.524823	-0.289881	-2.27307	-3.31823	1.5391	-0.423472	-2.63442	0.283702	0.349631	1.27857	0.836438	-3.30154	-0.204769	0.0240155	2.23004	0.371717	1.29659	0.222342	1.28696e-06	0.00463176
AGRN	2.3052	1.85262	2.44148	2.38833	1.69736	1.74428	2.04424	2.21778	2.19108	1.66023	1.29259	2.12864	1.34863	1.57188	1.04206	2.43985	2.09422	1.85599	2.82122	1.75057	2.04195	1.88336	1.26887	2.73342	1.37443	2.52076	2.67919	2.09851	0.889858	0.500234	0.989199
AGTRAP	-0.401289	-0.198004	-0.903898	-0.205826	-0.61646	-0.547839	-0.415639	-0.546696	-0.807776	-0.571213	-0.678994	-0.204225	-0.802018	-1.47533	-0.424777	-0.89396	-0.957101	-0.611638	-0.846877	-0.64766	-1.10779	-0.632737	-0.616366	-0.514065	-0.984429	-0.107513	-1.25403	-0.647082	0.881383	0.0284823	0.727006
AHCY	4.56873	4.20418	4.62096	4.27459	4.61573	4.25189	4.25063	4.36462	4.577	4.28693	4.96625	4.53995	4.14794	4.12185	4.5674	4.21521	4.20419	4.32717	4.21107	4.45277	3.86881	4.4065	4.90272	4.44483	4.21967	4.84551	4.22406	4.66601	1.03328	0.861667	1
AHCYL1	0.671484	0.186787	0.334839	0.450098	0.933126	-0.0719558	0.255211	0.59724	0.170192	0.33354	1.14795	0.33214	-0.46776	-0.0858515	0.045686	0.443746	0.00447178	0.53126	-0.241756	0.441224	-0.0852994	-0.128065	0.576745	0.38778	0.508797	0.858979	-0.0701206	0.66748	0.959511	0.280592	0.936782
AHCYL2	-2.45811				-2.28092				-2.83044		-2.4212													-3.22199					0.726523
AHI1																											-6.75987
AHNAK	7.46497	7.35883	6.57934	7.15495	7.44229	6.52656	6.72107	6.29017	7.4819	7.51262	7.29314	7.15771	6.80007	6.34271	7.37756	6.39561	6.41507	6.4572	7.63514	7.60835	6.7339	6.3815	6.50608	7.77362	7.02546	7.51869	7.35731	7.53919	1.22045	0.468804	0.980945
AHNAK2	1.47637	1.78122	1.57535	1.64427	2.54623	1.32215	2.14238	-0.00311466	2.60653	3.17173	1.95208	2.09706	2.2261	2.55773	2.15773	1.48912	1.68764	2.85485	2.52019	2.75924	1.76517	0.57636	0.659846	2.62526	2.77185	2.00222	2.22711	3.20929	1.53347	0.0213075	0.722272
AHR			-3.53131																				-3.17688						1.27848
AHSA1	1.97503	1.71259	1.99932	1.75763	1.84673	1.54678	2.06084	1.95911	1.99549	1.64624	1.99291	1.74105	1.79625	1.23429	1.83425	1.68001	1.67914	1.63429	1.56959	1.62176	1.47257	2.25969	2.18775	2.00261	1.63108	2.24516	1.53842	2.24444	0.875153	0.500234	0.989199
AIDA			-2.95805	-2.36334	-1.91959	-2.88432				-2.48748	-2.12887	-2.43178								-2.54309					-2.29131	-2.46874		-2.05575	1.14238	0.648485	1
AIF1L		-3.72728		-3.7499	-1.07156				-2.95629	-0.750216		-3.07694	-3.74085	-3.47688				-2.07831						-2.83791	-2.71599			-2.20332	1.85237	0.481818	0.989199
AIFM1	1.27158	0.292983	0.554625	0.732225	-0.120297	0.938306	0.814818	1.38639	0.620084	0.462935	0.797249	-0.0879379	0.617259	0.703231	0.883782	0.902525	0.53045	0.408609	1.07173	0.368937	-0.42336	0.958233	0.685936	0.997179	-0.425442	1.12301	0.913062	0.657632	0.93191	0.532684	0.998334
AIM1	2.35629	2.20694	1.95301	2.3461	2.83449	0.713239	1.72836	0.688909	2.80626	2.86271	2.88913	2.47508	1.76579	-0.558609	1.4434	0.396198	1.59468	1.72319	1.18753	2.09677	1.64799	1.26807	1.08831	2.50779	2.23493	2.70242	1.25624	2.99642	0.79252	1	1
AIM1L	0.248613	-0.480252		-0.489272	0.134167	-0.20168			0.0161281		-0.114807	0.150424									-0.239929			0.386834		0.0410236		0.319203	1.18321	0.267677	0.936782
AIMP1	1.40672	0.860371	1.03225	1.18839	1.41023	0.55645	0.887858	0.863817	1.53447	1.39496	1.67541	1.26365	0.701642	0.065235	0.725744	0.805864	0.824085	1.04751	0.430742	1.13333	0.878826	0.945503	0.930238	1.21998	1.14009	1.55568	0.832366	1.57657	1.02559	0.980139	1
AIMP2	0.0835175	-0.479499	-0.62863	-0.224617	0.34894	-0.984937	-0.867874	-0.434137	0.0785052	-0.317113	0.322269	-0.386077	-0.509007		-0.983446	-0.675809	-0.781444	-0.455225	-1.10299	-0.306138	-0.742076	-0.669601	0.660804	-0.362612	-0.581967	0.200185	-1.00777	0.0660892	1.0011	0.896621	1
AIP	-2.49112			-2.71417	-2.8359				-2.79609		-2.52863												-2.29114			-2.45663		-2.90896	1.13724	0.785714	1
AK1	-1.10279	-0.713251	-1.65873	-0.469861	0.0110656	-0.92292	-1.3892	-0.251779	-0.451294	-0.44574	-0.527555	-0.918454	-0.791408	-0.740114	-1.08668	-1.49069	-1.04093	-0.737499	-1.91114	-1.38976	-1.51601	-1.48995	-0.118211	-0.517505	-1.09234	-0.568942	-1.70615	-0.335587	0.974784	0.60051	1
AK2	2.88329	2.32798	2.48691	2.61931	1.54266	2.44083	2.11385	2.79568	2.22989	1.91226	1.93378	1.78494	1.26553	1.8845	2.76466	2.29294	1.59878	1.77717	2.25796	1.85553	2.01447	2.12238	1.77489	2.9131	1.32906	2.33894	2.06156	1.93344	0.692431	0.0246845	0.722272
AK3	0.0819122	-0.143435	-0.31358	0.510751	-0.376408	0.858876	-0.4805	0.656626	0.0505763	0.637813	-0.831526	0.32591	0.0453587	-0.20597	0.580602	0.764268	-0.0754916	0.261749	1.06725	-0.0854976	0.401524	0.324571	0.0239865	0.324542	-0.518269	-0.548076	0.991818	-0.536582	1.13833	0.900948	1
AK4	0.150771	0.532166	0.276498	0.904391	1.32356	0.71708	0.101673	0.878329	1.60885	1.88987	-0.361268	0.27848	-0.126928	0.649714	0.597011	1.20099	-0.170332	0.096395	1.24602	0.0639333	1.66113	0.456553	-0.65865	0.874393	-0.905602	-0.18637	1.44054	0.113641	0.836764	0.500234	0.989199
AK6		-2.90088	-2.66762	-2.76364	-2.77538				-2.49512	-2.72687	-2.31707						-3.09387			-2.90845	-3.15258	-3.11773		-2.46633	-2.62939	-2.78303	-3.25246	-2.54992	1.01014	1	1
AKAP12	-3.20462	-1.54251	-2.72805	-1.10829	-1.86611	-1.77858	-0.173461	-0.201275	-1.2469	-1.20184		2.71385	-0.44264		-4.29841	-2.41951			-0.470641	0.838018	-0.628437	0.677862		0.59439		0.942304	-0.645333	-0.29839	2.30362	0.0816962	0.833102
AKAP13	0.240834	-0.0433669	-0.497671	0.66615	1.57008	-1.58726	-1.02203	-1.9747	1.33514	1.37624	0.830655	1.13019	-0.326567		-1.57516	-2.38965	-1.85267	-0.416267		0.332713	-0.135195	-2.43638	-2.31085	1.11357	-0.625626	1.27333	-1.94418	1.40963	1.02786	0.935022	1
AKAP2	-0.198892	0.430027	0.933527	0.646099	0.657316	0.32331	0.556189	0.911869	0.549904	0.698792	1.73392	0.496705	0.284206	-0.0822578	-0.632249	0.57192	0.32154	1.01631	0.557666	0.866462	0.329271	0.367126	0.348863	1.5891	0.920811	0.147995	0.801487	0.974023	0.967706	0.980139	1
AKAP8	-2.73821			-2.76527					-2.86692	-1.5137	-1.92152					-3.35178				-2.52436			-2.57507		-2.39583				1.17071
AKAP8L																					-4.204
AKAP9								-0.575659						-0.732466	-1.73522	-0.601156						-0.640531							0.926049
AKR1A1	1.79909	1.61683	1.57866	2.06487	2.34552	1.70955	1.62249	2.08084	1.28433	1.68108	1.90583	1.72005	0.985097	1.63841	1.27852	1.42463	1.42595	1.78757	0.981546	1.46831	1.35962	1.26575	-0.502155	1.59182	1.2546	1.33986	1.20433	1.95637	0.77798	0.00386666	0.549607
AKR1B1	2.22497	3.869	3.29295	2.41103	2.98755	3.02857	2.93364	3.2087	2.12985	2.59683	1.95248	2.90277	2.80891	4.81485	3.08836	3.66276	2.78477	3.59806	4.47145	3.69665	2.85093	3.45541	2.13322	1.9379	3.20033	1.79382	3.36373	1.85278	0.913065	0.671826	1
AKR1B10	3.05875	2.7373	2.86807	3.69097	3.54623	1.77163	1.54268	2.29331	4.21498	2.42631	3.62662	2.23959	1.25875	1.71417	2.77079	1.10839	1.73296	2.43384	0.832036	2.52811	1.41275	0.820596	-0.262844	2.30598	2.7976	2.13175	0.848463	3.22937	0.65202	0.0990623	0.833102
AKR1C1	2.98494	4.70798	4.43293	3.31023	4.55782	3.38568	4.2472	4.0569	3.56466	4.9372	3.69434	3.8774	3.18764	3.93843	4.26289	3.97765	3.3605	4.94813	3.42134	4.97393	3.82264	2.56457	2.62191	2.00889	4.97057	2.56171	3.11786	3.12321	0.696138	0.409228	0.976666
AKR1C2	0.776994	1.88953	1.96396	0.785786	2.29128	0.669242	1.39236	1.77189	1.3196	1.4576	1.76449	0.766029	0.166668	0.411575	0.865591	1.31314	0.883233	1.67187	0.443671	1.54336	0.467483	0.269341	-0.876357	-1.67534	1.98221	-0.110694	0.364726	-0.47542	0.512147	0.0246845	0.722272
AKR1C3	-0.512055	-0.705647	0.161137	-0.199864	0.602436	-1.33987	-0.313422	-0.950957	0.573578	0.144588	-0.276573	-1.58725	-1.20628	-0.355234	-0.445017	0.191606	-0.400826	0.565954	-0.351818	-0.381929	-1.15632	-1.33862	-1.31918	-0.604464	1.18667	-1.00961	-0.231277	-0.0246545	1.03108	0.980139	1
AKR7A2	2.12382	1.98616	1.55601	2.28198	2.72593	1.13446	1.00464	1.47558	2.0584	2.54155	2.39513	2.35909	0.839715	0.618809	1.81103	1.21417	1.17076	2.25628	0.882465	1.7879	1.57382	0.225799	0.378909	2.20004	2.14378	2.69662	1.10996	2.47642	1.01987	0.822692	1
AKT1	-0.668381	-0.900152	-0.688325	-0.524044	-0.566945	-0.742067	-0.556712	-0.222899	-1.08643	-0.980428	-0.335935	-0.609698	-0.414164	-1.1084	-1.01318	-0.628215	-0.920518	-1.11641	-1.34737	-0.550961	-0.870788	-0.421426	-0.528352	-0.777149	-0.766177	-0.428113	-1.0697	-0.538972	0.898755	0.258436	0.931975
AKT2																							-1.87622	-1.98762	-1.84745	-1.68955
AKTIP										-2.9256														-2.12808
ALCAM	6.90753	5.47255	5.40784	5.92907	4.76639	5.35049	5.52388	5.3094	6.47088	5.89619	5.70966	6.15016	4.4134	4.59077	5.8897	5.03032	5.35155	4.71647	5.21506	5.58652	5.53702	5.17719	6.61144	6.27965	5.24486	6.67841	5.00774	5.8333	1.08792	0.980139	1
ALDH16A1	-0.394172	-0.673184	-0.392141	-0.055306	-0.334795	-0.386344	-0.387167	-0.416697	-0.716642	-0.446988	-0.504095	-0.350042	-0.916493		-0.87395	-0.471576	-0.857127	-0.532786	-0.732175	-0.457796	-0.956761	-0.249997	0.0553287	-0.681703	-0.553938	-0.0079406		-0.190514	0.914601	0.102072	0.840631
ALDH18A1	2.12782	1.57895	1.71281	1.83308	1.84472	1.70144	1.74092	2.28624	1.9422	1.25241	2.02488	1.80386	1.13574	1.92333	2.0394	1.78376	1.53434	1.12162	1.96029	1.45372	0.892864	2.03907	2.60183	1.95128	1.44223	2.17862	1.4136	1.67946	1.00473	0.500234	0.989199
ALDH1A1		-1.77529		-1.47794			-1.30114	-1.20469		-1.31427			-2.51784	-1.04593								-1.27626	0.682434	-1.67079	-2.16618	-0.589706			1.06753	0.808081	1
ALDH1A3	6.11941	4.53981	5.2656	5.2887	5.75788	5.07334	4.93633	4.79612	4.02808	5.14494	5.25815	5.07038	5.07955	3.63226	4.50384	4.31614	3.54467	3.4917	4.66494	5.53847	5.13681	3.99445	2.43094	5.02859	4.66541	6.34155	4.33195	4.95912	0.705004	0.0487487	0.772892
ALDH1B1	-1.37474	-1.48313	-1.31112	-0.75109	-2.33611	-0.837209	-1.95279	0.421269	-1.25465	-1.05786	-0.912882	-1.94968	-1.43737	-2.12883	-0.943638	-2.00518	-0.314594	-1.24081	-0.5488	-1.83864	-1.98093	0.285449	-0.964839	-2.21669	-3.17138	-1.61567	-1.04349	-1.28974	1.05025	0.78415	1
ALDH1L1	0.441076	1.89843	1.58431	1.33008	1.92266	2.85158	-0.216584	2.07001	0.715684	1.94227	1.00971	2.50817	0.568319			3.06752		1.57218		1.95066	1.99206	2.41529	0.996722	0.520183	2.89546	2.31856		1.30838	1.14942	0.547857	1
ALDH2	1.4051	-0.276102	0.393218	1.28934	1.3153	0.442176	0.582177	1.64515	1.05827	-0.187287	1.28808	-0.636232	-1.36535	1.1957	1.01546	0.506727	0.494802	1.03342	-0.402333	-0.115692	-0.257064	0.605008	0.811734	0.969218	0.159069	0.768063	-0.901513	0.371678	0.739697	0.0990623	0.833102
ALDH3A1	-2.12279	-1.25255	-0.957788	-1.36307	-1.37979	-1.54293	-1.2349	-0.0254594	-1.26604	0.360256	-1.76816	-2.35119	-1.69263	-1.58755	-2.08341	-1.73512	-3.0276	-0.323063	-1.54242	0.52537	-1.17194	-2.34226			-0.472509	-1.43013	-1.69462	-1.3134	0.836722	0.338342	0.963119
ALDH3A2	1.64763	1.75676	1.36261	1.99205	1.29466	1.6139	1.5598	1.57109	1.80041	2.2588	0.898506	1.27425	1.47099	1.43296	2.54914	1.79984	1.35154	1.71756	1.66401	2.00317	1.8775	0.867109	-0.0689158	1.96725	1.63362	1.92266	1.46682	1.83125	1.0705	0.635772	1
ALDH4A1	0.906702	0.845505	0.484503	0.572096	1.26009	-0.0070131	0.328073	0.50211	0.56696	0.309738	0.74106	0.391089	-0.0460575	-0.137103	0.854847	-0.347034	0.0566008	0.414754	0.214458	1.00316	-0.0478687	0.345587	-1.08726	0.596006	0.229993	-0.607398	-1.4127	0.645869	0.830909	0.0552948	0.789706
ALDH7A1	3.23107	3.51282	3.08082	3.94001	3.58944	2.9736	3.20431	3.71733	3.456	3.56804	3.53136	3.6556	2.34102	2.16862	3.37787	2.93409	3.25772	3.51044	2.26322	3.54249	2.92617	2.96703	2.61661	3.40194	3.39839	3.744	2.27006	3.59506	1.01128	0.280592	0.936782
ALDH9A1	1.65657	1.53496	1.72176	2.1901	2.29333	1.45024	1.69542	1.71922	2.00177	2.11745	2.28483	2.26695	1.1967	0.831669	1.86411	1.33545	1.25187	1.74588	1.09482	1.65308	1.08484	1.4444	0.420785	1.94076	1.64155	1.92694	1.0961	2.27532	0.959258	0.354218	0.963119
ALDOA	7.74033	7.73123	7.50581	7.67609	7.95299	7.22987	7.26264	7.24653	7.57077	7.71867	7.9145	8.02368	7.01689	6.59239	7.39401	6.79616	6.98397	7.38086	6.54003	7.98089	7.14325	6.88937	6.18069	7.97709	7.59598	7.98722	6.97034	8.0859	0.868433	0.500234	0.989199
ALDOC	2.37067	1.84775	1.62103	2.25469	2.68559	1.64043	2.13991	1.41956	2.10606	2.6904	2.05061	2.55885	1.37897	1.10787	1.4474	0.819609	1.12258	1.47014	1.38173	2.20182	1.63523	1.45419	0.771163	2.88644	2.427	2.50216	1.14155	3.01138	0.736549	0.409228	0.976666
ALG1	-1.57339	-1.88484	-1.84333	-1.79833	-2.12103	-1.58187	-1.59439	-1.80731	-1.8503	-2.3844	-2.26848	-2.40573	-1.858	-2.95902	-2.26786	-1.57491	-2.08025	-2.36647	-1.30246	-1.68409	-2.56549	-0.963828	-1.86963	-2.29199	-2.09838	-1.74883	-2.09109	-2.28604	0.816815	0.0552948	0.789706
ALG11	-2.37989	-3.44794	-3.60115	-3.77273	-3.53256		-3.21003	-3.03719			-3.3944				-3.55851	-3.68654							-3.46224	-3.30048					0.990138	0.638889	1
ALG2	-2.35209	-2.32525	-2.60917	-2.71203	-2.22844	-1.35337	-1.70129	-1.55944			-2.19923	-2.28819		-2.4414	-2.40719	-2.57442		-2.63365	-1.67797	-2.18204	-2.58346	-2.05012	-2.10523	-2.32894	-2.29611	-1.78774	-2.5424	-2.3282	0.975821	0.652907	1
ALG3			-3.03324	-3.01402	-2.79643	-3.17496		-2.95335	-3.62329		-3.54204				-2.573		-3.69603		-2.46119		-3.56302	-2.8926	-2.46805	-3.33725		-2.53464		-2.99807	1.01112	1	1
ALG5	-1.26409	-1.5576	-1.52777			-1.53442	-1.49127	-0.976531		-1.90361			-1.67981	-1.60962	-1.35464	-1.56817	-1.60411		-1.59597			-1.35157	-0.983542	-1.30309		-0.931738	-1.89861	-1.82815	0.941838	0.179124	0.890459
ALG8																										-2.25433
ALG9								-3.70174
ALOX15B	0.148217	1.77262	-0.807919	0.556639	1.33232	-0.308432	-0.836739	-0.350159	1.19667	1.08607	1.62231	0.798906	-0.64878	-0.901617	0.774931	-0.309383	0.295786	1.07881	-0.594538	1.20065	-0.300135			-0.797677	0.715956	-0.173968	-1.51768	-1.21533	1.10268	0.97831	1
ALYREF	0.304529	0.830011	0.178541	0.0714326	-1.82594	0.769731	0.927722	0.0405042	-0.0699444	-0.175327	-0.882789	-0.535188	0.339568	0.0258989	1.32789	0.677216	0.438061	-0.749414	1.03581	0.364706	1.08128	0.800063	0.149803	1.15895	-0.283727	0.588039	1.14316	-0.255778	1.07968	0.940482	1
AMACR						-2.13264		-3.0363						-3.13124					-2.82952								-1.99165		0.843789
AMIGO2	0.352452		-1.57607	0.0572831		0.233924	0.126086	0.374848	-2.31774	-1.79616	-0.0617397	-1.08851	-1.13823	-0.968157	-1.23531	-0.276512	-0.471619		-1.54283	-0.491195		0.156714	2.85985	-0.986244		0.983407	-1.63584	-0.417479	0.4512	0.0865008	0.833102
AMPD2	-1.57666	-1.92674	-1.92464	-1.53722	-1.38817	-2.05272	-1.8097	-1.74591	-1.59484	-1.42593	-1.32243	-1.71452		-1.8674	-2.14533	-2.23493	-1.91868	-1.47774	-1.82996	-2.01295	-2.19686	-1.53692	-0.280841	-1.79193	-1.95938	-1.13259	-2.18315	-1.61505	0.990257	0.979267	1
AMPD3	-1.93249	-1.66664	-2.48397	-2.2403	-2.19813	-1.9427	-1.60299	-1.48692	-2.30883	-2.01833	-1.53918	-1.80516	-1.96763	-1.07368	-1.9754	-1.62183	-2.27568	-1.86559	-1.98422	-1.79161	-1.7858	-1.6439	-2.29192	-2.0616	-1.62869	-1.6761	-1.9298	-2.6792	1.02804	0.980139	1
ANAPC1											-3.48286															-3.77794		-3.79664
ANAPC5																							-3.31887
ANAPC7		-2.6429	-2.87545
ANGPTL4	2.24331	-0.0508682	-2.03503	-2.64181	-2.77367	0.91937	-0.448018	0.848907	-1.06048		-0.85172	-1.2392	-1.3797	-0.595392	-0.0755713	-0.443415	-0.659825	-2.68569	0.181483	-0.656998	-1.89637	1.48705	1.94574	1.60695		1.40787	0.607078	-2.29664	0.77017	0.97831	1
ANK3	0.467026	0.968732	-0.476095	0.636634	-0.128005	-0.275759	0.799387	1.76061	0.694353	0.493246	-0.42296	1.33518	-0.568808													0.639231		-0.00851496	0.960206	0.778866	1
ANKFY1	-0.519726	-0.422577	-1.19416	-0.608791	-0.279817	-0.398457	-0.534308	-0.389389	-0.873112	-1.08273	-0.804733	-0.330796	-1.61548	-0.68738	-1.02804	-0.805695	-1.891	-0.948059	-0.601721	-0.488853	-1.55257	-0.617319	-0.480827	-0.910875	-0.85658	-0.74785	-1.24194	-0.677077	0.779172	0.00809368	0.549607
ANKH						-2.18539																	-1.38125						1.74611
ANKHD1	-1.17123	-1.38896	-1.86342	-1.646	-1.01168	-1.63735	-1.41965	-1.27575	-1.138	-1.36677	-0.803387	-1.57145			-1.73154	-1.73542		-1.55052		-1.65979			-1.51081	-1.41794	-1.06647	-1.04688		-0.871721	0.990592	0.696997	1
ANKLE2	-1.10177	-1.71536	-1.95887	-0.713089	-0.771364	-1.20754	-1.22671	-1.6857	-0.796392	-0.824213	-0.473193	-0.809684			-1.38216	-1.44406	-1.26491	-2.29474		-1.09062	-1.71159	-1.63098	-1.38099	-1.00163	-1.2909	-0.706406		-0.753799	1.02766	0.610093	1
ANKMY2																						-2.31553
ANKRD13A	-0.893619	-1.12085	-1.13759	-0.540901	0.525152	-1.98147	-1.97157	-1.54292	-0.711625	-0.399896	-0.469682	-0.419672	-1.68638		-1.79366	-1.49878	-1.47581	-0.898669	-2.43492	-1.19161	-2.06838	-1.96536	-2.5943	-0.729691	-0.535727	-0.660648	-1.86719	-0.444813	0.957678	0.979267	1
ANKRD17	-3.10238	-3.1657					-3.48091																-3.31055			-3.28121			0.913714
ANKRD18B		1.26139	1.10834	0.931362						0.936145			0.881033			1.05956													0.887489	0.4	0.976666
ANKRD22	-0.691988	-1.43346		-1.29032	-0.967139	-2.73649	-1.87458		-0.658753	-0.588678	-1.73959	-1.75964			-0.54473			-1.68189					-2.03575	-1.24116	-1.10906	-0.85774		-1.29173	1.08729	0.462346	0.980945
ANKRD35																											-1.78652
ANKS1A	-2.86816				-3.55897					-2.4526	-3.31058												-2.72855			-2.03522			1.54007
ANKZF1	-2.08119		-2.39199	-2.2381			-2.32064		-2.01521	-2.06654	-2.14882	-2.43983			-2.26393		-2.59096	-2.4372		-2.37568		-2.55932	-2.15145	-2.22455	-2.34778	-1.65357		-1.98154	1.02465	0.958824	1
ANLN	-2.28436		-2.53937	-2.20483	-2.31943		-2.67072		-1.72089				-2.16669		-2.49442							-2.80372	-1.80066		-2.06135	-2.27019		-1.94359	1.15301	0.127428	0.852713
ANO1																												-3.28972
ANO10	-0.553093	-1.15042	-1.30824	-1.00036	-0.623432	-1.10543	-1.30132	-0.771623	-1.04815	-1.17788	-1.06911	-1.07437	-1.7241	-1.05142	-0.974864	-1.48914	-1.83252	-1.11562	-1.19151	-1.04184	-1.77855	-1.48499	-1.65336	-0.608232	-1.01753	-0.809667	-1.33464	-0.843933	0.971238	0.181605	0.890459
ANO6	0.827468	-0.579826	-1.25079	0.217301	-0.526743	0.345675	-0.185303	0.354772	-0.0043705	-1.29837	-0.187978	-0.675854	-1.52104	-0.180092	0.425442	-0.430443	-0.810038	-1.67355	0.140508	-0.430862	-0.795623	0.357306	2.04068	-0.429692	-1.53219	0.808608	-1.17296	-0.507054	0.733744	0.328486	0.955715
ANP32A	-0.632858	-0.74825	-1.21555	-0.338182	-0.0936054	-1.46632	-0.969113	-1.85453	-0.424898	-0.415016	0.240928	-0.495192	-1.02417		-1.22425		-1.16712	-1.14332	-2.79105	-0.885602	-0.963514	-1.42994	-1.4899	-0.4851	-0.517787	-0.880693		0.222215	0.981513	0.841889	1
ANP32B	1.98381	2.1579	2.07523	2.56416	2.69309	1.54412	1.95333	1.25535	2.66084	2.54723	3.2813	2.30518	1.71005	0.278912	2.09081	1.04524	1.9969	1.72734	0.947977	2.06009	2.07678	1.47392	1.47498	2.36335	2.62895	2.42357	1.22745	3.26216	1.02734	0.940482	1
ANP32E	-1.63335	-1.12857	-1.46493	-1.79621	-1.26954	-2.15189	-1.81329	-2.11743	-1.423	-1.41684	-1.04493	-1.7024	-1.80378	-1.83197	-2.08373	-1.43609	-1.89325	-1.92632		-2.03896	-2.21924	-2.28589		-1.62482	-1.33978	-1.81606		-0.756455	0.940177	0.841889	1
ANPEP	0.902646	1.52586				0.398885			0.641675							0.928336						0.303459	0.94882						0.921694	0.857143	1
ANTXR1																							-1.58833
ANTXR2	0.784251	0.114859	-1.63644	-1.05689	-1.12945	-0.764144	-0.461428	-1.57343	0.663424	-2.59986	-2.05519	-0.950397	-1.2943	-0.64857	1.39966	-1.18344	0.0440095	-3.46588	-0.788618	-0.036081	-1.63923	-0.766957	1.2737	0.533448	-1.46562	0.604804	-1.37497	-1.48301	1.02883	0.861667	1
ANXA1	7.31197	6.74815	5.83438	6.62548	7.72209	5.61724	5.47268	6.53925	7.67001	7.38668	6.76701	7.55439	5.93782	5.55776	6.49432	5.2604	5.7674	6.75415	4.69601	6.43808	6.4818	4.84324	4.46016	7.71721	6.56644	7.33642	5.01145	7.48204	0.936724	0.746093	1
ANXA11	2.62572	2.30223	2.26382	3.72472	4.016	1.67395	2.42041	2.15983	2.8931	3.07661	4.11626	3.43829	2.66322	0.478621	1.67859	1.23579	1.81192	1.37145	1.15374	2.96944	2.52614	1.69876	1.96746	3.07373	2.36967	3.98587	1.80146	3.36291	1.06185	0.671826	1
ANXA2;ANXA2P2	9.67625	9.70162	9.0891	9.42841	9.89489	9.13576	8.95932	9.13834	9.68848	9.54393	9.69383	9.87863	8.9767	8.58813	9.17729	8.62639	8.67263	9.26714	8.65172	9.69222	9.13313	8.96314	8.39932	9.9144	9.28566	9.73223	8.69745	9.80147	0.958492	0.566139	1
ANXA3	4.67191	4.44123	4.3897	4.53507	5.4311	4.39058	4.57618	4.24111	4.46249	5.17991	4.71943	4.94076	3.96853	4.05209	4.50076	3.86849	4.25627	5.0954	3.76965	5.18224	4.7749	4.08065	2.08607	4.56519	5.12043	4.75193	4.0172	5.20651	1.03156	0.900948	1
ANXA4	2.09136	1.68184	1.41739	1.68095	2.37257	1.53902	1.2245	2.36701	1.65972	1.7551	2.22095	1.99832	0.887516	1.70212	1.70632	1.43936	1.26585	1.99596	0.562393	2.04147	0.982337	1.19778	1.30658	2.07789	1.26853	2.21642	1.03493	1.88957	0.999672	0.328486	0.955715
ANXA5	5.60905	5.31206	5.12445	5.77021	6.15234	5.16105	5.36567	5.56685	5.47533	5.30622	5.79313	5.33869	4.23056	5.01294	5.41805	4.82915	5.09214	4.78779	4.60334	5.67586	4.67477	5.69645	3.52444	5.52384	5.61869	5.76204	4.59806	6.049	0.905128	0.217697	0.913126
ANXA6	0.177373	0.372327	-2.48615	0.313857	1.04601	0.945125	-0.454791	2.0394	1.60365	0.459977	2.5047	4.11373	-3.27602	2.04537	0.903588	1.12443	1.9074	0.121761	-0.760234	-1.45695	-0.236636	1.80319	1.03663	2.98546	1.53293	2.18528	-0.164485	1.80674	1.98012	0.199087	0.902409
ANXA7	2.20696	1.7297	1.76541	2.16994	2.77139	0.925681	1.67877	1.45676	2.38341	2.5242	3.03478	2.36047	2.02205	0.750572	1.87455	1.19202	1.49509	2.18995	0.314036	2.28712	1.46389	1.28124	1.61522	2.36282	2.52955	2.63371	0.977709	2.67473	1.28204	0.671826	1
ANXA8	4.13882	3.74501	3.55492	3.77728	4.33808	3.42126	3.80608	3.51561	4.36001	3.40614	4.63135	4.07054	3.62322	3.2445	3.11719	3.43291	3.43803	4.06133	3.03774	4.21038	3.46518	2.9864	3.5745	3.30709	4.10038	3.96069	3.50258	4.29772	0.857015	0.438467	0.977117
ANXA8L2	-1.58722		-1.26918	-0.488272	0.838548	-0.261479		0.0615408	0.777648	0.130349	0.671436	0.0447717	-0.113995				-0.757901	-0.274784		0.118285	0.343094	-0.206643	0.335025	0.794478	-0.110722	-0.4059	-1.23033	0.225098	1.37212	0.203021	0.913126
ANXA9	1.10349	-0.4905	-1.16116	1.32171	2.10657	-2.15113	-1.14966	-1.64235	0.662752	-0.00528327	-1.05229	-0.635581	-2.25022	-1.75815	-1.89367	-1.63461		-1.64033	-1.67854		-2.20173			0.593821	0.350744	-0.27645		1.26819	0.851328	0.391773	0.976666
AOC3												-2.339										-2.35252
AP1B1	3.68099	3.25951	3.0197	3.56503	3.81039	2.96853	3.31684	3.22178	3.54244	3.34613	3.99491	3.47924	2.9141	2.73905	3.06222	2.75686	2.78376	3.13975	2.76349	3.34528	2.90434	3.04674	3.52813	3.44326	3.45999	3.88549	2.88971	3.86463	0.968844	0.468804	0.980945
AP1G1	2.13009	1.6618	0.949145	1.76727	1.92442	1.31383	1.58848	1.62358	1.81532	1.39011	1.75723	1.54761	0.250859	0.986013	1.75037	1.12752	1.04424	1.22819	0.888545	1.5991	0.910065	1.27393	1.6499	1.70074	1.35784	2.28476	0.845527	1.65971	0.830058	0.149974	0.854043
AP1G2	-1.21876	-1.92987	-1.49251	-1.09911	-1.38327	-1.88348	-1.4339	-2.03623	-1.43926	-1.49621	-0.59548	-1.64047		-2.39519	-1.80729	-2.10125	-2.2705	-1.94385	-1.84717	-1.24956	-1.77944	-1.70261	-1.03023	-1.47417	-1.55573	-0.739206	-1.28781	-0.939206	0.937881	0.937873	1
AP1M1	-0.474618	-0.314798	-0.596339	-0.656779	-0.451236	-0.488844	-0.439119	0.0418773	-0.660599	-1.13327	-0.706643	-0.498419	-1.025	-0.358416		-0.937055	-1.03735	-0.77297		-0.4267	-0.790705	-0.159373	0.240894	-0.469452	-0.96923	0.190829	-0.814364	-0.625243	0.858153	0.102072	0.840631
AP1M2	1.25864	0.557604	0.284265	0.871644	0.85452	0.393126	0.767212	0.164475	0.539279	0.53767	0.896456	0.545955	0.125697	0.350687	0.323375	-0.00353858	0.522988	0.30058	0.491343	0.631811	0.30474	0.634695	0.919874	0.633649	0.428528	1.30413	0.207418	0.967769	0.912516	0.566139	1
AP1S1	-1.09342	-1.18427	-1.67682	-1.55399	-1.2859	-1.53399	-1.55201	-1.55707	-1.49195	-1.48087	-1.39543	-1.3342	-1.72819	-1.77957	-1.22856	-1.6462		-1.6406	-1.83053	-1.29541	-1.78759	-1.49743	-1.37083	-1.49612	-1.65011	-1.17755	-1.73814	-1.41752	1.03303	0.449334	0.980945
AP1S3	-2.45924	-2.85427	-2.97879	-2.69218	-2.64195	-2.76153	-2.8023	-2.90097	-2.74075	-2.88081	-2.47498	-2.85931		-3.45945	-3.02477				-3.14641	-2.89694		-2.94373	-2.85997	-2.67667		-2.09052		-2.58177	0.947332	0.500211	0.989199
AP2A1	2.59354	1.99403	1.8932	2.14636	2.36527	2.15785	2.10445	2.54062	1.97597	1.83111	2.4595	2.06494	1.29825	2.04808	1.9604	1.97432	1.72894	1.9977	2.0384	2.21531	1.50254	1.99268	2.40271	2.23767	2.04435	2.68453	1.70022	2.10397	0.911265	0.0886894	0.833102
AP2A2	0.801086	0.201733	0.0515444	0.119071	0.66	-0.0407746	0.23929	0.691201	0.00600074	-0.231129	0.365705	0.215387	-0.607652	0.409737	0.547576	0.423846	-0.212235	0.0278869	0.13666	0.301175	-0.601249	0.0478417	0.964487	0.266914	0.0836107	0.710586	-0.311563	0.375011	0.969634	0.381147	0.973562
AP2B1	2.03166	1.66239	1.61736	2.0281	2.10927	1.78983	1.63806	2.04908	1.73655	1.52101	2.38184	1.93245	1.58425	1.85034	1.55575	1.60662	1.36287	1.85199	1.7298	2.07212	1.1172	1.67549	2.47641	1.93414	1.73673	2.4178	1.49941	2.07178	0.887412	0.500234	0.989199
AP2M1	2.34619	1.87379	2.05724	1.91245	1.93739	2.13991	1.93719	2.34748	1.69802	1.47785	1.9413	1.84535	1.03209	2.16599	1.93336	2.13747	1.728	1.81723	2.03434	2.01166	1.5023	1.99516	2.79656	2.13901	1.5428	2.64747	1.59747	1.76898	0.927899	0.135761	0.852713
AP2S1	0.488645	0.171258	0.384678	0.259317	0.679335	-0.0233137	-0.138843	0.474099	0.105999	-0.212056	0.551436	0.112856	-0.535715	-0.030625	0.0739903	0	-0.381249	0.0753305	-0.0905524	0.0384805	-0.457735	0.0998964	0.889608	0.34474	0.0256996	0.944162	-0.443507	0.370263	0.831759	0.122557	0.852713
AP3B1	1.48128	0.946939	0.529732	0.827339	0.986208	0.622561	0.743665	0.801591	0.605591	0.497279	0.967763	0.853094	-0.205123	0.300651	0.999117	0.617537	-0.0491996	0.447003	0.514367	0.812734	-0.0700036	0.90628	0.759761	1.2175	0.461809	1.78473	0.266614	0.860744	0.868802	0.165252	0.875908
AP3D1	0.294738	-0.400788	-0.387361	-0.145783	0.105556	-0.624666	-0.00723449	-0.352652	-0.401471	-0.663531	-0.0253843	0.023447	-1.26891	-0.712177	-0.360412	-0.510933	-0.940627	-0.755669	-0.529943	-0.0470945	-1.07121	-0.473296	-0.0317403	-0.220383	-0.254016	0.721197	-1.38318	0.203364	0.877721	0.149974	0.854043
AP3M1	0.636504	0.168858	0.17576	0.111809	0.128502	0.00239319	0.310674	0.250227	-0.1524	-0.0290265	0.356646	0.241174	-0.1534	0.0432917	-0.0165077	0.271884	0.0238133	-0.208837	0.237471	0.279686	-0.342241	0.376106	0.664151	0.221378	-0.204559	0.66399	-0.380429	0.24956	0.972672	0.438467	0.977117
AP3S1	-0.159076	-0.738506	-0.720566	-0.592591	-0.544197	-0.631148	-0.607241	-0.555019	-0.681333	-0.62674	-0.494755	-0.581183		-1.25861	-0.535832	-0.777476	-0.547193	-0.802078	-1.01596	-0.740228	-1.07338	-0.716319	-0.308776	-0.479194	-0.985979	-0.263205	-1.01316	-0.593257	0.945129	0.333182	0.959296
APEH	1.29606	1.33799	1.40676	1.71402	2.1622	0.968757	1.044	1.06384	1.72744	1.5183	2.34633	1.69242	1.17888	0.393349	0.71854	0.654042	0.713476	1.65055	0.567069	1.3871	0.767089	0.770962	1.15022	0.938249	1.43912	1.21708	0.448177	2.11598	0.899706	0.328486	0.955715
APEX1	2.10731	1.98606	1.80255	2.40633	2.29537	1.88826	2.46821	2.13862	2.31128	2.23411	2.8046	2.47026	1.23919	0.713349	1.91006	1.77594	2.08287	1.64312	1.39744	2.22026	2.14619	1.86321	1.35753	2.53027	2.41231	2.23415	1.38927	2.58109	0.994173	0.671826	1
API5	0.903232	1.28983	1.01747	1.30774	1.55783	0.180213	0.621684	0.374453	1.5935	0.861881	1.89779	1.24675	0.583262	-1.16398	0.644715	0.199495	0.754746	0.429208	-0.186683	0.788474	0.866208	0.452077	1.14465	0.856772	1.308	1.17021	-0.0740293	1.75238	0.90895	0.671826	1
APLP2	-1.36415		-2.13042						-1.67572		-2.24753	-2.42798							-2.37698				-2.21209	-1.48977	-2.62965	-1.64337			0.715723
APMAP	0.944489	0.478053	0.202405	0.106497	-0.966794	1.07802	0.214073	1.33613	0.34374	-0.00328791	-0.0935805	0.215026	-0.574578	0.514266	1.10043	0.673585	-0.487997	0.24531	1.05316	0.878054	-0.128488	0.183266	-0.212102	1.22927	-0.655917	0.625584	0.513042	-0.0947498	0.92281	0.532684	0.998334
APOA1		-1.21807	-0.9795												1.18522														4.87029
APOA1BP		-2.85699		-3.23795		-2.90286		-2.78345	-2.54268	-2.94251					-2.88197			-2.36615	-2.91033	-3.08863	-2.98526			-3.11251	-2.80535		-2.93902	-2.85237	0.979148	1	1
APOA2															-0.873734
APOB	2.50187	-0.882761	0.0954917		-1.33726		0.0598951	-0.491177	1.53155	-0.96938	1.97071	-1.0895	-0.973488	0.347049	-0.405519	-0.198299	-0.214427	-0.679398	2.10615	-1.05574	-0.140485	-0.671943	0.105467	0.262679	-0.280193	2.60248	-1.02341	1.14216	1.00645	0.789741	1
APOBEC3C	-1.27907	-1.20146	-1.85566	0.222457	-4.88421	-1.45582	-0.186904	-0.726383	-1.2413	-0.256632	-0.375288	-1.48935	-0.879097	-3.81354	-0.840202	-0.563774	-1.76281	-0.720616	0.797533	-1.24041	-1.44889	0.581749	0.721595	-2.25124	-2.41737	-0.796737	-0.382403	0.247989	1.33959	0.468804	0.980945
APOBEC3G					-0.283223		-0.38453										-0.109985										-0.56322		0.998112
APOE						-2.63446			-2.60056															-2.57085					1.03437
APOL1	-1.78257	-1.70698	-1.28841	-1.6579		-1.64309	-1.1876						-1.75483	-1.94952		-1.04194	-1.90983	-1.74788	-0.00456456	-0.837032	-1.25855	-1.52449	-1.52927	-2.14437			0.406099		1.08946	0.820082	1
APOL2	1.35924	1.217	2.58009	1.95085	1.10082	3.16508	3.24435	2.11266	-1.49216	1.04583	2.06528	1.02901	3.88291	2.82167	-1.78759	4.30212	1.78291	3.13923	4.47972	2.26004	3.96667	2.59002	2.32663	-1.02502	1.47741	1.18688	4.86038	-0.111573	1.09498	0.980139	1
APOO							-2.63577									-2.17652													1.37483
APOOL	-0.380534	-1.36127	-1.98608		-1.5355			-1.28869		-2.00421	-1.76644	-1.85733			-1.54048	-1.72674				-1.68087			-1.18736	-1.29243	-2.028	-1.25584			0.788656	0.30969	0.955715
APP	0.633488	-0.0368275	0.360112	0.316797	0.0965682	0.921772	0.394621	0.879604	1.11197	0.277587	0.190772	0.370784	-0.385378	0.428196	-0.113065	0.509876	0.0371633	0.148202	0.899077	0.823292	0.228839	0.364265	0.803613	1.72816	0.128216	0.259076	0.59413	0.92298	0.993201	0.980139	1
APPL1	-2.46991	-2.49535	-2.88567	-2.92289	-2.13095	-3.41668		-2.78826	-1.94737	-2.53362	-2.66868	-2.40064								-2.9193		-2.82959	-1.83304	-2.26149	-2.59917	-1.6035		-2.05717	1.30824	0.104198	0.846873
APRT	2.77183	2.6947	2.8564	3.1061	3.61917	2.22168	2.48982	2.63361	2.84255	3.01595	3.78002	3.61712	1.57057	1.4125	2.1706	1.97982	2.39594	2.96112	1.85048	3.41994	2.52443	2.09602	1.19093	3.39957	3.33137	2.65025	2.0256	3.35517	0.903804	0.500234	0.989199
APTX																							-3.23023
AQR	-3.29606				-2.86171						-3.0783	-2.98524																	1.03319
ARAF	-2.01008	-2.04615	-2.0122	-1.92055	-1.83611	-2.16517	-2.14603	-1.72591		-2.06329	-2.19425	-1.88227	-1.8332	-2.62481	-1.75316		-2.22419	-2.20311		-1.72262	-2.39911		-1.75739	-2.04468	-2.09465	-1.83138		-2.30043	0.964499	0.506263	0.997286
ARAP1	-2.26627	-2.83054	-2.27483	-2.91457	-2.2166	-3.01452	-2.45588	-2.88483	-2.4003		-2.09329	-2.51501			-2.47035	-3.19687	-3.16794	-2.73947		-1.93047	-3.01268		-2.05363	-2.53753	-2.24632	-2.32261		-2.0752	1.15499	0.525171	0.998334
ARCN1	3.76703	3.25763	3.27115	3.42987	3.43114	3.04223	3.41241	3.27477	3.24689	3.19264	3.54328	3.31719	2.8744	2.6269	3.20182	3.09003	2.94669	2.92368	2.89158	3.20153	2.64422	3.29025	3.4519	3.20727	3.14285	3.73834	2.72056	3.29265	0.903437	0.0428435	0.767133
AREG	0.528764	0.296211	1.14167	-0.112572	-1.00309	-1.09186	0.428505	-1.03797	0.342196	-0.00120048	0.067216	1.17407	0.0414591	0.23541	0.496991	0.579751	0.998257	0.2487	0.867129	0.0532802	1.01887	1.07075	2.72958	2.15202	-0.24819	1.27227	1.48039	0.441058	1.36278	0.0487487	0.772892
ARF1;ARF3	3.69769	3.3802	3.03646	2.67547	3.30164	2.77788	2.83501	3.61976	2.57013	2.82318	2.90127	2.99857	2.62062	2.51843	3.25966	2.92713	2.6812	2.78121	2.34264	3.07649	2.60994	2.79428	3.04249	3.10822	2.63473	3.10867	2.34544	2.97037	0.778992	0.0375206	0.746059
ARF4	2.94415	2.39179	2.25632	2.29391	2.63746	2.05844	2.53278	2.43441	2.35044	2.30643	2.5938	2.44103	1.70963	1.49723	1.97003	1.79025	2.16083	2.1717	1.78997	2.33891	2.04514	2.27555	2.55942	2.74982	2.075	2.9426	2.05456	2.48396	0.876925	0.135761	0.852713
ARF5	4.67315	4.15593	3.90926	3.9584	4.24039	4.00775	4.18606	4.12457	4.08118	4.06069	4.11151	4.20416	3.65871	3.64699	4.26128	3.73824	3.87151	3.68321	3.455	3.9154	3.78739	3.90283	4.56423	4.08217	4.01001	4.36448	3.42567	4.13617	0.884205	0.0990623	0.833102
ARF6	1.65956	1.25267	0.932082	1.05112	1.39475	0.692891	0.637161	0.876644	1.19234	1.09366	0.969076	0.987369	0.200395	0.524579	1.35185	0.507532	0.703426	0.811758	0.185496	0.615026	0.896787	0.739055	1.11171	1.27146	1.14858	1.76191	0.0807757	1.15029	0.960147	0.381147	0.973562
ARFGAP1	-0.741948	-0.16955	-0.248983	-0.106181	0.00658979	-0.875376	-0.681066	-0.197409	-0.349148	0.0817339	-0.0216161	-0.421957	-0.720108	-1.09093	-0.777919	-0.427327	-0.677346	-0.0402935	-0.956223	-0.595932	-0.568568	-0.827055	-0.358833	0.0693422	-0.0789955	-0.605093	-0.719944	-0.0658113	0.826593	0.78415	1
ARFGAP2									-2.39032											-2.70153						-2.1877		-2.51776
ARFGAP3	-1.97923	-2.19496	-1.87534	-1.97216	-1.08169	-1.78467	-1.34707	-2.09658	-2.05664	-1.89021	-1.23778	-1.48355		-2.11921	-2.44622	-2.17412	-2.09473	-1.86725	-2.34055	-1.7904	-2.45908	-2.08717	-1.69673	-1.77193	-1.84505	-1.48103		-1.35771	1.0317	0.683178	1
ARFGEF1	-0.287179	-0.854468	-1.47591	-0.383919	0.078959	-1.30527	-0.792215	-1.05136	-0.61468	-0.479641	-0.274795	-0.367137	-0.719136		-1.21758	-1.77187	-1.52598	-1.09592	-2.1205	-0.566679	-1.49082	-1.50159	0.389926	-0.838708	-0.69194	-0.0993804	-1.72008	-0.426058	1.0749	0.620955	1
ARFIP1	-0.325105	0.0486136	-0.214671	0.526525	0.972979	0.0525766	-0.114805	-0.726358	0.351544	0.213151	1.02323	0.486029	0.302621	-0.581996	-0.735525	-0.127095	-0.421305	0.427253	0.223258	-0.00301935	0.479493	0.0709629	-0.662291	0.096024	0.120525	0.511383	-0.0518632	0.708367	1.14865	0.468804	0.980945
ARHGAP1	2.57483	2.43443	2.32454	2.29695	2.84826	2.09722	2.27831	2.17415	2.44705	2.42413	2.92142	2.48794	1.76009	1.70561	2.43221	1.90988	2.11056	2.21649	1.62332	2.27076	1.93107	2.23848	2.03793	2.51724	2.42216	2.90552	1.78685	2.75775	0.961844	0.409228	0.976666
ARHGAP17	-1.48525	-1.9031	-1.79813	-1.43332	-0.00638547	-2.49901	-2.33359	-1.95472	-1.15793	-1.30158	-1.17065	-0.80647	-1.27231		-2.73565	-2.43652		-1.54301		-1.68559			-1.95319	-1.77365	-1.37689	-1.32648		-1.02422	1.41317	0.211852	0.913126
ARHGAP18			-3.32811	-2.65831	-2.92601		-3.54464		-2.91315		-2.81503														-3.27105	-2.6914		-2.76078	1.24146	0.412698	0.977007
ARHGAP27					-3.38141
ARHGAP29											-1.96066	-3.19231														-2.36088		-2.56969
ARHGAP33														-0.626849		-0.755124
ARHGAP35																							-2.29077
ARHGAP8							-2.55765								-2.75952								-3.03775			-1.80397		-2.77629	0.864385
ARHGDIA	3.40466	3.23777	3.03563	3.12652	3.39475	2.40009	3.02712	2.76978	2.96299	3.37092	3.16358	3.42597	3.07377	1.87821	2.96834	2.27993	2.65742	2.91554	2.21842	3.43599	3.06554	2.56527	1.1549	3.44026	3.35366	3.52123	2.40165	3.48719	0.956517	0.78415	1
ARHGDIB	0.664326	0.322456	0.198843	0.344089	0.255738	-0.071387	0.715134	-0.101179	0.262169	0.748978	1.7358	0.326167	0.0597639	0.153664	0.306396	-0.144679	0.481266	-0.155132	-0.110037	1.20654	0.139001	0.926297	-0.635205	0.839203	0.590027	1.27724	-0.387909	0.721055	1.01902	0.746093	1
ARHGEF1	-0.0679905	-0.388914	-0.993654	-0.341378	0.15364	-1.17897	-0.31327	-1.21337	0.106734	-0.277838	-0.364336	0.262272	-0.447865	-1.9662	-0.39736	-0.958128	-0.782043	-0.831557	-1.28158	-0.350979	-0.580934	-1.14909	-0.142851	-0.46584	-0.313569	0.377472	-1.23914	0.15495	0.96095	0.980139	1
ARHGEF10	-2.00032	-1.99811		-1.84848	-1.81946				-1.38112	-1.95837	-1.64891	-1.67294					-2.41162	-2.36573	-2.39199	-2.06833		-2.45548	-1.61282	-1.81331	-2.15129	-1.51441		-1.41581	1.0263	0.878431	1
ARHGEF10L					-1.97044				-2.72558																-3.22891	-2.24688			0.592487
ARHGEF12	-2.2517			-1.95303	-2.0148				-1.77628	-1.87673	-1.88585	-2.22898								-2.32811				-2.02992	-2.13288	-1.9756		-2.06741	0.989573	0.863636	1
ARHGEF16																											-2.92276
ARHGEF18																										-2.16745
ARHGEF2	-0.249326	-1.29175	-1.32836	-1.02728	-0.469272		-0.911036	-1.31182	-0.749308	-1.21455	-0.765704	-0.880192		-1.26446	-1.09131	-1.15945	-1.49511	-1.73438	-1.28596	-1.53259	-2.13729	-0.933423	-1.207	-0.871539	-1.41367	0.501683	-0.518635	-0.401053	0.912461	0.734719	1
ARHGEF28					-3.36359
ARHGEF37					-2.80514
ARHGEF5	-0.955504	-1.22483	-1.26369	-1.00327	-0.496968	-1.4742	-1.04336	-1.28338	-0.621377	-0.45714	-0.572263	-0.607341	-0.634329		-1.30754	-1.53768	-1.1587	-0.964822		-0.989384	-1.11341	-1.72633	-0.732344	-0.790405	-0.830447	-0.452341	-1.69874	-0.48835	1.25151	0.237857	0.913126
ARHGEF7	-2.21781	-2.22054		-1.90191	-1.6339	-2.50033			-1.62898	-1.95086	-1.53088	-1.57877		-2.68434	-2.63374		-2.28918			-1.92943		-2.75394	-1.95408	-2.35991	-1.77025	-1.70883		-1.72897	1.21223	0.823013	1
ARID1A	-1.64539	-1.84425	-1.14315	-1.2177	-1.17741	-1.85419	-2.53871	-1.03377	-1.20218	-1.8599	-1.2152	-1.64211			-1.39903	-1.31034	-1.76907	-1.46391	-1.92821	-2.24837		-1.35642	-0.642841	-1.08577	-1.28826	-1.6342		-1.05848	1.03801	0.928439	1
ARIH1		-2.11523	-1.8284	-1.35788	-0.926356	-1.91807	-1.87183	-1.76721	-1.77927	-1.44522	-0.857887	-1.46681		-2.03606	-1.96758	-1.67505	-1.6874	-1.29932	-2.05202	-1.49621	-2.2792	-2.19348	-0.891264	-1.57397	-1.68004	-1.44493	-2.26724	-1.23463	1.11215	0.734719	1
ARIH2				-3.18623	-2.85093						-2.62858	-3.3737											-3.61772			-2.76934		-2.71167	1.18858
ARL1	1.186	1.1328	0.950895	0.914766	1.22207	0.85225	0.85302	1.16423	0.64638	0.558426	0.969189	0.808996	-0.130701	0.415085	0.86722	0.753546	0.219261	0.411074	0.499596	0.836117	0.190961	0.879184	1.37165	0.900021	0.745182	1.16504	0.348784	1.09408	0.816496	0.00678227	0.549607
ARL15	-1.89332	-2.10788		-1.01756	-1.31469	-1.66615	-1.74001	-1.73809				-1.94265			-1.48456					-1.85256				-2.16036		-1.23079		-1.45915	1.04938	0.835664	1
ARL2	-1.26534	-1.96603	-1.5651	-1.87278	-1.99255	-2.59733	-2.1719	-1.58786	-1.62089	-2.56863	-1.84387	-2.01296	-2.59984	-2.10589	-1.84109	-2.48253	-2.11445	-1.99758	-2.51884	-2.55531	-2.70883	-2.02585	-1.06273	-1.6796	-1.92755	-1.34819		-1.40336	0.937211	0.418424	0.977117
ARL2BP		-1.21977	-1.04949	-1.41872	-0.585396		-2.38573		-1.72332	-1.142	-0.783032	-1.53948	-2.92892		-1.80834		-1.93631	-0.679398		-1.46038	-1.22801	-1.98302	-2.22345	-1.24966	-0.960094	-2.21433	-1.75384	-0.7337	0.801229	0.445584	0.980945
ARL3	0.548168	0.498521	-0.0903394	0.167235	0.355734	-0.534175	0.0192573	0.160984	0.145957	0.356339	0.497232	0.184377	-1.09777	-0.897453	0.710096	-0.341442	-0.903942	0.300475	-1.0159	-0.216096	-0.272109	-0.488896	0.979986	0.712962	0.174414	0.895036	-1.04149	0.473785	0.997283	0.708636	1
ARL6IP1	0.718985	-0.10608	-0.52102	-0.253927	-0.883017	0.650709	-0.55037	0.445268	-0.605449	-0.953088	-0.702276	-0.358605	-0.493996	-0.160425	0.023458	0.520552	0.171235	-0.74133	0.610805	0.315375	-0.00984891	0.809281	-0.500106	0.14139	-1.10691	0.726462	0.547171	-0.777484	1.06797	0.861667	1
ARL6IP5	2.33918	1.42444	0.703171	1.00015	1.10244	2.43769	1.62674	2.39557	0.453177	-0.43443	1.49864	0.720375	0.579287	0.90975	1.85556	1.8893	1.09153	1.41495	1.93525	2.07033	1.4196	1.51713	1.81192	1.45084	1.152	2.28175	1.59641	0.813552	0.939282	0.328486	0.955715
ARL8A	-1.38841	-1.48811	-1.59043	-1.64662	-1.32129	-1.47732	-1.42535	-0.970498	-1.3502	-1.32549	-1.49436	-1.43298		-1.68345	-1.33804	-1.47962	-1.64196	-1.72846	-1.60241	-1.61259	-1.93407	-1.76747	-1.46735	-1.08363	-1.76334	-1.20805	-1.64889	-1.47405	0.970618	0.217038	0.913126
ARL8B	2.72465	2.18203	1.78705	1.74213	2.32364	1.89229	2.32128	2.66925	2.03752	2.01938	1.8718	1.63383	0.888816	1.95104	2.65072	2.30029	1.61736	1.65363	2.09467	2.01612	1.75472	2.22384	1.80355	2.76405	2.38212	2.51961	1.76625	2.15506	0.850332	0.280592	0.936782
ARMC10	-1.79101			-1.9104	-2.05375		-1.84705		-2.23858		-1.92391	-2.28288												-1.93037	-2.18888			-1.91646	0.882154	0.0666667	0.833102
ARMC6											-1.35332
ARMC8										-3.23838
ARMCX3	-1.03978	-1.27844	-1.70483	-1.09594	-0.986024	-1.35075	-1.433	-1.10544	-1.24038	-0.990495	-1.12788	-1.27168		-1.90863	-1.63194	-1.58006		-1.43736	-1.2778	-1.17661		-1.42087	-1.809	-0.706338	-1.56496	-0.904641	-1.22839	-1.12791	0.946228	0.548607	1
ARMT1	-1.02812	-1.35833	-1.60035	-1.16046	-1.19708	-1.61643	-1.15167	-1.54928	-1.2013	-1.59849	-1.01101	-1.32602	-1.70275	-2.04715	-1.67285	-1.89111	-1.7784	-1.77544	-1.87408	-1.27449	-1.5379	-1.27941	-1.18585	-1.64124	-1.39058	-0.549155	-1.742	-1.2217	0.817622	0.122557	0.852713
ARPC1A	3.02958	2.6687	2.27275	2.41219	3.08701	2.47992	2.49509	2.71863	2.88513	2.75507	2.4712	2.82583	2.62788	2.35365	2.55025	2.26866	2.0627	2.52725	2.30987	3.15281	2.22526	2.09374	1.7373	2.73125	2.73367	3.12949	1.75885	2.78747	0.970536	0.566139	1
ARPC1B	3.63055	3.3661	3.34832	3.17267	3.26844	3.06019	3.09042	3.29135	3.01904	2.84616	3.33826	3.24089	2.78569	2.783	3.20261	3.27274	2.93399	3.06608	2.97438	3.12465	2.82031	3.03898	3.03897	3.17927	2.93212	3.71302	2.85219	3.01713	0.840375	0.00809368	0.549607
ARPC2	4.28015	4.12234	3.82348	3.85522	4.09347	3.84019	3.82405	4.10374	3.76108	3.67486	3.8508	3.90714	3.57391	3.74807	3.95206	3.80542	3.49058	3.51015	3.53634	4.01498	3.27909	3.67693	3.77696	3.87865	3.76752	4.34459	3.46324	3.78136	0.86451	0.00565232	0.549607
ARPC3	2.71433	2.54651	2.35634	2.42647	2.775	2.29905	2.36966	2.42504	2.25497	2.5603	2.57563	2.63574	1.65658	2.00334	2.4033	2.31732	2.15179	2.17398	2.03146	2.71611	2.2161	1.96722	1.41889	2.4664	2.40088	2.92834	1.9917	2.32237	0.907764	0.0886894	0.833102
ARPC4	3.26836	2.83134	2.54316	2.73824	2.90423	2.92778	2.90204	3.11494	2.79502	2.67782	2.7745	2.96823	2.13149	2.52777	2.92956	2.71187	2.63095	2.60915	2.33112	2.96281	2.19741	2.76936	2.63421	2.65901	2.68379	3.22993	2.52688	2.71631	0.857179	0.0375206	0.746059
ARPC5	2.26028	2.5316	2.54946	2.72406	2.97687	1.33979	1.64557	1.76042	2.7244	2.67224	2.97198	2.69309	1.15181	1.19751	2.22194	1.51113	1.85898	2.74451	1.06292	2.47091	2.45538	1.227	0.130964	2.75527	2.49186	2.15925	1.5302	2.91783	0.961076	0.635772	1
ARPC5L	-0.816593	-1.2937	-1.4466	-1.28443	-2.16907	-1.50589	-2.25915	-1.78976	-1.3682	-1.50679	-1.91888	-1.8385	-1.69426	-1.68832	-0.659635	-1.06592	-2.09256	-1.50776	-1.55282	-1.42627	-1.63046	-2.31057	-2.24385	-0.492384	-1.71098	-1.40243	-2.04338	-2.01991	0.880779	0.635772	1
ARRDC1					-2.97501						-2.72712													-3.05019	-2.86593				1.07854
ARSA
ASAP2	-1.95484	-2.10183	-1.91656	-1.55033	-1.32056	-1.96066	-1.77013	-1.89601	-1.69063	-1.4304	-1.41471	-1.65107	-1.63158	-2.28018	-2.15796	-2.02302	-2.10575	-1.64357	-2.30307	-1.55735	-2.05826	-2.03968	-1.88508	-1.83114	-1.69726	-1.60002	-2.15265	-1.5196	1.1035	0.861667	1
ASCC1	-1.75843	-2.20534	-2.31332	-1.82663	-1.98946	-2.35379	-2.29131	-2.51174	-2.10873	-2.32772	-1.65449		-2.22116				-2.3038	-2.12006		-1.82641		-1.93587	-1.8393	-2.24344	-2.18193	-1.61183		-1.77849	1.1016	0.210261	0.913126
ASCC2	-1.8847	-2.77558	-2.28073	-2.07331	-2.16356		-2.30999		-2.12816	-2.39893	-1.60951	-2.4841			-2.04373	-2.87741			-2.73936	-2.19022		-1.93651	-2.37123	-2.35931	-2.11827	-1.89595		-2.1599	1.03318	0.967957	1
ASCC3	0.707857	-0.325209	-0.422791	-0.116883	0.224159	-0.43224	-0.252961	-0.262557	0.120232	-0.378597	0.566237	-0.277945	-1.08939	-1.77044	-0.17551	-0.850812	-0.621308	-0.477132	-0.803092	-0.0733586	-1.51246	-0.453535	0.171091	-0.141938	-0.23459	0.848885	-0.439102	0.175703	0.9523	0.303932	0.952004
ASL	0.072171	-0.392769	-0.413041	-0.894195	-0.544294	-0.794664	-0.645426	-1.15064	-0.263997	-0.319396	0.353374	-0.132254	-1.00837	-1.57332	-0.670877	-1.01423	-0.876959	-0.284173	-1.17544	-0.326977	-0.779712	-0.838031	0.0841742	-0.114438	-0.553174	0.552405	-0.972019	0.0974165	1.11326	0.60051	1
ASMTL											-2.8714							-2.42856							-2.91627
ASNA1	-0.263042	-0.777213	-0.983131	-0.838774	-0.0800017	-0.696048	-0.748303	-0.6997	-0.861953	-0.611896	-0.334916	-0.634331	-1.00149	-0.897767	-0.846186	-0.84987	-1.27516	-0.763134	-0.908745	-0.716324	-1.17161	-0.568265	-0.776757	-0.321653	-0.505313	-0.283803	-1.3775	-0.354225	0.968656	0.409228	0.976666
ASNS	1.39077	0.143958	-0.285685	0.748117	-0.210979	-0.242432	1.48994	1.21089	2.1132	-0.534707	2.31622	0.285684	-1.81275	-0.241776	0.601458	0.467124	-1.49453	-1.33755	-1.52216	-0.640081	-1.51339	0.303793	2.37355	1.4246	0.605855	1.60598	-1.76917	2.33852	0.900439	0.60051	1
ASPH	0.836847	0.56693	0.624848	0.86936	0.32802	0.573337	0.885129	0.888368	0.958254	1.23118	1.3383	0.649425	0.969355	0.188691	0.466213	0.432798	0.0114992	-0.444377	0.94231	1.02502	0.570178	0.990577	0.758613	1.04719	0.591084	1.12026	0.350568	1.4244	1.08644	0.438467	0.977117
ASPSCR1	-3.81727	-3.86847	-3.6385	-3.2658	-3.44353		-3.81951	-3.61823	-3.80832	-3.56822	-2.68931	-3.93872	-4.33767		-4.05056		-3.91996	-4.06602		-3.7742	-3.86427		-3.64834	-4.7004	-3.20462	-3.99818		-3.34524	0.855139	0.237194	0.913126
ASS1	2.84484	0.72874	1.35611	1.80427	1.36436	2.14304	1.53576	2.69013	0.965504	1.15474	0.947864	-0.125528	1.15023	2.03148	1.43656	1.61893	0.92057	0.991556	1.07478	1.18485	0.363327	1.39341	2.01402	-1.23224	0.732955	0.503737	1.03085	-0.0250268	0.6334	0.00961744	0.586664
ATAD1	-0.460825	-0.417159	-0.288255	-0.286488	-0.772503	0.198183	-0.150166	0.126124	-0.939768	-0.821309	-0.65273	-0.761226	-1.02025	-0.142091	-0.212932	0.177502	-0.867531	-0.33365	0.0561803	-0.628085	-1.02247	0.0114994	0.2412	0.142512	-0.746435	-0.433818	0.134126	-0.887882	0.844647	0.354218	0.963119
ATAD3A	0.713374	0.136445	0.424123	-0.136571	-0.182459	0.240399	0.769797	0.635051	0.136672	-0.0816228	0.210289	0.0300858	0.1842	-0.0910907	0.69691	0.378483	0.470675	-0.606643	0.746803	0.469128	0.346842	0.803852	0.0344347	0.575784	0.1135	0.433531	0.484872	0.269187	0.983334	0.900948	1
ATAD3B	-1.62509	-1.95924	-2.19973	-2.36994	-2.71246	-2.25797	-1.89633		-2.51523	-2.01405	-2.38061	-2.45814	-2.18229		-1.60664		-1.6956	-2.43839	-1.74277	-1.94566	-2.32731	-1.55531	-1.84715	-2.01187	-2.13145	-1.81516	-2.0826	-2.41611	1.11065	0.70072	1
ATG101		-3.80486							-3.4932									-3.93309					-3.49592			-3.70434			1.15247
ATG16L1	-3.06314								-2.87971												-3.28174				-2.12997			-3.01087	1.08512
ATG3	-1.1028	-1.3486	-1.26617	-1.25981	-1.04979	-1.87879	-1.68509	-1.57393	-1.00062	-1.30606	-0.905712	-1.38997	-2.03789	-2.39632	-1.59655	-2.55409	-1.87407	-1.74927	-2.21892	-1.54746	-1.39388	-1.4267	-1.23244	-1.28683	-1.0643	-1.0546	-2.31479	-1.07916	0.931154	0.532684	0.998334
ATG4B	-1.93246		-2.30487	-1.83257	-1.64656		-2.64324		-1.69515	-1.80812	-1.78205	-2.03524			-1.74044		-2.47362	-1.60631		-1.79677	-2.50601			-2.19131	-1.58523	-2.3509		-1.80692	1.09092	0.443044	0.980945
ATG5	-2.18034	-2.37993		-2.45027	-2.08021			-2.57432	-2.30337	-2.3321	-2.32171	-2.02825								-2.54028				-2.47376	-2.50796	-2.09134		-2.30311	1.04118	0.898102	1
ATG7	-0.727077	-1.33003	-1.13746	-1.08011	-0.509402		-1.6608	-1.70136	-1.81221	-1.49146	-0.445636	-0.515121	-0.895814		-1.08506		-1.88039	-1.7144	-2.41214	-0.596024	-2.2249	-2.14427	-0.412265	-1.2537	-1.40286	-1.15478	-2.19564	-0.849198	0.876108	0.458382	0.980945
ATG9A																									-6.1652
ATIC	3.14776	2.58832	3.26221	2.91527	3.05148	2.27996	2.75615	2.48033	2.9103	2.90918	3.34976	3.0227	1.91913	2.09659	2.86666	2.30805	2.72822	2.87143	2.2369	2.75893	2.01864	2.78963	2.48795	3.03164	2.74595	3.1326	2.20617	3.36607	0.958314	0.468804	0.980945
ATL1	-2.40057	-2.43945				-1.96967	-2.10846	-2.55482	-2.72331			-2.2272		-3.12051		-2.25048			-2.40838	-2.10615				-2.44013		-2.39539		-2.69319	0.994605	0.437562	0.977117
ATL2	0.74692	0.0268693	-0.36503	0.61777	0.985803	-0.0674396	0.0794454	-0.171312	0.830601	0.837471	0.662373	1.20152	0.151785	-0.702139	0.729475	-0.261159	-0.221779	-0.330826	0.0745755	0.888391	0.50176	-0.114082	0.856259	0.587613	0.60951	0.841365	-0.68781	1.14297	1.45943	0.566139	1
ATL3	3.33014	2.85571	2.16911	2.90813	3.17211	2.83881	2.91162	2.74636	3.16991	3.15637	3.05126	3.08654	2.08943	2.84449	3.37086	2.4393	2.20678	2.53919	2.72885	3.34253	2.68626	2.47872	2.40103	3.37486	2.9179	3.28381	2.5275	3.40072	0.999495	1	1
ATOX1	0.776067	1.64708	1.83337	1.10549	2.29242	0.558216	0.499135	0.72382	1.10459	1.98974	1.65124	1.30426	0.799111	0.480117	1.30287	0.81622	0.658561	2.22142	0.7282	1.20324	1.5606	0.301737	-0.546597	1.99566	1.83271	1.16836	0.897699	1.48565	1.18511	0.861667	1
ATP11B	-1.67895
ATP11C																			-2.12563
ATP13A1	0.641598	0.122154	0.501051	0.358554	0.457262	0.575863	0.39143	0.787031	0.0636223	0.0339547	0.359424	0.134787	-0.0828088	0.220053	0.210409	0.625593	0.246237	0.203911	0.686482	0.407157	0.160795	0.555102	0.643486	0.20498	0.181931	0.591933	0.434363	0.137756	0.832819	0.110344	0.846873
ATP1A1	4.03198	2.91745	3.84154	3.79807	3.86019	3.12568	3.23587	3.48162	3.53461	2.91497	4.66632	3.46003	2.83752	2.92862	3.14249	3.07162	2.94786	3.29347	3.16675	2.92423	2.91352	3.46027	5.0194	3.75792	3.57724	4.12494	2.72038	3.81768	0.75276	0.280592	0.936782
ATP1A2																			-2.72196
ATP1B1	2.34592	0.530526	1.68965	2.07918	1.35119	1.579	1.70197	1.7733	1.17527	0.723463	2.00575	1.40508	1.58414	0.7224	1.11482	1.11556	0.892551	0.779223	1.4164	1.00232	1.16228	1.93572	3.45277	1.14564	0.954356	1.96418	1.01004	1.23114	0.68689	0.0886894	0.833102
ATP1B3	3.20143	1.71035	2.63852	1.98171	1.29706	1.63905	1.37866	0.938025	2.84915	1.20161	2.92074	1.99798	1.6743	0.865488	2.71432	1.41575	2.31684	1.82226	1.80446	1.55682	1.61412	2.28218	3.32219	2.79366	1.83764	2.71619	1.3981	1.93367	1.15745	0.381147	0.973562
ATP2A2	4.78693	4.56064	4.33761	4.38201	4.467	4.17804	4.44264	4.5483	4.25925	4.67252	4.61115	4.48825	4.02956	3.96301	4.51238	4.23368	4.1093	4.10111	4.29698	4.44791	4.03969	4.55265	4.49834	4.7183	4.18372	4.98897	3.83764	4.46717	0.944506	0.409228	0.976666
ATP2B1	-1.85205	-1.6659	-1.80125	-1.76041	-1.48369	-2.06796	-1.74047	-1.86619			-1.27874			-1.5967	-1.59151	-2.06115	-2.21536	-2.09116	-1.75134		-2.17615	-1.94158	-1.24846	-1.52304	-1.85586	-2.14343		-1.54947	0.984338	0.867555	1
ATP2B4	2.8182	2.49199	1.73652	2.50955	3.15097	2.0557	1.70538	2.12458	2.58602	2.75301	2.34688	2.62497	2.39882	2.04869	2.85195	1.68302	1.86787	2.31254	2.04945	2.76705	2.11664	1.57131	1.42952	2.55066	2.26114	2.79794	1.58263	2.71391	1.01496	0.78415	1
ATP2C1	-0.360801	-0.576915	-0.850503	-0.628376	-0.489736	-0.685738	-0.570632	-0.760326	-0.461194	-0.678514	-0.49895	-0.599512	-0.778771	-1.22194	-0.871203	-0.49657	-0.943591	-0.978831	-0.331841	-0.44697	-0.888784	-0.573653	-1.01095	-0.26566	-0.693721	-0.0982996	-0.817658	-0.669782	0.951646	0.60051	1
ATP5A1	5.73172	5.49015	5.68139	5.36895	5.55638	5.79387	5.82249	6.24356	5.35885	5.28253	5.52779	5.19678	4.79054	5.72411	6.03991	5.59595	5.40538	5.23233	5.54758	5.40876	4.90336	5.70598	5.83823	5.496	5.30269	5.651	5.11699	5.21215	0.812542	0.0246845	0.722272
ATP5B	5.95717	5.67883	5.68047	5.43191	5.55279	5.97672	5.82152	6.30576	5.69231	5.62894	5.62923	5.3639	4.83855	5.64413	6.39649	5.71994	5.51767	5.6288	5.63994	5.65116	5.29953	5.85291	5.00309	5.88323	5.57821	5.72258	5.41685	5.4482	0.91897	0.0886894	0.833102
ATP5C1	2.53738	2.32301	2.48251	2.47625	2.58833	2.33688	2.58534	2.54733	2.3729	2.2737	2.51231	2.07533	1.96614	1.89405	2.4796	2.16304	1.91343	2.38881	2.0755	2.12	1.65948	2.18792	2.72819	2.13687	2.14592	2.48374	1.7751	2.27781	0.781619	0.00258614	0.549607
ATP5D																								-2.06103
ATP5EP2;ATP5E		0.861428	1.15268	1.36212	0.083657	-0.307126	0.414854	1.01089	1.47293	1.66527	1.68866	0.660306	1.01938	0.0253818	0.376592	0.176753	1.2769	1.44868	-0.0982801	1.09438	1.22249	-0.105934	0.135615	0.617451	0.871126	0.517768	1.15492	1.43949	1.05983	0.431256	0.977117
ATP5F1	1.83376	1.7618	1.94268	2.05478	2.22517	2.20087	1.78886	2.22146	2.2091	1.82964	2.02245	1.79237	1.76533	1.33529	2.29461	1.72259	1.71726	1.95963	1.62696	1.55983	1.51847	1.76945	1.37768	1.81335	1.63571	2.00071	1.48142	1.75711	0.848209	0.0183263	0.722272
ATP5H	3.00865	4.07522	4.17727	4.47975	4.86652	2.78697	2.69773	3.16174	4.44688	4.85775	4.93872	3.9539	4.02228	2.13804	3.25338	2.98099	2.93324	4.61998	2.82754	3.79226	3.65249	2.53745	2.94676	3.82896	4.6155	3.19488	2.95479	4.66066	1.07467	1	1
ATP5I	-0.630224	-0.784378	-0.7289	-1.02038	-1.64873	-0.738225	-1.35352	-0.938286	-1.48916						0.126751	-0.938342	-1.12559	-0.920124	-0.851852	-1.29713	-0.864369			-0.303764		-1.01781	-0.729533		0.960067	0.967849	1
ATP5J	-0.277668	-0.386991	-0.0930263	-0.157579	-1.19227	0.54907	-0.498358	0.216784	0.378464	0.488482	-1.28186	-0.248914	-0.0338495	-0.5164	0.423009	-0.0245492	-0.120036	0.570875	0.67343	-0.359704	0.316371	-0.251857	-1.06958	0.460455	-0.652354	-1.13067	0.313963	-0.696397	1.10243	0.60051	1
ATP5J2	-0.177714	-0.380571	1.21113	0.579849	0.167607	0.692456	0.954414	1.49053	0.13442	0.264055	1.17509	-0.162501		0.278739	1.37193	1.13259	0.803661	1.53852	0.713692	0.109911	0.798538	1.11202	-0.744863	0.0231706	0.176013	0.591907	0.317293	0.0512972	0.801703	0.937873	1
ATP5L	0.417623	0.488013	0.627597	0.422344	0.233468	0.38875	0.541306	0.694158	-0.0764514	0.280996	0.408812	0.0791699	0.294128	0.0373943	1.0315	0.207816	0.475139	0.408395	0.203721	0.307288	0.144931	0.493889	-0.471535	0.100263	0.274407	0.23553	0.316552	-0.0679579	0.870424	0.00565232	0.549607
ATP5O	3.41974	4.04455	4.31847	4.30977	4.51275	3.10752	2.99453	3.31338	4.07799	4.34992	4.42066	3.66421	2.54015	2.32557	3.64361	3.38571	3.12837	4.24077	2.96305	3.91957	3.54648	2.83853	2.65364	4.04292	4.07604	3.28405	3.12654	4.1548	0.909342	0.409228	0.976666
ATP6AP1	-1.00862	-1.69742	-1.53558	-1.7038	-2.06127	-1.25714	-1.31523	-1.48628	-1.61388	-1.86609	-1.41647	-1.50121	-2.06624	-1.52823	-0.800334	-1.24647	-2.51649	-2.05776	-1.47429	-1.64088	-1.95751	-1.16317	-1.60803	-1.23556	-1.68034	-0.975857	-2.45091	-1.79907	0.93302	0.671826	1
ATP6V0A1	-0.57493	-1.3268	-1.74762	-1.22571	-1.25282	-1.12814	-1.82974	-0.439467	-1.23385	-1.52743	-1.14969	-1.711	-1.85103	-0.642904	-1.09332	-1.43676	-1.64512	-1.5743	-1.29618	-1.6417	-1.78858	-1.29985	-1.119	-0.763546	-1.76488	-0.59386	-2.26944	-1.60734	0.845085	0.354218	0.963119
ATP6V0C	0.155731	0.024482	-0.363045	-1.24269	0.195432	-0.412978	-0.809688	-0.242431	-0.940731	-1.1185	-0.383313	-0.845461	-0.626982	-0.857453	-0.578066	-0.121588	-1.50384	-2.66729	-0.980139	-0.617908	-1.20637	-0.674252	-2.26156	-0.0897183	-1.01989	-0.491883		-0.851982	0.683378	0.0157562	0.683213
ATP6V0D1	1.41762	0.745532	0.894916	0.972167	0.776203	1.30771	0.954272	1.60171	0.862153	0.51745	1.06299	0.754011	0.476723	1.44458	0.943229	0.96562	0.549973	0.4939	1.12733	0.985804	0.293532	1.11029	1.45568	1.24874	0.845508	0.944525	0.731893	0.906149	0.973646	0.258436	0.931975
ATP6V1A	3.63082	3.08549	2.9322	3.16478	3.20149	2.82821	2.82448	3.38246	3.35454	2.89252	3.07266	3.19101	2.58716	3.07726	3.18668	2.84354	2.57826	2.79324	2.69815	2.92898	2.41369	3.04935	5.03301	3.35803	3.1578	3.80118	2.54558	3.15999	0.95652	0.354218	0.963119
ATP6V1B2	2.36719	1.86923	1.61699	1.96459	2.43392	1.86431	2.02182	2.38893	2.20432	1.88034	2.10848	1.95779	0.813251	2.03179	2.13775	1.66835	1.45196	1.65983	1.20002	1.95859	1.29737	1.87264	1.66541	1.98575	1.8626	2.15487	1.06372	2.15026	0.922283	0.135761	0.852713
ATP6V1C1	2.95885	2.89553	2.71094	2.92745	3.21581	2.5599	2.58926	2.92008	2.8834	2.87429	3.27027	2.86888	2.35959	2.67968	2.71077	2.41393	2.22216	2.70373	2.03054	3.13072	2.44865	2.75121	2.70889	3.21517	2.9352	2.80612	2.47713	2.96962	0.884656	0.280592	0.936782
ATP6V1D																								-2.09097
ATP6V1E1	1.19939	1.32708	0.822875	1.47431	2.04175	0.246572	-0.00533039	0.808662	1.7995	1.55425	1.99292	1.46469	0.66624	0.318188	0.998573	-0.0136538	0.281036	1.31075	-0.128497	0.89763	0.631097	0.318648	0.364309	1.95877	1.42572	1.09494	0.36423	1.94503	0.957252	0.940482	1
ATP6V1G1	-0.155832	0.240976	-0.0978437	0.125525	0.612551	-0.663705	-0.753501	-0.15131	0.253692	0.329399	0.0997791	-0.0531725	-0.247621	-0.809204	-0.351227	-0.346401	-0.324437	0.235706	-0.605713	-0.200372	-0.0265222	-0.881485	-0.986538	0.472322	0.393716	-0.121253	-0.219868	0.471543	0.975196	0.78415	1
ATP6V1H	0.192064	-0.357095	-0.395844	0.0218482	0.244378	-0.621248	-0.15387	0.329014	0.0673984	-0.197933	-0.0371627	0.0349663	-0.926987	-0.0857174	-0.100584	-0.380016	-0.391232	-0.443045	-0.627498	-0.275177	-0.676771	-0.250944	-0.258979	0.0320062	-0.241953	0.213805	-0.68617	0.130019	0.882435	0.280592	0.936782
ATPAF1																											-5.28956
ATPAF2																										-5.23942
ATPIF1	-1.00128					-0.85575									-1.2173	-1.32031			0.541677	-2.29989									0.789881
ATRN	-0.273872	-1.798	-1.56562	-1.10792	-2.05914	-1.49764	-1.17528	-1.23867	-0.878914	-1.44896	-1.10368	-1.27423		-1.8547	-1.31717	-1.62378	-1.15371	-1.49656	-1.3237	-1.29054	-1.34832	-1.27904	0.327597	-1.01679	-1.80831	-0.522759	-1.48809	-1.47483	1.03597	0.620955	1
ATXN10	-0.0201625	-0.0459663	0.612969	0.474186	0.236415	-1.27511	-0.558692	-1.07904	0.0573617	-0.554235	1.20339	0.175222	-0.151154		-0.768668	-0.561901	-0.419906	-0.34353	-1.10058	0.0641363	-0.264792	-0.325072	0.583173	0.0221893	0.0725971	0.505926	-0.776995	0.69787	0.921407	0.855653	1
ATXN2	-1.87925	-2.25289	-2.15272	-1.85192	-1.87969		-1.60176		-1.87232	-1.61332	-1.2906	-1.90962	-2.50549		-2.20991				-2.22292	-1.80145		-1.98256	-1.9197	-1.76063	-1.85803	-1.25701	-2.05388	-1.6581	1.00497	0.733304	1
ATXN2L	1.0719	1.37768	1.4812	1.76764	1.91852	0.676677	1.39429	1.07728	1.83737	1.8148	2.2542	1.69722	1.13641	-0.386879	0.935699	1.0186	1.27443	1.36446	0.979725	1.50431	1.27306	1.25561	1.40242	1.44536	1.9454	1.66424	1.18696	2.11395	0.998232	0.746093	1
AUP1	-1.62078	-2.12731		-1.80252	-1.73176	-2.31387	-1.94267	-2.28734	-2.61569	-1.88494	-1.91658	-1.90328			-1.81649	-1.99837			-1.79623	-2.03273		-1.84979		-1.80555	-2.25689	-1.43168		-1.58573	1.04083	0.699174	1
AVEN	-1.81331	-1.83917		-2.15468	-1.22698		-2.69786		-1.70396	-1.72658	-0.724666	-2.55206	-2.5016				-2.41497	-2.05083						-1.99693	-1.69094	-1.82699		-0.984675	1.00847	0.661172	1
AVL9		-0.7133	-0.826631	-2.84318					-3.68034		-3.41383							-0.783406		-0.833786			-3.22721						0.189389	0.25	0.931975
AXL	-2.64547			-1.71318		-3.46463	-3.22665	-2.01955	-2.94064					-2.35245	-3.29367	-1.70931	-3.38874					-3.30325	1.21662	-2.63384		-2.31018			1.00809	0.898102	1
B2M	5.40857	6.42669	7.41238	7.04233	4.45495	7.29909	7.19214	6.31095	4.93781	5.66467	4.70539	6.98838	6.52499	5.23718	4.88233	7.47327	6.86427	6.92905	6.84993	6.66953	7.45529	7.53749	6.97072	5.78565	6.34161	4.76009	7.20999	4.77939	0.909249	0.671826	1
B3GNT3																										-4.25091
B4GALT1	-1.47247	-1.55843	-1.55723	-1.24059	-1.53825	-1.18312	-1.10082		-1.33591		-1.09125				-1.69117		-1.44092			-1.55821		-1.54211		-1.82069	-1.6591	-1.34325	-1.74306	-1.05404	0.952873	0.425151	0.977117
B4GALT4	-2.88487				-2.97014							-2.57272														-2.28064			1.41502
BABAM1																					-3.22705
BACE2																										-3.71613
BAG1		-1.69514		-2.0813	-2.34749					-1.07899	-3.14599	-2.36286	-1.75738					-1.94824			-2.31312								0.96635	0.904762	1
BAG2					0.483839	0.726009			0.0949423	1.06857	1.32107																	1.35378	1.50514
BAG3	2.10655	2.20493	2.22672	2.68033	3.14038	1.23496	1.88216	1.8826	2.89772	3.0102	3.2871	2.73069	1.73352	0.404274	1.61608	1.69524	1.78925	2.33054	0.863613	2.67626	2.06343	1.81406	1.08678	2.97357	2.70792	2.41668	1.62451	3.16293	1.029	0.940482	1
BAG5	-0.447988	-1.23402	-1.66985	-1.2162	-1.5532	-1.30408	-1.10477	-1.04326	-1.18827	-1.04621	-1.25386	-1.15126	-1.67779		-1.12832	-1.538	-1.58928	-1.90507	-1.92503	-1.1079	-1.90444	-1.33568	-1.04764	-1.25737	-0.761357	-0.79489	-1.66999	-0.976969	0.980267	0.549116	1
BAG6	-0.779028	-1.36941	-1.43916	-0.90337	-0.210439	-2.08219	-1.60967	-1.60988	-0.519106	-0.948638	-0.0531453	-0.944063	-1.87907	-1.71823	-1.57047	-1.66195	-1.76335	-1.23436	-2.23531	-1.13846	-2.12268	-1.57889	-0.932341	-1.00481	-1.13249	-0.651533	-1.92365	-0.496329	1.16302	0.822692	1
BAIAP2	0.666089	0.0732323	-0.0619449	0.58924	1.11511	-0.88494	-0.605426	-1.23177	1.29595	0.646998	1.05368	0.525382	-0.568303	-1.68955	0.2645	-1.28713	-0.332686	0.334922	-0.50443	0.222585	-0.157336	-1.25655	-0.23756	0.399164	0.849758	0.804079	-0.417906	1.39148	1.17927	0.78415	1
BAIAP2L1	1.53713	0.966308	0.657148	1.47013	1.46323	0.599812	0.56754	1.13216	1.11019	1.00903	1.17071	1.42366	0.690416	-0.937102	0.445302	0.225954	-0.561406	0.0187529	0.0122527	1.20201	0.306126	0.213185	0.940683	1.15569	0.794736	1.63006	-0.0489937	1.44397	0.808513	0.135761	0.852713
BAK1	-0.941506	0.0295759	-0.445387	-0.917059	0.214618	-1.32963	-0.661152	-0.745181	0.161893	0.583467	-0.340436	0.0506294	-2.0852	-1.47615	-1.03289	-1.25494	-0.767696	0.167846	-1.32968	-0.103395	-0.540222	-1.57673	-0.911468	-0.995795	-0.00808458	-1.06034	-1.34123	0.0842907	0.909777	0.60051	1
BANF1	-1.79979	-1.2911	-1.79961	-1.38248	-2.10781	-1.72441	-1.73774	-1.89574	-1.5439	-1.51639	-1.78062	-2.0934	-2.49853		-1.34857	-2.07094	-1.91863	-1.79237	-2.31966	-2.33709	-1.95931		-1.68425	-1.44192	-2.13507	-1.73611	-2.10531	-1.5855	0.941594	0.367011	0.973562
BASP1	0.358152	0.206343	0.782228	-0.130428	-2.349	1.49765	1.09482	1.44958	-0.331011	0.840807	-1.19863	-0.296296	0.35995	1.36195	0.378109	1.90376	0.47991	0.193441	2.4443	1.28034	1.13755	1.15271	-0.261305	0.883924	-0.123931	-0.486739	2.13489	-2.1152	0.906777	1	1
BAX	-2.24456	-2.20423		-2.28564	-2.33626	-2.47983	-2.14911	-1.9764	-2.44211		-2.15576	-2.63289										-2.01848	-2.40929	-2.43194	-2.44276	-2.18318			0.885116	0.396892	0.976666
BAZ1B																							-3.17679					-3.12143
BAZ2A																					-4.34893
BCAM	6.21994	4.98737	5.45728	5.11222	4.1128	5.01079	4.8796	4.08331	5.39715	4.85072	5.66866	5.92029	5.01431	4.10823	5.58533	4.62676	4.87593	5.71251	4.96782	5.53508	5.74675	3.98211	6.37151	5.55292	5.13191	5.96001	5.00859	5.06725	1.20201	0.328486	0.955715
BCAP29	-1.04269	-0.631084	0.0198857	0.0173131	0.145219	-0.276447	-0.411159	-0.0392629	0.209058	-0.180328	0.097448	0.511804	-0.203318	-0.627955	-0.818324	-0.0611095	-0.555324	-0.434935	0.151797	0.386575	0.124422	-0.585774	-0.835735	-0.230712	-0.32043	-0.129892	0.434205	-0.0688788	1.0019	0.60051	1
BCAP31	3.55423	3.17793	3.13656	3.45465	2.04887	3.90068	3.30235	3.62727	3.36028	3.22664	2.77058	3.21101	3.60889	3.57582	3.74671	3.7262	3.34564	2.81205	4.19111	3.8457	3.48484	3.66489	2.69167	4.03761	2.57102	3.85834	4.4872	3.02196	1.11098	0.468804	0.980945
BCAR1					-2.69255			-2.65056			-2.70163														-2.93833				0.902233
BCAS1	-3.86145				-3.17481
BCAS2	-1.18919	-1.67925	-1.18139	-2.00099		-1.62326	-1.28982	-1.19195				-1.79315	-2.11924	-0.696429	-1.14273	-1.21413	-1.60775		-1.41059	-1.87473	-1.77114	-1.2338	-1.12667	-0.973349		-1.10912	-1.39452		0.983269	0.68882	1
BCAT1					-2.51019
BCAT2	-1.23355	-1.82715	-1.65716	-1.03682	-1.8211	-0.398314	-1.37386	-0.726557	-0.970775	-0.984484	-1.76168	-1.61263	-1.76441	-1.78456	-0.467455	-1.16256	-1.57525	-0.862588	-0.689959	-1.36421	-1.08737	-1.39654		-0.839876		-1.36729	-0.559551	-2.42314	1.02834	0.764841	1
BCCIP	-0.468593	-0.886333	-0.770598	-1.19505	-1.62026	-1.58494	-0.807493	-1.82492	-1.38878	-1.86687	-0.397362	-1.48543		-1.72058	-0.646545	-2.53237	-1.53474		-1.60223	-1.84464	-2.09489	-0.994511	-0.235428	-0.949368	-1.2192	-0.314079	-2.13403	-0.340861	0.759743	0.604919	1
BCKDHA	-3.0877	-3.61022		-3.68047	-4.57463	-2.53263	-2.70414	-2.31313	-2.86918	-3.38058	-2.9979	-3.03923	-3.17504				-3.77858	-2.39942	-2.87741	-4.22307		-2.76596	-2.391	-2.97001		-2.99391	-3.28855	-3.05016	1.06422	0.890656	1
BCKDHB															-3.52345
BCL10	-0.642497	0.489317	0.764246	0.430534	0.873944	-1.01498	-0.707935	-0.79971	0.623456	1.16901	1.21941	0.688137	-0.463089		-0.506745	-0.518222	-0.00323826	0.411442		0.342309	0.654634	-1.44037	-0.797655	0.545133	0.833334	0.255243	-1.10757	0.834368	1.39751	0.530782	0.998334
BCL2L1	-1.46902	-2.24637	-2.28168	-1.74388	-0.659018		-1.63169	-1.85746	-1.11153	-1.22528	-0.97725	-0.778082	-2.17135	-2.48898	-1.74278		-2.1139	-1.45916	-2.68525	-1.45539	-1.94752	-1.24922	-2.53517	-1.14082	-1.38389	-1.55134	-2.17397	-0.523688	1.21817	0.53356	0.998334
BCL2L13	-0.674819	-1.16827	-0.852483	-0.932733	-1.54932	-0.629472	-1.23039	-1.18415	-0.882014	-0.962718	-1.58873	-1.29619	-2.08591	-1.18523	-0.799771	-0.472749	-1.58199	-1.1837	0.012731	-0.368482	-1.25127	-0.405558	-1.30057	-0.375085	-0.666756	-1.13778	-0.687467	-0.963834	1.06232	0.861667	1
BCLAF1	0.296154	-0.127288	0.173158	0.532714	0.719048	-0.0678367	0.288439	-0.0303324	0.542633	0.617024	0.978552	0.59799	0.170486	-0.712798	-0.23191	0.296817	-0.407675	-0.450214	0.520939	0.554806	-0.366407	0.0601418	0.119135	0.582181	0.695131	0.689776	0.446301	0.793529	1.19154	0.566139	1
BCR					-1.44674							-1.31145														-1.23274		-1.20687	1.15989
BCS1L															-2.89513													-2.32065
BDH1			-2.47356	-2.07665	-2.20456				-1.77282	-1.76646	-2.21746				-2.4007	-3.09548		-2.20571	-2.97719						-2.34361	-2.46017		-2.34108	0.908912	0.692308	1
BDH2	-2.32711				-2.04206
BET1																									-2.76977
BGN														-1.35238								-1.60707
BICD2	-1.96484	-1.89938	-1.71994	-2.27857	-1.90661	-2.58666	-2.34741	-2.17132	-1.34992	-1.86319	-1.4446	-1.9263	-2.45305	-2.3283	-2.14752	-2.12311		-1.72041	-1.89178	-1.90631	-2.3924	-2.16728	-1.93605	-1.80601	-1.28461	-1.28405	-2.73828	-1.81657	1.11865	0.23767	0.913126
BID	0.630025	0.906891	1.77723	1.60184	1.48484	-0.354541	-0.591767	-0.548541	0.282991	1.09001	1.45953	0.952979	1.07409	-1.92143	-0.0949186	-0.133797	-0.0761472	1.90153	-1.00661	1.03962	1.40964	-0.531441	-0.343887	0.657882	0.868598	0.489431	0.385779	0.895211	0.873693	0.746093	1
BIN3	-2.48147				-0.767498						-1.96259														-2.06191				0.764312
BLOC1S1		-1.74563	-1.95948	-1.67642	-1.09129				-1.7754	-1.88942	-1.15487	-1.71036								-1.83371				-1.53325	-1.81375	-1.37656		-1.23062	1.00046	1	1
BLOC1S6																									-2.4754
BLVRA	0.910224	0.827866	0.525946	0.888355	0.309674	0.780296	0.895604	0.720048	0.697958	0.417128	1.11872	1.11369	0.464006	0.108321	0.808489	0.225273	0.751956	0.264005	0.113281	0.981405	0.169872	1.0803	0.321026	0.926975	0.456958	1.32215	0.377179	0.787203	0.856723	0.500234	0.989199
BLVRB	5.95626	5.64901	5.13945	5.43784	5.55674	3.94586	5.59373	5.4105	5.6574	6.05423	5.60641	5.72729	3.92126	4.16858	5.52227	4.69555	5.04893	5.42416	3.81443	5.25456	5.19598	4.56472	4.29477	5.86258	5.23084	5.95351	4.52846	5.86082	0.838227	0.566139	1
BMP1	-2.04507					-2.38883		-1.85153																-1.80568					1.18049
BMPR1A																							-3.04882
BMPR2	-1.14864					-1.26505									-1.7035								-0.886542			-1.27769			0.952079
BMS1	-2.63033	-2.79867	-2.67306	-2.44931	-2.34625	-3.48007	-2.76942	-3.24324	-2.95754	-3.86521	-2.51349	-3.29807			-3.04342		-3.32741		-3.15072	-3.11791		-2.91734	-2.85708	-3.01848	-2.74061	-2.40352		-2.4984	0.831178	0.266692	0.936782
BNIP3																											-3.10075
BOD1					-1.8939				-2.37477	-2.45284	-1.87238															-2.16367		-1.98491	0.829451
BOLA2	0.971828	1.08701	0.846592	0.750736	1.15055	0.271718	1.00831	0.899675	0.815978	0.153247	1.04093	1.35129	-0.146322	0.0505484	0.85405	0.840497	0.652954	0.626518	0.292637	1.25804	0.551272	0.724619	0.812184	1.17827	0.796358	1.33436	0.589589	0.999231	0.912894	0.328486	0.955715
BOLA3			-5.06054
BOP1	-0.262543	-0.737906	-0.0561659	-0.269023	-1.02118	-1.03026	-0.701705	-0.755395	-0.301406	-1.17049	-0.48142	-0.852073	-0.641962	-0.828296	-0.674769	-1.07208	-0.533155	-1.08478	-0.921789	-0.925233	-1.60787	-0.264306	-0.584239	-0.627433	-0.549364	-0.211815	-0.882107	-0.0453505	1.04351	0.671826	1
BPGM	1.54103	1.48416	1.6524	2.27578	2.01107	2.1665	1.75904	2.44538	0.982334	1.61724	1.99747	1.74103	0.870541	1.54826	1.57338	1.27936	1.61878	1.30855	0.645631	1.71303	0.692845	2.11709		2.29677	1.18734	1.71691	1.72362	1.75485	0.830575	0.0511983	0.789706
BPHL	-3.20518			-3.18594		-3.34486		-2.86902				-3.24905			-3.15145				-2.83322	-3.12117									1.04192	0.485714	0.989199
BPNT1	1.42144	1.09304	1.03868	1.18597	1.9649	0.86086	1.0763	1.29474	1.11532	1.24317	1.53757	1.34948	0.920326	0.334362	0.545441	0.776771	0.494166	1.36153	0.812096	1.30915	0.860329	1.03581	0.548426	1.47749	1.22508	1.68469	0.518426	1.4604	0.956649	0.381147	0.973562
BPTF	-1.07068	-1.67122	-1.43185	-1.05948		-1.1776	-1.22421	-1.52279	-1.85294	-2.03223	-2.05377		-1.67349	-2.20116	-1.68366				-0.815494		-1.53328			-1.08158	-1.31994	-0.841046	-1.53215	-1.99057	0.732408	0.0968008	0.833102
BRCC3					-2.63273						-3.1216																		0.712582
BRE	-2.59738			-2.42348	-1.81744				-2.01755		-2.1261						-2.56052	-2.62166					-1.66151	-2.58404		-2.17129		-2.12253	1.20982	0.921212	1
BRIX1	-0.76657	-1.34167	-1.19304	-1.53179	-2.30269	-1.62026	-1.01262	-1.15928	-2.19383	-2.39298	-1.78446	-1.89159	-2.30312	-1.77404	-0.878701	-1.88272	-2.0862	-1.91039	-1.17986	-1.83897	-2.50666	-1.01397	-0.0780921	-1.32702	-1.77729	-0.789982	-2.1388	-1.35175	0.685694	0.135761	0.852713
BRK1	-0.354315	0.885386	0.482742	1.08939	2.10805	-0.875177	-0.866982	-0.772239	0.78209	1.62911	1.36606	0.826482	-0.379311	-1.87513	-0.316746	-1.08016	-0.711611	1.1321	-1.89641	0.439795	0.382111	-1.56631	-1.52144	0.595733	1.16316	0.379592	-0.699531	1.25068	1.24542	0.822692	1
BROX	-1.89746	-1.8491	-2.41334	-1.90592	-1.48546	-2.53941	-2.05811	-2.05817	-1.76997	-1.78805	-1.66275	-2.03709			-2.2287			-2.3301		-2.0894			-2.61986	-1.84904	-2.04945	-1.40432		-1.36156	1.02737	0.472668	0.987882
BSDC1	-1.47433	-1.30486	-1.56184	-1.09128	-0.717933		-1.98097	-1.84269	-1.19401	-0.910915	-0.745562	-0.965034	-1.49407	-2.3128	-2.12873	-1.93211	-2.53745	-1.71781	-2.17795	-1.05179	-1.62818	-1.38942	-1.83275	-0.898314	-0.672792	-1.40435	-2.50681	-0.175764	1.01757	0.892562	1
BSG	6.50272	6.2833	6.89276	6.01453	4.19702	6.63398	6.53074	5.91381	5.62576	5.5883	5.53672	6.45561	5.38916	5.64783	6.40565	6.30478	6.36469	5.77162	6.54198	6.81759	6.64143	6.42433	7.59664	6.58712	5.55176	6.35674	6.40957	4.84886	0.977863	0.635772	1
BST2		0.810848	3.10901	3.13259	-0.728672	2.62012	3.35282	2.552		1.06505		2.78893	1.91865	1.45728	-0.650926	2.80449	2.74435	0.600887	2.40668	2.85712	2.76009	3.57656	3.54914	-1.97072	2.78238	-2.38911	3.2076		1.08992	0.756524	1
BTAF1																						0.241399
BTF3	1.41458	1.81349	1.65421	1.56605	1.9662	0.562052	0.495604	0.632474	1.52292	1.58358	1.74121	1.26856	0.102961	-1.11714	1.04677	0.355654	1.07427	1.62611	-0.428143	1.50566	0.979664	0.421313	1.14188	1.30978	1.6886	1.06066	0.552671	1.43632	0.767244	0.237484	0.913126
BTN2A1	1.5986	-0.185429	-0.243248	0.65776		0.335073			0.143905			0.307915			0.231883		0.340765					0.520242	-0.0816049	0.789634		1.34908	-0.136386	0.0297712	0.95583	0.953047	1
BTN3A3			-1.54336	-1.51476		-1.26017		-1.77342				-1.17662				-1.59275			-2.20069		-1.98816	-1.28148	-0.53974				-1.25691		1.18722	0.787879	1
BUB3	1.42458	1.13389	1.11835	1.04546	1.09426	0.913836	1.31424	0.742501	1.38023	0.778071	1.31939	1.07042	1.02643	0.378507	1.29309	0.986798	0.953501	0.455001	1.00665	0.900832	0.831083	1.33704	2.01285	0.939827	1.10688	1.46213	0.598892	1.33781	0.939676	0.635772	1
BUD31	-2.43113	-2.20834	-1.91052	-2.28413	-2.1369	-2.61118	-2.13876	-1.82174	-1.74964		-1.77153	-2.71275		-3.01185	-2.2904	-2.85484	-2.04192			-2.94235		-2.50798	-2.99493	-2.68525	-2.8213	-2.26623		-1.75508	0.745842	0.187597	0.902409
BYSL	-3.03423	-3.4093	-3.55465				-3.19867	-3.23435	-3.21468						-3.23434							-3.3331		-3.25514		-3.12937			1.00001	0.84127	1
BZW1	2.32794	2.17481	1.72602	1.87267	2.18291	1.3638	1.6309	1.45717	2.08151	1.64638	2.2515	1.85907	1.62851	1.41107	2.09139	1.46428	1.74169	1.376	1.32724	1.6666	1.28065	1.8201	1.46443	2.1016	1.98431	2.82766	1.14994	2.30331	0.936143	0.566139	1
BZW2	0.73369	0.738519	0.919731	1.27142	1.26336	0.229314	0.583484	0.322658	1.40844	1.10554	1.86369	0.891099	0.319549	0.127705	0.437135	0.199538	0.687138	0.723468	-0.173441	0.7311	0.484044	0.697325	0.630217	0.676133	1.14134	1.24962	-0.187872	1.55026	0.970047	0.635772	1
C10orf54	-2.01728		-2.08348	-2.21752	-1.81711		-0.683764		-2.32561	-1.59948	-1.94694	-0.92431	-1.97658		-2.42094			-1.2715	-1.12682	-2.58187	-1.38552	-1.42423		-1.56315	-1.24913	-1.35808		-1.41317	1.50843	0.497291	0.989199
C11orf54	-2.37807	-0.956501	-2.21116	0.135875	-0.126547			-1.62813	-0.201617	-0.909757	-0.543409	-1.68926		-2.53201	-2.0162	-2.65065	-2.66433	-0.514326		-2.11267	-0.959267			-1.33579	-0.448763	-1.45007	-2.5031	-1.22	0.932637	0.49423	0.989199
C11orf68		-1.84293	-2.49405			-2.99635	-2.48327	-3.08353						-2.36999	-2.90841		-2.62303	-2.13187	-2.8933	-2.39229		-3.02482			-2.26097	-2.56669	-3.00551		0.932508	0.953047	1
C11orf73	-2.41569		-3.01102		-2.77061		-3.10812		-2.83499		-2.3428	-3.08766			-2.62674	-3.0618		-2.84698				-2.80729		-2.87667	-2.61365			-2.56018	1.04948	0.733267	1
C12orf10	-1.32009	-1.59463	-1.82886	-1.30149	-1.6048	-1.95594	-1.77982	-1.52472	-1.40722	-1.92776	-1.1956	-1.98672	-2.30071		-1.64031	-2.24327	-1.8599	-2.05835		-2.01377	-2.1421	-2.09011		-1.39983	-1.92565	-1.29433		-1.31263	0.797197	0.171928	0.890459
C12orf29	-0.0190519	0.0323361	-0.462542	-0.167652	0.257916	-0.476176	-0.424763	-0.694777	0.0635237	-0.077685	0.236167	-0.511443	0.17763	-1.4917	-0.891741	-0.503681	-0.548757	0.121358	-0.552098	-0.505239	-0.372922	-0.697641	-0.177787	-0.217422	0.201886	-0.386823	-1.09224	-0.12452	0.943658	0.500234	0.989199
C12orf57		-2.67109		-2.50804	-2.45344				-2.88151	-3.6253	-2.50826	-3.48981	-3.48781					-2.90069	-3.72154					-3.16291	-2.82809	-3.53761		-2.54264	0.635133	0.021978	0.722272
C14orf142											-0.966314							-1.03468										-1.41398
C14orf166	1.81806	1.45547	1.4171	1.53121	2.10331	1.51074	1.7198	1.6949	1.63155	1.59435	2.27619	1.58234	0.959709	0.976199	1.44671	0.929591	1.43802	0.961177	1.10992	1.53719	1.10302	1.52617	1.58055	2.13225	1.7504	1.62572	1.05833	1.98739	0.945155	0.280592	0.936782
C15orf52	-1.69074	-1.24555	-1.40355	-0.596403	0.356568	-1.59902	-1.80479	-1.37461	-0.971758	-0.279677	-0.835254	-0.217345	-1.05676			-1.23964	-1.19316	-0.754407	-1.48344	-0.985117	-1.31462		-1.34027	-0.810581	-1.11234	-1.46623	-1.44212	-0.322532	1.25904	0.139846	0.854043
C16orf13		-2.23813	-1.94159		-2.17397			-2.75619		-2.41393	-2.15931	-2.60794			-2.61668	-2.43698		-2.05445		-2.20264	-2.64213			-2.0561				-2.1234	0.931587	0.945055	1
C16orf62												-3.47928
C17orf59		-2.44969	-2.93181	-2.35335	-1.92992	-3.38388			-2.45158	-2.12117	-2.45638	-2.50231			-3.27852	-3.17296		-2.29629		-2.62376	-2.72353			-2.51427	-2.19106	-2.51405		-2.31926	0.964185	1	1
C17orf62																				-2.36149
C17orf75	-2.96643				-2.44248						-3.25646													-3.18801					0.698446
C17orf85																			-2.93903
C18orf25	-3.70281	-2.90915		-3.36835	-3.34968	-3.83675			-3.47505	-2.78015	-3.02594	-3.71074			-3.05403		-3.87948	-3.62309		-3.49228		-3.18753		-3.25026	-2.98263	-3.31129	-4.15723	-3.07817	1.06258	0.686791	1
C18orf32																								-2.36429
C19orf25	-1.80183	-2.11724	-2.47879	-2.04228	-0.964331	-2.92769			-1.66944	-1.59086	-1.00548	-2.3251			-2.43096			-1.77065	-2.25811	-2.23595	-2.36946		-2.31215	-1.6734	-1.29559	-1.82742	-2.23004	-1.21552	1.19114	0.569291	1
C19orf43	-2.0096	-1.17469	-0.928416	-0.799308	-0.494569	-2.1792	-1.55956	-2.25558	-0.290733	-0.203231	-0.0130345	-0.636582	-0.154891		-1.5314	-2.89109	-1.43532	-0.346806	-1.82118	-1.24462	-0.934446	-1.71766	-1.40079	-0.826586	0.282907	-1.46118	-1.65835	0.463816	1.34974	0.16261	0.875908
C19orf66	-3.46582			-2.48475	-2.49535	-2.69998	-2.61318	-2.37838	-3.02637	-2.98331	-3.02701	-2.2853	-2.25504				-2.50384	-2.24394	-3.01589	-3.14825		-2.89954		-2.87057	-2.23559	-4.06509	-1.98162		0.795101	0.904386	1
C1GALT1C1																						0.314883
C1orf50					-1.84466				-2.1176	-2.26151	-1.84283	-2.25747						-2.28602			-2.49992		-2.67779	-2.27924	-2.28563	-2.31417		-1.80477	0.739913
C1QBP	2.14538	2.8742	3.34076	2.86603	2.92067	2.20797	2.62251	2.59134	2.68845	3.5228	3.22917	2.24843	2.0385	1.53486	2.57583	2.24329	2.68782	3.39694	2.07194	2.61682	3.0359	2.50259	0.751692	3.24104	3.11437	1.98676	2.42631	3.2676	0.902535	0.708636	1
C20orf27															-1.71158									-1.27859		-1.18623
C21orf59											-2.35642																	-3.00952
C2CD4A;C2CD4B		1.28607	2.44017				1.43442															1.54911			1.31041				0.996771
C2orf43																								-3.87606
C2orf47								-1.99956										-2.68845					-1.30866						1.0007
C2orf49																									-1.61928
C2orf54	0.580738	-2.63105	-2.04802	-1.49155	0.300846	-2.09194		-1.47449	-1.68969	-1.19566	-1.46408	-0.445315	-1.87086	-1.55275	-1.68539		-1.33982	-2.20614			-2.15465			0.14005	-1.35804	-0.272084		-1.60251	0.988382	0.855745	1
C3	-0.546401		0.0997611	1.62145	-0.310639	0.905697	0.0178083	2.0631				0.869016			0.630668	1.13395	-0.297858	-1.67133	1.58433	-0.0970262	0.665972		-0.977827		-1.10585	-1.31301	1.50018		1.12277	0.384457	0.974537
C3orf58																										-4.09225
C4A;C4B															-4.96662
C6			-2.32647					-2.40985
C6orf120			-2.50895							-2.44195														-2.77675					0.932773
C6orf132	0.769545	-0.0859748	-1.17271	-0.216244	1.03433	-1.67562	-1.10741	-1.70097	0.980576	0.491158	0.271568	0.352588	-0.137628	-2.12769	-0.439621	-2.08378	-0.639992	0.152663	-1.5366	-0.82592	-0.315493	-1.70397	-1.6654	1.45545	-0.212513	1.50842	-0.487887	1.16895	1.31752	0.671826	1
C7orf50			-2.54108	-2.67063					-2.38939		-2.17892				-2.46064				-2.66309	-2.66466		-2.46457		-2.4604	-2.56743	-2.34247			1.1059
C8B			-1.92533
C8orf82							1.59341
C9orf16																												-2.47827
C9orf64	-3.08148	-2.94601	-3.21295	-3.28738	-3.14795	-3.31341	-3.02994	-3.09962	-3.05464	-3.37513	-3.23986	-3.12941			-3.403		-3.39407			-3.46444	-3.65439	-3.20831	-3.27486	-3.11076	-3.48877	-2.32659	-3.69599	-3.43683	0.840114	0.0473044	0.772892
CA12	4.55764	4.4406	4.35521	3.71868	2.34401	3.92735	3.90267	2.92191	4.53804	4.1615	4.20857	4.13373	2.71514	3.61852	4.80643	2.9723	3.92309	2.97909	3.70493	4.66661	3.53527	2.76373	5.06296	4.63264	3.67224	4.25231	3.0251	3.63516	0.932384	0.980139	1
CA2	-0.506195	-1.13681	-2.05579	-2.22206	-1.07973	-1.70278	-1.47537	-2.09983	-1.44717	-0.785869	-2.24948	-1.65397		-2.13998	-0.730733	0.0168015		-1.11926	-1.5711	-0.658385	-1.65241			-1.32341	-1.10716	-0.938723	-1.90804	-2.01198	1.15172	0.452301	0.980945
CA9	-0.241042	0.976072	-0.141481	-0.477459		1.13425	1.22847	-1.7199	-1.6647	-0.960074	-0.167468	0.041834	-1.46562	-0.724442	-0.524025	-1.7471	-0.559828		1.23793	-1.14533	0.543231	-1.9578	2.2516	-0.119022	-2.13031	-0.328825	0.219205	-1.54851	0.748281	0.188246	0.902409
CAB39	0.748562	0.813189	0.552908	0.841663	1.2165	0.0660829	0.703201	0.148183	0.940961	0.974401	1.04879	1.0956	0.885588	0.175662	0.725282	0.274911	0.524269	1.64014	-0.371556	1.08119	0.716603	0.522604	-0.305966	0.629322	1.51865	1.04981	0.232994	0.910458	1.05669	0.532684	0.998334
CAB39L																-1.95301
CACHD1							-3.28423															-2.77226	0.456596						4.36628
CACNA2D1								-2.30378						-2.09188		-1.88746						-1.89457	-0.182298	-1.76388		-2.31937			1.33123
CACYBP	1.68238	1.73278	1.87368	1.66894	1.6903	1.29112	1.92265	1.20332	1.88186	1.59475	1.9446	1.88591	1.17752	0.672856	1.8226	1.1159	1.78669	1.1947	1.04835	1.41662	1.44382	1.86539	2.68575	1.56823	1.95889	2.06608	0.905458	2.13653	1.00304	1	1
CAD	1.03268	0.00053992	-0.0810215	0.206848	0.697817	-0.765984	-0.378395	0.23089	0.613451	0.151087	0.460491	0.0473608	-0.73356	-1.87404	0.192296	-0.645631	-0.617944	-0.454165	-0.847311	-0.14231	-1.02275	-0.146977	2.38172	0.389802	-0.617717	1.12538	-0.669237	0.679389	0.841866	0.381147	0.973562
CADM1	-2.5145		-2.72902	-2.79777		-2.76342	-1.23455		-2.07802		-2.71905				-3.20556	-1.0357	-2.88014			0.343408	-3.4416	-2.27479	3.04619	-1.73847		-1.78027	-2.0933		1.56196	0.442146	0.980945
CADM4	1.39981	-0.55643	-0.0724183	0.459005	-1.59975	0.102813	-0.152339	0.267112	-0.140382	0.252464	0.0501583	-0.329419	-0.896405	-1.63844	-0.180068	-0.593963	-0.320175	0.303069	-1.44354	-0.342959	0.0125981	-0.331626	0.394289	0.6453	-0.51206	1.06094		-0.299695	0.803911	0.388733	0.976666
CALB1	-1.60238	-2.84592	-3.00006	-2.34618	0.226328				-2.29615	-0.71278		-0.770315	1.46904		-2.72815	-0.723136		-0.679728		-0.766441	-0.76928			-3.45242	0.556302	-1.46581	-1.23501	-1.71783	2.98222	0.185931	0.902409
CALCOCO1												-4.18421
CALCOCO2	1.66723	1.14442		1.33213					1.24129		1.17587				0.543202								1.14585	1.50254		1.25864	1.14971	1.38824	0.917927	0.630303	1
CALD1	3.25334	3.0997	3.07657	4.04788	4.11018	3.68313	3.74873	4.51747	3.9363	3.82336	4.4911	3.87957	3.17226	3.40192	2.52844	3.4912	3.19357	3.43706	3.73627	3.93891	3.279	3.88212	2.65912	4.15373	3.61576	3.71181	3.77777	4.2347	1.00564	0.940482	1
CALML3	3.64831	4.08257	3.63864	2.93843	4.33901	2.5356	1.80302	2.5022	1.56879	4.33023	4.10348	3.04301	-0.307279	1.62171	4.47989	2.82124	2.44556	4.56349	3.23744	0.607525	3.54824	0.672673	-2.52385	4.14845	2.00728	0.668027	2.66768	2.88788	0.685831	0.328486	0.955715
CALML5															-0.93833									-2.09869
CALR	4.69553	4.72853	4.72276	4.70399	4.3834	4.74484	4.7715	4.76538	4.39334	4.63887	4.20925	4.73597	4.21541	4.50103	4.69367	4.66137	4.34794	4.39652	4.97617	4.94321	4.29938	4.6036	3.47703	5.07791	4.53271	4.69797	4.29012	4.65716	0.896583	0.0428435	0.767133
CALU	2.06487	2.29492	2.11667	1.71345	0.467044	2.8918	1.92787	2.48973	1.72174	2.04879	1.32804	1.81128	1.57655	2.77739	2.48859	2.38773	2.11573	1.96062	3.21539	2.43027	2.70159	2.50046	1.96546	3.19362	1.29655	1.77423	3.06298	1.84068	0.994123	0.746093	1
CAMK2D	0.655599	-0.15061	-0.43778	0.087975	0.989235	-0.328785	-1.08466	0.356252	0.312261	0.5064	0.3528	0.121882	0.0888332	0.0524584	-0.387399	-0.0746492	-0.415187	0.32149	-0.828622	-0.316822	-0.199185	-0.220388	0.731142	0.122663	0.180555	0.287215	-0.630921	0.24237	1.09937	0.980139	1
CAMK2G	-1.14623	-2.29182	-2.20776	-1.54144	-0.95136	-1.83617	-1.39846	-1.56705	-1.66684	-1.38497	-1.38684	-1.54159	-1.46525	-2.2579	-2.19211		-2.05832	-2.10356		-1.65963	-2.17428		-1.61629	-1.83403	-1.99865	-0.989696	-2.73406	-1.44466	0.924923	0.510988	0.998334
CAMSAP2	-1.75792	-1.81136	-1.27655	-1.82459	-1.0522	-2.24865	-1.29952	-1.96843	-1.31737	-1.0024	-1.00754	-1.49481			-2.01548	-2.40862	-2.10681	-1.38981		-1.42488	-1.83324	-1.86866	-1.38467	-1.36071	-1.28989	-1.27006	-1.94284	-1.22827	1.31479	0.753823	1
CAMSAP3	-3.03835				-3.31345				-3.02452	-3.39386														-3.39199		-2.5953		-3.02355	1.11063
CAND1	3.4189	3.38362	2.78589	3.5565	3.98208	2.62426	3.0432	3.32245	3.51223	3.34467	3.84881	3.45519	2.91489	1.93499	2.90369	2.64866	2.65335	2.78675	1.78833	3.16008	2.53305	2.91906	3.96039	3.01285	3.41216	3.90552	2.13106	3.75113	0.764675	0.438467	0.977117
CANX	4.7687	4.07979	4.02463	4.21399	3.903	4.41868	4.51288	4.49503	4.30834	4.08783	4.36992	3.93949	3.86779	4.03458	4.4471	4.14027	3.9416	3.72859	4.38159	4.27418	3.89154	4.35359	3.64045	4.70913	3.86172	4.67046	4.04718	4.40555	0.869173	0.217697	0.913126
CAP1	6.06966	6.23859	5.62342	5.70263	6.36477	5.3978	5.73483	5.70522	5.84752	6.26776	6.16924	6.30082	5.62499	4.86014	5.41164	5.35715	5.12559	5.71512	5.01377	6.26532	5.49541	5.61154	5.19367	6.11578	5.95715	6.3381	5.20905	6.06941	0.965954	0.438467	0.977117
CAPG	2.16118	1.72694	0.979836	1.90013	2.39024	1.1243	1.57771	1.12538	1.35366	1.62123	1.43551	2.11136	1.04293	0.664085	1.30875	1.02499	1.06733	1.5424	0.920594	1.59361	1.00292	1.19108	1.07967	1.67727	1.55567	2.80507	1.05078	1.59966	0.800448	0.199087	0.902409
CAPN1	6.12435	5.62586	5.44636	5.82464	5.97156	5.38277	5.65958	5.41614	5.8377	5.65324	5.99729	5.77424	4.95059	4.96405	5.55936	5.01878	4.87393	5.52146	5.01101	5.73858	4.9285	5.34988	5.69109	5.62985	5.77437	6.2581	4.88568	5.93447	0.967199	0.354218	0.963119
CAPN2	4.16407	3.94773	3.7281	4.03619	4.63985	3.76159	4.09997	3.98259	4.02798	4.20237	4.43492	4.36392	3.23898	3.25944	3.78573	3.61887	3.40101	3.77035	3.21539	4.43954	3.71553	3.23259	3.49056	4.02272	3.93062	4.47771	3.31775	4.34027	0.851838	0.237484	0.913126
CAPN6		1.39404	1.49356	-1.30698			0.747732	0.810669				0.724162						1.40886	1.50198	1.04998	0.597002								1.18043	0.84127	1
CAPN7	-1.86794			-1.86949	-1.16332			-2.22924	-1.76233		-2.25359	-1.88968			-2.12766	-2.31666	-2.33482					-2.6234	-1.75219	-2.23738	-2.13332	-1.02152	-2.89872	-1.84773	0.832424	0.295798	0.952004
CAPNS1	3.66964	3.90723	3.71826	3.89941	5.01181	2.59427	2.97635	2.84417	4.06854	4.60649	4.85513	4.18426	3.84811	2.1611	3.39166	2.93216	2.87938	4.18392	2.37726	4.02731	3.67023	2.42548	2.47966	4.26256	4.43693	3.946	3.02757	4.57752	1.15117	0.671826	1
CAPNS2																									-3.30597
CAPRIN1	1.93241	2.19139	2.05874	2.32752	2.41177	1.6047	2.2948	1.71777	2.67032	2.08246	3.14254	2.49801	2.12479	0.937492	1.76749	1.75694	2.01043	1.47704	1.89089	2.53408	2.13748	2.48025	2.13669	2.23321	2.95944	2.07692	1.96919	2.99633	1.00394	0.532684	0.998334
CAPS2																						-0.0867037
CAPZA1	3.9693	3.74602	3.61152	3.64039	3.93823	3.49256	3.83955	3.76187	3.66445	3.73562	3.81591	3.86382	3.29022	3.342	3.7155	3.42385	3.35562	3.53446	3.27598	3.961	3.51541	3.59413	3.30255	3.91518	3.69413	4.11821	3.03938	3.91303	0.917224	0.181605	0.890459
CAPZA2	1.57331	1.45962	1.24314	1.39809	1.49949	1.54186	1.53757	1.84679	1.41288	1.40754	1.41023	1.41556	1.07836	1.6216	1.3345	1.64645	1.29987	1.47821	1.34304	1.66838	1.53925	1.60796	2.011	1.42204	1.36713	1.86831	1.07936	1.53115	0.933208	0.635772	1
CAPZB	4.30303	4.1874	4.00214	4.08252	4.38941	3.59906	3.73772	3.94744	3.97256	4.03248	4.18777	4.12619	3.46432	3.58932	3.78797	3.78058	3.61119	3.90719	3.56188	4.06233	3.5851	3.55178	4.15406	4.08695	3.85099	4.4171	3.44401	3.98722	0.893017	0.165252	0.875908
CARHSP1	-0.508235	0.433208	-0.185299	0.469377	0.324401	-0.011753	0.566178	0.180347	-0.666859	0.45118	-0.194432	0.178754	-0.838134	-0.566259	-0.268433	-0.786592	0.0846294	0.398355	-0.738602	-0.121616	-0.534368	-0.21706	-2.10759	-0.0681515	-0.00504179	-0.0058734	-1.10788	-0.254118	0.713031	0.0113709	0.629599
CARM1	0.365237	0.228483	0.425206	0.20853	0.51522	0.0337701	0.292764	0.219446	-0.0206958	0.138261	0.423227	0.386464	-0.575255	0.0723824	0.164903	0.22182	-0.875361	0.143238	-0.178529	0.199408	-0.317537	-0.12565	0.667656	0.0728434	0.195167	1.0055	-0.232501	0.0567257	0.898088	0.0375206	0.746059
CARS	1.13498	0.560597	0.395926	0.73672	1.07867	0.121518	0.918304	0.515442	0.939134	0.798204	1.63922	0.787775	-0.274036	-1.55489	0.150293	0.251686	-0.00104541	0.462113	-0.518454	0.739858	0.278141	0.386363	-0.0875019	0.939432	0.578375	1.51178	0.0136242	1.3453	0.855939	0.354218	0.963119
CASK	-0.185985	-0.746991	-0.915209	-0.424446	-0.201435	-0.621373	-0.705191	-0.193657	-0.394183	-0.993824	0.00635457	-0.672011	-1.40978	-0.834779	-0.285971	-0.602252	-1.52804	-1.20043	-0.761369	-0.497344	-1.66028	-0.727262	0.416871	-0.797019	-0.779193	0.259141	-1.40339	-0.428962	0.857729	0.217697	0.913126
CASP1	-0.871194	-0.393873	-0.332505	-0.224806	0.0242136	-0.866121	-0.451233	-0.612872	-0.606077	-0.505812	-0.141484	-0.180673	-0.342917	-1.02882	-1.07473	-0.874938	-0.433653	-0.443255	-1.39959	-0.32614	-0.904723	-1.02737	-0.704889	-0.618434	-0.243908	-0.703242	-1.25222	-0.621128	0.872225	0.181605	0.890459
CASP14	-3.12198	-0.268818	-2.50635	-2.24389	-2.38875	-2.9307			-1.94272	-2.70402		-1.16406		-2.45771	-0.18277								-1.21868	-2.79887	-2.44523	-3.25581			1.00161	0.688911	1
CASP3	-1.47813	-1.33112	-2.07442	-1.00685	-0.940051	-1.97102	-1.73459	-1.50752	-1.62153	-1.41823	-1.41457	-1.36397	-2.20932		-1.73759	-2.34536	-2.25688	-1.83943		-1.91729	-1.75	-2.12828	-1.54582	-1.49107	-1.24807	-1.41613		-1.46564	0.914654	0.287865	0.948954
CASP4	-2.59976		-1.76389	-2.62248				-2.85416	-3.28368		-2.56553	-2.65195			-2.83634						-3.17189			-2.61651					0.911915	0.352381	0.963119
CASP6	-0.809094	-1.04306	-1.30562	-0.621835	-0.748431	-1.10275	-1.14584	-1.00719	-1.03083	-0.832962	-0.575487	-0.820165	-1.60509	-1.99663	-1.20108	-1.08232	-1.40033	-1.45947	-1.96374	-0.832274	-1.35929	-1.37404	-0.883078	-0.923586	-1.09077	-0.365562	-1.49269	-0.773994	0.958316	0.280592	0.936782
CASP7	-1.87397	-1.47981	-0.596922	-0.675013	-0.74334	-1.77828	-1.34441	-1.80026	-1.71578	-1.14748	-1.38718	-0.897725	-1.38188		-2.37087	-1.83043	-1.79153	-0.499851		-0.863427	-1.10982	-1.80803	-2.35038	-1.7094	-1.13596	-2.13239	-1.79943	-1.64462	0.832254	0.397104	0.976666
CASP8																				-1.81587
CAST	4.1795	4.27556	4.04929	4.61379	5.28532	3.58212	3.45514	4.10744	4.72232	4.85434	4.97804	4.88616	4.03146	2.54876	3.43406	3.2933	3.26876	4.19414	2.76944	4.72949	4.47421	3.16223	3.26278	5.23034	4.71554	4.58872	3.48312	5.03202	1.14132	0.861667	1
CAT	1.49218	1.67857	0.874011	0.930598	0.266816	2.0336	0.616707	1.20317	0.351194	1.07074	0.52418	0.55047	1.10902	1.29011	1.8101	1.6026	1.07395	1.69954	2.1892	1.52476	1.38849	1.43536	1.23887	1.73548	0.888815	1.51991	1.62739	0.160232	1.20783	0.60051	1
CAV1	3.5686	3.24037	3.17947	3.28846	1.82688	4.02297	3.91748	4.12474	2.80896	2.43725	2.43208	2.27369	2.76716	4.8585	4.0791	4.07105	3.69477	2.99564	4.44897	3.57279	3.27399	4.23472	3.5604	3.18457	2.95285	3.09942	4.38382	2.27441	0.871004	0.78415	1
CAV2	1.31421	0.643597	0.589839	0.910983	-0.0183631	1.84392	1.97321	1.69241	0.827235	0.537648	0.369546	0.635042	0.598038	1.80248	1.32089	1.58301	1.36525	0.473654	2.1761	1.42695	1.04065	1.55878	0.63802	1.06179	0.399387	1.17915	1.93993	0.286723	0.95835	0.708636	1
CBFB																								-3.10114
CBL	-2.18396		-2.5946	-2.19396	-2.19642	-2.56139	-2.33999	-2.28125	-2.27541	-2.34738	-2.11837	-2.06528			-2.22997			-2.41265	-2.11611				-1.90676	-2.60325	-2.20947	-2.06613		-1.79443	1.08472	0.195562	0.902409
CBLB					-3.57582
CBLC																									-2.25943
CBR1	3.23753	3.53082	3.33894	3.53809	3.78344	3.02278	2.87362	3.48782	3.36382	3.49783	3.59535	3.22909	2.23804	2.33607	3.35027	2.79351	3.07217	3.38331	2.12151	3.46628	2.92045	2.63197	2.17604	3.29137	3.2741	3.315	2.47484	3.29913	0.893916	0.0791633	0.833102
CBR3	-0.0959405	0.927685	0.108647	1.39068	0.89469	0.00312253	-0.156014	0.252903	0.218923	1.31745	0.654046	-0.0968651	0.389248		-0.058776	-0.324606	-1.98597	0.527687	-1.58494	0.616767	-0.744117	0.0372762	-0.00296471	0.271363	-0.0554036	0.901472	-2.46605	0.923077	0.905321	0.360322	0.970658
CBR4																										-3.51805
CBS	-2.2748	-2.01955	-2.39456	-2.30618			-2.46097		-2.13315		-1.28126	-2.29364	-2.11109										-0.986551	-1.9172			-2.18222	-1.29339	1.22437	0.029526	0.737946
CBWD1;CBWD2;CBWD5;CBWD3;CBWD6	-2.31259	-2.09867			-1.88008		-2.4447	-2.95401	-1.9234	-2.04187	-0.964071	-2.56576			-2.40591	-2.43827		-2.36328		-2.03358				-2.26555	-2.50799	-1.89284		-1.62842	1.11642	0.505818	0.997286
CBX1																										-4.15628
CBX3	1.07271	0.678413	0.666318	0.654617	0.731297	0.196578	0.282744	0.21308	0.238686	0.393956	0.7152	0.237983	-0.39723	-0.735338	0.544695	0.227571	0.132401	-0.637037	-0.0218523	0.25739	0.198462	0.419219	1.06437	1.00855	0.755114	0.967297	-0.33853	0.885241	0.751357	0.303932	0.952004
CBX5	-0.836221	-1.52256	-1.91996	-1.04021	-1.1053	-1.84449	-2.18832	-2.10881	-1.02867	-1.33577	-0.480242	-1.83946	-1.39031		-1.06664	-1.82026	-2.21916		-2.32128	-1.88733	-1.79613	-1.65846	-0.530237	-1.32621	-0.964028	-0.759119		-0.277481	1.27258	0.315159	0.955715
CC2D1A	-0.0784433	-0.465346	-0.455203	0.11088	0.622054	-1.49587	-0.638412	-0.904244	0.150669	-0.044706	0.693234	0.105212	-0.255812		-0.622434	-1.41629	-0.664313	-0.311753	-1.59906	-0.0859801	-0.629816	-1.03914	-1.08572	0.00735463	0.0028884	0.260891	-1.07229	0.450461	1.15226	0.855653	1
CCAR1	-1.63156	-2.14538	-2.15692	-1.89282		-1.95922	-1.64079	-2.09309	-1.73556	-1.58343	-1.8161	-2.19759		-2.76364	-2.02913	-2.27254	-2.25836		-1.36681	-1.76033	-2.78528	-1.74973	-1.42402	-1.83398	-2.19307	-1.36679	-2.22221	-1.87381	1.07574	0.929395	1
CCAR2	1.51425	1.01552	1.07349	1.39312	1.16036	0.695467	1.34106	0.867035	1.36392	0.869869	1.72229	1.25614	0.245257	-0.513031	1.18494	0.451902	0.555401	0.220007	0.56678	1.18323	0.303866	1.15661	1.20882	1.05773	1.12092	1.91737	0.209325	1.63013	0.981053	0.409228	0.976666
CCBL2	-0.743238	-1.86287	-1.84357	-1.61397	-1.14833	-1.91844	-1.29366	-1.13621	-1.15297	-1.66426	-1.24675	-0.9823	-1.53618		-1.15963	-1.59457		-1.00405		-1.32426	-2.21065		-0.571859	-0.989025	-1.13108	-0.603795		-1.25545	1.2262	0.238202	0.913126
CCDC101		-3.33816		-3.44102	-3.17012											-3.55798							-1.35022						1.84556
CCDC109B												-3.54817												-3.31232		-3.28302
CCDC132	-1.40197			-1.21482	-1.22384				-1.59182		-1.09384	-1.80442						-2.20703		-2.23159					-1.73381	-1.31274		-1.51074	0.737659	0.133333	0.852713
CCDC168																											-1.76423
CCDC170																				-1.0762
CCDC175		-0.0919738				0.0395485		0.289175		-0.889696				-0.173095	0.00592966		-0.667471	0.160205	0.173851	0.154714		0.165864					-0.196884		0.976967	0.481818	0.989199
CCDC22	-1.69629	-2.39089		-2.3845	-1.37761			-2.07127	-2.02655	-2.0031	-1.95511	-1.84843			-2.52609		-3.11385			-2.36658		-1.68636	-2.29674	-2.09715	-2.56207	-1.79084		-1.53661	1.03148	0.774977	1
CCDC25	-2.17226	-2.52524	-2.01341	-2.49005	-2.2235	-2.75103	-3.05938								-2.38408								-2.24685	-2.30979		-1.33342			1.15808	0.412121	0.977007
CCDC3	-2.36429																						-2.89349						0.692936
CCDC47	1.11957	0.853762	0.935622	0.839928	0.181175	1.39271	1.22129	1.07222	0.837578	0.725508	0.419006	0.69191	0.0726672	1.0506	1.40883	1.2565	0.997385	0.566511	1.45825	1.04992	0.761359	1.38678	0.802972	1.38672	0.607222	1.19768	1.49269	0.870845	0.952767	0.78415	1
CCDC50	0.210759	0.308207		-0.313551	0.398548													-0.995495	-0.508314			-0.567041				0.0209255	-0.654362	-0.311954	0.575481	0.0380952	0.749206
CCDC51	-3.74433																							-3.31488					1.34671
CCDC53	-3.09168		-3.08662	-2.36975	-1.41384			-3.4802	-2.65074	-3.13273	-2.03384	-2.54124	-3.18174							-3.10184				-3.24116	-2.54208			-2.36091	1.35274	0.898102	1
CCDC58		-2.67902														-2.10863													1.48493
CCDC6	-1.08153	-1.49044	-1.3902	-0.929523	-0.643198	-0.974954	-1.81589	-1.38108	-0.765339	-0.578645	-0.392343	-0.668014	-1.55187		-2.13047	-1.75818	-1.40182	-0.788252	-1.21018	-0.951138	-1.86967	-1.69823	-1.06781	-0.795109	-0.96917	-1.1165	-1.94643	-0.566076	1.11999	0.774909	1
CCDC64B				-2.04207	-1.85817				-1.8331	-2.07119														-1.93728				-1.86644	1.03402
CCDC80	-1.10858								-2.50552															-1.47716		-1.67253			0.676451
CCDC85C																											-5.03894
CCDC88A																							-0.277248
CCDC9	-1.93697	-2.71035	-2.86874	-2.10892	-1.521	-2.76408	-2.81658			-1.70224	-1.92278	-1.92684	-2.85019				-1.92647	-2.60224		-2.43921	-2.53805	-1.9954		-1.73884	-1.46514	-1.82508	-2.37215	-1.50231	1.72153	0.0937736	0.833102
CCDC93											-2.34019	-2.34406											-2.95305			-2.11124
CCM2																											-1.99463
CCND1																-2.23737
CCNDBP1		-2.47247	-2.45675		-2.02218			-2.63177		-2.49448	-2.41829	-2.73777				-2.66634								-2.74834		-2.50153	-2.83201		0.869509	0.109091	0.846873
CCNE1																									-3.5544
CCNK																										-0.0675468
CCNL1																										-5.98075
CCNYL1;CCNYL2																											-4.09277
CCS	1.66909	2.31163	2.27881	2.57924	3.22119	2.18685	2.33183	1.56694	2.45716	2.79584	2.91321	2.4263	2.12062	1.74672	1.78453	1.86187	1.94763	3.05107	1.33069	2.14679	1.76938	1.77499	1.49467	2.63282	2.36789	2.01994	1.92927	2.7639	0.85563	0.746093	1
CCT2	4.57492	4.54281	4.43779	4.44563	4.50513	3.89819	4.1636	4.18143	4.45665	4.30656	4.68562	4.25811	3.58368	3.1851	4.40506	3.76873	3.97056	4.04901	3.36565	4.13711	3.84032	4.12164	4.55514	4.47312	4.31472	4.62608	3.49468	4.52377	0.844342	0.217697	0.913126
CCT3	4.79968	4.5603	4.46186	4.7932	4.90401	4.04673	4.45645	4.50663	4.93134	4.60021	5.13082	4.62026	4.33009	3.5414	4.46511	4.1067	4.20593	4.34833	3.555	4.3924	3.91972	4.46303	5.18663	4.60865	4.66188	5.01965	3.67509	5.04742	0.953038	0.671826	1
CCT4	4.71332	4.1942	4.21601	4.30534	4.43562	3.95371	4.27677	4.30844	4.50027	4.09555	4.81255	4.33015	3.63442	3.50176	4.32087	4.01125	4.01957	3.95207	3.44295	4.18593	3.73521	4.2338	4.81827	4.43137	4.28927	4.80112	3.72244	4.68228	0.945277	0.532684	0.998334
CCT5	4.53354	4.30269	4.31902	4.42246	4.5187	3.82444	4.18598	4.14223	4.48276	4.16019	4.60918	4.21039	3.98328	2.95762	4.27968	3.74475	3.99212	3.88927	3.14188	4.09838	3.68312	4.02693	4.60298	4.54348	4.1866	4.65175	3.47025	4.48631	0.881746	0.328486	0.955715
CCT6A	4.533	4.15513	4.11611	4.29991	4.29638	3.94756	4.19044	4.24321	4.20348	3.94052	4.48354	4.26487	3.45801	3.38004	4.25697	3.78968	4.00822	3.78572	3.36149	3.99411	3.51572	4.11777	4.80266	4.21217	4.11014	4.5578	3.53375	4.57492	0.896487	0.199087	0.902409
CCT7	4.90044	4.48195	4.56958	4.71106	4.65634	4.28164	4.66414	4.63893	4.70531	4.29466	4.83874	4.47816	3.98289	3.7634	4.65887	4.23333	4.25644	4.21602	3.80539	4.43679	3.90653	4.66089	5.10523	4.57255	4.42028	5.07603	3.8045	4.70758	0.859101	0.165252	0.875908
CCT8	5.12706	4.78493	4.9292	5.23009	5.37295	4.60536	4.94553	4.79616	5.21934	5.05773	5.6065	5.08762	4.57087	4.0283	4.80455	4.41481	4.69623	4.74112	4.18712	4.83036	4.30827	4.8531	5.37487	5.01987	4.98666	5.29729	4.1466	5.40464	0.935859	0.566139	1
CCZ1;CCZ1B	-1.78564	-2.39412	-2.44168	-2.68479	-1.94079	-2.94284	-2.6849	-1.90787	-2.3029	-2.97108	-1.92711	-2.42532	-2.40423	-2.95481	-2.17034	-2.86605	-2.44923		-2.78579	-2.40506		-2.35856	-1.89524	-2.29636	-2.07836	-1.96011	-2.64595	-2.12693	1.02563	0.849089	1
CD109	5.68627	3.35831	3.35541	3.81607	2.34873	3.74878	3.44364	2.83972	4.52445	3.11444	4.212	3.64694	2.83536	2.88308	3.93183	2.96527	3.54202	2.66547	3.40983	4.18299	3.20719	2.77502	5.2568	3.55899	3.36276	4.95072	2.78626	3.35238	0.989878	0.980139	1
CD14	-1.94361						-2.9241	-3.35983			-3.40766					-2.45458	-3.1861	-3.00787	-2.34375	-1.89118			1.44169			-2.56899	-3.65765		1.27909	1	1
CD151	2.74953	1.39637	2.14255	2.35442	0.773298	1.95257	2.35515	1.81793	2.13923	1.11355	2.14284	2.1525	0.655945	0.821112	1.71904	1.51601	1.84685	0.612858	1.67853	1.75666	1.98396	1.77867	3.78027	2.55634	0.848315	2.77289	1.7541	1.64368	0.816666	0.354218	0.963119
CD200	-1.91233							-1.7099				-1.86437										-0.826689	0.849316	-2.17982					1.38088
CD248						-1.18067		-0.968615							-1.53358	-1.12979						-1.87357	0.241256	-0.640984					0.962496
CD274	-0.287363	-0.917972	-0.263367	-1.2153	-2.58904	0.111231	0.0104806	0.157107	-2.06457	-1.71124	-1.86789	-0.488761	-0.89189	-1.03869	-2.39975	0.574245	-0.421238	-1.92064	0.0130233	-1.47424	-0.348976	1.34238	0.557242	-1.12893	-1.85396	-1.19688	0.0915514	-1.85114	0.570997	0.381147	0.973562
CD276	2.50514	1.37838	1.40768	1.82792	0.44516	1.48734	1.74593	1.05167	1.79556	0.843608	1.40119	1.62299	0.454858	0.492488	2.07177	1.15427	2.00194	1.01823	1.45827	1.72213	1.30478	1.94198	2.92357	1.92222	0.955571	2.10934	1.32477	1.04217	0.987752	0.940482	1
CD2AP	0.776089	0.69898	0.511452	0.88252	1.02239	0.235327	0.362658	0.90495	0.505549	0.603038	0.482884	0.815379	0.231051	-0.299384	0.530225	0.380358	0.00427333	0.353629	0.230131	0.854407	0.363819	0.576993	0.620746	0.599254	0.599509	0.962166	0.373802	0.556257	0.858775	0.122557	0.852713
CD2BP2																								-3.06657
CD3EAP									-2.28552																			-2.07295
CD40	0.979263	-0.0526408	1.45519	0.284814	-0.467611	1.36104	1.16809	0.793636	-1.87253	-0.646772	0.0335781	-0.79162	-1.63742	-2.08987	-0.415057	1.15718	0.86859	-0.192303	0.537047	1.00715	2.07383	0.569362	3.66567	-0.0244226	-0.512278	-0.245288	1.67885	-0.701804	0.501801	0.149974	0.854043
CD44	7.21507	5.48848	5.81074	5.97735	4.66634	5.55602	5.97407	5.37877	6.47564	5.55322	6.2367	5.96815	5.50653	4.66736	6.18795	5.2857	6.03338	5.55157	5.27268	5.98843	5.3231	6.39831	8.41263	6.60291	5.25803	6.71412	5.18868	5.73551	1.12385	0.708636	1
CD46	3.15341	2.15406	2.31264	3.21843	1.35801	2.18006	2.06876	1.7596	2.67818	2.08207	2.27123	2.89106	1.89972	1.15581	2.32357	1.98574	0.872047	1.24897	2.02463	2.20922	2.29325	2.23716	2.93213	2.86918	1.46363	3.18702	1.97734	2.08658	0.986806	0.708636	1
CD47	1.97681	0.548873	1.05488	1.09421	-0.767963	1.41	2.05016	1.01773	1.03396	0.504331	0.988335	1.62279	1.27926	-0.0690759	1.01348	1.79982	1.63763	-0.0132111	0.742146	1.72576	1.09371	2.6262	1.86921	1.48735	1.18503	1.94862	0.851839	0.291275	1.04596	0.980139	1
CD55	2.92308	0.491474	1.76906	1.76083	0.372039	0.688112	0.589105	1.84229	2.64653	2.27004	0.824201	2.40791	1.82287	0.79318	1.48459	1.50954	1.2762	1.49377	0.859245	0.75204	1.70191	0.563906	1.43991	3.39996	0.910935	3.10453	0.596074	1.72213	1.20139	0.438467	0.977117
CD58	1.46439	-0.570039	0.070991	0.121752	-1.42283	-0.0257637	-0.00932575	-0.680783	0.37894	-0.462482	-0.521535	0.147229	-0.364912	-0.730473	0.662739	-0.177602	0.287676	-0.754016	-0.0204921	-0.151035	-0.203743	-0.15005	1.46476	0.222085	-0.441224	0.675872	-0.41503	-0.819897	0.903268	0.861667	1
CD59	6.93502	5.92044	6.00653	6.13597	4.95508	6.06741	5.74911	5.54641	6.19571	5.59654	5.57475	6.50559	4.92678	5.46907	6.45808	6.14018	6.50578	5.31776	5.9864	6.41172	6.71933	6.17351	6.33878	6.62836	5.48977	6.6197	6.36915	5.31289	1.16564	0.438467	0.977117
CD74	-2.06523		-1.65456	-1.31215	-3.20673	-1.11561	-0.685976	-1.49839		-2.37066	-2.27688	-2.51194	-1.89999	-2.27064		-0.801698	-1.42569	-1.66384	-1.24471	-0.920233	-0.747933	-1.06482	-1.05872	-2.34735	-1.62905		-0.681225		0.980111	0.922136	1
CD81	2.1149	1.61451	1.65492	1.65894	1.01118	1.46995	1.63498	1.18592	1.98877	1.67099	1.81237	1.90392	1.46411	1.48741	1.901	1.50997	1.8268	2.25622	1.84225	1.64483	2.03069	1.54591	3.0524	1.86868	1.86633	1.60631	1.45974	1.38194	1.1446	0.149974	0.854043
CD82	-0.97143	-2.04364	-2.22816	-1.38555	-2.42181	-0.818068	-1.22183	-2.24289	-0.92195	-1.01449	-1.68155	-1.23872	-1.19054	-2.65931	-1.86492	-2.08655	-1.42164	-1.56223	-1.20921	-2.0813	-3.13405	-2.04322	-0.990109	-1.06631	-2.22355		-1.93137	-1.48675	1.11139	0.896621	1
CD9	6.06724	5.39626	4.74447	5.0583	4.18645	4.00153	4.10554	3.52543	5.42963	4.68638	4.67626	4.87474	4.06636	3.87016	5.67804	3.61643	4.80759	4.38455	4.03657	4.73606	4.96559	3.92103	4.82544	5.54477	4.11382	5.71765	3.88501	4.45235	1.1614	0.980139	1
CD97	1.71348	-0.78686	1.05059	1.03156	-0.279574	-0.0392998	0.812592	0.241633	-0.389854	-1.8181	0.322798	1.77985	-1.16623	-1.89017	0.179132	0.547759	-0.10131	-1.86293	0.304017	0.487277	0.92895	1.5813	0.594158	1.02229	-0.0225873	1.43293	0.666283	-0.392189	0.86232	0.500234	0.989199
CD99	3.69474	3.28851	2.67521	3.79805	0.566599	2.29575	3.14204	2.10729	3.72487	2.1606	2.62918	3.26162	3.1134	2.73662	1.91387	2.56848	3.51049	2.03197	2.66286	3.59624	4.25826	2.99093	4.56357	4.07672	3.16143	3.9676	2.98439	3.03036	1.11981	0.500234	0.989199
CD99L2							-1.90922					-1.75893	-1.75058				-1.70031		-1.77387		-1.74844			-1.49657					1.11706
CDA	2.90231	3.95144	3.02976	3.05368	3.53649	2.20821	2.03526	2.10666	3.64115	3.83405	2.65248	3.78798	2.48058	2.03734	2.50945	2.64572	2.47634	3.21422	2.25364	3.53317	2.77904	1.54903	0.427652	3.98336	3.69911	3.24953	2.69891	3.77632	0.854375	0.78415	1
CDC123	-2.83054	-2.98458	-2.99513	-2.97794	-3.01056			-2.97517	-2.77214	-3.53154	-3.09897	-3.01466										-3.10762	-2.69029	-3.30055	-2.91083	-2.94784		-2.96004	0.995786	0.792458	1
CDC23																									-2.6058
CDC34	-2.67224	-2.72863	-2.52017	-2.45605	-2.79543			-2.99337	-3.02861		-2.95531	-3.20434													-2.83081	-2.62586		-2.76923	0.875013	0.132035	0.852713
CDC37	3.2702	3.23573	3.16944	3.47299	3.86884	2.49541	3.09608	2.79672	3.76316	3.67748	4.19673	3.68792	3.18911	2.02508	2.63234	2.81941	2.85224	3.4217	2.07009	3.46329	2.95866	2.91809	3.32636	3.76721	3.75733	3.80526	2.69244	4.0328	1.12618	0.635772	1
CDC37L1	-3.05879	-2.71297	-2.45963	-2.16777	-1.89673				-2.44569	-2.22699	-1.79384	-2.74741	-2.79636		-3.15569	-2.85985	-3.41297	-2.34593					-2.80818	-2.70148	-2.28	-2.39408		-2.13462	0.924056	0.686791	1
CDC40					-3.2201				-2.7835		-2.54924												-2.82987					-2.98324	1.33183
CDC42	3.9464	4.072	4.14705	4.07814	4.50033	3.98587	3.83115	3.98063	3.78835	3.96386	4.25772	4.14384	3.89045	3.82133	3.88993	3.85006	3.81894	3.6232	3.66015	4.15219	3.74551	3.73702	2.82433	3.98447	4.08975	3.64471	3.60596	4.20002	0.87464	0.0487487	0.772892
CDC42BPA	1.42397		-1.20938				0.0548113																	-1.27193				0.541373	0.747378
CDC42BPB	-0.99463	-1.27012	-1.33981	-1.24471	0.160252	-1.49956	-1.48648	-1.08949	-0.615259	-0.647564	-0.741138	-0.0425526	-2.41642	-1.84503	-1.27287	-1.39713	-1.75452	-1.02101	-1.73599	-0.891101	-1.90682		-0.961779	-0.956028	-0.713903	-0.0912939	-1.45928	-0.923879	1.22742	0.735332	1
CDC42BPG																						-0.892885
CDC42EP1	-1.54725	-2.34534	-1.89911	-1.88105	-1.17144		-2.3331		-1.53623	-1.72205	-1.35735	-1.63145	-2.43393		-2.27379	-2.78312		-1.65314	-2.29488		-1.81767	-2.41362		-1.55998	-1.70325	-1.42251	-2.03194	-1.56454	1.13087	0.971359	1
CDC42EP4											-3.50882																	-3.38575
CDC42EP5										-2.53464
CDC5L	-1.715	-2.45424	-1.99797	-2.21199	-2.57153		-2.44214	-2.58405	-2.1053	-2.61151	-2.16212	-2.48394			-2.20833	-2.61158		-2.79358	-2.00604	-2.58095		-1.93953	-1.46845	-1.97866	-2.4418	-1.64041		-2.01121	1.21421	0.730861	1
CDC73	-1.57492	-1.872	-1.59435	-2.08923	-1.93182		-1.80146	-1.98309	-1.94592			-2.05864	-1.89291			-2.21573	-2.28366		-2.25657			-2.13348	-1.72392	-1.84555	-1.67231	-1.80792		-1.95919	0.945691	0.195562	0.902409
CDCP1	4.55396	3.60447	3.49601	3.92779	2.31581	3.86334	4.1163	3.14573	4.21612	3.56412	3.37927	4.1984	3.5336	3.68752	3.82831	3.57764	3.87064	3.36824	4.07678	3.96302	3.9758	4.10015	4.93685	4.26317	3.39225	4.3916	3.77111	3.33119	1.08341	0.500234	0.989199
CDH1	6.77982	5.09563	5.17747	5.49859	4.5514	4.95908	5.39842	4.61954	5.89316	5.04584	5.25016	5.55551	4.42561	4.22055	5.75599	4.5584	5.10451	4.7248	4.75227	5.17184	5.08634	4.9115	5.98287	6.14313	5.06434	6.40211	4.356	5.2628	0.9719	0.861667	1
CDH11	-1.3228		-1.89144		-1.5211	-0.134513		-0.541874	-0.61255			-1.1972	-1.70037	-1.0358	-1.51339	-0.660267	-0.937145			-1.67889		-1.41685	0.439639	0.789296	-1.73281	-1.84306	-1.27422	-1.37117	1.03424	1	1
CDH13	1.94111	0.770492	0.59291	2.04603	0.678897	1.2223	0.721267	0.527066	1.80016	1.85434	1.61749	0.802197	0.273407	0.730685	1.99319	0.970747	1.24354	2.00909	1.21893	1.7269	1.45321	0.68362	3.38307	1.44512	1.21639	1.30493	1.07196	1.28309	1.46219	0.165252	0.875908
CDH2	-2.26003		-2.69266	-1.83738		1.25591	-2.02607	2.20087	-0.649507		-1.6177		-2.29085	1.87305	-1.21414	1.5305	-1.68419	-2.59024	-1.11427		-2.94025	0.0765948	2.82252	-0.0856271	-3.2651		-0.263636	-2.01493	1.70235	0.746814	1
CDH3	5.20039	4.67214	4.79018	4.79979	3.09815	4.78713	5.19453	4.39971	4.1455	4.26463	4.15153	4.78024	3.52948	3.33947	4.76478	4.27016	4.88393	3.79283	4.35848	4.88339	4.58169	4.79393	5.7842	4.45569	3.8567	5.32715	4.22751	3.57674	0.7198	0.199087	0.902409
CDH4																							-0.370783
CDIPT	-1.17075	-1.34135	-1.47573	-1.85138	-1.32102	-0.806794	-1.60295	-0.166952	-2.22177	-2.06072	-1.70834	-2.19775	-1.57319	-1.31837	-1.27388	-2.07702	-2.46316	-2.12737	-1.92832	-1.69239	-2.60595	-1.25828	-0.746077	-1.13718	-2.42279	-0.670932	-2.83518	-2.47518	0.631417	0.0375206	0.746059
CDK1	0.113753	-0.171069	0.449674	0.378016	-0.196687	-0.192991	-0.21339	-0.0879552	0.0405551	-0.91152	-0.0356193	-0.0488019	-0.686321	0.988265	0.361377	0.767122	0.240288	-0.733163	0.211868	-0.83098	-0.040107	0.253473	1.45397	-0.600549	0.0258499	0.866791	0.194852	0.0700338	1.13666	0.566139	1
CDK11A;CDK11B	-1.40505	-2.17235	-2.40405	-2.51927	-2.90023	-2.11148	-1.95729	-2.32993	-2.04606		-2.15042	-2.14408		-3.12509	-1.674	-1.90498	-0.389797	-2.23398	-2.50339		-0.532738	-1.86903	-1.78905	-1.98125	-2.45821	-1.45503	-0.724476	-1.79596	1.27117	0.110359	0.846873
CDK18			-2.65694			-2.51072		-2.6885						-2.92568							-3.4598								0.689774
CDK2	-2.40085	-2.34538	-2.61599	-2.33981	-2.57105		-2.71414		-2.6277			-2.33049			-2.72717		-3.0522					-2.43215	-1.81053	-2.76862		-1.9682		-2.40799	1.03799	0.863936	1
CDK2AP1;CDK2AP2																										-4.68006
CDK4											-3.46828	-3.75232					-3.98215					-3.3715	-2.46198
CDK5	-2.82512	-3.04149	-3.00911	-2.84023	-2.62965	-3.15593	-2.66378	-1.78245	-3.23855	-2.98433	-3.09019	-2.96089	-3.61882	-3.21222	-3.08604	-3.21964		-3.3662	-3.59921			-2.84724	-2.01871	-3.11504	-3.35209	-2.07569		-3.03623	0.829354	0.0273757	0.727006
CDK5RAP3	0.832738	0.21169	-0.0382657	0.791838	0.346319	0.120821	0.28964	0.0212905	0.398049	0.269855	0.356159	0.103384	-0.45862	-0.302133	0.178378	0.0864362	-0.204473	-0.0058653	-0.0373675	0.228859	0.0934099	-0.0761573	-0.0661571	0.572621	0.204066	0.639829	-0.200009	0.345679	0.899835	0.149974	0.854043
CDK6	-0.653151	-1.36472	-1.42322	-1.08724	-1.27406	-1.40296	-1.06086	-1.29758	-1.20835	-1.12673	-0.969186	-1.34799	-1.60504	-1.59161	-0.955511	-1.38047			-1.32706	-1.41165	-1.5461		-1.22333	-1.345	-1.38236	-1.11887	-1.59707	-1.18842	0.959813	0.406344	0.976666
CDK7	-2.55445	-2.7725	-2.26825	-2.72584	-2.92042		-2.81988	-2.69908	-2.41207	-2.78973	-2.23718	-2.61552			-3.02347	-2.80551	-3.09255	-2.50923	-2.83969	-2.91772	-2.81934	-2.332	-2.16063	-2.84847	-2.27111	-2.71866	-2.92109	-2.43123	0.980539	0.976447	1
CDK9	-2.97312	-3.16354	-3.24418	-2.67155	-3.14739	-3.43401	-2.95369	-3.03966	-2.71731	-3.38572	-2.84586	-2.99682	-3.48018		-3.19812	-3.56297	-3.41674		-3.44671	-3.32055		-3.23167		-3.12571	-2.96474	-2.63871	-3.51423	-3.02988	0.919315	0.382604	0.974233
CDKAL1					0.359041
CDKN1A									-1.73358							-3.09272		-1.67684					-3.36641			-2.24395	-3.22465
CDKN2A	-0.675965	-1.21134	-0.152287	-0.941038	0.361769	-0.638292	-1.88123	-0.557318	-0.754226	-0.782008	0.436416	-1.45533	-1.0776	-1.73723	-0.696962	-0.810183	-0.932341	0.344905	-1.71844	-0.143314	-0.988472	-2.64219		-0.0430724	-0.811637	-2.01437	-0.102962	-1.42413	0.898438	0.48146	0.989199
CDKN2AIP	-1.436	-1.72174	-1.80753	-0.890469	-0.818296	-2.30995	-1.67231	-2.31031	-0.732939	-0.862227	-0.801844	-1.17718	-1.85483	-3.35548	-2.07128	-2.39664	-2.88286	-1.66555	-2.01916	-1.35733	-1.88055	-1.8663	-1.83239	-1.41782	-1.41215	-0.871743	-2.19353	-0.83042	0.964633	1	1
CDKN2B				-3.13966																								-3.68342	0.685982
CDS1																										-2.35249
CDS2	-2.80486	-1.89824	-1.67246	-3.08452	-2.74996	-1.37236	-2.33184	-1.78277	-3.05715	-2.91336	-2.44283	-3.00967	-2.96637	-2.63202	-1.96142	-2.73364	-2.94373		-2.56587	-1.97513		-2.41792		-2.67036		-3.92555	-2.95098	-3.31005	0.611971	0.0523148	0.789706
CEACAM1	1.96709	-0.464353	-0.349299	1.12242	-0.331727	-0.742701	-0.325939	-0.533234	0.851014	0.0792252	-0.412818	0.900204	-0.164605	-0.988444	-1.31697	-0.169462	-0.530169	-2.26402	-0.684348	-0.333302	-0.372102	-0.00619142		0.223175	-1.22832	1.35008	-1.10701	-0.0892502	1.00501	0.696434	1
CEACAM5	3.41125	0.447997	0.404916	1.03843	1.48803	-0.217421	-1.82871	0.426937	1.18046	1.07533	-1.23803	0.127435	0.0702904	0.351512	-0.76942	0.0729648		-0.710158	-1.31863	-0.830602	0.324035	0.193876		1.5696	-0.0957686	2.74513		0.76457	0.806624	0.315159	0.955715
CEACAM6																										-1.55393
CEACAM7	-0.254634							-1.79749
CEBPB																								-2.82982
CEBPZ	-2.68018
CECR5	-1.28459	-1.29778	-1.16115	-1.06263	-1.0581	-1.35674	-1.14954	-1.77156	-1.03654	-1.08005	-0.797123	-1.15472	-1.43222		-1.06016	-1.47666	-1.81047	-1.18135	-1.46586	-2.1286		-0.898371	-1.69016	-1.06728	-1.12553	-1.13155		-0.987394	1.06534	0.668723	1
CELF1	0.685504	0.289452	0.37684	0.520444	0.510123	0.168269	0.395225	-0.126289	0.291299	-0.0334474	0.49996	0.222802	-0.898731	-0.594851	0.47002	0.200752		-0.827479	0.646744	-0.347117	0.306486	0.440041	0.482924	0.207066	-0.157117	0.714282	-0.374061	0.57836	0.893023	0.282818	0.938988
CELSR1	2.42641	-0.0566603	0.426796	1.13493	-0.395808	0.406174	0.992719	0.186145	1.38985	-0.053167	1.24683	1.20247	0.251774	-0.0211917	0.655007	-0.540675	0.696319	-0.117944	-0.170904	1.15055	0.669648	0.363233	3.96868	1.29652	0.405314	2.6648	0.298641	0.650213	1.17782	0.671826	1
CELSR2	3.55603	2.02326	2.21411	3.13211	1.87952	1.36122	1.81654	0.576506	2.44282	2.60946	2.76265	2.9613	1.2737	-1.20821	2.55511	0.573493	2.13863	1.83827	1.07904	2.43823	2.62595	0.940595	4.55026	3.15867	2.31076	3.98506	0.213028	2.32573	1.34778	0.708636	1
CEP170	-2.98653	-3.48743	-3.05684	-2.65087	-2.3421	-3.40127	-2.98347	-2.97588	-2.54737		-2.46248	-2.1857				-3.36798	-2.97653			-2.49207	-3.04824					-2.57402		-2.2504	1.35438	0.092719	0.833102
CEP170B	-1.83887	-1.86487	-2.05388	-1.84529	-1.257	-2.19109	-2.39416	-2.0791	-1.57004	-1.71403	-1.24321	-1.46662						-1.8204	-1.69078	-1.59242			-2.41086	-1.60202	-1.55785	-1.35552		-1.4849	1.29967	0.0201318	0.722272
CEP250																										-0.904045
CEP290										-1.42739								-1.42697
CEP83		3.053	3.38604	2.96509	2.2043	2.80861	2.46982	2.97196		3.39951		3.03478		2.83209	2.71212	3.28994		3.72941		2.8446	3.42211	2.33725			3.35742		2.65859		1.04949	0.374937	0.973562
CEP85L													-1.39556
CEP97												-2.74259
CERS2	-0.759454	-0.610829	-0.451304	-1.13445	-1.99452	-0.684998	-0.576456	-0.885074	-1.23439		-0.979854	-1.06755	-1.33674	-1.14822	-0.395424	-0.734023	-0.690456	-1.72315	0.0615078	-1.15501	-1.21451	-0.375024	-1.06217	-0.773559		-0.393283	-0.78542	-1.20896	0.812937	0.495435	0.989199
CERS3	-3.00364				-2.91556				-2.5526	-2.01185		-3.31124			-1.91689			-2.73455	-3.27053						-2.84868			-3.67798	1.12349
CERS6	-1.62193	-2.86008		-2.50339		-1.77953	-1.6076	-1.31189	-1.6757	-1.93139	-2.48993							-2.401	-2.23328			-1.47015	-1.9897	-2.82314	-1.82007	-0.364013	-2.36513	-1.16365	0.835198	0.963585	1
CES2	1.33845	1.28037	0.128539	-0.308691	1.64033	0.216676	-0.20734	1.11763	1.89824	2.36099	-0.157567	0.911018	1.16282	1.19462	2.46465	-0.423617	1.09931	2.20289	0.608116	0.653711	0.063625	-0.700303	-0.281041	1.51931	1.93922	-0.0781211	0.017022	1.71229	1.26401	0.635772	1
CFAP20	-1.57252	-1.93192	-1.51872	-1.79693	-1.81379	-2.18688	-1.69466	-2.31849	-2.30005	-2.25661	-1.77397	-2.0635	-2.01693	-2.33412	-1.71921	-2.26229	-2.71389	-2.05183	-2.09079	-2.44376	-1.61424	-2.03055	-0.517618	-1.89835	-2.08717	-1.61341	-2.59518	-1.67141	0.839554	0.199087	0.902409
CFAP36		-3.57325	-3.12966	-2.93896	-2.71296		-4.10249		-3.20065	-3.33057	-2.19578	-3.18225	-3.32612			-3.59083	-4.71911	-3.56811		-3.02061	-3.81908		-1.9694	-3.31968	-2.49532	-2.80197	-3.95535	-2.1544	0.913514	0.904713	1
CFB	-3.11391		-2.3866	-2.57117				-1.84441								-2.44073													1.0268
CFL1	5.64509	5.55845	5.37052	5.61749	5.91164	5.16515	5.26461	5.40955	5.61115	5.72066	5.80605	5.60987	5.19314	4.58503	5.11164	4.96645	5.10122	5.34947	4.75929	5.66096	5.24763	4.95358	5.89302	5.73962	5.67271	5.76487	4.89156	5.80504	0.997004	0.635772	1
CFL2	-1.46669	-1.22282	-1.71801			-1.17357	-1.94689	-0.30163	-1.63463	-1.2604				-1.18279	-1.03725	-1.33739	-1.58511	-0.997758						-1.74306	-1.3995	-1.02816			1.0323	0.792458	1
CGN	0.517566	0.943948	0.135982	0.105684	0.269945	0.0573703	-0.443977	0.208977	0.289332	-0.368492	0.138809	-0.0908847	-0.393795	0.735866	-0.331105	0.837478	-0.00850973	0.361819	0.75095	-0.214864	0.418697	-0.0278551	0.0532687	-0.0299923	-0.456257	0.694413	0.415807	0.333301	0.948395	0.671826	1
CHCHD2;CHCHD2P9																								-1.61871
CHCHD3	0.914619	0.633634	0.879052	1.09052	0.963071	1.18761	0.986992	1.57757	1.18632	1.3123	1.30187	0.894031	0.845602	1.14161	1.08971	1.41964	0.551281	0.967969	1.51255	1.16544	0.948052	1.28912	1.05976	1.33269	0.845695	0.913454	1.58062	0.980418	1.10238	0.468804	0.980945
CHCHD4	-1.70202	-0.787585	-0.808178	-1.04395	-1.33352	-1.846	-1.75979	-1.95531	-1.56058	-0.90298	-0.742365	-1.64349	-1.98052	-2.52785			-1.96138	-1.04231	-2.09814	-1.76192	-1.39375	-1.85309	-2.33552	-1.16566	-1.55558	-1.81607	-1.36635	-1.27888	0.943265	0.367011	0.973562
CHCHD6	-1.83493		-3.26701			-2.24466	-2.82407	-2.048				-3.38287		-3.05081	-2.42958	-2.46468	-3.0015	-3.80496	-2.12656	-2.66887	-2.54673			-2.5544		-2.34993	-0.945688		0.808933	0.442146	0.980945
CHD4	0.0372916	0.117405	0.240844	0.172645	0.488174	-1.05207	-0.19161	-0.493757	0.254585	0.166306	0.7309	0.0357834	-0.776436	-1.73061	-0.128963	-0.780893	-0.455425	-1.20613	-0.489298	-0.191691	-0.336839	-0.615918	0.720677	-0.104425	0.0617919	0.40895	-0.713444	1.01076	0.848111	0.566139	1
CHERP	-0.193698	-0.42947	-0.788882	-0.0517781	-0.175021	-0.95903	-0.431263	-0.870821	0.0339585	-0.272832	0.163206	-0.36668	-0.824921		-0.779231	-0.970365	-1.01239	-0.836936	-0.418724	-0.493754	-0.670449	-0.595633	0.36111	-0.309589	-0.315548	0.167689	-0.622875	0.18613	1.0081	0.696434	1
CHID1	-0.505015	-0.45166			-0.84579		-1.05196																	-0.252209					1.34089
CHL1	-2.73988								-1.48098																				2.39313
CHM	-3.48155				-3.06966						-3.17946													-3.58565		-3.92207		-3.19325	0.924124
CHMP1A		-0.420087		-0.150303	0.143317			-1.67737
CHMP1B	0.368431	0.797049	0.750065	1.03945	1.23166			0.601724	0.974188	1.41313	0.696047	0.692508	0.36715		-0.098221		0.509174	-0.588577		1.29662	0.175718	-0.467127		0.382331	0.217653	0.32272		1.0023	0.762482	0.153693	0.869719
CHMP3	-1.32802	-0.957724	-2.01286	-1.29989	-0.404391		-1.75031	-1.701	-0.865373	-1.64143	-0.046913	-1.5008	-1.75952		-1.71553	-0.850992		-1.63433		-1.44386	-2.01782	-2.10719	-1.89495	-1.08036	-0.926821	-0.676008	0.181402	-0.141292	0.922848	0.709752	1
CHMP4B																										-3.27849
CHMP5	-0.442382	0.824228	0.572449	0.949027	1.52933	-0.537824	-0.537367	-0.0959329	0.387266	1.38903	1.02041	0.730737	0.905833		-0.94545	-0.489774	-0.485905	0.987335	-0.762642	0.539245	0.912671	-0.453696	0.0146351	0.798338	1.23285	-0.0507633	-0.300845	1.06586	1.23199	0.774909	1
CHMP6	-1.12133	-0.587425	-0.900704	-0.536246	-1.25725	-0.927082	-1.27398	-1.20476	-0.578722	-0.506126	-1.19701	-0.945781	-0.872348	-0.696224	-1.12748	-0.541689	-1.27684	-0.573226	0.453649	-0.698357	-0.572434	-0.757105	-1.53109	-1.26456	-0.280936	-0.908374	-0.74771	-0.693731	1.23215	0.237484	0.913126
CHMP7				-4.51303	-4.05697						-3.30418																		1.97359
CHORDC1	1.83527	1.34525	1.45797	1.45155	1.52806	0.969407	1.35712	1.06761	1.71195	1.13947	1.44959	1.25359	0.675766	-0.238294	1.42519	1.10325	1.21268	1.15416	0.820925	0.977115	0.599992	1.69301	2.12311	1.67372	1.26166	1.93803	0.579085	1.70119	0.888103	0.468804	0.980945
CHP1	-0.629622	-1.66032	-1.07695	-1.19734	-3.09923	0.269228	-1.47014	-1.54147	-1.78839	-1.33207	-2.28534	-2.01796	-2.42408	-1.1197	-1.21359	-0.0179568	-0.739007	-2.21679	-0.0594065	-1.27696	-1.10239	-1.58245	-2.63287	0.158585	-2.11749	-1.26998	0.0035717	-2.07277	1.02046	0.635772	1
CHTOP		-1.9152	-1.34657	-1.63427		-1.3743	-1.37687	-2.14217			-2.07948				-1.34946	-1.29145			-1.44785	-1.58935	-2.16386	-1.66164	-2.3044	-1.1702		-1.46597		-2.44786	0.943583	0.732547	1
CHUK																										-3.42614
CIAO1	-1.02887	-1.41851	-1.29201	-1.50419	-1.50171	-1.78293	-1.4892	-1.61151	-1.83275	-1.71847	-1.53525	-1.3254			-1.64349	-1.68184	-1.67648	-2.2708	-2.11416	-1.59622	-2.06817	-1.33615	-1.64364	-1.73354	-1.82349	-1.586		-1.09059	0.882079	0.0312803	0.746059
CIAPIN1	0.313768	0.53312	0.697749	0.587539	0.549858	0.265518	0.548286	0.26866	0.487575	0.566167	0.640123	0.484212	0.213123	-0.940937	0.328561	0.0308537	0.401306	0.573979	-0.390161	0.46483	0.244643	0.246927	0.569091	0.697169	0.535006	0.488794	-0.302363	0.535528	0.955162	0.280592	0.936782
CIB1	-2.64914	-2.34821	-2.3462	-2.25353	-2.15923	-2.33393		-2.54606	-2.61396	-2.35389	-1.9312	-1.88292			-2.69798	-2.29149		-2.41301	-2.61716	-2.31414	-2.5215	-2.43324	-2.42056	-2.79541	-2.09417	-2.08833	-2.55933	-2.38636	0.95475	0.709752	1
CINP					-1.79344						-2.29576																		0.705973
CIRBP	-2.59033	-3.18423	-2.74553	-2.9284		-1.77501	-2.4915	-2.87832	-3.55551					-2.49985	-1.9942	-1.98013			-0.905427	-2.67206	-2.59808	-2.13102	-3.85632	-2.56292	-3.5398		-1.1964	-3.31339	1.13494	0.757301	1
CIRH1A			-2.29632																			-2.83452							0.688627
CISD1	-0.90993	-0.317973	-0.423348	-0.4678	-1.36199	-0.908319	-0.925076	-0.0977331	-1.40272	-0.922659	-1.00368	-0.867738	-0.440944	-0.826502	-0.315427	-0.228045	-0.931819	-0.840395	-0.60849	-0.507564	-0.53971	-0.689676	-1.18077	-0.252086	-0.952928	-1.11423	-0.212194	-1.3564	0.904136	0.60051	1
CISD2	-1.40302	-0.185292	-0.828632	-0.302809	-1.04412	-0.448029	-0.358147	-0.503952	-1.27344	-0.616004	-1.0224	-0.773285	-1.19891	-1.1613	-0.565867	-0.389831	-1.19915	-0.728071	-0.455931	-0.793087	-0.638333	-0.406105	-1.00471	-0.499267	-1.22464	-1.36302	-0.254369	-0.810047	0.808211	0.237484	0.913126
CKAP4	4.89504	4.26316	4.49041	4.28745	3.29336	5.27191	4.79781	5.27205	4.03987	4.40642	3.74337	4.58892	4.46642	4.95016	5.02654	5.27088	4.60256	4.01884	5.8277	5.0999	4.74664	5.04185	3.52221	5.29415	4.14884	4.6516	5.73776	3.84658	0.988265	0.940482	1
CKAP5	1.25671	1.48392	1.16832	1.619	2.00799	0.199998	1.05684	0.702144	1.82667	1.63856	1.95847	1.72096	1.3628	-0.89663	0.856749	0.543974	0.87437	1.06236	0.59834	1.31025	0.803088	0.748143	1.43789	1.38581	1.58862	2.04401	0.709938	2.08733	1.08976	0.822692	1
CKB	2.49438	3.21807	1.63994	2.35752	2.64083	2.13282	3.74184	3.06038	2.15244	2.03151	3.87402	2.0086	1.86125	0.0925881	-0.287802	3.12103	0.870578	3.28018	-0.138242	3.61204	2.15417	1.80546	0.593918	2.80078	2.60808	4.179	1.75997	2.24789	0.719152	0.237484	0.913126
CKMT1A	4.06531	3.35564	3.8106	4.22488	3.81449	2.93901	3.43204	2.87453	3.43417	3.83724	4.10979	3.62024	3.36654	2.81298	4.26892	2.65989	3.43814	3.19179	3.14082	3.0572	3.05733	3.32615	2.47315	3.96507	2.61203	4.14267	2.87332	4.08009	0.826465	0.500234	0.989199
CLASP1	-0.34882	-0.475322	-1.20609	-0.0731778	-0.039875	-1.37083	-0.709685	-1.09265	0.196548	-0.128491	-0.013442	-0.132995	-1.04149	-1.60782	-0.892232	-1.32324	-0.848455	-1.24032	-1.24712	-0.408399	-0.554722	-0.736764	-0.119748	-0.269632	-0.20255	0.0744392	-0.934691	0.526182	1.07993	0.671826	1
CLASP2	-0.341956	-0.874679	-0.58477	-0.492137	-0.594232		-0.31616		-0.786046	-0.557391	0.0132815	-0.479795			-1.15416		-0.373008	-0.578222		-0.567397	-0.449064		-0.838239	-0.701635	-0.0269137	-0.877908	-0.473577	-0.293313	0.986959	0.969851	1
CLCA2	2.95914	3.46922	3.90029	3.42957	3.26244	2.76277	3.25765	1.61183	3.75387	3.90609	4.42881	3.86371	2.78526	2.5356	3.02667	2.64973	3.91755	4.01602	3.05488	4.29812	3.63999	2.97883	4.49452	3.92413	4.58489	3.49155	3.02359	3.3513	1.35368	0.0990623	0.833102
CLCA4	3.61327	2.3569	2.61489	3.7649	3.47569	2.78194	2.02197	2.18404	2.9747	4.24056	2.23305	4.02318	3.18861	0.389255	2.16923	2.1703	1.15829	1.62353	1.90073	3.56223	2.90074	0.883746		3.65006	2.46823	3.42162	1.78083	2.13226	0.724287	0.333182	0.959296
CLCC1	-3.35622								-2.55486																-2.71483			-2.81146	1.55983
CLCF1		-3.15877				-2.94126		-2.97799						-3.39432	-2.60598							-2.46856		-2.82735					1.19857	0.4	0.976666
CLCN5;CLCN4;CLCN3	-3.60975																						-3.97581			-3.45403		-3.85575	0.843231
CLDN1	-0.44382	-1.63028	-0.527035	-1.17473	-1.97784	0.239482	0.419137	0.155084	0.0882348	-1.4585	-0.898776	-1.35393	-2.0504	0.492473	-0.50959	-0.255919	0.535179	0.351306	0.774492	-1.05262	-0.377363	-0.0051848	1.71077	-0.537124	-0.770242	-1.60289	-0.175356	-1.11647	1.02951	0.671826	1
CLDN11																							-2.16302
CLDN4	2.72425	0.191287	0.0534894	1.4461	0.56714	0.317219	0.0398382	-0.506255	1.74159	0.820727	0.217789	1.41391	0.404938	-0.582028	0.579087	-0.146028	-0.0924494	-0.36459	-0.358367	-0.211842	1.31604	0.141341	-1.03224	1.98647	-0.0845649	2.83725	-0.929449	1.57041	0.949547	0.671826	1
CLDN7	-1.27645	-1.81142					-1.51534				-1.48448									-1.87518									0.892244
CLDND1																							-1.54553
CLIC1	4.66787	4.5417	4.37537	4.6953	5.18088	4.2046	4.48401	4.2796	4.76011	4.94227	4.95007	4.83121	4.17813	3.823	4.3403	3.96635	4.20327	4.54723	3.71377	4.62223	4.37178	4.42995	4.45049	4.983	4.67043	4.75704	3.63791	5.21784	0.990341	0.861667	1
CLIC3	2.09026	1.58747	0.926053	2.07045	3.93131	-0.359394	-0.505025	0.37039	3.11532	3.99997	2.435	2.10875	0.717456	0.483976	0.684865	-0.852429	0.392045	3.0018	-1.52002	0.355353	1.50312	-3.65203	-3.06055	1.93504	3.17216	2.48217	-1.16133	3.17595	0.903455	1	1
CLIC4	1.62192	1.51527	0.921612	1.67531	2.39633	1.42245	1.53602	2.05647	1.59338	1.76324	1.95682	1.90898	0.900442	1.5373	1.13642	1.31151	1.41428	1.38719	0.79395	1.43173	1.02656	1.1977	1.41526	1.63633	1.18715	1.64796	0.815455	2.0076	0.892422	0.165252	0.875908
CLINT1	-0.849549	-1.05168	-1.38181	-0.311702	-0.0738443	-1.27465	-1.24266	-1.12381	-0.320803	-0.559205	-0.128546	-0.703866	-0.560915		-1.56241	-1.04215	-1.25548	-0.381454	-1.07697	-0.635553	-1.00806	-1.02954	-1.08572	-0.704713	-0.70435	-0.476225	-0.925756	-0.0353028	1.30441	0.23767	0.913126
CLIP1	-0.0123303	-0.91123	-0.992957	-0.81278	0.369459	-0.710387	-0.850854	-0.340421	0.188912	0.38327	-0.639003	-0.408643	-0.544397	0.398758	-0.725666	0.494182	-0.857218	-0.437482	-0.498131	-0.571355	-0.616774	-0.991546	-1.28732	0.29063	-1.17718	0.25127	-0.613823	0.263833	1.18125	0.354218	0.963119
CLIP2																					-4.00057
CLMP												-2.19184			-2.76695
CLN6																						-2.53844
CLNS1A											-2.98357
CLPB	-0.91913	-1.39742	-1.42024	-1.14927	-1.1636	-1.2167	-1.41582	-1.18294	-1.15916	-1.44211	-0.97725	-1.50066	-1.31947	-1.73285	-0.897264	-1.2162	-1.58747		-1.05664	-1.4043	-1.95793	-1.23925	-1.06873	-1.15101	-1.53268	-0.967878	-1.43185	-1.18639	0.97304	0.549116	1
CLPP	-1.0097	-1.25274	-1.14604	-1.1225	-0.872902	-0.958567	-1.05653	-1.40321	-0.59997	-0.818911	-0.692337	-1.05986	-1.62477		-0.967483	-1.28361	-1.49815	-0.844556	-1.50624	-1.44412	-1.5276	-1.58755	-1.32819	-0.895766	-1.33296	-0.84512		-1.02955	0.944604	0.723619	1
CLPTM1	-0.467914	-0.644575	0.14094	-0.370463	-0.512683	-0.0429478	0.121849	0.117893	-0.474691	-0.84369	-0.516696	-0.199854	-0.554199	-0.103707	-0.604165	0.34517	-0.345053	-0.536558	0.477566	-0.11169	-0.373104	-0.313482	-0.223621	-0.595347	-0.205793	-0.263718	-0.270076	-0.518122	0.918555	0.409228	0.976666
CLPTM1L	-0.894103	-1.09038	-1.06741	-1.51673	-1.39644	-0.440223	-0.603102	-0.432189	-1.08101	-1.27554	-0.736177	-1.28708		-0.745082	-1.10541	-0.606641	-1.08027	-1.42283	-0.760552	-0.952252	-1.85595	-0.453454	-0.898515	-0.952577	-1.25831	-0.641992	-0.985039	-1.57678	0.997034	0.48146	0.989199
CLPX	-0.289994	-0.324721	-0.406972	-0.222198	-0.265191	-1.20854	-0.509981		0.214398	-0.377735	0.440046	-0.765435	-0.667339		-0.424343	-1.2437	-0.629946	-1.51669	-0.309543	-0.842403	-1.0445	-0.552263	-0.359762	-0.711846	-0.166563	-0.346978	-0.645925	0.447566	0.854089	0.39464	0.976666
CLSTN1									0.30257															0.0895128				-0.18364
CLTA	0.546358	0.973736	0.571671	0.730528	2.0964	0.413792	0.00646799	0.866853	1.75482	1.45548	2.22747	1.39687	0.498213	-0.0804754	0.270389	0.503447	0.627588	1.52882	-0.224991	1.46205	0.886179	-0.159735	1.10481	1.54724	1.83915	0.159267	0.670589	2.06919	1.26962	0.60051	1
CLTB	0.826297	0.766706	1.07945	1.06259	-0.227053	1.67819	1.34078	1.56238	0.336057	-0.11386	0.255699	0.334287	-0.0408395	1.31486	1.2007	1.10373	1.82385	0.120884	1.61436	0.769412	0.683076	1.13022	-1.44787	0.809619	0.390779	0.247972	1.13993	0.353949	0.690592	0.199087	0.902409
CLTC	6.66728	6.18083	6.00911	6.35333	6.85672	5.7721	6.11401	6.16815	6.44571	6.34251	6.83967	6.39057	5.51455	5.61928	5.95531	5.75898	5.66534	6.03175	5.64359	6.38879	5.54126	5.89955	6.70175	6.26014	6.30148	6.89799	5.59665	6.55873	0.98041	0.468804	0.980945
CLU						-2.99148
CLUH	1.54999	1.16955	1.84968	1.60165	1.8186	-0.173906	1.23583	0.58951	2.14759	1.23188	2.64546	1.45898	1.11652	-1.1671	1.42282	0.389222	1.40092	1.26605	0.470792	0.965084	0.874892	1.39758	1.66756	1.4146	1.89443	2.00078	1.00997	2.33925	1.0044	0.900948	1
CMAS	0.43868	0.184677	-0.200251	-0.203699	0.280145	-0.325898	0.133018	0.30425	0.0186064	0.253339	0.166742	-0.120828	-0.159245	-0.468208	0.30473	-0.1846	-0.383454	-0.0558091	-0.0550552	0.172333	-0.241841	-0.0330959	-0.595929	0.145871	-0.0397825	0.764799	-0.875097	0.284261	0.866778	0.409228	0.976666
CMBL																										-3.35952
CMPK1	1.94312	1.58435	1.35489	1.80125	2.74038	1.21503	1.2414	2.27486	1.77585	1.97426	2.27893	1.9994	1.61049	0.66451	1.1187	1.24634	1.2837	1.58027	0.765784	1.47808	1.40748	0.794412	1.423	1.72566	1.77	2.27766	1.15873	1.93023	0.892778	0.409228	0.976666
CMPK2		0.204522	0.868237	1.07165	-0.234726	0.612719	1.12526	0.427742		-1.68487		0.909235	1.3976	-0.665906		1.05138	0.262715	-0.155563	0.0117741	0.382976	0.866864	0.940749	-0.0890062		0.622803		0.405134		0.859361	0.48796	0.989199
CMTR1	-0.575493	-1.61974	-1.51441	-0.715319	-1.0972	-1.2579	-0.880767	-1.90555	-0.575595	-1.13964	-0.449862	-0.67037	-1.23329	-1.68635	-1.56901	-1.35797	-0.883142	-1.2215	-1.50696	-1.04247	-1.73001	-1.61175	-1.45758	-1.90052	-1.3262	-0.559552	-1.71891	-1.21111	0.931617	0.861667	1
CNBP	-1.75555	-0.35295	0.134442	-0.752633	-0.0690423	-1.37689	-1.46866	-1.1702	-0.856654	-1.19063	-0.538976	-1.58098		-2.37991	-1.05694	-1.09955	-0.862275	-0.392379	-1.63398	-1.35034	-1.19978	-1.68858	-1.66969	-1.24409	-1.22891	-1.51115	-1.40509	-0.398543	0.83076	0.23767	0.913126
CNDP2	0.892486	2.30588	2.5915	2.83238	3.09764	1.87972	2.38993	2.24948	2.50486	2.51201	3.01453	2.80275	1.68619	1.74666	0.484956	1.86747	2.21076	2.94319	1.67888	2.57373	2.14905	2.34459	2.43921	0.80854	2.31581	1.29106	1.88616	3.00629	0.943036	0.500234	0.989199
CNKSR1					-2.25365															-2.52488				-2.70079		-2.86836		-2.64012	0.749084
CNN2	3.38056	3.74658	3.6925	4.09104	4.13218	3.33908	3.57806	3.82569	4.12315	3.96159	4.48975	4.22874	3.08398	2.13622	2.84574	3.25121	3.494	3.97066	2.49692	4.18097	3.54744	3.14786	2.81496	3.89774	3.69897	4.01122	3.13122	3.98886	0.935408	0.60051	1
CNN3	2.9619	2.7767	2.892	3.64785	3.50431	3.11956	2.90841	3.8604	3.57375	3.39225	3.66463	3.44842	2.19411	1.81103	2.27815	2.73123	2.62822	2.95215	1.47112	3.00344	2.86326	2.99493	2.78858	3.61197	2.99142	3.20514	1.96167	3.76568	0.953331	0.280592	0.936782
CNNM3				-2.6192		-2.29372		-2.22764													-2.4516		-2.26858			-2.6825			0.896344	0.7	1
CNNM4	5.23758	4.16683	4.09873	4.60166	3.48424	4.84858	5.26194	4.74016	3.6822	3.81695	3.99663	4.09724	2.10283	4.24611	4.39761	4.56348	4.09247	4.0655	3.82856	4.5567	7.09086	4.63856	6.39379	3.87847	3.48398	5.58552	7.4722	1.90755	0.670796	0.237484	0.913126
CNOT1	-0.549992	-0.882346	-1.07895	-0.686794	-0.450689	-1.30134	-0.704992	-1.2468	-0.640801	-1.00715	-0.317612	-0.76008	-1.27912	-1.85933	-0.850423	-1.10881	-1.04186	-1.13843	-0.999732	-0.900803	-1.354	-1.11172	0.077734	-0.998258	-0.785771	-0.3757	-1.34917	-0.493029	0.867342	0.671826	1
CNOT10	-3.37123	-3.49892	-3.47504	-3.42874	-3.53314	-3.9566	-2.59622	-3.87245	-3.73346	-3.21643	-2.56527	-3.62457			-3.89741	-4.12042	-4.27127		-3.93021	-3.69897	-4.05318			-3.64961	-3.39444	-3.21335		-3.60795	0.878243	0.297345	0.952004
CNOT11											-3.09332
CNOT2			-2.6849	-2.6458	-2.57488			-3.01486	-2.51671	-2.9492	-2.19009	-2.75789											-2.46471	-3.13233		-2.10806		-2.54257	1.09863	0.367677	0.973562
CNOT3	-2.49491	-2.2325	-2.41287	-1.66321	-1.67918		-1.99293	-2.46482	-1.62608	-1.52246	-1.16992	-1.96036	-2.10633	-2.94305		-2.67007	-2.73461	-2.08232	-2.52441	-2.02457	-2.56029		-2.23403	-2.54143	-2.0705	-1.80579	-2.27178	-1.51102	1.10052	0.882605	1
CNOT6L;CNOT6																											1.62188
CNOT7	-1.67208	-1.87764	-2.29985	-1.70177	-1.6106	-2.0049			-1.75296	-1.97587	-1.44082	-2.02307		-1.86447	-1.49513	-1.19616	-2.68878		-2.57953	-1.85922			-0.907006	-1.87992		-1.29023			0.952958	0.701238	1
CNP	1.35264	1.44605	1.49072	2.01526	1.79368	1.7171	1.60223	1.56642	0.80418	1.35256	1.26816	1.70676	1.81223	0.566219	1.12842	1.77123	1.24698	1.02644	1.50882	1.56354	1.38409	1.47959	1.35701	1.51802	1.58717	1.57552	1.37443	1.20521	0.8675	0.0428435	0.767133
CNPY2	-0.51184	-0.349277	-0.392102	-1.24961		0.638869	-0.353764	0.042899	-1.57241	-1.60933		-1.83451		-0.728413	-0.405441	0.624253	-0.709168	-2.06075	1.55068	-0.558352	-0.0746642	-0.414453	-1.73964	0.051641	-1.96318	-1.66172	0.173339	-1.85374	0.776455	0.12476	0.852713
CNTN1	2.44151	2.76333	2.16012	2.29886	0.356698	-0.29459	0.813601	-2.58519	4.06528	2.93456	3.239	2.32992	1.64139	1.56597	3.69339	-1.58344	2.42879	3.2348	1.53451	2.96518	2.48752	-0.684121	1.03329	4.25948	3.72331	3.84738	1.58754	3.59285	2.33623	0.0375206	0.746059
CNTN3																							-1.49363
CNTNAP3;CNTNAP3B	-2.23887	-2.75763		-2.30561		-2.56302							-2.16252										-1.9804			-1.83529			1.36975	0.0571429	0.800222
COA7	-1.25499	-1.56347	-0.204175	-0.31863	0.00652337	-1.21191	-0.697038	-1.315	-0.0797885	-0.432724	0.20479	-0.782839	-1.42489	-1.95681	-0.897866	-0.95634	-1.43375	-0.678985	-1.17477	-0.894872	-0.939925	-1.01082	-0.749282	-0.80769	-0.272855	-0.399465	-0.52967	0.160854	1.11668	0.746093	1
COASY	-0.747861	-1.06084	-1.54541	-1.4868	-1.50797	-1.65395	-1.39957	-1.84299	-1.56607	-2.46831	-1.32668	-1.26229	-2.44668	-2.07613	-1.42373	-2.3935	-1.95318	-1.87887	-2.58193	-2.22546	-2.06067	-1.73114	-1.00154	-1.68872	-1.61213	-0.447198	-2.21726	-1.70011	0.807972	0.0375206	0.746059
COBLL1	-1.46245	-2.13814	-2.54754	-1.90278	-1.7324		-2.25352	-2.73406	-2.06958	-2.30178	-1.37632	-2.50096	-3.00351		-2.3453		-2.89821	-2.86129	-2.9245	-2.67314	-2.28804	-2.46819	-2.40864	-2.2911	-2.41613	-1.34791	-3.02417	-1.92568	0.82688	0.158419	0.875908
COG1	-2.72432																					-3.76024							0.487704
COG3	0.251599	-0.288104		-0.19389	-0.0270722	-0.847058	-0.470382	0.0175832	0.0385157	-0.497541	0.570174	0.0887107	0.18406		0.057719	-0.297129	-0.163182	-1.04859	-0.40166	0.134421	-0.703181	-0.19772	-0.339758	0.0796904	0.0246774	0.662372	-0.565462	0.0534852	1.16358	0.53356	0.998334
COG4	-1.11441	-1.51204	-1.27851	-1.10327	-0.970907	-1.63172	-1.19683	-1.62696	-0.998283	-1.48258	-0.956629	-1.22767	-1.06235	-2.15691	-1.6816	-1.48974	-1.64517	-1.51832	-1.78756	-1.47659	-1.76031	-1.43614	-1.62115	-1.37583	-1.37377	-1.2124	-1.97918	-0.908754	0.845623	0.328486	0.955715
COG5	-1.6468	-1.55925		-1.51416	-1.00123	-2.27766	-1.29929	-1.59427	-1.39632	-1.99154	-1.34394	-1.18004	-2.12942		-1.73936	-1.42042	-1.88524		-1.83788	-1.32035	-1.75422	-2.05667	-2.06151	-1.41604	-1.51035	-1.12729	-2.48592	-1.42116	0.955543	0.657279	1
COG6		-1.19983		-1.18474	-1.03611	-1.45059	-1.10701	-1.44535			-1.86649							-1.5912		-1.58369				-1.18139				-1.11712	0.762389	0.246753	0.931975
COG7	-2.32558	-2.00641	-2.36422	-1.95242	-1.67569	-2.61009	-2.37265	-2.44177	-2.27745	-2.91179	-2.13478	-2.09046	-2.47598		-2.26006	-2.59995	-1.83442	-2.66248	-2.39788	-1.90044	-2.83706	-2.19375		-1.957	-2.13045	-1.6833	-2.03562	-2.21497	1.10232	0.97831	1
COG8	-1.51753	-1.76155	-2.0294	-1.25545	-0.834206	-2.1321	-2.02238	-1.42583	-1.7075	-1.6027	-1.22553	-1.59718	-2.82115		-1.81481	-2.22997	-2.16348	-1.88064	-1.93257	-1.36819	-1.58793	-1.67748	-1.83321	-1.35715	-1.23229	-1.30474	-1.53261	-1.56494	1.02587	0.855653	1
COL12A1	-1.63422	-2.63014	-2.43814	-2.07234	-0.313414		-2.32803	-1.8273	-1.71229	0.351472	-2.32332	1.06709	-3.57918		-1.14514			-1.67006	-2.26888	-2.56644	-1.49457			1.98215	-2.09712	-1.2044	-2.92675	0.870585	1.32159	0.368409	0.973562
COL17A1	5.89744	2.92521	3.33809	3.31104	2.93566	2.48225	3.73085	2.25434	4.99632	3.33008	4.58324	3.20061	2.37039	2.32746	3.25575	1.72039	3.22706	2.90882	3.28975	3.73308	2.56261	3.18539	6.03051	4.55673	3.39548	4.91501	3.1004	4.89041	1.10911	0.60051	1
COL18A1	-1.07505	-1.39174	-0.356915	0.317915		-1.21245	-1.17126	-0.937998	-1.34198	-1.76812	-1.58148		-1.13863	-1.28674	-1.37406	-0.0686332	-0.538385	-0.800865	0.40803	-1.80719	-0.923729	-1.25625	-0.74574	-0.35064	-1.76023	-0.224957	-0.269676	-0.88898	1.11059	0.865552	1
COL1A1	-1.17983			-1.71328		-0.504538	-1.22071	-0.265517						-1.37013		-0.577193						-2.06394	-0.513056	-1.21749				-1.22089	0.973085	0.428571	0.977117
COL4A1	-2.15707		-1.41495	-1.35195		-0.739037	-2.17893	-0.985146					-3.06429	-2.16488	-3.32785	-0.996843	-2.07498		-0.467264	-2.99078	-2.85456	-2.1255	-2.23938	-2.10287		-2.15315	-1.38069		0.58654	0.151777	0.862944
COL4A2																			-2.08362
COL4A3BP	-1.40331	-2.00894	-2.13557	-1.51382	-0.984637	-1.57861	-1.56884	-2.03204	-1.4344	-1.48182	-1.21972	-1.36636	-2.60638		-2.14087			-1.52033		-1.61187	-1.80473	-2.11878	-1.10598	-1.72448	-1.68987	-0.938596		-1.18463	1.03771	0.728362	1
COL5A1	-1.2639	-3.06344		-2.84774		-2.25391		-1.03723			-2.37896	-1.94486			-2.76303		-2.03169					-1.81209	0.0519044	-1.10597		-1.94259		-2.48418	1.23889	0.606394	1
COL5A2	-2.20457										-2.50294													-2.48338		-2.58695			0.813169
COL6A1	-2.54487					-1.68409		-0.847375	-1.23196			-1.30841		-2.53542	-2.25667	-1.14171		-1.94187	-1.93495			-0.831404	0.317492	0.36172	-2.03616	-1.14894		-1.93243	1.29745	0.703571	1
COL6A2									-2.64413			-2.4745				-2.07219						-2.02926	-0.809026	-1.01894		-1.80995
COL6A3	-2.73751							-3.1021	-3.37356		-4.24459	-4.08141		-2.67868	-4.05789			-4.05192				-2.15198	-0.642733	3.47848		-2.18215	-3.7316		0.730139
COL6A5																									-1.19262
COL7A1	-1.49489	-1.33181	-1.43758	-1.73467	-1.61464	-1.9222	-1.33504	-1.93343	-1.76834	-1.75696		-2.17101				-2.46564	-2.53032		-1.93247	-2.04909	-2.40919	-2.05506		-1.598		-1.79651		-1.71628	0.739172	0.00730333	0.549607
COLGALT1	1.03812	1.03834	0.544187	0.479467	0.526218	0.880398	1.12408	0.956344	0.149214	0.437558	0.432804	0.899687	-0.00512903	0.704498	1.26096	0.763711	0.577078	0.204359	0.906862	0.517852	0.34067	1.1048	0.829269	0.893485	0.4173	1.18122	0.346756	0.432488	0.773297	0.110344	0.846873
COMMD1					-2.18153				-2.25619	-2.63182	-1.94373							-2.53611						-1.77298	-2.44473	-2.71582		-1.8936	0.889503
COMMD10				-1.95534	-1.75				-2.33106	-2.24219	-1.76411	-2.17116												-2.34225	-2.49855	-2.41898		-1.16938	0.740228
COMMD2	0.076405	-0.755373	-1.14671	-0.402584	-0.268683	-2.664	-2.47532	-1.6258	-1.13792	-1.51587	0.634341	-0.978487		-1.94114	-1.43651	-1.73832		-1.29861		-0.898428			-1.82122	-1.29975	-0.898456	-0.466753		-1.16382	0.823492	0.713544	1
COMMD3	-1.84971			-1.84701	-1.52727		-2.12555		-1.73377	-2.03363	-1.5335	-1.83908	-2.50253			-2.50037	-2.21823	-2.16427		-2.0603			-2.39136	-1.89121	-1.90477	-1.63571		-1.67074	0.91965	0.381699	0.974233
COMMD4	-2.14676	-2.26627	-2.33317	-1.87083	-1.68648		-2.72903	-2.39668	-2.2315	-2.24525	-1.78686	-2.18267	-2.51239	-2.71676	-2.44292	-2.82589		-2.34187	-2.85979	-2.17247			-2.1799	-2.31058	-1.89984	-1.85285		-2.01591	1.01952	0.719759	1
COMMD5	-2.28274	-2.62208	-2.50777	-2.31151	-2.16472				-2.41214	-2.33387	-2.42092	-2.31696								-2.43421				-2.5062	-2.61006	-2.26643		-2.15474	0.932625	1	1
COMMD6											-3.36377												-3.89673			-2.40918		-3.60626
COMMD7																								-2.14733
COMMD8																										-2.35932
COMMD9	-3.08766				-3.00246		-3.43832	-2.79593		-2.99318	-2.99857	-3.14437				-3.40657				-3.30471			-2.68051	-2.25831		-2.59631		-2.78711	1.03662	0.33007	0.958775
COMT	3.62844	3.80312	3.91986	4.02831	4.74238	3.51836	3.44065	3.3768	3.66908	3.92172	4.50143	3.97858	2.62346	2.68146	3.46675	3.36223	2.99231	3.38901	3.18653	3.8796	3.2091	3.50963	3.25429	3.72858	4.20581	3.85332	3.25452	3.99309	0.854058	0.217697	0.913126
COMTD1	-2.85794	-3.6667				-3.92189	-3.73012				-3.42049	-4.00001			-3.93448														0.849057	0.4	0.976666
COPA	4.40075	4.03851	3.77136	3.89711	4.25887	3.63884	3.98178	4.04957	3.87516	3.78619	4.1659	3.92049	3.25209	3.24632	3.82138	3.52075	3.50746	3.54589	3.42219	3.86188	3.20803	3.7246	4.29491	3.88115	3.79092	4.4327	3.30331	4.02563	0.857622	0.0487487	0.772892
COPB1	4.22492	3.91654	3.67209	3.91448	4.12183	3.46862	3.79147	3.87646	3.76753	3.79473	4.11565	3.93764	3.33201	2.90511	3.6166	3.30727	3.30584	3.4685	3.15972	3.8032	3.17761	3.64447	4.11434	3.88355	3.69067	4.22653	3.25387	3.97984	0.85388	0.110344	0.846873
COPB2	3.8297	3.53543	3.43157	3.56402	3.71297	3.29247	3.536	3.68514	3.51977	3.40991	3.73138	3.5526	3.08363	2.97306	3.42115	3.28093	3.25248	3.28039	3.18396	3.4382	3.01348	3.46487	3.29834	3.47672	3.44818	3.98391	3.12203	3.62515	0.911	0.0284823	0.727006
COPE	1.90315	1.68508	1.49752	1.46173	1.66887	1.30505	1.57949	1.3816	1.45295	1.25356	1.69003	1.43785	0.411867	0.796724	1.45082	1.06157	1.10726	1.06293	0.964159	1.23688	0.903146	1.1478	1.18958	1.70367	1.28536	1.84226	0.912647	1.62551	0.798147	0.0133902	0.634094
COPG1	3.92014	3.57996	3.18838	3.58592	3.84863	3.00523	3.39746	3.43182	3.36772	3.40506	3.87981	3.65466	2.64903	2.60709	3.30056	2.99383	2.85386	3.10733	2.69232	3.40167	2.69798	3.22728	3.712	3.5328	3.51969	3.87523	2.61376	3.70801	0.887764	0.181605	0.890459
COPG2	-0.531581	-1.26617	-1.36141	-1.45797	-0.857891		-1.23839	-1.56913	-1.00241	-1.24207	-1.04517	-1.74643		-2.01027	-1.37416	-1.81524	-1.91435	-1.81	-1.883	-1.42449	-1.69778	-1.434	-1.34508	-1.23795	-1.19766	-0.512534		-1.12466	0.911832	0.297129	0.952004
COPS2	1.27765	0.86476	0.886051	1.26555	1.43315	0.414422	0.667934	0.969422	1.56301	1.00194	1.79813	1.16536	0.781585	-0.075208	0.867236	0.285875	0.346334	0.96574	-0.361877	0.874338	0.248775	0.649021	1.27307	1.04599	1.20877	1.6228	-0.180339	1.68591	0.994679	0.671826	1
COPS3	0.473026	0.395753	0.404356	0.762349	1.16885	-0.0241941	0.14786	0.638319	0.854667	1.01639	1.46921	0.809107	0.0967744	-0.443857	0.0561637	0.0253617	0.35416	0.545924	-0.549114	0.612649	0.299471	0.347791	0.596119	0.708951	0.844282	0.800741	-0.219014	1.2618	1.09606	0.980139	1
COPS4	1.3327	0.949769	0.727794	1.3084	1.34663	0.421309	0.637613	0.94238	1.15163	0.819922	1.44582	0.927925	0.261884	0.233047	0.945125	0.445556	0.354608	0.678227	0.0538579	0.79324	0.392136	0.637276	1.34776	1.13483	1.10866	1.7793	-0.554325	1.20403	0.907838	0.354218	0.963119
COPS5	0.949114	0.843032	0.770381	1.03091	1.15464	0.626336	0.726082	0.974755	0.835346	0.800491	1.19451	0.898201	-0.201385	0.518682	0.850776	0.5807	0.562494	0.804202	0.126136	0.716379	0.450986	0.70807	1.31909	0.694538	0.879931	1.42849	0.0308581	1.2445	0.909006	0.237484	0.913126
COPS6	0.407348	0.214252	0.121521	-0.007563	0.603797	-0.141542	-0.268715	0.264812	0.441838	0.157387	0.696726	0.0915547	-0.321934	-0.655486	0.153629	-0.386866	-0.69126	0.0117107	-0.880487	-0.155755	-0.929435	-0.293863	0.232572	0.355232	0.122241	0.741446	-1.09012	0.720833	0.92258	0.354218	0.963119
COPS7A	-1.70903	-1.8864	-2.07675	-1.81957	-1.83406	-2.11041	-1.90648	-1.95699	-1.43899	-1.75811	-1.19097	-1.67682		-2.17779	-1.98624	-2.35052	-2.28785	-2.21774	-2.51944	-2.28076	-2.09073	-2.12074	-1.41458	-1.82654	-1.8088	-1.81841	-2.52461	-1.63923	0.939652	0.774909	1
COPS7B	-0.259691	-0.00884741	-0.0623166	0.0828182	0.606341	-1.08778	-0.772493	-0.81846	-0.693729	0.228811	-0.238573	0.198815	-0.13095	-1.28875	-0.824458		-0.879658	0.0123244		-0.399095	-0.251525	-1.01538		0.0629394	0.172135	-0.493227	-1.13863	-0.104002	0.939184	0.710828	1
COPS8	-0.86428	-0.422618	-0.236452	-0.474487	0.126578	-1.1042	-0.666189	-1.0011	-0.13102	-0.152122	0.53557	-0.522457	-1.55707		-0.349277	-1.09646	-0.288133	-0.902761	-2.00981	-0.157816	-0.404487	-0.594742	-1.09849	-0.118425	-0.0776711	-0.937399	-1.24373	0.450006	1.12183	0.735332	1
COPZ1	0.304988	0.242955	-0.0743847	0.291124	0.467744	-0.574876	-0.237917	-0.377977	0.226197	0.112847	0.808631	0.238338	-0.150398	-1.04903	-0.158896	-0.41188	-0.315894	-0.197143	-0.541602	-0.496702	-0.311878	-0.392531	0.334164	0.285901	0.315774	0.571887	-0.325117	0.668125	0.847372	0.78415	1
CORO1A	-1.37298	-1.14026		-1.78779	-1.62102	-1.91367	-1.48649	-1.78651	-1.50968	-1.2771	-1.30012	-0.577815	-1.57834	-2.26207	-1.49972	-1.52178	-1.41944	-1.75821	-2.13562	-0.807022	-1.75956	-1.85624	-2.10871	-1.49253	-1.05639	-0.894813	-2.48154	-0.858921	1.08396	0.645586	1
CORO1B	1.95399	1.03962	1.0754	1.68319	2.19559	0.223136	0.897854	0.845063	1.85463	1.6163	2.13023	1.57693	0.494108	-0.159578	0.856619	0.724407	0.553266	1.01598	-0.272869	1.3036	0.806646	0.577863	1.31141	1.94536	1.41311	2.3396	-0.031581	2.23664	1.07346	0.635772	1
CORO1C	3.34148	2.87461	2.88535	3.11883	3.45171	2.55461	3.03531	2.79148	3.33931	3.44287	3.55968	3.16612	2.95207	2.24154	2.79773	2.36283	2.52362	3.05842	2.56609	3.06316	2.28375	2.56048	2.67332	3.19969	3.16413	3.33852	2.43067	3.60348	1.03162	0.708636	1
CORO2A	-1.32111	-0.955919	-1.24384	-1.30136	-1.74696	-1.88902	-1.44295	-1.5073	-1.65443			-1.22294	-1.99252		-1.82219	-2.08341	-2.05613	-1.53829	-1.62162	-1.75826	-1.54895	-1.28728	-1.26554	-1.60326	-1.35623	-0.778244	-1.94005	-1.43683	0.85783	0.238003	0.913126
CORO7	-1.67083	-2.20538	-1.80196	-1.94132	-1.72814	-2.27492	-2.00998	-2.09283	-2.0121	-2.06518	-1.87976	-1.66357			-1.99188		-2.33045	-1.95662		-1.89446	-2.09225	-1.95424	-2.30954	-2.19668	-1.73258	-2.04535	-2.52001	-1.72192	0.981909	0.696797	1
COTL1	3.07888	2.59895	3.4949	2.75066	3.02016	2.82619	3.19772	2.92219	2.60721	3.01684	3.51511	2.66706	2.70703	3.11377	2.69668	3.03677	3.04782	3.04926	3.08735	3.41059	2.74257	3.12444	3.45613	2.66743	2.85738	2.98022	2.96647	3.06855	1.03932	0.980139	1
COX17	-2.41517	-1.38719	-1.50718	-1.00867	-4.01684	-2.25266	-2.08042	-2.32565	-3.22467	-0.80898	-1.06434	-1.39559	-1.887	-3.33235	-1.85445	-2.28087	-2.38432	-1.0322	-0.507856	-1.53756	-1.18455	-1.5821		-1.38723	-1.58905	-2.52885	-0.774806	-1.17188	1.54647	0.282818	0.938988
COX20	-1.18315						-1.38204		-1.65389				-2.2522	-1.92019					-1.29408		-1.6392			-1.33574		-1.4924			0.781
COX4I1	0.977748	0.941404	0.969618	1.16182	-0.301319	1.74578	1.00769	0.866969	1.38012	1.18252	0.262416	0.835588	0.754964	0.820957	1.6918	1.34256	0.767182	0.530761	1.76048	1.04171	1.40965	1.51814	-0.060621	1.71275	0.228035	0.528465	1.65377	0.198589	0.976008	1	1
COX5A	1.36904	0.711035	0.911097	-0.0734844	-0.231707	0.378003	0.0415327	1.35084	0.904327	-0.0205133	-0.0556992	0.00299198	-0.460712	0.848654	0.921124	0.283832	0.0917449	0.0377425	-0.0675866	-0.0986157	0.186949	0.498384	-0.453938	0.584819	-0.0285043	0.81363	-0.401546	-0.446807	0.695368	0.149974	0.854043
COX5B	-0.0528243	-0.713103	-0.677752	-0.310577	-1.56891	0.166123	-1.2011	-0.669216	-0.343426	0.00809293	-1.37922	-1.08135	-0.268802	-0.538833	-0.178203	-0.450744	-0.834278	-0.758502	-0.245915	-0.958836	-0.736516	-0.135626	-1.43784	0.20026	-1.46812	-1.08801	-0.577675	-1.2278	1.01142	0.822692	1
COX6B1	-0.607253	-0.803206	-0.937194	-0.581551	-2.24398	0.0474004	-0.670563	-1.15596	-1.19611	-0.791706	-2.30825	-1.62132	-1.55242	-0.224303	-0.888361	-0.414697	-1.36113	-1.19942	-0.00147519	-1.11776	-0.826693	-0.79918		-0.242945	-1.33007	-1.30013	-0.35916	-1.82913	0.76797	0.388733	0.976666
COX7A2																									-0.950365
CP						-0.0620049		0.210848	0.0551145		-1.82085			2.84961	-1.03784	-1.03357	-2.14727					-0.317298	2.94406	-1.93666			-2.61779		0.463253
CPA4	-2.87716	-3.00987	-3.03433		-2.99606	-1.88902	-3.40626	-1.53885	-1.28972		-3.45333			0.158143	-0.565867	-2.40308	-1.84991	-2.39736	-0.421773	-3.4766		-3.35394		-2.97235	-2.81423		-1.57121	-2.74073	1.51136	0.254524	0.931975
CPD	-1.44323	-1.8012	-2.27478	-1.64247	-1.33234		-2.33048	-1.92007	-1.51342	-1.44145	-0.486863	-1.89116		-3.37956			-2.89598	-3.41774	-2.82396	-2.22088			-2.07749	-1.36168	-1.60503	-1.04051		-0.851573	1.03749	0.971018	1
CPEB2;CPEB3					-3.44917
CPM	-1.96877	-2.65143		-3.92441	-3.02605				-2.63098	-1.75182	-2.39384			-2.17916			-1.87029	-0.915886			-3.07721	-3.3601	1.64127	-1.10882	-3.24309	-1.39954			1.7581	0.17033	0.890459
CPNE1	2.13726	2.01976	1.65636	2.22841	2.55182	1.49884	1.53102	1.2254	2.0098	2.12252	2.31864	2.19647	0.831062	1.15059	1.70748	1.43506	1.60834	1.18419	0.654514	1.77081	1.41702	1.71479	1.04763	1.16352	1.93559	2.19522	1.01103	2.17567	0.882611	0.217697	0.913126
CPNE2		-1.49348		-1.84919											-1.57598		-1.793			-1.67123									1.00007
CPNE3	3.91784	3.68241	3.2993	3.51287	3.98161	2.7683	2.94944	2.99144	3.77048	3.71386	4.02532	3.62966	2.62247	2.34277	3.42091	2.35823	2.93604	3.36856	2.45695	3.37184	2.96498	2.84149	2.8371	3.59727	3.5889	4.07901	2.55153	3.76864	0.975437	0.500234	0.989199
CPOX	2.3417	2.30163	1.97909	2.18834	2.62556	2.01236	1.52375	1.72567	1.81153	2.62044	2.1868	2.22532	2.04594	1.27431	2.28093	1.86727	1.42308	2.23343	1.88304	2.37249	2.17	1.38485	1.5174	2.39297	2.3228	2.50094	2.25868	2.21484	1.07212	0.900948	1
CPPED1	-1.62949	-1.7175			-1.39467	-2.45158		-1.20361	-1.53643	-0.0153336		0.241174	-2.0656				-2.8656	0.168535	-1.74739	-1.67343	-1.29308	-1.47281	-1.03521	-0.629505	-0.748336	-1.4563		-0.114106	1.26261	0.230005	0.913126
CPSF1	-2.42248	-2.57629					-2.66704				-2.491													-2.85417		-2.13253			1.0609	1	1
CPSF2	-2.80144										-2.58924												-2.29916			-2.59345			1.15845
CPSF3	-1.80123			-1.98479							-2.08663				-2.46523					-2.43228		-2.13252	-1.86353	-2.12786		-1.65902	-3.05504		0.848402
CPSF3L	-1.0834		-2.29681				-1.96668	-2.92048	-1.92153		-1.61631								-1.52776			-2.38436	-1.69309	-2.30557		-0.89973		-2.04998	1.25217	0.569697	1
CPSF6	-0.124607	-0.537277	-0.237047	-0.0543644	-0.14277	-0.980124	-0.204977	-0.544721	0.0778217	-0.403609	0.1501	-0.00506509	-0.544463	-1.39982	-0.239773	-0.593174	-0.753742	-0.993388	-0.680261	-0.154877	-0.644039	-0.405988	0.0554554	-0.0589911	-0.26346	0.436231	-0.734804	0.117761	0.924969	0.980139	1
CPSF7	-1.56141	-1.896	-1.57901	-1.63505	-1.57616	-1.51061	-1.4153	-1.72207	-1.83704	-2.12822	-1.83107	-1.98974	-1.77767	-1.87307	-1.64575	-1.61632	-1.26741	-2.08895	-1.36205	-1.92333	-2.17156	-1.407	-1.26363	-2.06078	-1.8107	-1.60147	-1.76548	-1.83229	0.844808	0.0990623	0.833102
CPT1A	0.0218208	0.53341	0.598015	0.285664	0.14232	0.202964	0.486379	-0.0597331	0.827816	0.343903	0.68675	0.169449	0.129438	1.11709	0.856522	0.459542	0.843087	0.87854	1.37847	0.806785	0.292383	0.821047	0.260724	0.639287	1.07216	0.314503	0.81264	0.632736	1.41662	0.00565232	0.549607
CPT2	-1.18214	-1.66913	-1.12615	-0.998143		-1.43691	-1.85318	-2.00955	-0.691674	-1.02472		-1.46762	-1.29798	-2.23833	-0.909146	-0.977012		-1.01126	-0.564771	-1.99573							-1.78083		1.33071	0.328306	0.955715
CRABP2	-1.65157	-2.43857	-2.68019		-2.57872			-2.84865	-2.36249	-2.51242	-2.58756				-2.61935			-2.60296						-2.04864		-2.07007		-2.76555	1.02012	0.832945	1
CRADD	-3.83684	-4.08869		-3.79053	-2.51936			-4.6395	-4.07233	-3.42591	-3.37996	-4.43954			-4.44166			-4.3823		-4.03502	-4.58903			-3.77402	-3.93988	-4.37818		-4.07025	0.85001	0.646089	1
CRAT			-3.69485			-3.17103														-3.56741	-3.38903								0.969104
CRCT1	-1.75249	-0.65125	-2.76023	-1.51631	-1.45045	-2.94639	-3.21818	-3.08424	0.455359	0.54641	-2.38219	0.22487	-0.129211	-0.498113	-0.287873	-2.03488	-2.26417	-0.625375	-1.98337	-0.607017	-0.0978195			0.488191	0.0705008	-1.19528	-2.5135	-0.166494	3.63856	0.00335024	0.549607
CREB1;ATF1	-1.3203			-1.07464					-0.834181				-1.40334							-1.53507				-1.38891		-1.72342		-0.814417	0.871364
CREBBP;EP300																							-0.935925
CREBZF																											0.0254233
CRELD1								-2.93333
CRELD2	-3.47167	-3.25144	-3.20024	-3.685	-3.54007	-3.15441	-3.06546			-3.19181		-3.3709			-2.59991	-2.31363	-2.95751		-1.94563	-2.43193	-1.97708	-2.87791		-2.87583	-3.37577	-3.92201	-2.87926		1.29551	0.0236068	0.722272
CRIM1	-2.31094			-2.31059					-2.13332		-2.40028				-2.78747					-2.95725			-1.25594	-2.29469					0.974872
CRIP2	-0.0441899	0.366708	-0.510502	-0.25412	0.888199	-1.01777	-1.45911	-0.719759	-0.107804	-0.273404	0.174927	-0.484113		-1.84764	-1.01336	-1.69785	-1.35425	-0.597601	-1.64315	-0.615769	-1.55887	-1.55034	-0.948254	0.0849179	-1.02256	0.325386	-1.6774	0.373261	0.675514	0.179534	0.890459
CRK	0.275953	0.845555	0.533713	0.358074	0.952526	-0.176687	-0.235972	0.272423	0.165451	0.765159	0.46749	0.526769	-0.999898	-0.166793	0.341642	-0.315719	-0.179264	0.642134	-0.600826	0.305254	-0.038709	-0.338396		0.553074	0.555574	-0.093156	-1.56379	0.651867	0.900275	0.333182	0.959296
CRKL	0.223175	0.880327	0.82599	0.823594	1.06374	-0.008183	0.152599	0.0545819	0.722635	1.0554	1.04079	0.803324	-0.267544	-0.838615	0.147693	0.178052	0.0587046	0.908617	-0.336065	0.625478	0.707741	-0.0655331	0.176197	0.855234	0.62334	0.213336	0.248547	1.15444	0.941191	0.708636	1
CRLF3	-1.53819	-1.17428	-1.61792	-1.62502	-1.16918				-1.51192	-0.916089	-1.51099	-1.66996	-1.92254		-1.87897	-2.59462	-2.16185	-1.49737		-1.74841	-1.67185		-2.2874	-1.4953	-1.21805	-1.19297	-2.75328	-1.39552	0.912713	0.217741	0.913126
CRNKL1					-2.9501
CRNN	2.07502	0.214898	-0.487071	2.33761	4.10805	-4.93045	-5.52964	-3.56511	5.19664	5.195	2.35899	-0.447728	-1.90721	3.79664	1.44698	-1.6214	-2.11947	3.70265	-0.732175	-1.07474	0.878966	-3.74521	-4.48146	2.39225	5.15076	-4.5331	-3.7251	4.97609	1.27607	0.409228	0.976666
CROCC																											1.24001
CROT	-0.053765	-0.487763	-0.833963	-0.38223	-1.13976	-0.508652	-0.681066	-0.69152	-0.802313	-0.765273	-0.417125	-1.25668	-0.938647	-1.53029	-0.632705	-0.529926	-0.872306	-0.848637	-0.177559	-0.420357	-1.5366	-0.604977	-0.218252	-0.565179	-1.31081	-0.128873	-0.0716628	-1.16041	0.930366	0.409228	0.976666
CRTAP	0.357857	0.45657	0.280314	0.723997	0.464339	0.485348	0.779627	0.412917	0.847676	-0.190058	0.602275	0.483705	-0.204103	-0.0866786	0.722646	0.594134	0.85381	0.105004	0.286078	1.06602	-0.0678386	0.521105	-0.170731	0.346742	0.845014	0.234772	0.549875	0.586206	1.0295	0.822692	1
CRYAB	-1.1447	-2.55261	-2.70814	-2.22368		0.66423	0.0938144	-0.966792	-0.423054	-1.08124	-1.50051	-2.96644	-1.23816	2.91849	-2.92489	-0.447278	-0.120739	-0.566528	-1.32348	-1.67829	-3.85331	-1.1787	-0.760354	-0.421658	-1.93298		-1.01072	-0.75206	1.04497	0.955002	1
CRYL1	-1.54796	-1.80512	-1.86873	-1.8234	-1.54958	-2.19959		-1.73512	-1.67915	-1.21489	-1.50032	-1.49746	-1.7711		-1.47493	-1.94857		-1.38907		-1.92008	-1.62451	-2.38814	-1.8462	-1.63964	-1.55803	-1.43319		-1.19287	1.15978	0.17499	0.890459
CRYZ	1.79961	1.97881	1.20404	1.46454	1.52985	1.78422	2.12903	0.445908	2.04985	1.95508	2.10226	1.72007	1.35007	0.656904	1.77606	0.87281	1.68965	2.50484	1.46766	1.48552	1.52734	1.27738	2.34527	1.49148	1.00979	2.23283	0.972323	1.72932	0.966912	1	1
CRYZL1																							-1.74666		-2.38294			-2.43853
CS	4.18358	3.81703	3.97206	4.31406	4.45787	3.49843	3.77769	3.9164	4.59235	4.42042	4.61068	4.45551	4.14163	2.78557	3.96807	3.67033	3.62079	4.14456	3.45241	4.18421	3.83899	4.11782	2.93187	4.53861	4.15108	4.22629	3.77551	4.71179	1.14779	0.708636	1
CSDE1	2.74728	2.25342	2.20571	2.37397	2.40032	1.76422	2.27263	1.9488	2.61592	1.77125	2.96198	2.12083	1.73258	1.55925	2.26407	1.79439	1.96959	1.63638	1.72579	1.97079	1.74073	2.22441	3.11622	2.29274	2.26757	2.74924	1.75566	2.70804	0.860225	0.381147	0.973562
CSE1L	3.6807	3.88997	3.54033	4.06696	4.10656	2.84217	3.328	3.1474	4.18799	3.56495	4.33038	3.54724	3.09234	1.27158	3.62353	2.99526	3.33353	3.38953	2.4789	3.38803	3.17393	3.64181	4.37237	3.43645	4.02952	4.07192	2.95732	4.34924	0.921037	0.940482	1
CSK	-0.0335948	-0.365264	-0.385035	-0.0507382	0.517948	-0.0502153	-0.264521	0.119665	0.24997	-0.333135	0.303565	0.00148068	-0.386743	-0.730718	-0.462299	-0.272268	-0.237416	-0.463521	-0.707976	-0.281943	-0.454132	-0.137279	-0.485934	-0.203225	0.0429382	0.157911	-0.818284	0.236107	0.85463	0.217697	0.913126
CSNK1A1;CSNK1A1L	2.08138	1.53586	1.46608	1.30332	1.54551	1.21691	1.75796	1.1587	1.88244	1.68188	1.43967	1.43528	0.776173	1.16018	2.03435	0.940383	1.46561	1.23188	1.4347	1.37837	1.15738	1.27026	1.57299	1.38071	1.49638	1.94563	0.857523	1.66772	0.955298	0.500234	0.989199
CSNK1D	-0.91199	-1.0556	-0.853608	-1.29468	-1.35727	-1.16942	-0.853714	-1.15458	-0.972837	-1.32807	-1.1816	-1.06169	-1.47044	-1.43902	-0.844653	-1.19873	-0.797659	-1.50817	-0.998553	-1.27913	-1.29342	-1.1748	-1.07774	-1.17188	-1.35909	-0.742449	-1.34634	-1.27472	0.942735	0.280592	0.936782
CSNK2A1;CSNK2A3	1.57159	1.29888	1.07309	1.05481	0.795589	1.32587	1.15776	1.61979	0.866249	0.704946	1.02657	0.847557	0.92864	0.951628	1.237	1.58143	1.15611	0.755026	1.09374	1.1669	0.93718	1.49708	0.85393	1.23135	0.5951	1.54414	1.22329	1.04594	0.875349	0.122557	0.852713
CSNK2A2	0.761879	1.09974	1.03879	1.07862	1.22556	0.6867	0.947359	1.13629	0.987975	1.11511	1.27029	0.903996	0.999898	0.342821	0.875886	0.875227	0.834824	0.955458	0.366298	1.08004	0.657209	0.800182	0.774071	1.07521	1.11479	0.911742	0.716943	1.03416	0.900726	0.237484	0.913126
CSNK2B	-1.599	-1.85863	-1.79392	-1.74014		-1.66913	-2.48407	-1.83195	-2.57737	-2.37508	-2.24546	-2.01288	-2.27462		-2.1826	-2.07544	-1.74609	-2.40122	-1.86521	-2.13685	-2.16091	-2.06628	-1.26072	-1.33705		-1.99027	-1.58743	-2.38037	0.805403	0.140865	0.854043
CSPG4	2.47059	0.379656	-1.45102	0.908002	0.645189	1.84394	-3.72251	2.18589	1.33212	0.907425	0.120625	1.18309	-1.0622	0.391424	1.46201	1.66883	0.0323783	-1.76046	-1.41085	-0.915823	-2.64697	0.877355	3.74992	1.02168	0.571411	3.56908		0.84606	1.04933	0.815036	1
CSRP1	2.41053	3.21475	2.83905	2.71486	2.91343	2.74822	2.4294	3.1608	2.55103	2.51461	2.65359	2.15409	1.77556	2.5081	1.93606	2.40921	2.50011	2.57048	2.01298	2.42987	2.34882	2.51771	1.16834	2.95516	2.49783	2.17837	2.39586	2.9231	0.795656	0.00961744	0.586664
CSRP2	-0.71512	-0.357633	0.185575	0.209874	0.167607	0.0786953	-0.233345	0.547593	-0.449134	0.985735	0.230078	-0.514201	-1.21917	-0.506046	-1.10833	0.224783	0.249966	0.290959	-0.356135	-0.279807	-0.0630039	0.259053	-0.938824	0.156489	0.237435	-0.271756	-0.607133	0.267516	0.817601	0.78415	1
CSTB	6.90378	7.90131	7.41123	7.00856	8.0795	6.01296	6.06886	6.82913	7.48838	8.32128	7.06432	7.3611	6.39505	5.84084	6.58704	6.67271	6.12143	8.48004	5.88879	6.98178	7.58004	4.58704	2.38395	7.20184	8.2458	6.16936	6.31306	7.52211	0.914515	0.746093	1
CSTF1	-1.35601					-2.26977			-2.07054										-2.56451	-2.3874		-2.289				-1.72162			0.718913
CSTF2		-2.29085	-2.22148	-2.14653	-2.13526		-2.31531		-2.20578		-1.99711								-2.41434			-2.46665	-2.52701	-2.13885	-2.27052	-2.06431	-2.81684	-1.8411	0.988508	0.953047	1
CSTF3					-2.34428	-1.51194													-2.05914			-1.74042	-1.2709	-2.09843	-2.03836			-1.97941	0.945552
CTAGE5;MIA2	-2.6531					-3.17006														-2.44081	-3.62678			-2.75984		-2.57965	-3.27503		1.11091
CTBP1	-0.980317	-0.949415	-1.23128	-1.36114	-0.703249	-0.985847	-0.210804	-0.879478	-0.956341	-1.53249	-0.855368	-1.61441			-0.593163	-1.6661	-1.46955			-0.578807	-1.16786		-1.09626	-0.805646	-1.10376	-0.48234	-1.68	-1.2421	0.908218	0.324604	0.955715
CTBP2	-0.0765698	-0.222963	-0.450129	0.0371053	0.031706	-0.613608	-0.269083	-0.0537924	-0.110249	-0.289679	0.163272	-0.126864	-0.900002	-0.968857	0.0881721	-0.576711	-0.305956	-0.925453	-0.309941	-0.544801	-0.369767	-0.105205	0.50952	-0.0047343	-0.509009	0.489762	-0.412789	0.356266	0.902469	0.671826	1
CTCF																										-5.8131
CTDP1	-1.9411	-1.55042	-1.84439	-1.85823	-2.15023	-2.23539	-1.96029	-1.58205	-2.38964	-0.860047	-2.24696	-2.21712	-2.03059		-1.96078	-1.62005	-1.86716	-1.18957		-1.71256	-2.24018	-1.78028	-2.34594	-3.01315	-1.62695	-2.21577		-2.44605	0.913246	0.315159	0.955715
CTDSP1																				-3.32243
CTGF	-1.6235			-3.07511		1.32947	-2.62499	-0.724917	-0.579713			-2.00496		-0.746812	0.0911575	-1.65888	-1.21109		-2.20633	-3.46217	-2.50018	2.27653	-1.76883	-0.954195			-0.593025	-2.33214	1.1396	0.823013	1
CTNNA1	4.74974	4.36508	4.04342	4.65687	4.80902	3.90372	4.31288	4.09518	4.40422	4.10843	4.75798	4.44541	3.89057	3.57947	4.443	4.03463	3.76247	3.71523	4.41093	4.64923	4.16632	3.99985	3.5472	4.88666	4.42018	5.10789	4.22227	4.78072	0.98232	0.671826	1
CTNNB1	3.12719	2.9376	2.89767	3.35809	3.91185	2.75112	3.07606	3.16134	3.17749	3.25817	3.7504	3.51151	2.42303	2.78823	2.85675	3.08854	2.43147	2.97689	2.95134	3.26402	2.5427	2.68983	3.52562	3.48929	3.0178	4.04152	2.60988	3.33083	0.96697	0.822692	1
CTNNBL1	-2.02816	-2.73749	-2.88561	-2.50449	-3.02757	-2.26879	-2.24764	-2.57208	-2.43177	-3.37565	-2.57209	-2.57025			-2.33711	-2.60354	-2.74522	-3.46656	-2.76335	-2.54097	-3.13799	-2.43628	-2.54776	-2.32011	-3.19876	-2.01516	-2.74484	-2.53155	0.977465	0.397104	0.976666
CTNND1	3.57765	3.51256	3.25016	3.96465	4.25469	2.76508	3.09533	2.9027	3.78284	3.7877	4.15155	3.79852	3.09505	2.22677	3.33037	2.91474	2.89806	3.20644	3.27526	3.6557	3.42205	2.84626	2.77596	3.63293	3.78031	4.26752	3.3371	4.04303	0.998762	0.861667	1
CTPS1	2.62125	2.33227	2.47062	2.54687	2.61591	2.39103	2.32288	2.53239	2.40323	2.09716	2.82054	2.55161	2.2802	2.32342	2.44095	2.28862	2.22589	1.91765	1.86366	2.08179	1.77677	2.78177	3.12838	2.50039	2.56234	2.88554	1.78918	2.66444	0.908665	0.409228	0.976666
CTPS2	-2.44224	-2.64183	-2.91618	-2.72676	-2.56814	-2.57215	-2.67712	-2.28589	-3.33089	-3.06605	-2.8612	-2.68012			-2.80315		-3.66067	-2.7136	-3.39286	-2.75979		-2.56156	-1.67354	-2.77755		-1.96472		-2.7887	0.88507	0.0950183	0.833102
CTR9											-3.26568						-3.19578						-2.92075
CTSA	-0.498863	-0.496879	-0.731114	-0.388319	-0.438477	-0.610754	-0.782872	-0.23378	-1.33384	-0.790395	-0.767952	-0.324208	-1.03464	-1.44515	-0.863101	-0.519256	-0.879338	-0.978272	-1.10236	-0.212263	-1.03347	-0.783156	-1.8355	-1.07938	-0.9247	-0.476495	-0.970348	-0.793715	0.755682	0.00317299	0.549607
CTSB	4.07363	3.45027	3.40249	3.87623	3.60901	3.40916	2.87562	4.56126	3.34379	3.48468	4.37308	4.07615	2.79671	3.24665	3.45669	3.31986	3.43566	3.40621	3.15642	3.85413	3.55081	3.21068	0.371043	4.15281	2.84802	4.24555	3.72674	3.46893	0.943788	0.438467	0.977117
CTSC	2.73882	2.5204	2.67214	2.56432	3.194	1.90497	2.2624	2.6323	2.16043	3.14264	1.87276	2.75994	1.47471	2.16557	2.54899	2.081	1.83142	2.87667	2.07919	1.71563	2.39588	1.1554	0.0877706	2.25169	2.47044	2.30163	1.85665	1.98374	0.718172	0.0246845	0.722272
CTSD	5.08362	4.64867	4.2727	4.40804	4.78964	4.88774	4.3723	5.12794	3.84044	4.15022	4.11206	4.45006	4.27803	4.43577	4.79357	4.4692	3.5157	4.40813	4.2019	4.8621	4.24204	3.45208	2.99914	4.26392	4.50546	4.82914	3.76049	4.28936	0.732967	0.0133902	0.634094
CTSH	-2.28386	-1.59907	-1.4402	-0.492456		-1.43434	-2.33209	-2.13973	-2.50618	-2.32953	-1.10341	-2.33128	-2.46223		-2.71125	-2.67254	-2.29832		-1.67335	-1.0477	-1.60986	-1.78772	-2.88093	-1.90026	-2.4029	-0.752381	-1.70175	-1.604	0.707	0.158419	0.875908
CTSL		-3.17754															-3.17779				-2.74091								1.16327
CTSV									-2.62344
CTSZ	0.029651	-1.0077	-0.874123	-0.805123	-1.18466	-0.22436	-1.01789	0.0193343	-1.44737	-1.21921	-0.590111	-0.492109	-0.69611	-1.48344	-1.09904	-0.927982	-0.970349	-1.12983	-1.07737	-0.252286	-0.861937	-0.0153126	-1.96061	-0.600862	-1.66539	-0.253085	-0.790573	-0.609524	0.96237	0.303932	0.952004
CTTN	3.62591	3.95927	3.76549	4.26033	4.56693	2.88457	3.18705	3.2294	4.08568	4.37826	4.39521	3.95979	3.95697	2.65382	3.39144	3.25141	3.1468	4.01572	3.2094	4.13709	3.7457	3.11208	3.15862	4.09695	4.18868	3.8665	3.38898	4.19685	1.16154	0.861667	1
CTTNBP2NL	-0.788719	-0.717487	-0.540304	-0.744908	0.322188	-1.35295	-0.518453	-1.21327	-0.104881	0.0731145	0.141441	-0.296969	-0.810554		-1.30096	-1.0819	-0.582005	-0.490692	-1.25856	-0.371695	-0.647452	-1.12298	-1.20734	-0.2414	-0.144751	-0.306234	-1.13873	-0.0668459	1.18141	0.418424	0.977117
CUEDC2											-3.05526
CUL1	1.22126	1.12871	1.07185	1.37434	1.44304	1.02753	1.32714	1.2256	1.31839	1.17741	1.56506	1.26139	0.735514	0.879783	1.12318	1.20091	1.22516	0.835029	0.746371	0.955487	0.785956	1.05352	1.51102	0.952352	1.1719	1.65327	0.605756	1.49544	0.948755	0.280592	0.936782
CUL2	1.14593	1.43838	1.45309	1.40906	1.95894	1.16711	1.44085	1.33209	1.45113	1.64138	1.911	1.67662	1.42023	0.725829	1.00578	1.31546	1.18155	1.40087	0.937321	1.56962	1.06717	0.836967	1.74629	0.990204	1.74754	2.15271	0.609175	1.68551	0.990914	0.78415	1
CUL3	-0.0363041	-0.485493	-0.479938	-0.660407	-0.126875	-0.825603	-0.297926	-0.207995	-0.387919	-0.750375	-0.0493799	-0.389828	-0.928715	-0.556904	-0.425804	-0.548771	-0.766553	-0.638923	-0.769984	-0.639373	-1.18147	-0.687394	-0.332696	-0.705946	-0.694909	0.325015	-1.00838	-0.235559	0.84077	0.135761	0.852713
CUL4A	1.24934	0.7642	0.685757	1.15634	1.15622	0.933269	1.09895	1.21854	1.13836	0.656024	1.36984	0.924706	-0.0586061	0.407865	1.01313	0.825758	0.940634	0.547442	0.444459	0.714662	0.580989	0.940226	1.26238	0.955191	0.877235	1.55252	0.383021	1.1055	0.854639	0.149974	0.854043
CUL4B	-2.28486	-2.53993	-2.58898	-2.27977	-2.58516	-2.42095	-2.26327	-2.11272	-1.96812	-2.24863	-2.14972	-2.43781	-2.56256		-2.49323	-2.31233	-2.40294	-2.61527		-2.36669	-2.87115	-2.42022	-2.22651	-2.50468	-2.46819	-1.99843		-2.27116	0.965914	0.797533	1
CUL5	-2.30783	-2.48737			-2.07692			-2.11196	-2.58929		-2.3897	-2.24749			-2.44273	-2.36487				-2.2899		-2.77268	-2.38191	-2.02398	-2.44708	-1.89401		-2.67291	0.88521	0.446154	0.980945
CUTA										-1.85309		-2.42601													-1.87766
CUX1																	-1.3467
CWC15	-2.05248	-1.30585	-1.17266	-1.12166	-1.02181		-1.87464		-0.872439	-0.944007	-0.560955	-1.34679	-1.78201		-1.7852	-1.57162	-1.62506	-1.74604	-2.04605	-1.57285	-1.42862	-2.36234	-1.62245	-1.30381	-0.765501	-1.51855	-1.97892	-0.684292	0.794235	0.925997	1
CWC22																								-2.22713
CWF19L1	-1.77904		-1.88803	-2.01541						-1.7467	-1.64018	-2.35522				-0.947625	-1.99987				-2.18465		-1.81712	-1.98079	-1.88698		-1.33509	-1.72467	1.05038	0.554945	1
CWH43	-1.06782	-1.63955		-2.21073	-1.11441	-2.15378	-2.1564		-1.05625	-1.3311		-0.558714	-1.92374		-1.95413	-2.39068	-3.00529	-1.66246		-1.53854	-2.07277		-2.14757	-1.61684	-1.87113	-1.10534		-1.20428	1.17626	0.676839	1
CXADR	3.18952	2.05935	2.65265	2.30043	1.281	2.12292	1.65218	1.5685	3.23708	1.45405	2.75522	2.33836	2.14726	1.81666	2.49523	1.63445	2.54599	2.24495	2.11738	2.52337	2.99304	2.16316	3.13817	2.89173	1.82352	2.78082	2.15359	1.98745	1.14911	0.258436	0.931975
CXCL10		-1.31974		-1.52429		1.43617	-1.39624				-1.46747	-1.39471	-1.45249		-1.81778	-0.121805	-1.17131		-1.75993		-1.9551	1.4752			-0.930753	-1.24777	-1.25296		1.02396	0.952747	1
CXCL11						0.455797																0.942806							1.40154
CXCL16																											-3.34675
CXCL6	-1.67578
CXorf38		-2.66537									-2.80396	-2.83397													-2.79826				0.908404
CYB561	-2.80215
CYB5A	-0.182679	-0.565548	0.192912	0.054106	-1.4008	-0.115331	-1.02583	-0.937307	-0.282936	-0.616101	-1.34796	-1.03036	-0.695154	-0.0531921	-0.00914763	0.193283	-0.952616	-0.878049	-0.0146306	-0.884146	-0.324246	-0.300349	-0.836793	0.434236	-1.30704	-1.1824	-0.221883	-1.00902	0.822727	0.746093	1
CYB5B	-0.710353	-0.786032	-1.00042	-0.834553	-1.67014	-0.0876303	-0.642607	-0.415373	-0.587783	-1.13941	-1.40017	-0.602198	-1.70586	-0.993592	-0.389979	-0.532696	-0.945602	-1.05254	-0.573281	-0.765771	-0.702074	-0.575015	-0.882896	-0.321825	-1.5369	-0.71091	-0.266055	-1.10517	1.00685	0.822692	1
CYB5R1	3.42084	2.60034	3.0645	2.49802	3.07933	2.4824	2.72587	2.96108	2.69653	2.67743	2.37838	2.8816	2.67894	3.13938	3.46904	2.87084	2.02505	2.87038	2.82667	2.6826	2.36626	2.08516	0.981536	2.7859	2.93168	3.15534	2.10437	2.5875	0.898812	0.328486	0.955715
CYB5R2	-1.93659	-0.841722	-1.7115	-2.18038	-1.88926	-1.61206	-0.145052	-0.365181		-2.26783		-1.87997	-1.40816	-2.35835	-1.38997	-0.110287	-1.99665		-2.20143	-1.77745	-2.37113	-2.28345		-3.10581	-0.0440662		-2.08376		0.769276	0.145035	0.854043
CYB5R3	3.08574	2.74017	2.48807	2.45261	2.39962	3.11663	2.60402	2.96416	2.12005	2.30343	2.23354	2.69672	2.39554	2.73643	2.71108	2.58923	2.1155	2.27115	2.66911	2.68038	2.11821	2.78904	2.89421	2.98737	1.97695	2.87663	2.49056	2.34533	0.912437	0.0990623	0.833102
CYBA																											-2.34275
CYC1	1.01972	0.45184	0.625829	0.724643	0.475202	0.491001	0.92576	1.00657	0.648157	0.396549	0.675234	0.415681	0.199149	0.286114	1.29233	0.19498	0.419354	-0.113	0.190932	0.389817	0.25254	0.7755	-0.616366	1.0691	0.127572	0.959833	-0.125882	0.518002	0.82242	0.0327518	0.746059
CYCS	2.30108	2.20946	2.03872	1.95072	0.373378	2.56141	1.80084	2.40133	1.73171	2.39405	0.693779	1.42127	1.34269	1.55695	2.85521	2.41855	2.20116	2.05294	2.43109	1.99954	2.60285	2.33252	0.787212	3.07532	1.25581	2.05647	3.22016	1.2317	0.953041	0.980139	1
CYFIP1	3.22101	2.49943	2.33563	2.82751	3.242	2.27398	2.71245	2.59179	2.80877	2.79825	2.83259	2.99	1.6856	1.79437	2.61875	2.14125	2.08551	2.37799	1.95967	2.86571	2.12204	2.06151	2.75744	2.58171	2.60667	3.44886	1.64697	2.82027	0.960643	0.303932	0.952004
CYP20A1						-3.05299	-2.0261	-2.77928											-3.17238									-2.97429	0.815606
CYP2J2																										-1.03658
CYP2S1	0.150601	0.136854	0.179039	-0.507197	-0.394272	0.801041	0.708899	0.822106	-1.05953	-0.244086	-0.48014	-0.649204	-1.09408	0.188008	0.292101	0.254902	-0.147994	-0.402227	0.541659	0.438073	0.265319	0.455522	0.370737	-0.389017	-0.33186	0.13356	0.603326	-0.636064	0.887588	0.258436	0.931975
CYP4F11	-1.63295	-0.681147	-0.962868	-1.14641	-1.87217	-1.83463	-1.20144	-2.04829	-2.34846	-1.73627		-0.976395	-0.837363	-1.62786	-2.62197	-1.11392		-1.5174	-1.54084	-0.281243	-1.37447	-1.97325	-0.994823	-2.32599	-1.57215	-1.20957	-2.33224		0.917866	0.710828	1
CYP4F22																	-4.87571
CYP51A1	-1.1797	-1.15788	-1.57539	-1.89629	-0.983535	-1.91233	-1.07442	-1.32404	-0.87441	-2.16347	-1.27556	-1.27461	-1.69054	-2.48928	-1.21424	-1.93197	-1.05627	-2.76187	-1.45882	-1.56325	-1.90103	-0.640577	-1.2732	-0.895312	-0.87858	-0.647515	-2.30958	-0.556518	0.984039	1	1
CYR61	4.42452	1.80728	1.294	2.89644	-0.803258	3.6445	2.22973	2.87809	2.2287	1.59195	0.26962	1.4566	0.433228	2.03909	3.71328	1.95802	1.96052	-0.491018	1.79695	1.0442	1.73829	4.23173	3.52944	3.71511	0.130873	4.02829	2.05062	2.41702	0.662209	0.500234	0.989199
CYTH3;CYTH1;CYTH2	0.589024	-0.208192	0.374554	0.126771	-0.403156	-0.206762	-0.0669351	-0.797514	-0.900112	0.260211	-0.68286	-0.929146	-0.979026	-0.827286		-0.578531	-0.343411	-0.344512	0.0198085	-0.446763		-1.04784	-1.06915	-0.284335		-0.00560059	-0.490081	-0.288612	0.782828	0.0189501	0.722272
DAB2IP	-2.44427		-2.66836					-2.294								-2.03104			-2.14644	-2.34003									1.2293	0.2	0.905409
DAD1	0.879362	0.854144	0.980092	0.950251	0.37536	0.955783	0.987609	1.19316	0.493762	0.315231	0.605126	0.627516	0.294332	0.841268	0.88862	1.06793	0.450879	0.559827	0.789009	0.442608	0.626592	0.997506	0.648071	0.370973	0.454549	1.15472	0.701429	0.490577	0.791599	0.0284823	0.727006
DAG1	2.79427	1.53141	2.03313	2.7159	1.1693	2.13813	1.96497	1.82813	2.73992	1.12867	2.12124	2.02996	1.59437	1.76406	2.30905	1.71638	1.79305	1.18405	1.50628	1.32759	1.49514	1.50343	3.59659	2.53247	1.56478	2.76514	1.44924	2.08552	0.835765	0.438467	0.977117
DAK		-2.24576		-2.23164
DAP3	-0.861648	-0.825788	-0.643011	-0.557434	-0.914858	-1.36617	-0.851561	-1.17658	-1.10948	-0.835101	-0.41497	-0.808081		-1.95535	-0.716695	-1.67774	-0.309467	-1.04077	-1.23216	-1.05993	-1.02968	-1.14903	-0.357441	-0.840676	-0.575296	-0.982875	-1.46993	-0.883487	0.916197	0.735332	1
DAPK3	-1.63422	-1.6075	-1.37043	-0.952833	-1.15168	-1.51476	-1.15171	-1.40102	-1.16938	-1.58715	-1.11265	-1.47629		-2.24385	-1.49612	-1.96697		-1.68151	-1.57678	-1.16513	-1.80405	-1.52282	-2.05147	-1.14757	-1.27013	-1.3694	-1.93305	-1.22361	0.917804	0.260831	0.932206
DAPP1	-3.57683	-3.80704	-3.64412	-3.11147	-2.60647	-3.55259	-3.33369		-3.28087	-2.6713	-3.45083	-3.31176	-3.52005	-3.43239	-3.59277	-3.14456		-3.11049		-3.63231				-3.88996	-3.50549	-3.76913		-2.82048	1.07996	0.743326	1
DARS	3.23613	2.80647	2.68179	2.84946	2.94578	2.49887	2.86084	2.72515	3.05603	2.79065	3.0253	2.75589	2.30701	2.14672	2.64997	2.50886	2.55736	2.38344	2.32332	2.86397	2.26679	2.77536	3.58701	2.6912	2.60838	3.32878	2.10658	3.02772	0.896651	0.280592	0.936782
DARS2	-1.74977	-2.13132	-2.55437	-1.86136	-2.00103	-2.51968	-1.9551	-2.1319	-2.23701	-2.14625	-2.14987	-2.22609				-2.60539	-2.5522	-2.26059	-2.38455	-2.45301		-2.20201	-1.82852	-2.04991	-2.26701	-1.80415		-1.99241	0.895082	0.265095	0.936782
DAXX					-0.650196
DAZAP1	1.48793	1.74725	1.62102	1.56947	1.55658	1.00253	1.18168	0.89179	1.58594	1.51696	1.81457	1.22333	1.04781	0.589483	1.29835	1.1215	0.895456	1.01831	1.15758	0.954783	1.21088	1.03864	1.86408	1.62979	1.44738	1.65253	0.951557	1.66291	0.809357	0.708636	1
DBN1	2.52457	2.42731	2.23039	2.65099	2.65816	2.72085	2.68865	2.87601	2.4016	2.62562	3.07763	2.50732	1.62111	2.34476	2.02125	2.65587	2.06728	2.4425	3.06395	2.76741	2.05024	2.51864	1.85391	3.21484	2.27328	2.47897	2.88485	2.54511	0.894138	0.328486	0.955715
DBNL	3.11451	3.32854	3.20828	3.7442	4.1311	2.37755	2.72795	2.50469	3.80958	3.754	4.07691	3.90111	2.79219	1.7107	2.65787	2.50093	2.84962	3.30254	1.66298	3.66409	3.10369	2.32188	2.19198	3.65904	3.74688	3.53787	2.3857	4.10465	1.02934	0.940482	1
DBR1									-2.62953
DBT	-0.74191	-1.37624	-1.52567	-1.42117	-0.732713	-2.19412	-1.96628	-1.61314	-1.75374	-1.43615	-1.18866	-1.4036	-2.04813	-2.80151	-1.20273	-2.21307	-2.07378	-1.29198	-2.55488	-1.14996	-2.61262	-2.20069	-1.84445	-1.13399	-2.15552	-1.48065	-2.76947	-1.36249	0.797924	0.237484	0.913126
DCAF13											-1.56669
DCAF7	-2.73172	-3.01041	-2.96091								-2.49063					-2.85408													1.22142
DCAF8																									-4.78154
DCAKD						-1.81465		-1.53202						-2.61458	-3.39394	-2.86793			-3.15417					-3.60384					0.35828
DCBLD1	1.41628	0.363843	0.588478	1.2497	-1.44365	1.7784	1.84915	0.996222	1.11985	0.195307	0.117753	1.45974	0.829556	0.430495	0.546992	0.894996	1.69416	-0.0203068	1.41979	1.49744	1.00424	1.41417	1.0194	1.33126	0.750065	1.21521	0.757279	0.552644	0.886786	0.671826	1
DCBLD2	2.82296	1.79514	2.64009	2.33003	1.27621	2.75678	2.59858	2.59597	2.62664	1.43035	2.45723	2.56691	2.35311	1.86706	1.83967	2.91899	1.6671	1.60004	2.66383	3.12663	2.26269	3.11845	4.33067	3.45256	1.67261	2.84959	3.04676	2.22525	0.942654	0.708636	1
DCD									-2.01332		-1.29181												-0.570979					-1.6811
DCPS	-0.214368	-0.194978	-0.188946	0.0450974	-0.233118	-0.853939	-0.114407	-0.644476	0.14154	-0.145855	0.311011	-0.221995	-1.10659	-1.27497	-0.0123779	-0.976376	-0.404246	-0.635434	-1.39544	-0.364652	-0.425816	-0.508731	-0.335143	-0.0498173	0.0353452	0.246533	-1.38287	0.100458	0.904239	0.78415	1
DCTD	-0.713694	-0.608769	-0.940947	-1.03384	-0.688228	-1.5883	-1.19402	-1.56021	-0.853795	-0.701541	-0.0333636	-0.528205	-0.991612	-3.07543	-1.52656	-1.61321	-1.21402	-1.26217	-1.78081	-1.00865	-1.03818	-1.37813	-1.29721	-0.734887	-0.978605	-0.656603	-1.52966	-0.0473155	0.97534	0.78415	1
DCTN1	1.83515	1.56159	1.49522	1.48928	1.92859	1.32368	1.51591	1.74526	1.61442	1.62336	1.61512	1.80305	0.99218	1.25956	1.66448	1.4768	1.40758	1.6375	1.49503	2.00858	1.14011	1.29423	1.60419	1.77449	1.28867	2.1391	1.48284	1.60106	1.04527	0.566139	1
DCTN2	1.01262	0.780308	0.929997	0.53155	0.221329	0.83398	0.83618	0.971738	1.1068	0.854809	0.636042	0.673108	0.511382	0.788091	1.39996	1.00104	0.818918	0.801467	1.13767	1.32216	0.538007	0.729927	0.701925	1.44479	0.927438	0.963699	1.18461	0.582325	1.00124	0.532684	0.998334
DCTN3	-0.737684	-0.197901	-0.732838	-0.311139	-1.05001	-0.31115	-0.524862	-0.63838	-0.934768	-0.881761	-0.710181	-0.860878	-1.28001	-0.813342	-0.368744	-1.15384	-0.851235	-0.675686	-0.669135	-0.869617	-1.2249	-0.673593	-1.34415	-0.287142	-0.546099	-0.848575	-1.26389	-0.947277	0.826774	0.0246845	0.722272
DCTN4	-0.229658	-0.63192	-0.70927	-0.595229	0.0654423	-1.01241	-0.90524	-0.871481	-0.288507	-0.673519	-0.118628	-0.479391	-0.770304	-1.15735	-0.943921	-1.0422	-1.25667	-0.515395	-1.23262	-0.607848	-1.25855	-0.920528	0.428899	-0.415502	-0.633341	0.170072	-1.23423	-0.404973	1.01197	0.671826	1
DCTN5																											-3.16375
DCTN6																				-2.50035		-2.66754						-2.32989
DCTPP1	-0.501427	0.241153	0.279679	0.601817	0.112947	-1.32703	-0.522137	-1.62317	0.24415	0.435271	0.948206	0.0120905	-0.794713	-2.31025	-0.421819	-1.58607	-0.341329	0.304302	-1.40141	-0.43172	-0.0160966	-0.763548	-0.0850215	0.567828	0.368722	-0.0941915	-0.824101	0.669874	1.07522	0.78415	1
DCUN1D1	-1.14414	-0.511217	-0.743377	-0.284082	-0.187921	-0.944946	-0.681409	-1.27863	-0.594564	-1.88665	-0.651634	-1.27345		-1.51897	-0.903303	-1.06644	-1.03358	-1.15275	-1.87397	-0.821841	-0.9915	-1.13556		-0.906229	-0.215601	1.02726	-1.89487	-0.153004	0.81217	0.285247	0.945116
DCUN1D3					-3.23786													-2.93971											1.22957
DCUN1D5																							-3.83165
DCXR	-1.06627	-1.94118	-1.21902	-0.536246	-1.11564	-1.83291	-1.65746	-1.2661	-1.07599	-1.56663	-0.868598	-1.78701	-2.35007	-2.77389	-1.73535	-2.19239		-1.98195			-2.32991		-2.17302	-1.60641	-1.73699	-0.893781		-1.07756	0.709842	0.168827	0.889614
DDA1	-1.54813	-1.18386	-1.13432	-1.22733	-1.08643	-2.20607	-1.52066	-2.03135	-1.31463	-1.46268	-0.972135	-1.62632	-1.56169		-2.11348	-1.99492		-1.50562		-1.55793		-2.03196	-1.37488	-1.45779	-1.3367	-1.64955		-1.07091	0.912805	0.635523	1
DDAH1														-2.19213				-2.63186
DDAH2	-2.81392	-2.11448		-1.62648	-1.832	-2.828	-2.78572	-2.13771	-2.43069	-0.723012	-2.3196	-2.15681		-3.13431		-3.1709	-2.51723	-2.6534		-2.98943	-3.32081	-3.1527		-1.80503	-2.87564	-2.58355		-2.05733	0.734158	0.266594	0.936782
DDB1	1.84528	1.48833	1.36151	1.92606	1.6202	1.27474	1.35584	1.44215	1.63827	1.33481	2.16323	1.3881	1.11123	0.365882	1.57122	1.12516	1.24005	1.15941	0.867938	1.46661	1.13728	1.14188	1.2472	1.65781	1.47947	1.8352	1.0475	1.94099	0.886235	0.149974	0.854043
DDB2	-1.60005	-1.38272	-1.47108	-1.29253	-1.56703	-2.04091	-1.6165	-1.63909	-1.48188		-0.877654				-1.8146				-1.98441	-2.02019		-1.57422	-1.41873	-1.83309	-1.34526	-1.36166	-2.07482	-1.37169	1.03921	1	1
DDI2	-2.15115				-2.18463				-2.4883		-2.2734												-2.3043	-2.35322		-1.89284		-2.05303	0.919577
DDOST	3.4628	3.31754	3.23836	3.16695	3.31779	3.13551	3.33835	3.66675	2.92132	2.93728	3.1564	3.21996	2.3455	3.00924	3.32795	3.12902	2.80979	2.69866	3.03964	3.09785	2.67076	3.24776	3.48669	3.25809	3.05828	3.35459	2.70058	3.20406	0.846983	0.00809368	0.549607
DDR1	3.57942	2.80282	2.40923	2.57865	2.05432	2.9547	3.17251	2.60563	3.21149	1.45557	3.06742	3.20767	2.16306	2.12279	3.26076	2.14986	2.57772	1.61945	2.33612	2.92231	2.21413	2.92144	4.0525	3.1005	2.6291	3.68553	2.04965	2.58231	0.93399	0.746093	1
DDRGK1	0.12457	-0.527212	-1.05059	-0.940354	-1.98501	-0.423865	-0.648778	-1.34212	-0.776714	-0.998548	-1.49554	-1.02958	-0.988095	-1.77649	-0.0540044	-0.603423	-1.18268	-1.40345	-0.636304	-0.604387	-0.396654	-1.00595	-1.65085	0.230958	-1.29812	-0.257858	-0.545414	-0.709203	0.940931	0.900948	1
DDX1	3.00696	2.5108	2.65481	2.52746	2.85837	2.21889	2.52058	2.58514	2.32158	2.55047	3.11747	2.62424	1.69309	1.69732	2.57406	2.35862	2.09153	1.92181	2.19805	2.46038	1.99483	2.45729	2.58246	2.78291	2.58445	3.00915	1.94547	2.93051	0.934675	0.199087	0.902409
DDX17	2.46163	2.26676	2.13237	2.63085	2.42419	1.95285	2.01251	1.97562	2.60331	2.46652	2.65277	2.32736	1.80713	1.13641	2.14103	1.90697	1.78525	1.57689	1.82387	2.11307	1.96792	2.18637	2.19592	2.27264	2.26757	2.58906	1.73082	2.65331	0.975442	0.566139	1
DDX18	-0.564556	-1.67006	-1.24106	-1.44827	-1.82161	-2.23743	-1.14526	-1.37392	-1.45408	-1.89676	-1.3931	-1.74231			-0.640617	-1.76807	-1.43434		-0.874453	-2.18625	-1.93811	-1.49059	-0.328847	-1.15711	-1.80639	-0.550746	-1.74219	-1.22765	0.970645	0.977264	1
DDX19A							-3.27414			-3.84865													-1.51021			-4.0364		-3.59905	0.732189
DDX19B	-0.284508	-0.869189	-0.827158	-0.775671	-0.675812		-0.684403	-0.895773	-0.91766	-0.865905	-0.373389	-1.08013			-0.833865		-1.06036			-1.45863	-0.982945	-0.839983	-0.543476	-0.912039	-0.773115	-0.671364		-0.75567	0.947847	0.224475	0.913126
DDX21	2.50047	1.77819	2.41886	2.11718	1.87351	1.60956	2.46185	1.65563	2.40829	1.2182	2.78471	1.42682	2.11193	1.40871	2.50919	2.20504	2.18265	0.42495	2.70001	1.56043	1.42771	3.00003	2.75967	2.08469	2.39118	2.39077	2.26529	2.69211	1.18085	0.78415	1
DDX23	-1.49304	-1.93818		-1.59772	-1.75038	-2.01272	-1.86115	-1.90084	-1.70348		-1.93951	-1.77463			-1.69703	-2.00525	-1.84459		-1.90185	-1.90433		-1.90081	-1.6583	-1.70806		-1.13995	-1.86287	-1.64214	1.03637	0.855745	1
DDX24																						-0.464195
DDX27	-1.99978	-2.79061	-2.7812	-2.77242	-3.08789	-2.618	-1.94637	-2.59809	-2.81546						-1.939	-2.79963			-2.62893	-2.89148		-2.44594	-1.83482	-2.38911	-3.1017	-2.00134		-2.65673	1.04701	0.967849	1
DDX39A	0.0376597	-0.380415	-0.051547	-0.0723947	-0.551512	-0.285622	0.0231443	-0.471037	0.170375	-0.0694107	0.242604	-0.200335	-0.592098	-1.56744	0.363505	-0.369013	-0.146672	-1.40824	-0.695332	-0.938418	-0.960864	0.293123	0.92536	-0.574209	0.140509	0.0578281	-0.955437	0.386394	1.00382	1	1
DDX39B	3.70532	3.38727	3.37333	3.43775	3.42161	3.18673	3.58031	3.42526	3.37333	3.20465	3.65161	3.34781	2.18645	2.49427	3.4988	2.99117	3.18246	2.66953	2.73554	3.16371	2.95746	3.30828	3.62887	3.49896	3.37561	3.88711	2.66961	3.56572	0.890711	0.0990623	0.833102
DDX3X	4.13685	3.86511	3.75632	4.02472	4.1666	3.50066	4.08664	3.70496	4.44128	3.80421	4.3341	3.86468	3.60369	3.19332	3.97623	3.6242	3.68007	3.3103	3.66688	3.91817	3.35285	4.02348	4.38501	3.71301	4.14784	4.19023	3.35538	4.33441	0.926286	0.671826	1
DDX3Y	-1.99515	-2.61776	-2.14004	-2.16898	-2.14978	-2.27444	-2.07045	-2.29726	-2.34503	-2.38045	-2.28961	-2.22975		-2.42706	-2.25237	-2.34565		-3.17498	-2.16379	-2.53016		-2.22934	-1.63339	-2.39454	-2.44774	-1.78581		-2.13818	0.896305	0.238141	0.913126
DDX42	-0.756726	-0.980156	-0.405399	-0.52684	-0.929689	-0.751103	-0.289269	-0.628959	-0.67112	-0.772861	-0.243996	-0.397146	-0.412773	-1.22386	-0.959624	-0.52605	-0.639062	-1.08134	-0.24948	-0.326482	-0.400271	-0.348048	-0.448045	-0.702585	-0.406136	-0.327948	-0.68039	-0.27655	1.19717	0.280592	0.936782
DDX46	0.0925804	-0.381118	-0.380355	-0.412978	-0.542544	-0.737954	-0.43593	-0.387933	-0.240181	-0.585073	-0.446737	-0.424245	-0.773949	-1.19166	-0.217405	-0.652774	-0.81936	-1.92477	-0.639349	-0.480582	-0.977578	-0.668991	0.00266304	-0.270669	-0.865583	0.189128	-1.3086	-0.290267	0.863486	0.199087	0.902409
DDX47	-1.32512	-2.45004	-1.47957	-2.09624	-2.68573	-2.34805	-1.78713	-2.22676	-2.33921	-3.01947	-1.87285	-2.5034	-3.02849	-3.23635	-1.90623	-2.3508	-2.46192	-3.31337	-1.83544	-2.78345	-2.58153	-1.56165	-1.30958	-2.23469	-2.42603	-1.5664	-2.36586	-1.74035	0.872467	0.237484	0.913126
DDX5	3.83585	3.35939	3.69217	3.9709	3.83217	3.55955	3.96762	3.57114	4.30718	3.53663	4.38073	3.76804	3.54456	3.10067	3.87419	3.83556	3.68896	2.8819	3.86714	3.71251	3.44523	4.21671	4.05871	3.60825	4.00081	3.82347	3.65692	4.2799	1.02355	0.671826	1
DDX50																									-1.04063
DDX52		-2.94749				-3.74812	-2.57463		-2.9919		-2.92977				-1.9381								-2.08633		-3.28161				1.01236	0.571429	1
DDX54	-2.52919				-3.20698		-2.86956		-2.82785		-2.81948				-3.14423							-2.76986	-2.58892	-3.08256		-2.50191		-2.81558	1.03673	0.630303	1
DDX58	-0.595406	1.01051	1.05323	1.41233	0.721943	1.76589	1.67572	0.903569	-1.30058	-0.0958615	-1.95449	1.54367	1.31628	-0.205314	-2.13248	1.42123	1.68657	0.0689286	0.819634	1.41495	0.718101	2.12326	-0.17418	-1.19884	0.72081	-1.24492	1.17376	-2.19623	0.642445	0.149974	0.854043
DDX6	1.68922	1.52318	1.19194	1.23043	1.47487	0.907775	1.5674	1.33764	1.50305	1.29836	1.70865	1.27546	0.907335	0.183991	1.48054	0.784566	0.850268	0.732172	1.15705	1.20124	1.0135	1.54662	2.08288	1.22385	1.18572	1.74107	0.450605	1.60588	0.874357	0.328486	0.955715
DDX60	-1.14765	0.13879	0.993489	1.00851	0.336657	0.649278	0.935849	0.256783	-0.679186	-0.153702	-1.59073	0.894585	0.809888	-0.421319		0.401352	0.139307	0.522096	0.368023	0.821543	0.446294	0.584427	0.194746		0.379369	-1.3012	0.871635	-1.86615	0.920652	0.260831	0.932206
DDX60L																											-1.96986
DECR1	2.40017	1.5264	1.97665	1.95359	2.08386	2.05961	1.87906	1.84586	1.92255	1.7272	1.51504	1.97088	2.05957	1.43486	2.19502	1.8227	1.36606	2.24539	1.83119	1.83304	1.30964	1.42234	0.838941	1.47194	1.78326	2.1	1.29716	1.72735	0.864647	0.0375206	0.746059
DEGS1	-2.39472						-1.94925								-1.86361	-2.43633				-2.33599		-1.59015	-1.83365			-2.4803			1.05131
DEK	1.98436	1.99381	1.56054	2.28263	2.09968	0.490577	1.43215	0.639052	2.24932	2.12651	2.49764	1.90051	1.7044		1.78295	0.357908	1.33366	0.305596	0.489664	1.06489	1.53673	1.23348	1.80716	1.68057	2.10174	2.39184	0.335632	2.78322	0.953928	0.937873	1
DENND4C	-3.63215
DENR	0.969804	1.20673	1.11326	1.33368	1.87423	0.357025	0.523058	0.830616	1.06441	1.74442	1.46201	1.35428	0.279294	-0.871216	0.725015	0.808041	0.530122	1.21761	-0.0464749	1.22806	0.851452	0.693829	-0.160912	1.62635	1.33628	1.3256	0.512727	1.78055	0.943699	0.861667	1
DERA	-0.6435	-1.01387	-1.28865	-0.416214	-0.0809893	-0.81271	-1.05356	-1.33213	-0.803152	-0.534066	-0.494238	-0.559711	-1.60531	-1.82921	-1.06529	-1.43226	-1.15843	-0.745258	-1.77296	-0.533348	-1.17823	-0.909628	-1.38767	-1.07121	-0.521164	-0.747589	-1.66726	-0.363658	0.949889	0.438467	0.977117
DERL1																										-1.4507
DFFA	-1.17471	-1.10779	-1.27886	-0.991878	-1.01188	-1.51647	-1.16493	-1.06375	-1.12116	-1.61536	-0.739482	-1.60678			-1.04336	-2.47361	-1.01606	-1.68097	-2.2179	-1.59619	-2.31737	-1.2909	-1.18617	-1.13918	-1.13062	-1.2082	-2.19544	-0.703054	0.924542	0.143504	0.854043
DFNA5	-0.0462949	0.472421	0.0118466	0.102763	0.337264	-0.0539472	-0.116892	-0.142656	-0.0897733	0.0766823	0.471625	-0.307811	-1.09171	-0.622628	-0.170833	-0.615308	-0.231299	0.2864	-0.844324	0.21069	-0.604918	-0.604259	0.314267	-0.321095	-0.0824253	0.19819	-1.24679	0.0265414	0.880356	0.0791633	0.833102
DGAT1	-2.64635	-3.08014	-3.07462	-3.14155	-3.36458	-2.12519	-2.76177	-2.33368	-3.59848	-4.04901				-2.75581	-3.16328	-2.90896	-3.91417	-3.16329	-2.92101	-3.06162	-3.57303	-3.28029	-2.81883	-3.50476	-3.80839	-2.51131	-3.33272	-3.54304	0.778035	0.0312803	0.746059
DGKA	2.29164	1.81598	1.75357	2.0416	2.61906	1.61258	1.72718	1.66993	2.01477	1.98447	2.19292	1.98842	1.21655	1.22947	1.81146	1.42519	1.52712	1.77747	0.975178	1.94198	1.26119	1.47104	1.66298	1.85728	1.89973	2.57642	0.748101	2.22108	1.00674	0.280592	0.936782
DGKZ																				-4.08291
DGUOK																					-2.34347
DHCR24	-1.32728	-2.08342		-1.56563	-1.06354	-2.33237		-1.43625	-1.00928	-2.33645	-1.35418	-1.21732		-1.81493	-2.60339		-1.94008	-2.01116				-1.92573	-1.49427	-1.95617	-2.22295	-1.79137		-0.899304	0.77411	0.71806	1
DHCR7	-0.825938	-2.88495	-2.196	-0.868729	-0.943319	-2.1555	-1.6974	-1.23483	-1.28305	-2.25738	-1.57661	-0.74505	-2.41395	-1.73749		-1.99933	-2.05726	-2.00654	-1.79821	-2.21924	-2.52246	-1.26001	-1.10355	-0.863824	-2.40563	-0.404852	-2.28019	-0.877155	0.794386	0.658269	1
DHFR				-1.31251	-1.34973				-1.24368														-1.48036						0.978808
DHODH						-3.60439
DHPS																										-4.50135
DHRS1	2.5349	2.98468	2.42595	-0.561823	2.01312	2.40653	1.99844	1.91831	2.53647	1.51011	2.53339	2.27748	1.82319	2.83808	3.17767	1.18796	2.18133	2.8463	2.6023	2.28787	0.583825	2.02305	2.50086	2.471	2.31643	2.03121	2.18445	1.92557	1.05179	0.708636	1
DHRS11		-2.05457		-1.5795	-0.52415				-2.02089	-1.7061	-1.0703	-1.8156						-1.90325			-2.35142			-1.54888		-1.37072		-1.17129	0.915987	0.863636	1
DHRS3	-1.25177	-1.50828	-0.782795	-0.843995	-1.13729	-1.30779	-1.21313	-0.227995	-2.50123	-1.4377	-1.62679	-1.27849	-1.33508	-1.65709	-1.71027	-0.872247	-2.6381	-2.19655	-0.294176	-0.434585	-0.959586	-1.49321		-2.14542	-2.01075	-0.943814	-0.45424	-1.79283	0.802185	0.0661978	0.833102
DHRS4	-1.42506		-1.49793	-1.42441	-1.41706	-1.3138	-1.38234	-1.59151	-1.31502	-1.42174	-1.7435	-1.60377			-1.51739			-1.42296		-1.66735	-1.68482	-1.24027	-1.98988	-1.71603			-1.62461	-1.2747	0.883093	0.210604	0.913126
DHRS7	1.85343	1.78121	1.62207	1.27827	1.23708	2.19769	2.0888	2.44968	1.25229	1.99772	1.34276	1.59143	1.05566	2.09117	2.02354	2.31372	1.4929	1.77882	2.67357	2.25598	1.66301	1.8723	1.12538	2.11144	1.58877	1.22266	1.8003	1.3048	0.93536	0.635772	1
DHRS7B	-0.910825	-1.19803	-1.22081	-1.21444	-1.20578	-1.00473	-0.883528	-0.937883	-1.33015	-1.60694	-0.980868	-1.21299	-0.819261	-1.17298	-1.05945	-1.05295	-1.55536	-1.25606	-0.842736	-1.02737	-1.29837	-0.967041	-0.770007	-1.31081	-1.49786	-0.71199	-1.40887	-1.49914	0.938479	0.328486	0.955715
DHRS9	2.52332	2.87637	3.22046	2.43912	2.72154	2.33302	0.491521	2.71818	1.58237	3.24374	1.40967	3.55049	3.24483	2.37467	2.21385	3.65922	0.976647	1.82987	3.28175	3.43027	3.30744	1.60684	-1.83007	1.85096	3.03693	2.54458	2.97004	2.28921	0.894327	0.861667	1
DHX15	2.88278	2.38428	2.56312	2.60512	2.32682	2.17946	2.70623	2.318	2.60828	2.1015	2.58765	2.37842	2.09039	1.71134	2.57751	2.10451	2.09748	1.58676	2.31984	2.09424	1.55318	2.60207	3.60018	2.3847	2.27011	3.14406	1.63371	2.63346	0.883481	0.181605	0.890459
DHX16					-2.85016				-2.65831		-2.4829															-2.37599			1.2899
DHX29	-1.3958	-1.50973	-1.69053	-1.54375	-1.23433	-2.26365	-1.48488	-1.6333	-1.53748	-1.94551	-1.32659	-1.95169	-2.22821		-1.46996	-2.0668	-1.9653	-2.03663	-1.96411	-1.74627	-2.37875	-2.00333	-1.2006	-1.81198	-1.52594	-1.17378	-2.27516	-1.1788	0.748059	0.282818	0.938988
DHX30	-1.74192	-2.23685	-1.9487	-1.85045	-2.01665	-2.69879	-2.12705	-2.31833	-2.21671		-2.11693	-2.65374	-2.47571	-3.43142	-1.70299	-1.75999	-2.09749		-2.381	-2.5749	-3.3529	-1.63143	-1.36684	-2.40264	-2.05956	-2.01583	-2.31752	-2.15466	0.92413	0.567283	1
DHX32
DHX36	-0.646808	-1.22716	-1.15784	-0.915471	-1.22615		-1.29559	-1.21303	-0.954942	-1.05812	-0.755629	-0.956634			-0.890541	-1.1217	-1.77532	-1.29331		-1.56583	-1.21565	-1.2325	-1.40332	-1.10426	-1.05366	-1.01797		-0.813902	1.09569	0.922136	1
DHX58																			-3.85987
DHX9	3.83791	3.3343	3.28427	3.61678	3.30664	3.17314	3.78565	3.25374	3.4913	3.02163	3.48549	3.22871	2.84162	2.28911	3.70008	2.97442	3.20823	2.44955	3.29585	3.09424	2.66696	3.82277	3.83938	3.24959	2.99537	4.07616	2.7842	3.48993	0.931744	0.135761	0.852713
DIABLO	-0.607023	-0.77326	-0.758905	-1.24399	-3.08099	-0.0813458	-1.16322	-0.178711	-1.84138	-1.73903	-2.30932	-1.78907	-2.50206	-1.04889	-0.205078	-0.260473	-1.79739	-1.6081	-0.0686546	-1.32357	-0.87504	-0.782801	-2.11321	-0.20957	-2.11248	-1.10271	0.29968	-2.22866	0.615678	0.258436	0.931975
DIAPH1	1.79315	1.21194	0.582231	1.30486	2.13327	-0.1747	1.4334	0.540811	1.96506	1.9378	2.29271	2.03043	0.302878	-1.85508	1.10216	-0.250786	0.833373	0.374823	-1.46486	1.74393	1.09633	0.602156	1.38854	1.7422	1.73186	2.27865	0.217047	2.32155	0.990999	0.900948	1
DIAPH3																										-0.0164747
DICER1					-3.52978		-3.54978		-3.46341		-3.10818															-3.13744		-3.28829	1.25433
DIDO1															-4.04027
DIEXF				-3.81739			-4.2032
DIMT1																										-3.52536
DIP2A			-2.4681				-2.2264				-2.37313		-2.04252							-2.27409					-2.30316				1.04147
DIP2B	0.518806	-0.321643	-0.382596	0.477631	0.634871	-0.558401	-0.0486344	-0.41149	0.29763	0.337094	0.00602562	0.40587	-0.0555354	-1.10454	-0.082656	-0.626408	-0.466831	0.198169	-1.19464	0.118118	0.0115049	-0.125811	-0.387646	-0.0558076	0.13645	0.6409	-0.807799	0.570077	1.11758	0.78415	1
DIS3	0.359448	0.234921	-0.0819632	0.084468	0.203131	0.0725316	0.689615	-0.0475342	0.296288	-0.200326	0.532046	0.0716509	-0.131746	-0.864912	0.360483	-0.691078	0.184717	-0.23886	-0.139972	0.131822	-0.251609	0.736296	0.565827	-0.0358302	0.399202	0.545507	-0.317276	0.227319	0.971265	0.500234	0.989199
DIS3L2	-2.19923	-1.51492		-1.61657	-1.61219		-0.707736	-1.4554	-1.94426	-1.90789	-1.56061					-1.53629					-1.90623			-1.86869	-1.19556	-1.4845		-2.23013	0.809368	0.388412	0.976666
DKC1	0.839869	0.304009	0.361083	0.304162	0.0392245	0.499909	0.778076	0.62721	-0.179734	-0.19873	0.108215	-0.0176269	-1.09593	-0.277855	0.818581	0.407783	0.00049755	-0.919832	0.548182	-0.164528	-0.437838	0.649096	0.676207	0.507713	-0.0998285	0.883636	0.12755	0.0421923	0.753067	0.0704577	0.833102
DKK1	0.194014			-2.5967					-0.517925			-1.43431			-1.18444						-1.96013	-1.26052		-0.0699546		-0.0980503		-1.70802	0.985454
DLAT	1.44934	0.812711	1.01296	1.19141	1.14069	0.580739	0.702769	1.15553	0.981794	1.01428	1.32275	0.603956	0.219358	-0.611517	1.12299	0.471134	0.702631	0.996889	0.664257	0.567441	0.648602	0.357329	1.06551	1.23518	0.0580937	1.20673	0.376997	1.21473	0.761343	0.135761	0.852713
DLD	3.36304	2.94077	3.25182	3.20743	3.23514	3.22544	3.22695	3.46105	3.21719	3.42968	3.18129	3.18883	3.11471	2.4569	3.31417	2.86798	2.76034	3.30906	3.32578	2.97358	3.04934	3.21691	2.52582	3.44702	3.02341	3.19076	2.93628	3.09633	0.944063	0.0704577	0.833102
DLG1	1.14924	0.462091	0.57999	1.25741	1.58297	0.655855	0.488429	0.922487	1.37942	1.46232	1.94976	1.04747	0.531031	0.0322142	0.901039	0.269057	0.0865756	0.77522	0.636072	1.11434	0.445761	-0.0844819	0.290921	1.1915	1.17638	1.30429	0.52782	1.83189	1.03452	0.78415	1
DLGAP4	-1.06068	-1.37888		-1.31068	-0.79097	-1.67367	-1.54027	-1.72177	-0.757998	-0.42414	-1.07261	-1.13448	-1.60243	-2.4037	-1.80502	-2.35544	-1.08776	-1.06107	-1.7788	-1.27266	-1.76662	-1.90325		-0.590214	-0.942053	-0.992512		-0.755899	1.20394	0.836168	1
DLST	2.19764	1.39911	1.41756	1.41581	1.42412	1.72637	2.41129	1.98544	1.6176	1.52986	1.18536	1.42935	1.07132	0.313993	1.96934	1.32028	0.779396	1.3128	1.74793	1.33716	0.761386	1.77778	1.39603	1.59638	0.613934	1.68045	0.984619	1.20386	0.842924	0.0213075	0.722272
DNAAF5	-0.792117	-1.01915	-1.1477	-0.626975	-0.703846	-1.36106	-0.854162	-1.17479	-0.425268	-1.54058	0.0192701	-1.12156	-1.39855		-1.26564	-2.03303		-1.5783	-1.7406	-1.21204	-1.49219	-1.27394	-0.892192	-1.25977	-0.601889	-0.366963		-0.496123	0.799342	0.343998	0.963119
DNAH2		0.593537																			4.55815				4.41285				14.8456
DNAH6																											-0.42174
DNAH8	0.50822	0.593776	0.410685	-0.569538	0.106455	0.668595	0.421216	0.973286		-0.561859		0.541116	0.128296	1.18344	0.587588	0.874331	0.527622	-0.00382137	0.727261	0.274433	0.299604	0.657067			-0.699423		0.343474		0.979984	0.867555	1
DNAJA1	1.44688	1.33341	1.53057	1.49633	1.4709	1.21599	1.23882	0.922725	1.4912	0.990257	1.46883	1.44606	1.4931	-0.0914047	1.09268	1.34095	1.16298	0.687719	0.800907	1.2019	0.971027	1.60151	1.3805	1.09466	1.24083	1.41759	1.24201	1.48663	0.902047	0.303932	0.952004
DNAJA2	0.449538	-0.212496	0.0438816	0.0617256	0.298108	-0.235916	-0.00920265	0.190287	-0.151637	-0.0430132	0.323062	-0.115724	-0.195601	-0.350715	-0.414273	0.0473499	-0.531535	-0.171534	-0.56485	-0.390645	-0.504182	0.0569419	0.247922	-0.0608544	0.16156	0.241945	-0.875966	0.659092	0.878745	0.165252	0.875908
DNAJA3			-1.78394	-1.89531			-1.76715								-1.91625							-1.81287							0.945651
DNAJB1	2.72265	2.31531	2.11275	2.71452	3.14548	1.88038	2.21775	2.10134	2.79294	2.87373	2.93411	2.64333	2.28146	1.04798	2.11932	1.53655	1.80546	2.64702	1.17832	2.38322	2.11724	1.55091	1.52694	2.73182	2.71688	3.18719	1.32659	3.20636	1.04667	0.822692	1
DNAJB11	0.468118	0.00392481	0.0771342	-0.325834	-1.28932	0.367552	-0.0141348	0.433741	-0.503337	-0.375521	-0.908879	-0.454156	-0.284921	0.434583	0.339412	0.738319	-0.31345	-1.16592	1.05528	-0.110054	-0.0698559	0.413518	0.205002	0.445311	-0.880996	-0.299483	0.451956	-0.646968	0.84791	0.635772	1
DNAJB12	-2.65608			-2.40605					-2.49917								-3.64266		-2.40345			-2.42726		-2.41564		-2.43598	-2.82309	-2.63204	1.04499
DNAJB2	-1.2672	-1.52612	-1.41492	-1.23817	-0.880374	-1.04504	-1.20436	-1.03494	-1.22306	-0.747986	-1.49458	-1.36887	-1.63208	-1.55211	-1.37278	-1.21551	-1.24869	-1.85408	-1.4094	-1.19791	-1.66044	-1.38751	-1.42274	-0.977608	-1.71852	-0.975498	-1.90857	-1.41504	0.884426	0.122557	0.852713
DNAJB4	-2.87871		-2.76067	-2.43464	-2.66813	-2.63866			-2.72729	-2.64499	-2.82558	-3.11824			-2.62918		-3.22243	-2.83272						-2.78891	-2.6089	-3.59683		-2.83346	0.896606	0.267399	0.936782
DNAJB6	-1.40719	-2.10747	-1.88856	-2.00492	-1.88631	-1.54615	-1.52536	-1.06652	-2.1396	-2.18683	-2.13024	-1.96107		-1.99696	-2.3372	-1.56784	-1.81366	-1.95171	-1.84443	-1.59977	-1.70707	-0.951959	-1.35587	-2.58204	-1.46621	-1.98084	-2.18961	-2.29933	0.84391	0.16261	0.875908
DNAJC1	-1.75043	-1.97219	-2.18301	-1.64727	-1.37989		-1.44749	-1.55407	-1.69305	-1.28256	-1.06241	-1.32841	-1.28277		-2.10953	-1.58968	-2.11762	-1.93414	-1.62187	-1.40693	-1.60312	-1.3841		-1.32256	-1.51485	-1.56271	-1.1403	-0.954024	1.1379	0.12476	0.852713
DNAJC10	0.377997	-0.277119	-0.169632	0.134401	-0.401524	0.122562	0.422472	0.171672	-0.177789	-0.327219	0.135204	-0.047237	-0.974692	-0.426121	-0.0334474	-0.126117	-0.177715	-0.794276	0.754514	-0.0522401	-0.641915	0.26917	0.185573	0.091837	-0.79095	0.44027	-0.00502954	0.230598	0.883793	0.381147	0.973562
DNAJC11	0.827745	-0.22689	0.171763	-0.177138	-0.103176	0.0615257	0.164325	0.556062	-0.398887	-0.390345	-0.281561	-0.165062	-0.555733	-0.228639	0.543101	0.210507	-0.596755	-0.262668	-0.0593506	-0.0586979	-0.540086	0.0259378	0.349432	0.349577	-0.737277	0.536944	-0.421137	-0.555281	0.779932	0.0487487	0.772892
DNAJC13	-1.14957	0.947561	-1.63207	-1.77681	-1.62374	-1.49854	-2.0659	-1.61228	-1.83661	-2.14069	-1.51011	-1.76539	-1.49944		-1.74102	-1.53935	-1.75234	-2.00641	-1.22866	-1.70049		-2.37392	-0.820336	-1.77867	-2.24926	-0.939393		-1.82144	0.911093	0.238003	0.913126
DNAJC17		-3.20096	-3.36602	-3.23337	-3.33335				-3.15232	-3.65172	-3.14798		-3.8657		-3.69768						-3.95214		-3.19822	-4.12823	-3.19618	-3.32667		-2.9032	0.970426	1	1
DNAJC2	0.019661	-0.196937	0.0438816	0.128549	-0.0608075	-0.469153	-0.0584083	-0.0542293	0.148997	-0.351228	0.379456	-0.266007	-0.953651	0.113449	0.201099		-0.341613	-0.540304		-0.32576	-0.347722	0.100392	0.327675	-0.257007	-0.210352	0.398798		0.0611871	0.898734	1	1
DNAJC3	1.21254	0.707549	0.864674	1.12991	0.99214	0.531802	0.849053	0.526524	1.00139	0.910167	1.04483	0.864849	0.662314	-0.0535636	0.700336	0.651968	0.49208	0.0437087	0.713218	0.687062	0.350084	0.334287	0.250304	1.3309	0.383433	1.37075	0.652186	1.08154	0.881373	0.258436	0.931975
DNAJC5	-0.426758	-0.744727	-0.709367	-0.371342	-1.3404	0.0555485	-0.773067	-0.354649	-0.845745	-0.799819		-0.862693	-0.547447	-0.355368	-0.141595	-0.430275	-0.862727	-0.973302	0.531587	-0.501415	-0.333348	-1.35613	-1.48988	0.436524	-1.02985	-0.742319	-0.193143	-1.32741	0.886224	0.584535	1
DNAJC7	0.620916	0.770791	0.545264	0.545991	1.11373	-0.573184	0.434219	-0.653527	1.13617	0.790265	1.205	0.496842	-0.791723	-1.02307	0.226412	-0.67275	0.337322	0.276045	-0.368922	0.245575	0.156088	0.270662	0.671318	0.731879	1.30267	0.634438	-0.321946	1.19932	0.847365	0.861667	1
DNAJC9		-1.36249		-1.72125	-1.41778		-2.31354		-0.851474	-1.62779	-1.05172	-2.60222			-1.98019		-2.13382	-2.0084		-2.50014					-0.964804	-1.82769		-0.0419181	0.836143	1	1
DNASE1L1																							-1.38513
DNM1L	1.82269	1.76649	1.57074	1.91697	2.55551	1.05738	1.65616	1.65524	2.13121	1.76053	2.32744	2.1137	1.17395	0.871405	1.63178	1.16181	1.30635	1.60186	0.855605	1.74347	1.31822	1.55923	2.06832	1.92962	2.04499	2.27953	1.01785	2.45027	0.983704	0.746093	1
DNM2	2.63451	1.80537	1.66534	2.14022	2.39087	1.88074	1.89423	2.64298	1.88245	1.85634	2.1196	2.21122	1.57542	1.78169	1.87637	1.97052	1.56398	1.6841	1.51354	2.02489	1.73881	1.86628	1.63527	1.97445	1.84413	2.70777	1.47391	2.06446	0.897565	0.0990623	0.833102
DNMBP					-4.98301						-3.10534																		3.67482
DNMT1	-0.733909								-0.61489		-1.09378	-0.199558										-1.10956	-0.19471		-0.842906	-0.696055		-0.303981	1.05587
DNPEP	-0.678745	-0.332935	-0.0875945	0.44851	0.216744	-1.09828	-0.0504066	-0.589388	-0.133845	-0.198947	0.871274	0.45906	-1.41135	-2.48165	-1.18033	-0.919107	-0.40784	-0.61764	-1.52168	0.0487449	-0.482491	-1.34821	0.450588	-0.876522	0.189463	-0.558272	-1.4685	0.817835	0.806577	0.468804	0.980945
DNPH1	-1.74087	-1.81202	-1.69772		-1.29086	-2.37111		-2.16218	-2.28743	-1.26976	-0.927175	-2.35259	-1.86233		-2.2227	-2.62276	-2.48073	-1.35621		-2.16795	-2.5042	-2.50793	-1.90266	-1.60579	-2.23184	-1.86383	-2.47233	-1.75144	0.748005	0.250869	0.931975
DNTTIP2	-1.88555	-2.49875	-1.39802	-1.66555	-1.74913	-2.56494	-1.85106		-1.23229		-0.695157	-2.07912			-2.3524		-2.2495			-1.77619	-2.3199	-2.26825	-1.70843	-2.21154	-1.23729	-1.70912	-2.56165	-1.1051	0.948296	0.68882	1
DOCK5		-1.29793																		-1.12007				-1.02978		-1.46857			1.13121
DOCK7	-1.57125	-2.13314		-2.08628	-1.79692				-1.95578	-2.04501	-1.89081	-1.93721			-2.30942	-2.73285				-2.07597			-1.41304	-1.7146	-2.24225	-1.15771		-1.63982	0.99661	1	1
DOCK9
DOHH	-1.74791	-1.81867	-0.812496	0.0162251	0.296969	-1.24362	-2.11876	-2.06937	-0.609428	-0.638687	0.502398	-1.10644	-2.65204	-2.92028	-1.57215	-1.89482	-1.57005	-1.54458	-1.87889	-0.104763	-2.0162	-1.62121	-1.26115	-1.07608	-0.159199	-2.18955		-0.570525	0.966727	0.937873	1
DOLPP1	-2.37507					-2.79724	-3.28179		-3.61043					-3.16443		-3.84154	-4.07706		-3.42044	-2.94077	-3.80806		-2.37967				-3.74142		0.56912	0.1	0.833102
DPAGT1	-1.76762	-2.13621	-1.89743	-2.37173	-1.81327	-2.10625	-1.5705	-1.69097		-2.34199				-2.34764	-2.15065	-2.13876		-2.67564	-1.93205	-2.26694		-2.07587	-1.99864	-2.20539	-2.33893	-1.5431	-2.16262	-2.23491	0.796278	0.042149	0.767133
DPCD																				-3.38692
DPF2				-2.34277	-2.34535				-2.16279	-2.37444	-1.7848	-2.35539								-2.02344		-2.4938				-2.08049		-1.65353	1.16669
DPH1											-2.01596
DPH5	-0.876976			-1.12827							-1.27199				-1.37589											-1.35296			0.784398
DPM1	0.237281	-0.712513	-1.01048	-1.14235	-0.938005	-1.10339	-1.12671	-0.63679	-0.445386	-1.75917	-1.07918	-1.69844	-1.05634	-1.25152	-0.871041	-1.18956	-1.84384	-1.0999	-1.09318	-1.21124	-1.53669	-0.959509	-0.70607	-0.886204	-1.90486	0.0947194	-1.46228	-1.08148	0.918724	0.122557	0.852713
DPM3	-1.58823	-1.01223	-1.02773	-0.452613	-0.223661	-1.85755	-1.91668	-1.43545	-0.744464	-0.0708031	0.207399	-0.596149	-1.54841	-2.38897	-1.61476	-1.53318	-1.85509	-0.300816		-0.876001	-1.5412	-1.89028	-1.56891	-0.95958	-0.443386	-0.72124	-1.56903	0.157347	1.20749	0.549116	1
DPP3	0.753052	0.611125	0.994889	1.12492	1.28345	0.335759	0.762281	0.862214	0.803157	0.858454	1.55843	1.50657	0.0183307	-0.142439	0.189822	0.291336	0.169643	0.899592	-0.623403	1.22156	0.357517	0.460074	-0.62223	0.96253	1.24311	1.01054	0.0566819	1.55166	0.882316	0.438467	0.977117
DPP4	-4.47664						-3.63042		-5.57915								-3.92019		-4.47591	-5.74218			2.57734	-4.52					0.734877
DPP7	-3.07991					-3.15373		-3.18562			-2.98201																		1.12641
DPP9	0.0417392	-0.335015	-0.361977	-0.0830202	0.0572262	-0.485998	-0.440446	-0.214503	-0.0383014	-0.310636	0.133097	-0.0485687	-0.880852	-0.743353	-0.253804	-0.463385	-0.518717	-0.504819	-0.873103	-0.315124	-0.973013	-0.193532	-0.484137	-0.145165	-0.389128	0.177264	-1.02487	0.380025	0.947786	0.381147	0.973562
DPYSL2	2.11258	1.47624	0.303526	1.63148	1.68219	1.02865	0.316702	1.69815	2.51866	1.0351	1.62097	2.99635	0.691189	1.31115	1.30407	1.25683	1.69156	0.936168	0.720085	1.82137	-0.160766	0.646141	2.09387	2.02188	1.51606	1.19726	-0.524244	2.78306	0.843086	0.940482	1
DPYSL3	0.89454	0.0988675	-0.222575	1.03075	-0.0631057	0.156394	0.323193	1.44858	0.173822	-0.910618	1.38144	-0.0444444	-0.647784	-0.186021	-2.51247	0.559696	0.0309178	-3.12774	-1.90409	0.0295095	-0.438728	0.362523	-0.905834	0.629677	-0.565754	1.83999	-0.196721	0.606273	0.781855	0.0990623	0.833102
DRG1	1.00955	0.878092	0.717512	0.852461	0.960862	0.448596	0.853528	0.765654	0.857362	0.832887	0.989279	0.733838	0.282508	-0.00895628	0.922087	0.531854	0.974914	0.592635	0.604489	1.02848	0.248952	0.745032	0.624913	0.518192	0.953392	1.21494	0.336345	0.946242	0.924305	0.468804	0.980945
DRG2	-0.947897	-1.32884	-1.42283	-1.42267	-1.19346	-1.25346	-1.54255	-1.00417	-1.19005	-1.94538	-1.14301	-1.53957	-1.98101	-1.96763	-1.1779	-1.07261	-1.84343	-1.76718	-2.14929	-1.44242	-2.56056	-0.857616	-0.336389	-1.17092	-1.40439	-0.854087	-1.55109	-1.05951	0.912405	0.468804	0.980945
DSC1															-2.73338	-2.52154									-2.01639		-1.67268
DSC2	6.42457	4.52012	3.19662	4.4709	4.48176	3.78424	3.58177	3.0452	6.00883	5.09131	3.90595	5.06942	3.3941	3.49912	5.0149	2.69525	4.05684	4.43723	2.92511	4.05709	3.64778	3.32342	4.01356	5.74418	4.53426	5.76619	2.01591	4.68848	0.952239	0.822692	1
DSC3	5.40057	3.94163	3.58808	3.81613	3.63687	2.38964	3.48273	1.76128	4.904	4.20369	3.79873	4.28629	2.27336	2.45048	4.54085	2.13152	4.21716	3.88981	3.10873	3.48695	3.56989	2.97414	4.6198	4.72424	4.44088	4.84423	1.69247	3.95771	1.24081	0.468804	0.980945
DSCR3	-2.46429			-2.78879	-2.61421	-2.82482	-2.6838		-2.60386		-2.41254	-2.67653				-2.76311							-2.74269	-2.80381		-2.10426		-2.61027	1.0284	0.43512	0.977117
DSG1					-1.17489				0.68057	-0.552566					0.122461			-0.00928696							-0.292132			-0.872056	2.0338
DSG2	6.45611	4.72359	5.3616	6.04167	5.03432	5.01073	5.1954	4.98326	5.26981	5.07994	5.62156	6.40881	5.41817	4.66177	4.57009	5.21375	5.04333	4.41882	5.49678	5.77507	5.63594	5.17796	7.1417	6.26001	4.81309	6.77025	5.56563	5.49224	1.26605	0.468804	0.980945
DSG3	7.04002	5.09255	4.85147	4.81448	5.04428	4.51969	4.93827	3.86631	6.10646	5.60292	5.44106	5.78607	4.83108	4.27358	5.21711	4.33436	5.07766	5.47131	4.64585	5.41687	5.17282	3.50025	0.236124	6.19144	4.46526	6.46181	3.97951	4.70652	1.17314	0.746093	1
DSG4	-1.34733								-1.44292		-2.43257													-1.52511		-1.42959			0.909606
DSP	6.38186	6.14905	5.52462	6.19611	6.91789	4.75829	5.46984	4.44547	7.25546	6.94196	6.29867	6.4009	6.04421	4.31311	6.06627	4.54725	5.85413	6.38295	4.97136	6.08162	5.51195	4.58926	5.34088	6.3702	6.02633	6.4016	4.60437	6.66395	1.16345	0.78415	1
DST	0.314892	0.305175	-0.172872	0.275081	0.442609	-0.410314	0.415015	-1.23374	0.542067	0.107111	0.156108	-0.357614	0.217543	-1.1988	-0.256613	-0.562342	0.0807291	-0.151977	0.0458816	0.592948	-0.592028	0.282082	1.73821	0.24405	-0.0782524	0.27623	0.198386	0.253157	0.895945	0.60051	1
DSTN	3.15006	3.32606	3.04612	3.37029	3.87163	3.08231	2.64854	3.51774	3.49151	3.45726	3.46915	3.26303	2.9281	3.47207	2.9477	2.91725	2.47311	3.51275	2.35469	3.11398	2.76865	2.65317	3.29408	3.36051	3.33468	3.30306	2.64805	3.63053	1.02847	0.532684	0.998334
DTNBP1																										-2.65105
DTX3L	-0.8083	-0.121174	-0.346166	-0.1913	-0.176076	-0.0919218	0.338824	-0.188612	-1.52218	-0.663331	-1.01406	0.246912	-0.258661			-0.272989	-0.31243	-0.464339	-0.161668	0.594896	-0.966811	0.473793	-0.225275	-0.611206	0.00703513	-0.253548	-0.511866	-0.43316	0.926353	0.237857	0.913126
DTYMK	-0.28414	-0.402928	-0.69681	0.381425	0.526125	-1.37975	-0.865477	-1.8664	0.31345	0.133577	0.503952	0.217549	-0.62474	-2.37702	-0.27191	-1.4994	-1.30098	-0.931391	-1.20845	-1.09927	-1.40359	-0.930723	-0.841502	-0.243027	-0.0562623	0.456627		1.00466	0.949427	0.979267	1
DUOX1	2.66211	0.664379	0.415986	1.22104	0.923872	0.544383	0.271515	-0.00163925	2.07071	0.903835	1.01557	1.38499	-0.00512903	-0.10468	0.93379	0.262744	-0.0187327	-0.0699227	0.412851	0.58848	0.504209	0.550699	-0.6833	1.32754	1.25649	2.41862	-0.264063	1.6118	0.976173	0.746093	1
DUOXA1	-1.88925		-3.37646		-2.77075		-2.98603		-2.81498	-3.01732	-2.98154	-2.70104								-3.30477	-2.95811			-2.71155		-2.26432		-2.65235	1.04494	0.825175	1
DUSP12																											-4.32508
DUSP14	-2.36581											-2.65857				-2.59459						-2.34118	-1.70626	-2.68052		-1.84672			0.931691
DUSP23												-1.48537												-1.51533
DUSP3	-1.09801	-1.00589	-1.09154	-0.745777	-0.778785			-1.00399		-0.882925	-0.429678	-1.04504			-1.21389								-0.770962	-0.718561				-0.687942	1.17607	0.294872	0.952004
DUT	0.726699	1.33445	2.41035	1.84334	1.11538	0.104576	0.588088	-0.493164	1.40813	1.07233	2.00443	0.777234	-0.25094	-1.21093	0.894598	-0.309383	1.26668	0.48206	0.723239	-0.0724339	1.55001	1.0649	0.994246	0.773175	2.29688	0.970708	0.98799	2.15159	1.04124	0.940482	1
DVL1;DVL1P1	-2.47058								-2.93361																	-2.82414			0.753513
DVL2									-3.02145																			-2.89752
DYNC1H1	5.27882	4.73233	4.61789	4.81092	5.26325	4.32517	4.80315	4.83027	4.92974	4.88271	5.02569	4.98426	4.34617	4.19197	4.62684	4.24841	4.38446	4.57789	4.37602	4.96656	4.0212	4.44545	5.47481	5.01331	4.50682	5.47812	4.38374	4.97839	0.867738	0.532684	0.998334
DYNC1I2	1.20957	0.699646	0.90333	0.423527	0.960382	0.536866	1.15216	1.06459	0.86898	1.12713	1.05131	0.920118	0.666383	0.686698	0.870651	0.548116	0.719503	0.677888	0.64359	1.14066	0.418171	0.62222	0.39764	1.38244	0.928869	1.13962	0.41275	1.18494	0.909021	0.532684	0.998334
DYNC1LI1	-0.267901	-0.667836	-0.690573	-0.512175	-0.05761	-0.921279	-0.823962	-0.81846	-0.274058	-0.65784	0.0108062	-0.443956	-0.729564	-1.02115	-0.516979	-1.15573	-1.22591	-0.914718	-0.895469	-0.605724	-1.16586	-1.02167	-0.272192	-0.291553	-0.739063	-0.00104846	-1.74086	-0.256171	0.990001	0.635772	1
DYNC1LI2	1.28875	1.18987	1.20499	1.47758	1.92742	1.01863	1.27814	1.20863	1.57461	1.86034	1.89043	1.83482	1.3725	0.847917	1.12134	0.902765	1.10399	1.55421	1.07536	1.74518	1.26736	1.11941	0.464106	1.74352	1.64993	1.40426	1.21725	1.87136	1.10573	0.746093	1
DYNLL2	2.14326	2.99031	2.6797	2.46843	3.05918	1.99141	1.80088	1.92093	2.31601	2.63388	2.50438	2.42318	1.82582	1.65335	2.45674	2.16698	2.36637	2.10817	2.03008	2.37512	2.01627	1.58846	1.63555	2.79944	2.5823	2.51934	2.2735	2.61189	1.0248	0.60051	1
DYNLRB1;DYNLRB2																										-1.70338
DYNLT1	-0.321182	-0.418602	-0.277536	-0.833941	-0.570458	-0.603704	-0.380583	-0.594191	-1.1776	-0.592244	-0.762257	-0.0152164	-0.729225	-1.15256	-0.106589	-0.971389	-0.485034	-1.03215	-0.590496	-0.553761	-1.09551	-0.916347	-0.699909	-0.649964	-0.717119	-0.502216	-0.806763	-0.716376	0.857247	0.0487487	0.772892
DYNLT3	-0.747988	-0.811817	-2.05928	-1.45361	-0.348363	-1.20754	-1.67086	-1.2309	-0.818462	-0.582754	-0.634608	-0.589737	-1.17939	-1.58484	-1.17201	-1.3433	-1.59838	-1.03189	-1.86898	-0.520551	-1.45429	-1.83497	-1.68661	-0.0761017	-1.06244	-0.566698	-1.46731	-0.688178	1.07326	0.671826	1
DYRK1B;DYRK1A																											-2.5027
DYSF								-1.59651	-1.69845		-1.61176	-1.54328											-1.42735					-1.56956	1.01885
EARS2									-2.3382
EBNA1BP2	0.394846	0.0192221	-0.138768	0.4263	-0.19325	-1.7302	-0.775473	-1.49087	0.479021	-0.432213	1.04986	-0.0286226	-0.194536	-1.89469	-0.575434	-1.49528	-1.0735	-1.17744	-0.956067	-1.05747	-1.01254	-0.396796	0.144603	-0.0494259	0.445905	0.46475	-0.676978	0.933442	0.841774	0.940482	1
EBP	-0.291611	-2.13084	-2.23289	-1.8755	-1.85583	-1.7206	-0.331931	-1.47517	-0.168476	-1.41332	-1.62458	-1.77954	-1.31828	-3.44239	-2.45298	-3.13639		-2.2879	-0.848179	-2.94366		-0.381003	-0.421191	-1.60295	-1.1063	0.551214		-0.0831124	1.29674	0.753823	1
ECE1	-0.327473	-1.43463	-1.40902	-0.284082	-1.57604	-1.10479	-0.408316	-0.794121	-0.998839	-1.69409	-1.15803	-0.805344	-1.91826		-1.26939	-1.10826	-1.31813		-2.46013	-1.63296	-1.80645	-0.71753	1.18468	-0.874939	-1.81176	-0.745902		-1.27686	0.801105	0.194318	0.902409
ECH1	0.944626	0.537116	0.769529	0.889824	-0.369367	1.35071	0.198782	1.48645	-0.91679	0.455724	0.320713	-0.396044	-0.559877	0.935357	1.50864	1.62462	0.168249	1.12993	1.90008	0.705471	0.114383	0.75417	-1.20881	1.48184	-0.388166	0.0280241	1.70861	-0.121889	0.73639	0.438467	0.977117
ECHDC1	-1.11607	-1.30831	-1.05663	-0.20206	-0.211327	-1.90793	-1.25131	-1.34159	-0.538689	-1.11225	0.273543	-1.00329	-0.994097		-1.01051	-1.83819	-1.45064	-0.921833	-1.5509	-1.05381	-1.18851	-1.15638	-1.33364	-1.10844	-0.472254	-0.817561	-1.49381	-0.17003	1.0942	0.549116	1
ECHDC3								-2.8879		-2.09391															-2.96159				1.28355
ECHS1	2.75949	1.96481	2.42235	2.26639	2.0167	2.40162	2.04676	2.47396	2.00722	2.08768	2.06481	2.16175	1.49711	1.70108	2.36259	2.47049	1.81041	1.80802	2.88092	1.93229	1.89008	2.14407	2.44346	2.32737	1.67454	2.0002	2.26766	1.87833	0.813387	0.0886894	0.833102
ECI1	0.873724	0.23589	0.459631	0.839873	0.184906	0.0678915	0.721583	1.12568	0.773875	0.919713	0.395255	0.58007	0.0941605	-0.224401	0.654671	0.668113	0.011203	0.239031	0.735737	0.316738	0.254075	0.268338	-0.501735	1.00388	-0.0357937	0.135151	0.415665	0.647085	0.849915	0.328486	0.955715
ECI2	-0.0117208	0.332879	0.413115	0.221833	-0.0436177	0.473643	0.103922	0.0185629	0.34731	0.568192	0.0311374	-0.000386514	-0.291381	0.000336886	0.645542	0.104745	0.404411	0.287097	0.406555	0.483444	0.0931461	-0.290793	0.0464339	0.543247	-0.113864	0.0710435	0.330537	0.135493	0.970797	0.861667	1
ECM1	-0.391791	1.22961	-1.18378	0.201931	2.37797	-3.21135	-3.71154		1.92388	3.84205	-2.09687	0.581469	1.11385	2.1636	2.18697	-0.640112	-0.961213	1.77582	-1.83326	-0.195677	0.884795	-2.42507	-3.33938	2.74649	3.07574	1.0223		1.99962	2.66492	0.230718	0.913126
ECM29	1.09068	0.732482	0.23526	1.14614	1.0638	-0.000961097	0.774345	0.332695	1.19727	0.950285	1.69795	1.00854	-0.0690481	-0.418502	0.560778	-0.124732	0.409909	0.0863263	-0.47328	0.686139	0.361941	0.593406	1.23991	0.533804	0.865998	1.51666	-0.932746	1.35677	0.884956	0.78415	1
ECSIT																										-4.67686
EDC3	-1.7104	-1.6558	-1.5008	-1.02314	-0.772446	-2.04775	-1.28081	-1.73859	-1.04083	-1.12579	-0.759725	-1.29171	-1.67616		-2.08779	-2.06668	-1.33582	-1.6614	-1.84808	-1.55483	-1.90603	-1.93544	-1.7962	-1.54366	-1.06475	-1.33155	-1.95364	-0.841964	1.0164	0.658269	1
EDC4	1.3477	0.521818	0.510869	0.998688	1.21161	0.443371	0.613633	0.643985	0.992196	0.847597	1.71916	0.81719	0.354296	0.127378	0.440563	0.666593	0.755718	0.544439	0.714966	0.823223	0.532083	0.479451	1.13247	1.01058	1.07178	1.22745	1.66566	1.24422	1.14187	0.635772	1
EDEM3				-3.18364	-3.11333				-3.42526		-2.22568													-3.39861				-2.95532	0.980452
EEA1	1.66553	1.33864	1.37112	1.18039	0.672716	1.13599	1.1849	0.718989	0.798541	1.63735	0.366161	0.433724	1.20026	-1.5027	1.55853	1.15487	1.01226	1.00292	2.44282	1.72887	1.25024	-0.107395	0.882128	1.57651	-0.731581	1.52038	2.17389	0.759564	0.933626	0.822692	1
EEF1A1;EEF1A1P5	8.60625	8.48216	8.17246	8.30923	8.7344	7.86219	8.2514	8.21188	8.64422	8.40883	8.5823	8.48013	7.4511	7.32189	8.60185	7.68831	7.61729	7.59842	7.45377	8.18075	7.36978	8.16444	8.73463	8.40457	8.38975	8.84447	7.253	8.60533	1.00343	0.438467	0.977117
EEF1B2	4.20981	3.75316	3.89318	4.36635	4.637	3.47043	4.08031	3.66568	4.77523	4.8002	5.01006	4.28459	3.51479	3.14883	3.91471	3.1823	3.90883	4.18037	3.09844	4.07402	3.91583	3.99795	3.02961	4.14839	4.6482	3.76754	3.53961	5.16815	0.979516	0.980139	1
EEF1D	2.52135	2.22848	2.27502	2.47642	2.40732	2.11732	2.10444	2.23538	2.46347	2.20051	2.80744	2.24579	1.4092	1.72472	2.31266	2.22232	2.26027	2.1721	2.30146	2.37903	2.24331	2.22005	1.90146	2.63863	2.09935	2.70854	2.6267	2.42019	0.998496	0.980139	1
EEF1E1	0.70899	0.640656	1.10716	1.18155	1.2258	0.655219	0.945487	0.499795	1.28509	1.29004	1.66409	1.03676	0.533245	0.0186832	0.928978	0.352051	1.1138	0.727819	0.336927	0.827688	0.811412	0.825147	0.270332	1.04699	1.00457	0.789556	0.462256	1.49833	0.999431	0.940482	1
EEF1G	6.01428	5.80777	5.83407	5.94445	6.15234	5.23068	5.4224	5.81299	6.1279	5.98517	6.29218	5.8529	4.96047	4.98122	5.76499	5.36743	5.22515	5.71133	5.04628	5.72006	5.08157	5.56714	5.72439	5.869	6.09131	5.9155	5.1127	6.18719	0.932192	0.381147	0.973562
EEF2	7.8528	7.2366	6.98975	7.12358	7.58428	6.5838	7.09229	7.02208	7.45379	7.11369	7.65072	7.19894	6.39175	6.17104	7.38585	6.62009	6.67309	6.39614	6.22434	6.8445	6.29186	7.06382	7.5538	7.43319	7.08583	7.75272	6.2897	7.59171	0.977313	0.409228	0.976666
EEFSEC	-2.54201	-2.55001	-2.83535		-2.6555			-3.02591	-2.75413			-2.91288			-2.54125					-3.06251				-2.62038				-3.00193	0.883926	0.662338	1
EFEMP1	-1.7421								-2.08365	-2.12169														-1.77463		-1.32769		-1.83646	0.936685
EFHD2	2.50819	2.91793	2.4711	2.95172	2.83121	1.52391	2.12468	1.63202	1.86115	2.64735	2.85204	2.59255	2.05132	0.388563	1.69606	1.65524	1.6159	1.82506	1.02418	2.5652	2.69171	1.49418	1.5021	2.02311	2.90958	2.97589	1.72201	2.60336	0.684196	0.328486	0.955715
EFNA5																							-2.37953
EFNB1	3.5815	2.73311	3.21957	3.12574	2.15262	2.57945	3.09203	2.02876	3.35679	2.23384	3.25378	3.12897	2.13268	2.09664	3.83628	2.25063	3.21173	2.56286	2.87011	2.81376	2.68979	2.77437	4.69707	3.68202	2.97956	3.69539	1.9098	3.14649	1.00854	0.60051	1
EFNB2	2.53373	0.539595	-0.00997193	0.248457	-0.645596	0.928385	0.323022	0.261104	1.52089	-0.951926	-0.88241	0.239156	-0.554432	1.59676	1.58128	1.27511	0.745663	-0.166548	1.10411	0.0325357	0.0126213	1.03555	2.56921	0.922829	0.408337	1.28038	0.204133	0.412364	1.22006	0.671826	1
EFR3A				-3.2504																						-3.15006			1.07203
EFTUD1	-0.398946	-0.768397	-1.32987	-0.742361	0.075196	-1.0589	-0.896334	-1.13598	-0.500417	-0.683526	-0.349247	-0.448036	-1.8601	-1.96322	-0.877188	-1.27757	-1.11844	-1.20126	-1.19329	-0.697226	-1.38675	-1.39591	-1.32076	-0.619384	-0.307687	-0.103754	-1.96215	-0.340815	0.891651	0.566139	1
EFTUD2	4.25702	3.3022	3.18231	3.45568	3.58057	3.02936	3.47579	3.10565	3.44916	3.15372	3.83123	3.50636	3.35837	2.1666	3.61196	2.9741	3.04975	2.84214	3.07855	3.29967	2.79903	3.2217	3.87921	3.8121	3.33155	4.20439	2.80177	3.74222	0.957052	0.635772	1
EGFR	7.00348	6.47542	6.64596	6.41295	5.31303	6.04327	6.66076	5.44607	7.05069	6.03865	6.80808	6.71939	5.84733	5.75692	7.24834	5.84007	6.73859	6.0259	6.42543	6.87222	6.31216	6.73868	8.02212	6.86261	6.38318	6.66811	6.23821	6.36669	1.0737	0.354218	0.963119
EGLN1	-3.22447	-3.33029	-3.51128	-3.72888	-3.5211					-3.55169	-3.20171	-3.53546	-3.65557						-3.76658	-3.0495			-3.48255			-3.19511			1.00158	0.943279	1
EHBP1	-2.08285			-2.8504					-2.25423	-2.37123	-2.04594	-1.98352												-2.74168	-2.75194	-2.54566		-1.97762	1.11257
EHBP1L1	-1.79703	-1.61001	-2.05865	-1.71581	-0.942806		-2.14948	-3.24207	-1.15943	-0.755217	-1.10967	-0.999775	-2.50254	-2.8084	-2.41889	-2.48745	-2.02624	-1.47222	-2.50462	-1.07046	-2.12957		-2.63266	-1.63177	-1.50895	-1.27242	-2.50435	-1.09742	1.12137	0.777714	1
EHD1	2.40929	2.37077	2.27133	2.74594	3.12593	1.77381	1.93615	2.16339	2.92467	2.487	3.11247	2.76634	1.77259	1.86214	2.31881	1.91906	2.09177	2.39186	1.61746	2.51475	1.85226	2.13237	2.48054	2.39565	2.67322	2.68496	1.85919	2.92107	1.05169	1	1
EHD2	1.4198	1.09597	1.18783	1.70521	1.39272	0.659355	0.987917	1.27718	1.67413	1.37293	1.94057	0.866015	0.116407	0.702351	1.45323	0.774154	1.04957	1.47958	0.203349	1.17881	1.09471	0.792949	1.34091	0.975105	1.50226	1.6159	0.630596	1.783	0.935789	0.746093	1
EHD4	0.352748	0.128316	-0.0660382	0.316069	0.339533	-0.282228	0.240093	-0.326595	0.0194881	-0.189302	-0.157894	0.260391	-0.159372	-0.114062	0.132961	-0.0178056	0.131015	-0.306769	-0.335151	-0.0700771	0.0020039	0.0281664	-0.419333	-0.273824	-0.19437	0.538548	-0.348658	-0.036616	0.825721	0.149974	0.854043
EHHADH	-0.998127	-0.829195		-1.19006	-1.70193	-1.26968	-1.46537	-1.01634	-0.998695	-1.36371	-1.56975	-0.904521		-1.65267	-0.557271	-1.41125	-1.58989	-1.11071	-1.26481			-1.24209		-1.4929		-0.897219	-1.21805	-1.36134	0.949503	0.730861	1
EI24	-0.92561	-1.08506	-1.1488		-1.84862	-1.07637	-1.54244	-1.10965	-1.54791	-2.04026	-1.63418	-1.48997	-1.88599		-1.55353	-1.47044		-1.69461	-1.441	-1.45526			-0.263673	-1.61474		-0.754252			0.738024	0.15743	0.875908
EIF1;EIF1B	-2.84986	-2.79817		-2.84244	-2.60296				-2.28834	-2.10187								-2.63862					-2.04782	-1.79245	-3.31471		-2.92194	-3.11184	1.2806	0.682828	1
EIF1AD				-1.90251	-1.29362				-1.67832		-1.14195									-2.31167				-1.71532	-1.7931	-1.47688		-1.27464	0.945893
EIF1AX;EIF1AY	-0.233916	-0.469079	-0.834968	-0.834438	-0.370833	-0.860263	-0.481225	-0.399346	-0.741646	-0.944858	-0.260258	-0.545022	-1.00358	-1.98665	-0.210207	-0.811056	-0.793254	-1.21808	-1.58072	-0.76897	-1.16807	-0.6326	-0.888612	-0.472215	-0.747103	-0.141749	-1.04242	-0.40202	0.808904	0.181605	0.890459
EIF2A	1.32242	0.876802	0.879906	0.805777	0.936005	0.455284	1.01024	0.338412	1.40133	0.927936	1.3926	0.84582	0.587348	-0.607694	1.17917	0.242774	0.771065	0.481118	0.478644	0.788369	0.511401	0.898961	0.152056	1.16209	0.939133	1.3812	0.365554	1.47667	0.958427	0.940482	1
EIF2AK2	1.6816	2.2859	2.67989	2.80378	2.33524	2.48138	2.96398	2.38692	1.26416	1.91074	1.28788	2.65274	2.46179	1.46795	1.38043	2.26592	2.61467	1.92494	2.26701	2.50746	2.36517	2.97136	1.92702	1.46917	2.3044	1.68923	2.3237	1.46804	0.791315	0.0428435	0.767133
EIF2B1	0.000793115	-0.0679059	-0.25375	0.124813	0.266205	-0.768656	-0.370626	-0.629238	0.117511	-0.0559874	0.307515	-0.103182	-0.302875	-1.39113	-0.331364	-0.935531	-0.440558	-0.0481105	-0.826386	-0.310868	-0.744746	-0.498863	-0.631377	-0.195607	-0.124231	0.443385	-0.803411	0.0930316	0.903725	0.468804	0.980945
EIF2B2	-2.59461	-3.01002	-2.96041	-3.22233	-3.15489	-3.2597			-2.96955	-2.91894	-2.82176	-3.95796			-2.94445	-3.15215	-3.56581	-2.93712	-3.54045	-3.35283	-3.18216		-2.46405	-3.00005		-2.77321		-2.65959	1.0814	0.790985	1
EIF2B3	-1.01887	-1.45805	-1.46492	-1.63329	-1.08665	-1.80031	-1.77733	-1.71749	-1.36004	-1.47309	-0.411012	-1.27115	-1.68969		-1.49155			-1.51812		-1.48844			-1.51626	-1.01922	-1.38067	-0.826482		-1.03373	1.12384	0.184668	0.902409
EIF2B4	0.137782	-0.267481	0.207757	-0.285304	0.498104	-1.33055	-0.65618	-0.496808	0.197238	-0.0411275	0.500557	-0.109769	-0.395347	-1.62188	-0.45704	-0.958708	-1.02105	-0.40947	-1.01336	0.161234	-0.830441	-0.991634	-0.246784	0.201008	0.0508756	0.328883	-0.990017	0.348872	0.969509	0.822692	1
EIF2B5	-1.44519	-1.74883	-1.79882	-1.60454	-1.481	-2.05565	-1.52174	-1.6616	-1.43033	-1.99122	-1.20843	-1.65637		-2.23393	-1.67116	-2.16479	-1.99544	-2.1741	-2.10705	-1.60861	-2.04289	-1.87601	-1.9281	-1.39094	-1.66037	-1.32005	-2.20532	-1.55225	0.845022	0.333182	0.959296
EIF2D	-3.5293						-3.05523			-3.83547							-3.22564											-3.45068	0.896009
EIF2S1	3.04792	2.81545	2.94084	2.93712	3.06975	2.69522	3.21972	3.10253	3.0269	2.89099	3.17061	2.91653	2.46853	2.55558	2.73094	2.79828	2.68368	2.71662	2.59167	2.87128	2.45405	3.09589	3.10172	2.84379	2.93404	3.20825	2.37057	3.11626	0.909504	0.135761	0.852713
EIF2S2	1.72076	1.45933	1.62995	1.44693	1.57352	1.39875	1.83964	1.70873	1.35994	1.22163	1.55266	1.26625	0.328093	1.28575	1.45456	1.53054	1.35993	0.902712	1.51926	1.38679	1.07595	1.70274	1.47965	1.4866	1.47268	1.94042	1.03045	1.75187	0.882058	0.0428435	0.767133
EIF2S3;EIF2S3L	3.55966	3.24209	3.40468	3.34374	3.50739	3.2242	3.64832	3.62774	3.28133	3.23146	3.56791	3.38811	3.15814	3.17448	3.40805	3.38156	3.09361	3.08957	3.23386	3.25509	2.83603	3.61069	3.92187	3.31819	3.27322	3.50625	2.94903	3.69748	0.883462	0.165252	0.875908
EIF3A	3.1521	2.74787	2.50787	2.76087	2.81101	2.21318	2.76832	2.44405	2.97256	2.34803	2.77745	2.4573	2.13795	1.88627	2.79074	2.34472	2.17214	2.1411	2.34707	2.50634	2.13524	2.53674	2.8529	2.68346	2.42717	3.14524	2.16552	2.87292	0.80545	0.199087	0.902409
EIF3B	3.13233	2.68535	2.65038	2.72846	3.02742	2.30635	2.73958	2.41402	2.91454	2.7067	3.19599	2.83095	2.45083	2.06009	2.69359	2.44416	2.38254	2.49417	2.50029	2.80086	2.18472	2.65247	3.03303	2.77233	2.72648	3.28569	2.26001	3.06955	0.995326	0.940482	1
EIF3C;EIF3CL	3.55192	3.25537	2.9606	3.37691	3.66864	2.7332	3.24455	2.7863	3.76528	3.25764	3.99521	3.27196	2.88689	2.41633	3.27487	2.94385	2.91131	2.98773	2.75406	3.08926	2.84441	3.14045	3.22952	3.23572	3.37773	3.85459	2.82481	3.83522	0.955964	0.980139	1
EIF3D	2.75877	2.38451	2.24442	2.20326	2.37147	2.27661	2.57522	2.28316	2.24954	2.05203	2.4834	2.25479	2.16681	1.92787	2.63291	2.1784	2.23157	1.92711	2.02838	2.29653	1.86216	2.51043	3.0362	2.32174	2.28639	2.85855	1.82965	2.53839	0.949241	0.280592	0.936782
EIF3E	2.64276	2.30272	2.11399	2.54526	2.62432	1.67611	2.19809	2.09176	2.86805	2.36896	2.98775	2.45607	1.8924	1.35618	2.4068	2.00794	1.77639	1.87072	1.69245	2.25051	1.8352	2.19753	2.61419	2.49223	2.46778	2.98086	1.57274	2.78551	1.04198	0.861667	1
EIF3F	2.49391	1.97393	1.78117	1.85329	2.06794	1.56579	1.8363	1.87933	2.15598	1.65338	2.22857	1.81017	1.09848	1.22146	2.24961	1.43368	1.55915	1.46285	1.27577	1.56401	1.06656	1.72258	2.12581	1.99996	1.67667	2.4898	1.34219	2.11306	0.869778	0.181605	0.890459
EIF3G	1.23467	1.21073	1.18926	1.09308	1.13649	0.355185	0.918708	0.561409	1.39689	1.37183	1.62056	1.32077	1.03954	0.0577688	0.618323	0.774314	0.922764	1.11858	0.734594	1.24969	1.07227	0.631463	1.59542	1.33466	1.33112	1.40012	0.323722	1.63193	1.04924	0.303932	0.952004
EIF3H	2.78608	2.82987	2.57761	3.10297	3.28596	1.86736	2.42974	2.08821	3.319	3.02687	3.66813	3.11707	2.24529	1.63197	2.43667	2.2011	2.16217	2.46743	1.81786	2.75601	2.24563	2.45611	2.88395	2.58944	3.11825	3.00011	2.07629	3.48393	0.899124	0.940482	1
EIF3I	3.03235	2.76108	2.82769	2.93911	3.06226	2.17593	2.79733	2.43929	3.03262	3.0069	3.32934	2.92741	2.39942	1.88347	2.51038	2.4172	2.61808	2.77316	2.3157	2.83537	2.3369	2.71762	2.63844	2.8647	3.00409	3.1626	2.39941	3.21883	0.954544	0.78415	1
EIF3J	-2.03661	-1.95128	-2.11121	-1.93531	-1.87652	-2.34921	-2.02464	-2.05527	-1.94928	-1.99644	-1.8274	-2.12414	-2.25022	-2.15202	-2.45208	-2.11609	-2.09908	-1.84851	-2.03902	-2.04126	-2.18703	-1.90998	-1.06781	-1.83172	-2.14819	-1.56071	-1.84156	-1.59351	1.00898	0.708636	1
EIF3K	2.21156	2.07147	2.23896	2.41292	3.00087	1.49992	2.19422	1.62343	3.15568	2.63118	3.43914	2.63153	1.86262	1.11146	2.02237	1.6799	1.75327	1.90359	1.3592	2.37687	1.84979	1.92712	1.71713	2.44459	2.74704	2.52591	1.51412	3.30077	0.853733	0.940482	1
EIF3L	3.04247	2.71169	2.70822	2.6585	2.69978	2.68052	3.06276	2.76554	2.87701	2.4547	2.91048	2.70844	2.04583	2.38241	2.92577	2.66955	2.69928	2.32417	2.64283	2.61953	2.46599	3.07875	2.93161	2.67034	2.61458	3.16026	2.64036	2.89597	0.972647	0.199087	0.902409
EIF3M	1.87353	1.69087	1.45194	1.83754	1.9981	1.12011	1.64481	1.20467	2.31142	1.77254	2.59902	1.94005	1.44257	0.611633	1.67919	1.31123	1.32995	1.44144	1.08307	1.63736	1.40965	1.66706	2.35141	1.74624	2.05126	2.20278	1.21549	2.36765	1.00367	0.708636	1
EIF4A1	6.10757	5.81631	5.56196	5.49432	5.67706	5.30419	5.80005	5.47704	5.71949	5.26003	5.79108	5.57305	4.94503	5.01463	5.83721	5.43377	5.43283	4.94216	5.18686	5.49659	5.10513	5.7774	6.26394	5.64291	5.40106	6.18	4.87498	5.7938	0.89855	0.258436	0.931975
EIF4A2	0.595289	0.0150122	-0.741988	0.598079	0.613576	0.674237	-0.271259	1.33037	-1.0687	-0.159122	-0.844584	0.0611939	-1.05705	-0.152914	-0.43711	0.393321	-0.712712	-0.590634	-1.20863	-0.920004	-1.28488	0.385596	-0.139331	0.321024	-1.30086	0.78996	-0.860188	-0.835498	0.420927	0.00678227	0.549607
EIF4A3	2.54141	2.11658	2.16997	2.17154	2.03874	2.0371	2.37809	2.05821	2.12956	1.70936	2.2914	1.9404	1.6378	1.3752	2.24092	1.87496	2.16954	1.28393	1.94506	1.61851	1.64656	2.28466	2.59999	1.90789	1.98972	2.58382	1.5335	2.1656	0.870219	0.0886894	0.833102
EIF4B	0.208799	0.824109	0.632389	1.06224	1.54318	-0.764558	0.0873531	-0.0493995	1.66381	1.17059	1.74829	1.09287	0.644835	-1.44429	0.408788	-0.286829	-0.0506678	0.755912	-0.10995	0.614373	0.144761	0.0992083	0.63971	1.08479	1.49986	0.60391	-0.269077	2.06974	1.15384	0.671826	1
EIF4E	0.889512	0.589476	0.700234	0.606715	0.826541	0.390093	0.259381	0.422548	0.473266	0.488955	0.831233	0.526076	0.0187341	-0.0841763	0.745863	0.308802	0.331402	0.310678	0.0382526	0.17357	0.0742457	0.289484	0.0738624	0.632851	0.0790706	1.13939	-0.08015	0.560606	0.818835	0.0552948	0.789706
EIF4E2	-2.44136		-2.67717			-3.04082	-2.82906	-3.25157	-3.17268	-3.09787		-2.78845		-3.75111	-2.67646	-2.68542	-2.86563		-1.88935			-2.70339	-3.02977			-2.57053	-2.62597		1.05932	0.878798	1
EIF4G1	3.89304	3.62611	3.43475	3.92639	4.19671	2.91879	3.73501	3.37671	4.22216	3.79918	4.46482	4.07198	3.55946	2.38913	3.40788	3.29596	3.34623	3.4984	3.19152	3.87731	3.35202	3.51118	3.83786	3.72065	4.19349	4.28605	3.33005	4.2902	0.972315	0.980139	1
EIF4G2	0.901473	0.818694	0.213832	0.954634	1.03641	0.418336	0.854577	0.319964	1.312	0.770871	1.30909	0.816971	0.571378	-0.234573	0.710636	0.453175	0.371228	-0.0222957	0.723905	0.718444	0.334638	0.641177	1.09363	0.71227	0.683138	1.26728	0.512644	1.22514	0.916888	0.900948	1
EIF4G3	-1.54251	-1.65019			-1.29592		-1.55193		-1.55932	-1.19769	-1.3085	-1.47422					-1.65499			-1.40114			-1.16804	-1.52433	-1.1388	-1.23311		-1.13068	1.17995	0.177289	0.890459
EIF4H	2.89705	3.29904	2.92159	2.97393	3.31424	2.03122	2.37574	2.43112	2.71919	3.18085	3.25808	2.65161	2.38797	2.0928	2.82156	2.02657	2.43147	2.41201	2.31176	3.00722	2.26845	2.45692	0.490205	3.27208	3.43591	2.33857	1.87351	3.5916	0.724409	0.409228	0.976666
EIF5	0.425886	0.00434362	-0.235195	0.0267506	0.172854	-0.471703	-0.0573262	-0.0258878	0.249681	0.053561	0.0439408	-0.124299	-0.156661	-0.628638	0.37976	-0.585647	-0.745626	-0.308332	-0.948442	-0.135268	-0.715298	0.00540129	0.29444	0.128933	0.142367	0.0780842	-0.96479	0.404837	0.966823	0.635772	1
EIF5A;EIF5AL1;EIF5A2	4.77936	4.95662	4.85835	4.47424	5.16759	4.12067	4.23584	3.9936	4.65116	5.11268	5.20128	4.62566	3.97704	3.81546	4.57739	4.07773	4.14264	4.7483	3.71677	4.50417	4.33745	3.86839	4.69076	4.8916	4.75857	4.68786	3.94037	4.95325	0.982635	0.468804	0.980945
EIF5B	2.39413	1.85866	2.01186	2.38685	2.80099	1.06338	1.97633	1.5654	2.65075	2.46554	3.15706	2.39511	2.11911	0.381209	1.81239	1.39615	1.96781	1.83104	1.35812	2.34041	1.68618	1.63659	2.15515	2.44636	2.64337	2.786	1.71547	3.0292	1.10423	0.708636	1
EIF6	2.87043	3.17345	2.67716	2.78427	3.33442	1.96891	2.32208	2.18146	2.77035	2.87373	3.3179	2.95309	2.48282	1.43508	2.57203	2.08874	2.10819	2.84196	1.59339	2.7156	2.59371	2.23309	2.43508	3.1535	2.94143	3.24434	2.01274	3.36508	0.948647	0.861667	1
ELAC2											-2.24891	-2.78667			-1.73589								-2.07636			-2.09888
ELAVL1	1.71602	1.89288	1.97759	1.75745	1.36992	1.48173	1.79861	1.70168	1.517	1.16231	1.78608	1.49113	0.877824	1.16862	1.825	1.54786	1.64971	1.15	1.54692	1.54757	1.44591	1.92408	1.88549	1.4805	1.44542	1.85199	1.53073	1.68815	0.87181	0.122557	0.852713
ELF1									-4.91037
ELMO2			-3.17827	-2.89971	-2.88596	-3.22999						-3.20354																	0.892204
ELMO3	-1.2493			-1.42954	-1.43689		-2.07175	-2.44448	-1.41371	-1.55021	-1.67282	-1.20196	-1.38165		-2.28215		-2.23681	-1.38421		-1.07237			-1.5642	-1.42347	-1.82857	-1.24896	-1.94895	-1.3164	1.00934	0.44453	0.980945
ELMOD2	-1.1049	-1.33776	-1.73262	-1.21675	-1.25325	-1.34057	-1.53679	-0.948635	-1.73765	-1.49338	-1.35406	-1.30595		-1.65931	-1.61092	-1.26169	-2.08771	-1.5734	-1.09381	-1.27973	-2.2908	-1.81612	-1.4072	-1.55595	-1.76347	-0.706026	-1.95637	-1.56002	0.832476	0.0447922	0.772892
ELOVL1	0.179943	0.0428878	-0.366215	-0.326119	-0.61161	-0.702993	-1.06758	-1.08177	-0.367561	-0.581761	-0.775158	-0.425932	-1.64315	-0.042439	0.120622	-0.648359	-0.879338	-0.455402	-0.177074	-0.444163	-0.75952	-0.319284	-0.764574	-0.536625	-0.576801	0.31316	-1.0167	-0.427091	0.99509	0.940482	1
ELP2	-1.13101		-1.08121	-0.899923	-1.07227				-1.19249		-0.739819				-1.48202								-1.10414	-1.43181	0.777776	-1.23922		-1.01707	0.9516	0.569697	1
EMB	1.46689	0.831209	0.694472	0.869608	-1.34152	1.5635	0.848697	0.422077	0.725235	0.210588	0.266359	0.798462	0.419628	0.304919	0.792326	0.595485	0.852447	0.323593	1.12213	0.272828	0.742964	1.13245	1.64322	0.949827	-0.525165	1.22045	0.818614	0.134493	0.929255	0.381147	0.973562
EMC1	1.65591	1.02869	1.04622	1.09976	1.23784	1.62248	1.83181	2.05191	1.05772	1.2653	1.18597	1.20187	0.643862	1.46512	1.70665	1.4092	1.02108	0.754277	1.32691	1.35217	0.848772	1.59586	1.64658	1.33602	1.19176	1.59629	1.08773	1.07768	0.872619	0.280592	0.936782
EMC2	-0.391642	-1.4471		-0.50996	-1.14035	-0.787499	-0.844351	-0.51882	-0.80904	-1.15852	-0.720548	-0.58964	-1.79352	-1.35195	-0.949421	-1.10584	-1.15167	-1.53883	-0.476335	-0.561614	-1.23572	-0.944278	-0.782519	-0.436329	-1.15121	-0.442812	-0.795949	-0.86538	0.921892	0.369771	0.973562
EMC3	-1.61197	-1.7372	-1.95904	-1.61688	-1.72968	-0.98751	-1.17924	-0.801438	-2.15684	-2.16431	-1.83667	-2.02613	-2.95707	-0.895533	-1.31082	-1.27084	-1.65413	-1.8554	-1.15763	-1.58772	-2.15444	-1.12674	-1.6078	-1.59549	-2.28867	-1.57201	-1.42244	-1.82286	0.988603	0.328486	0.955715
EMC4	-1.28959	-0.67908	-0.298032	-0.67145	-1.46442	-0.289851	-0.428627	-0.732488	-1.85387	-0.714904	-1.07108	-0.885298	-0.433259	-0.326827	-1.03507	-0.0362164	-1.75677	-0.327845	-0.636304	-0.808083	-1.22658	-0.195287	-1.24085	-1.12604	-0.236427	-1.00262	-1.07578	-1.54644	0.830071	0.532684	0.998334
EMC6																									-2.27067
EMC7	-1.04408	-1.46157	-1.69171	-1.73217	-2.12173	-1.00832	-1.61541	-0.828141	-2.06274	-1.92063	-1.84236	-1.92045	-2.08577	-0.755638	-1.04136	-1.00726	-1.93961	-1.86005	-0.847214	-1.70186	-1.71795	-0.997922	-1.48972	-1.06945	-1.29188		-1.02516	-1.78919	0.892932	0.658269	1
EMC8	-1.89422	-2.24171	-1.63195	-1.6388		-2.13007	-1.68993	-1.41166	-1.69845	-1.21494	-1.41947	-1.77607	-1.871	-1.20869	-1.65296	-1.8586	-2.11801	-1.38192	-1.42822	-1.6676	-1.75155	-1.69355	-0.879441	-1.89821	-2.19573	-1.8403	-1.75893	-1.54624	0.995799	0.498001	0.989199
EMD	0.807231	1.14603	1.31683	1.4926	1.55023	0.745721	0.716065	0.466156	1.62478	1.79781	1.82578	1.37233	0.675652	0.120111	1.0349	0.402897	1.35802	1.42459	0.867144	1.35143	1.58986	0.587747	0.419604	1.48051	1.49357	0.877987	1.07136	1.56956	1.29962	0.468804	0.980945
EMG1	-1.19116	-1.6428	-1.06453	-1.81288	-1.9425	-2.04696	-1.01367	-1.85895	-1.59241	-1.93994	-1.15251	-1.77108	-0.90191		-1.15913	-1.9441	-1.35113	-2.73864	-1.59862	-1.79858	-2.01633	-1.43967	-0.916962	-1.2264	-1.5057	-0.981242	-2.10392	-1.32479	1.16647	0.735332	1
EMILIN1														-3.84077
EML2	1.009	0.422929	0.193613	0.59733	0.616973	0.279053	0.650255	0.568562	0.0791233	0.402629	0.833253	0.240956	-0.9984	-0.557771	0.376478	-0.180081	0.0245473	0.40719	-0.696895	0.319073	-0.166309	-0.254317	-0.938068	0.694134	0.0219378	1.05546	-0.933696	0.683496	0.692022	0.0327518	0.746059
EML3										4.32858
EML4	3.13916	2.92494	3.06258	3.78868	4.04609	1.48956	2.29878	2.32707	3.59298	3.48624	4.60189	3.96537	2.69964	2.04808	1.8289	1.80243	2.32352	3.11631	2.27966	3.50533	2.36271	2.06108	3.63315	3.36389	3.44529	4.06637	1.71702	4.08242	1.18619	0.78415	1
EMR2	0.262253	-1.25046	-0.167998	-1.53399	-2.11277	-1.87189	-2.21366	-0.723184	-2.71057	-0.431574	-0.837482	-1.49408		-2.37619	-1.06138	-2.68144	-2.82589	-1.27372	-1.12162	-1.3696	-0.660961	-2.72039	1.06332	-0.593063	-0.467889	-0.68953	-2.90516	-2.53098	1.08561	0.584535	1
ENAH	-0.451135	-0.246153	-0.495536	0.0150081	-0.0219488	0.0355932	-0.474752	-0.303966	-0.176158	-0.843066	0.305675	-0.552986	-1.59607	-0.920585	-0.489999	-0.286435	-0.647066	-0.286624	-0.246805	-0.978472	-1.07156	-0.250663	-1.25499	0.0576976	-0.557671	0.0112519	-0.898614	-0.280633	0.842978	0.110344	0.846873
ENDOD1	0.135995	-0.0921337	-1.16958	-0.938057	-0.435497	0.119924	-1.12665	0.233142	-0.429056	-0.55507	-0.821825	-0.316127	-1.70551	-0.264311	0.0323156	-0.338953	-1.07733	-0.974923	-0.618662	-0.596436	-1.28711	-0.765552	-1.50791	0.00660203	-1.13472	0.0494879	-1.35473	-0.601118	0.786722	0.199087	0.902409
ENDOG	-1.2685		-1.84981		-1.73489	-1.77024			-1.6166		-1.59671	-2.25663	-1.54619					-2.29794			-1.9403	-2.18326		-1.69277		-1.52942		-1.99886	0.956626	0.539461	1
ENG	-1.72969												-1.39317			-1.48083				-0.188889		-1.29106	1.77024	0.407455		0.361638		-2.0054	1.9858
ENO1	6.62607	5.29147	5.873	5.44769	4.82376	6.54067	6.41015	6.49848	5.60826	5.07191	5.54448	5.25117	4.80256	6.34861	6.69114	4.79395	6.02308	5.06909	6.07368	6.12143	5.49578	6.19649	5.27463	5.35101	5.2801	4.85468	5.59709	5.20007	0.607863	0.122557	0.852713
ENO3	-2.82389	-3.2061	-2.29927	-3.07953		0.548571		2.0785	-0.290354		-2.72471	-3.20256		2.10401	0.157142	0.608032		-1.31723	-1.99911		-3.48763	0.85134	0.169219	-2.30177	-2.69773		-1.94736	-2.6124	1.53073	0.569291	1
ENOPH1	-0.380485	-0.209301	-0.407208	-0.071578	-0.021407	-0.81271	-0.560811	-0.551446	-0.0947918	0.44558	0.173235	-0.0362311	-0.880643	-2.14489	-0.686888	-0.979709	-0.473518	-0.444272	-1.26171	-0.132042	-0.65759	-0.523407	-0.49203	0.13339	0.0701511	0.167067	-1.03303	0.494817	0.955913	0.980139	1
ENOSF1									-3.29416		-2.94163				-2.82375													-2.51386
ENPP1	-2.34447	-3.00267	-2.90712	-2.09753		0.526419		1.78267	-0.27219		-2.24264	-2.46616		2.40322	0.786283	1.62818	-1.34556	-2.47881	-2.41814			0.215422	2.2032	1.23781	-2.70358	-2.8884	-1.31583	-1.80349	1.85357	0.407007	0.976666
ENTPD3	3.10436	1.55498	1.38959	1.71018	0.961256	1.76683	1.55728	1.02576	2.29209	1.58902	2.26992	2.34458	1.80609	0.453098	1.34499	1.21615	1.52371	1.24988	2.14552	2.14131	1.80632	1.47936	0.664192	2.42731	1.60146	2.6749	1.86057	1.61378	1.1125	0.409228	0.976666
ENY2															-2.68893
EOGT	-0.767213	-0.53293	-0.799943	-0.85842	-0.772332	-0.186262	-0.444685	-0.538988	-0.897402	-0.971175	-0.759103	-0.270156	-1.00112	-0.898395	-0.580924	-0.191518	-0.592997	-0.691382	0.0361626	-0.522857	-0.823327	-0.706901	-1.73923	-0.366418	-0.830556	-0.265443	-0.219124	-0.389646	1.00759	0.940482	1
EPB41L1	1.89589	0.556156	0.566633	1.55904	1.13395	1.17311	0.910256	1.58811	0.737179	0.58818	1.5315	0.845425	0.00200797	-0.194984	0.372667	1.15892			0.916367	0.694986	0.599868	0.161916	-0.222239	0.526091	0.282076	1.64924	0.356537	1.10712	0.678533	0.0259045	0.727006
EPB41L2	-1.93712			-3.24985		-1.55643	-2.08782	-1.67341		-2.57212	-2.78433		-3.01649	-1.08101	-2.20953	-1.88164	-3.08865	-3.18559	-1.93613			-1.9882	-1.65322	-2.44271		-2.72786		-2.82107	0.673477	0.443928	0.980945
EPB41L3														-2.70378
EPB41L5	-1.13742	-2.5249		-2.59087	-2.23357	-2.00035	-2.9824		-1.71076	-2.1893	-2.34642	-2.41786			-2.35794					-2.3873			-2.79778	-1.91622		-1.26826		-2.0652	1.08026	0.562188	1
EPCAM	1.95517	0.278264	2.44334	1.82272	-0.243506	1.86868	2.5409	1.75923	1.0788	0.181228	2.08583	1.40798	0.945196	1.01376	1.33235	1.68109	1.78528	-0.248202	3.09766	0.396004	1.37812	3.12299	5.11179	2.80162	0.372532	2.37415	2.17734	1.47723	0.756236	0.78415	1
EPDR1		-2.23257	-2.91415	-1.6962		-1.12844	-2.76578	-0.356034	-1.70949	-3.2159	-2.89288	-0.0380486	-2.61713			-0.447176	-2.54371		-2.28456	-1.97555	-2.52293	-2.46307		-2.49134	-3.11351	-2.45335	-1.90119	-2.87667	0.700853	0.407007	0.976666
EPHA1	2.58997	-0.258876	0.972976	1.21949	-0.0701625	-0.0517574	-0.00987983	-1.17218	1.41294	-1.6565	1.73094	0.475969	0.478044	-1.05486	1.31931	-0.35303	0.700489	-0.827799	0.282865	-0.476696	0.0104342	0.0653934	2.69594	1.31872	1.1613	2.18771	-0.240369	0.695703	1.4219	0.635772	1
EPHA2	6.14328	4.92931	5.94112	5.70064	4.54049	5.23228	6.10507	5.31534	4.71181	5.28121	5.45427	6.38815	5.29606	5.26011	5.5087	5.81394	5.45001	5.12701	5.80549	6.07426	6.00556	6.10772	6.49795	6.01004	5.4323	6.06637	5.89909	5.26601	1.10888	0.532684	0.998334
EPHA3																							-0.522999
EPHA4	0.798091	-1.16027		-2.52406	-2.64032	-2.53354			-0.823622			-2.85367			-2.72414				-1.59965	-2.11662			-0.959217	-1.8826		-1.46778			1.72063	1	1
EPHB2	1.29495	0.306825	1.22203	0.581581	0.222016	1.91927	1.44741	2.06031	0.716793	0.661485	-1.01602	1.73994	1.07852	0.585601	1.19915	2.1693	1.32862	-0.254709	1.29404	1.80972	1.92255	2.04371	3.62581	0.506479	0.618426	1.96837	1.43274	0.193541	0.991787	0.900948	1
EPHB3	1.52031	-0.289313	-1.56088	-0.17637	-0.89525	-0.376824	-2.30027	-1.26518	1.57629	0.0188549	-0.702037	0.503514	-1.47525	-0.595456	0.543868	-0.586282	-0.674007	0.394162	-2.18756	-0.477497	-1.039	-1.68056	-0.0809434	0.106279	-0.444593	0.93479		-0.215408	1.14191	0.360322	0.970658
EPHB4	2.53562	0.830197	0.36482	1.00498	0.543807	1.47953	1.48393	1.04404	1.92264	0.331534	1.29472	1.66602	0.966418	0.363412	1.59587	0.59448	1.23438	0.342528	0.407707	1.26209	0.874227	1.416	3.65424	2.06442	0.490251	2.37914	0.364892	1.05896	1.08836	0.980139	1
EPHX1	3.49917	2.06495	2.31825	3.00023	1.61196	1.95578	1.27377	2.89092	3.17661	2.20304	2.08593	1.71207	2.24039	2.18913	2.93384	2.52014	1.68867	1.85018	2.09226	2.21263	1.78552	2.52869	0.885499	2.49705	1.64565	2.34506	1.70002	2.15729	0.987333	0.746093	1
EPHX2																			-5.09885
EPN1	-0.544251	0.199462	-0.313248	-0.027322	0.848141	-1.39813	-1.32993	-1.11563	0.218362	0.44319	0.672426	0.122592	-0.160057	-2.11924	-0.716163	-1.18225	-1.40494	-0.0875692	-1.76522	-0.024534	-0.654892	-1.4918	-1.05577	0.117444	0.183549	0.131542	-1.33747	0.494869	1.23536	1	1
EPN2	-2.25689	-2.14883		-1.91589	-1.43811			-2.65286	-2.0074	-1.92603	-1.74068	-2.03835	-2.31207		-2.30951			-2.21748		-2.31961	-2.61906			-1.7915	-2.21707	-1.81552		-1.94901	1.07959	1	1
EPN3	-1.927	-2.40676		-1.62474	-1.30647		-2.76503		-1.79344	-2.05429	-1.41429	-2.5784			-2.4087	-2.49142		-2.73092	-1.93677	-2.57946	-3.11969		-3.25101	-2.36761	-2.15336	-2.32897		-1.99977	0.736823	0.266125	0.936782
EPPK1	2.77591	2.45837	1.67769	3.0408	2.6221	2.36237	2.60125	2.18444	1.44485	2.63169	3.11696	-0.755234	2.34505	2.61474	2.00921	2.65294	1.92402	3.08155	3.43702	2.81471	1.74109	2.95939	2.66224	1.5493	2.03502	2.8463	2.12575	1.48276	0.965993	0.822692	1
EPRS	2.9568	2.55046	2.54662	2.683	3.1929	1.81925	2.29211	2.18153	2.98676	2.80197	3.4503	2.79298	2.17684	1.32555	1.98438	1.90577	1.84339	2.54255	1.84147	2.54332	1.94161	2.04703	3.44774	2.59764	2.70285	3.16606	1.92927	3.31334	0.996124	0.822692	1
EPS15	-1.3373	-1.60262	-1.68032	-0.964852	-0.362618	-2.06495	-2.00881	-1.93198	-1.08823	-1.04055	-0.782464	-1.00921	-1.37203	-1.89353	-1.63216	-1.66724	-1.62148	-1.40944	-1.96343	-1.4364	-2.07174	-1.86359	-1.76099	-0.60619	-1.11362	-0.467236		-0.706155	1.17448	0.48146	0.989199
EPS15L1	-1.39504	-1.74354	-1.68189	-1.31891	-0.871437	-1.83762	-1.83921	-1.81599	-1.15812	-1.30531	-0.906606	-1.40113	-0.562826	-2.014	-1.81082	-1.76535		-1.55193	-1.63738	-1.51588	-1.85394	-1.5714	-1.69486	-1.20906	-1.14131	-1.15866	-1.66712	-0.952076	1.14618	0.282818	0.938988
EPS8L1	2.25487	0.57529	0.10388	2.10045	3.05385	-1.27491	-0.0256367	-0.789178	2.39659	2.05976	1.9042	1.8196	1.43324	-1.23333	-0.451639	-1.08861	-1.60819	1.07145	-1.7059	0.64119	1.08385	-1.36252	-0.459493	2.18113	1.74473	2.78763	-2.21274	2.59005	1.66793	0.746093	1
EPS8L2	2.47996	2.25594	1.87524	2.77569	2.9954	1.24038	1.84658	1.82721	2.86187	2.36179	3.0891	2.67525	1.8475	0.598606	1.3435	1.35	0.865739	1.73378	0.88508	2.50234	1.67871	1.41808	2.52633	2.23279	2.4923	2.81861	0.974181	3.10146	0.982518	0.671826	1
EPSTI1							1.65867										1.86218			0.552472	1.31001								0.785315
ERAL1											-1.69256												-1.97995
ERAP1	1.32151	0.43873	1.85677	1.12333	1.02593	1.75886	2.54677	1.23783	1.07569	0.646897	1.5579	1.85521	1.90513	0.650761	1.05751	0.923357	1.4581	0.925414	2.50992	2.35203	1.04177	1.76907	2.05138	0.664599	1.45877	1.63186	1.55472	1.86695	1.17046	0.900948	1
ERAP2	0.526537	0.311836		0.7877	-0.607894				-1.37223	-0.15546	-0.90365	-0.191187		-0.662468				-2.12103			0.186331	0.774483		-1.0781		-0.431879	0.0427706		0.554375	0.0776557	0.833102
ERBB2	2.75133	0.875331	1.20328	1.76901	0.461023	1.36391	1.42283	1.50383	1.62116	1.25772	1.24349	1.72117	0.683053	0.741696	1.57606	1.18178	1.29371	0.930605	1.12448	1.54236	1.31163	0.0744679	2.77023	2.17941	0.907791	2.7785	1.09081	0.986341	0.905782	0.746093	1
ERBB2IP	-1.32694	-1.5507	-1.73276	-1.23284	-1.2726	-1.6007	-1.29225		-1.2236	-0.984359	-1.05285	-1.74405			-1.7729		-1.77335		-1.77992	-1.35739			-1.57476	-1.76371	-1.9408	-1.23807		-1.44571	0.842171	0.437797	0.977117
ERBB3	0.174129		-2.74633	-2.20735	-2.50091		-2.67816	-3.29043	-1.17468	-2.12797	-2.45007	-1.47632	-3.23859		-2.25501	-2.34117	-2.27753	-2.21366		-2.38883	-2.28361		-2.08016	-2.39531	-2.29354	0.075692		-2.68514	1.23881	0.261134	0.93234
ERC1
ERCC1																									-2.76973
ERCC6L																							-1.69187			-1.89799		-1.77934
ERCC6L2	-2.37119	-2.58012	-2.35659	-2.08164		-1.92505	-1.98758	-1.75661	-1.86832	-1.61853	-1.18989	-1.78371		-2.28087	-2.73436	-2.5133			-2.19899	-1.99866	-0.820466	-2.38289	-1.57439	-1.95491	-1.95638	-1.78697	-2.28001	-1.86525	1.09182	0.287781	0.948954
EREG	0.0145464	-0.784016	1.55837	-1.0507	-1.79467	-1.97559	0.12005		0.412011	-1.31601	0.54355	0.00959735	-0.819221	-1.83371	-1.33176	-1.14721	0.0598986	0.024367	0.0711091	-0.959484	0.763709	-0.13861	-0.523803	0.193182	-0.0325981	0.0418157	0.491642	-0.403762	1.70825	0.498001	0.989199
ERGIC1	0.10556	0.116741	-0.158365	-0.500724	0.17817	0.693644	-0.340462	1.12232	-0.370312	-0.402899	0.0716237	-0.229037	-0.774686	1.21807	-0.0485485	0.479977	-0.258007	-0.0507255	0.062689	-0.0310546	-0.573516	0.492778	0.744757	0.418171	-0.389729	-0.0401474	0.097031	-0.466038	0.897822	0.381147	0.973562
ERGIC2	-2.9064																						-3.4284						0.696405
ERGIC3	1.26112	2.15804	0.703936	1.20518	1.21204	1.03263	0.798368	0.937601	1.14934	1.13385	0.971643	0.773792	1.05351	0.521883	0.908298	0.573209		1.02777	0.654327	0.825397		1.12075	0.721176	0.742335	0.672274	1.37417	0.812182	1.52324	0.839698	0.143504	0.854043
ERH	1.41169	1.50369	1.75062	1.67063	1.89179	1.16888	1.46912	1.15681	1.82665	1.7912	2.2552	1.62815	0.865403	0.364001	1.21879	1.40731	1.62443	1.21383	1.20991	1.56925	1.34674	1.43309	0.0647354	1.35727	1.76508	1.15814	1.02598	1.9414	0.930377	0.566139	1
ERI1											-2.92776																	-3.13191
ERLEC1	-0.0527067	-0.957724	-0.765597	-0.573869	-2.02152	-0.0118894	-1.18236	0.210744	-1.44437	-1.342	-1.42271	-1.44513	-1.25969	0.0151451	-0.533063	-0.446226	-1.21772	-1.3634	-0.0632666	-1.21077	-0.772362	-0.930498	-1.01142	-0.368591	-1.69726	-0.461077	0.0791849	-1.4707	0.736438	0.258436	0.931975
ERLIN1	-0.46875	-0.495355	-1.22283	-1.49721	-1.18133	-1.70612	-1.64682	-1.37609	-1.36101	-1.22522	-1.33307	-1.43851		-2.74173	-1.18705	-2.07916	-1.53835	-1.08385	-1.81919	-1.37425	-1.49523	-1.67473	-1.2711	-1.94623	-1.54947	-0.986439	-1.63442	-1.16545	0.908118	0.307354	0.955715
ERLIN2	1.92809	1.16112	0.763338	0.976369	1.18973	0.734053	0.345241	1.12784	0.968791	0.81041	0.874541	0.145861	0.591151	-0.7709	0.76631	0.205789	0.525065	0.454926	0.7836	0.886786	-0.107768	0.479409	1.33592	1.20123	-0.18144	1.39706	0.112076	0.978878	0.771974	0.0990623	0.833102
ERMP1	1.97141	1.66436	1.33026	2.00278	1.96674	1.68123	1.06234	1.78601	1.64077	1.81621	1.89449	0.896386	0.939951	1.19693	1.81982	1.41655	0.945087	0.939842	1.1417	1.13823	1.10714	0.976408	0.923366	1.42579	0.705881	2.04589	0.823989	1.42953	0.66266	0.0213075	0.722272
ERO1L	6.19458	5.93615	5.60355	5.89531	6.02427	6.0383	5.49691	5.9422	5.7495	5.85045	5.14322	6.30632	5.73897	5.61302	5.81815	5.80507	5.13494	5.35534	5.89191	6.03596	5.79777	5.33877	4.22171	6.22982	5.65107	5.99586	5.7126	5.87211	0.891596	0.122557	0.852713
ERP29	2.94007	3.0236	2.65279	3.27491	3.35412	2.28995	2.59185	2.31583	3.16842	3.10691	3.18231	3.05068	1.9456	1.79837	2.97822	2.62985	2.38082	2.54508	2.615	2.88742	2.62203	2.40881	2.06178	3.1624	2.83795	2.989	2.32871	3.52112	0.957586	0.746093	1
ERP44	2.60507	2.56377	2.41553	2.31169	2.42146	2.27202	2.16501	2.11147	2.23826	2.40542	2.04704	2.28391	1.71187	2.52181	2.65629	2.28234	2.13891	2.18213	2.63594	2.53372	2.21595	2.36179	2.01861	2.93534	2.32933	2.51717	2.21589	2.56504	0.961266	0.861667	1
ERRFI1		-2.90953		-3.2634					-4.17535	-2.12355	-2.38267			-4.6756				-2.03822			-3.79186	-3.29498			-3.32977	-4.56654	-4.31864	-2.99229	0.844811
ESD	2.57894	2.52702	2.44753	2.78037	3.03464	1.98739	2.17742	2.20153	2.46303	2.86635	3.01657	2.71714	2.51563	1.61041	2.45529	2.01529	2.00517	2.66876	1.62823	2.45679	1.89759	2.41003	2.50135	2.86036	2.52727	2.75741	1.8771	2.85442	0.996482	0.861667	1
ESF1	-3.68142		-3.61825		-3.97061		-3.96063	-3.82575	-3.99842		-3.35293	-4.39665					-4.26471						-4.42606	-4.50407	-3.93646	-3.70486		-3.90912	0.8872	0.18981	0.902409
ESRP1	0.256762	0.00834613	0.399484	-0.0624552	0.294985	-1.23009	-0.836084	-0.683774	0.540792	0.0743747	0.419939	-0.0982779	-0.471029	-1.23195	0.468468	-0.69345	-0.480166	-0.488411	-0.790842	-0.600843	-0.895924	-1.26569	-0.350669	-0.182323	0.370758	0.165545	-1.5228	0.495803	0.766419	0.822692	1
ESRP2	-1.78619	-2.48848	-2.5334	-2.16007	-1.78273				-1.79832	-2.35539	-2.02929	-2.28547		-2.24475	-1.86115	-3.00911		-1.62606	-2.45936				-2.07867	-2.36182	-1.98292	-1.95809		-1.87842	1.0763	0.964396	1
ESYT1	4.15237	3.58814	2.87261	3.4268	3.48927	3.55138	3.71869	3.53711	3.41262	3.14785	3.60005	3.55183	2.38919	3.20126	3.82804	3.10622	3.1258	2.69596	3.80681	3.68475	3.00673	3.56223	3.5595	3.8478	2.98436	4.17165	3.34593	3.66213	0.957923	0.635772	1
ESYT2	0.65778	-0.802719	-1.09198	-0.0503694	-0.45869	0.049651	-0.128444	0.185801	-0.184178	-0.370246	-0.496255	-0.245627	-1.15522	0.0843491	0.516554	0.0805638	-0.759206	-0.696429	0.39102	0.0570148	-0.614761	-0.189626	0.180268	0.0975669	-0.795032	0.541938	-0.438748	0.187995	0.934655	0.900948	1
ETF1	2.68502	2.45963	2.3861	2.26961	2.46965	2.23588	2.75791	2.36853	2.44989	2.16058	2.6715	2.26802	2.10609	2.08184	2.63788	2.0837	2.21634	1.97046	1.84772	2.18949	1.73004	2.4757	2.35906	2.501	2.34097	2.84673	1.60571	2.78487	0.882286	0.122557	0.852713
ETFA	2.18239	2.05983	2.09641	2.22175	2.23003	2.37552	2.14349	2.51986	2.36858	2.19878	1.7733	1.83832	1.20642	1.87006	2.24167	1.89269	1.5864	2.27174	2.01511	1.54213	1.39289	2.06187	1.59878	2.21079	1.7058	2.00926	1.49867	2.01378	0.800684	0.00565232	0.549607
ETFB	1.66425	1.84881	1.93172	2.12394	2.43534	1.92165	1.74716	2.07778	2.10713	2.36198	2.11998	1.74417	1.38348	1.56281	1.95273	1.67454	1.43003	2.29599	1.61806	1.43714	1.52812	1.24075	1.02468	1.96904	1.91313	1.59281	1.54634	2.11011	0.823372	0.0990623	0.833102
ETFDH	-2.54518					-2.75296		-1.97612						-2.62787	-2.55025				-2.54626			-2.65563							0.970041	0.628571	1
ETHE1	3.17097	3.04193	3.15975	3.27377	3.57565	2.77219	2.72684	2.8272	2.61777	3.16626	2.83244	3.19847	2.43827	2.23162	2.96178	2.5816	2.32809	3.01538	2.45152	2.92663	2.7496	2.29371	2.00447	3.45764	3.16474	3.2616	2.45821	3.17534	0.806741	0.110344	0.846873
EVC		0.0380454	0.151048			-0.624624	-0.915355	-0.427936						0.44548	-1.21648	0.443819	0.0746461	0.68294		-0.952369	-0.0514128	-1.70918			-0.296634		0.327577		1.35618	0.594073	1
EVPL	4.94203	3.91308	3.12861	3.58106	5.52394	2.00476	2.63561	2.00546	5.63466	5.28267	4.50357	4.38771	4.0432	2.98452	3.76461	2.38335	2.81807	4.17687	3.2711	3.56038	3.41358	1.56724	2.03175	4.88149	4.60679	4.89741	2.5694	5.41707	1.46315	0.532684	0.998334
EWSR1	-0.117295	-0.134548	-0.233311	-0.049498	-0.54629	0.299362	0.425184	-0.0975402	-0.257739	-0.571682	-0.103366	-0.378396	-0.175949	-0.301095	0.0186168	0.128345	-0.179292	-0.742537	0.493915	-0.14979	-0.151931	0.064886	0.492195	0.0601066	-0.37204	0.0740336	0.266752	0.0029611	0.986807	0.78415	1
EXD2	-1.71522	-2.59919	-2.44191	-2.99268	-2.4496	-2.64589	-2.45353	-2.05917	-2.57673	-2.37846	-2.4402	-2.37513	-2.46188	-2.92493	-2.84606	-2.33018	-2.60524	-3.641	-2.24993	-2.2809	-2.79126	-2.73077	-2.80927	-2.04426	-2.29191	-2.00947	-2.39436	-1.99846	1.02405	0.940482	1
EXOC1	-0.435724	-0.605296	-1.06083	-0.606079	-0.413959	-1.15056	-1.33218	-1.14817	-0.531718	-0.941882	-0.510512	-0.781454	-1.33674	-1.19272	-0.746488	-1.01227	-1.30405	-1.10261	-0.949167	-0.720713	-1.19714		-0.744257	-0.559341	-0.536348	-0.64381	-1.31748	-0.421051	1.0367	0.774909	1
EXOC2	-1.39245	-1.85477	-1.98837	-1.95752	-1.30088	-1.6714	-1.4615	-1.88178	-1.63775	-1.71324	-1.24104	-1.53265	-1.92884	-1.83643	-2.15285	-1.85661	-2.11079	-1.75115	-2.13342	-1.73311	-2.0226	-1.83366	-1.96233	-1.72575	-1.85185	-1.07869	-1.94284	-1.45915	0.951344	0.566139	1
EXOC3	-1.66961	0.444584	-0.54679	-0.478316	0.170366	-0.187187	0.582198	-1.13082	-0.109174	-0.561999	-1.08911	-0.0391733	-0.387099	0.0796939	-1.57137	0.32447	0.579095	-0.175781	0.072512	-0.830009	-0.87603	0.238228	-0.549628	0.163841	0.390615	-1.25121	-0.612627	-0.172338	1.11627	0.940482	1
EXOC4	-0.916169	-1.35754	-1.28987	-1.05871	-0.918832	-1.26889	-1.12018	-0.957247	-1.2575	-1.16563	-1.20001	-1.12691	-2.05562	-1.61458	-1.30119	-1.61857	-1.59854	-1.29871	-1.43699	-1.01893	-1.64592	-1.24037	-1.43697	-1.1029	-1.2954	-0.65985	-1.94468	-1.20704	0.865969	0.0327518	0.746059
EXOC5	-0.894222	-0.963212	-1.2389	-0.474397	-0.0146852	-0.742384	-1.28641	-0.15385	-0.137318	-0.800589	0.0323583	-0.783892	-0.685993	-1.59549		-1.21886	-1.19328	-0.845297	-1.12382	-1.03288	-1.1657	-1.23271	-0.631224	-0.390728	-0.377674	-0.290814	-1.4591	0.10322	1.01235	0.979267	1
EXOC6B	-1.04293	-1.21308	-1.98068	-1.27628	-0.565513		-1.78165	-1.68881	-0.855348	-1.07899	-0.813996	-1.06829		-2.5306	-1.38798	-1.64766		-1.38031		-1.19089		-1.6519	-1.46209	-1.23714	-1.39549	-0.72547		-1.03408	1.0275	0.581492	1
EXOC7	0.824677	1.27079	1.22925	1.07291	1.53575	0.951913	0.842793		1.39614	1.3205	1.1497	1.22638	1.20759	1.86625	1.11186			1.60375	1.30635	1.33004	1.498	0.679133		0.5993	0.809371	1.2582	1.16561	1.16773	1.11224	0.418071	0.977117
EXOC8	-1.64964	-2.71586	-2.20147	-1.97974	-2.0647	-1.90525	-1.94074	-1.87442	-1.62459	-1.66855	-1.63032	-1.81811	-2.12675	-2.27609	-2.39388	-2.17147	-2.27683	-2.00598		-1.97699	-2.27714		-2.4721	-2.35809	-2.32974	-1.63748	-2.27262	-1.77378	0.877294	0.683178	1
EXOSC1	-2.46494								-2.67215		-2.40406	-2.86474											-2.18913	-3.05085		-2.66804		-2.4567	0.86868
EXOSC10	-1.03857	-1.47886	-1.47398	-1.59545	-1.58049	-1.89934	-1.67403	-2.02558	-1.20212	-1.75936	-1.11511	-1.74603	-1.75827	-2.19384	-1.18933	-2.07717	-2.09676	-2.0166	-2.15454	-2.29953	-2.06182	-1.28184	-0.84099	-1.74156	-1.70432	-0.866702	-2.15054	-1.11228	0.892435	0.381147	0.973562
EXOSC2	-2.34816			-1.61057		-1.89398	-1.58928	-1.97725	-1.32126	-2.54338	-1.27393	-1.77957					-1.93185	-1.94177			-1.94802		-1.66579		-1.58038	-1.25815	-1.88499	-1.40572	1.12607	0.328378	0.955715
EXOSC3																							-2.26473					-3.17205
EXOSC4		-1.55144	-1.50974	-1.32716	-1.81279				-1.37698	-1.66156	-1.2731	-1.70164	-2.09692		-1.38885	-1.84517			-1.87267	-1.72617		-1.62681	-0.936908	-1.44261	-1.35442	-1.07616		-1.18575	1.06288	0.885449	1
EXOSC5	-1.1443	-1.14208	-0.895651	-0.982719	-1.34043	-1.606	-1.16185	-1.30043	-1.24386	-1.3873	-0.883114	-1.47386	-1.29219		-1.02516		-1.41519	-1.34831	-1.51104	-1.7061	-1.71397	-0.788596	-1.27416	-1.28694	-1.11907	-1.07937	-1.4767	-0.658301	0.90973	0.530782	0.998334
EXOSC6	-1.71258	-1.29348	-1.55109	-1.03669	-1.4068				-1.26829	-1.31446	-0.914887	-1.63238			-1.60666			-1.77334			-1.67703	-1.67841	-1.48048	-1.5825	-1.18697	-1.52789		-0.988707	0.919491	0.848973	1
EXOSC7	-1.77428	-1.95421	-1.9825	-2.04912	-2.05166	-2.26488	-2.11547	-2.34991	-2.04011	-2.34645	-2.0148	-2.0318	-2.41104		-2.26999		-2.32375	-2.36756	-2.34467	-2.37533		-2.07208	-1.795	-2.05782	-2.02359	-1.77037		-1.78974	0.989961	0.489577	0.989199
EXOSC8	-2.05472	-1.92269	-2.36321			-2.53815	-2.18314		-2.27521	-2.15559			-2.32958		-2.78759		-2.55399			-2.40444	-2.54875	-2.43088	-1.86291	-2.0347	-1.97128			-1.69624	0.920662	0.798966	1
EXOSC9	-2.36947	-3.28053	-3.06941	-2.71966					-3.11005	-3.3613	-2.50732	-3.0783			-2.79388					-3.22005		-3.00392	-2.40812	-2.81011		-2.12687		-2.46605	1.06026	1	1
EXT2	-0.505658	-0.0787961	-0.290829			-0.129146	-0.328702	-0.097701		-0.290412		-0.659646			-0.288664		-0.583719	-0.427078	-0.65328	-0.482868		-0.240524			-0.25522				0.860299	0.144655	0.854043
EYA3					-3.9203
EZR	6.82593	5.78667	5.70734	6.03437	6.50487	5.69912	5.9061	6.13551	6.09374	5.91625	6.23733	6.10516	5.45699	5.38222	5.79168	5.57073	5.38879	5.62598	5.12019	5.73032	5.47552	5.62833	4.51513	6.14687	5.66429	6.99522	5.09304	6.1011	0.798894	0.0704577	0.833102
F11R	5.67579	4.78887	5.00231	4.99872	3.14283	4.52927	4.66606	3.90083	5.2949	4.71513	4.13896	4.73258	3.75499	4.00839	5.24418	4.24644	4.7041	4.73838	4.77641	4.57739	5.17814	4.35577	5.07965	5.3919	4.15122	5.37937	4.47096	4.54421	0.987702	0.980139	1
F2R
F3	5.85585	4.73001	5.82938	5.2887	4.02135	5.08554	5.46781	4.51128	5.71597	5.22438	4.57447	5.91896	4.33738	5.1329	5.37654	4.86518	5.6442	4.73385	5.83411	5.45334	6.31649	5.60738	4.47158	6.306	5.46799	4.89312	5.62399	5.55267	1.20877	0.381147	0.973562
F8A1					-3.13014
FABP4		-4.08864			1.25634				1.61435		-1.54635	-1.00055		-2.33025											0.314151	-1.41857		-0.750717	1.33386
FABP5	-0.0674758	0.356457	-0.270899	-0.106878	0.788345	-1.04649	-0.250594	-1.81751	0.710444	1.3713	-0.387245	-0.0892735	-0.18011	-1.12502	1.31347	-0.840703	-0.634651	1.59387	-1.19384	-0.716523	-0.450698	-2.23791		-0.0723741	1.19048	-1.13694	-2.02828	-0.382425	0.865431	0.696434	1
FADD				-3.06852
FAF1	-2.30729	-2.65192	-2.71279	-2.04068	-2.15278		-2.9057		-2.21553	-3.0401	-1.80995	-2.70361			-2.87682			-2.84497			-3.18886	-2.87657	-2.11634	-2.59837	-2.40877	-1.36428		-2.04039	0.920973	0.966092	1
FAF2	1.9996	1.60464	1.56617	1.32827	1.52304	1.61576	1.4966	1.74285	1.29194	1.29634	1.40968	1.35791	-0.0637227	1.30387	1.85676	1.52049	1.24198	1.23694	1.72126	1.76353	0.945826	1.38531	1.2701	1.7736	1.09763	1.971	1.21045	1.49219	0.83827	0.0428435	0.767133
FAHD1	-1.54203	-0.447481	-1.76867	-1.69718	-2.70615	-1.58427	-0.96308	-0.298891	-0.419328	-0.80599	-2.17494	-1.78316	-1.90532	-1.76155	-0.191746	-1.67769	-1.84048	-1.38982	-1.10963	-1.43125	-1.5498	-0.730732		-0.657319	-1.63439	-0.638882	-1.65586	-1.17491	1.09573	0.937873	1
FAHD2A	-2.194	-2.21262	-2.07477		-1.75808			-1.80806	-1.98917		-1.69171	-1.80222	-2.31259	-2.2699	-2.08403	-2.30257		-1.92183	-2.29961			-1.79126	-1.92215	-1.94129	-2.04648	-1.73001		-1.68945	1.09694	0.86597	1
FAM114A1	0.73655	0.829522	0.0147271	0.905152	1.88947	-0.469678	-1.23177	0.481158	0.96721	1.31441	1.55007	1.34547	0.074803	-1.41473	0.225482	-0.773344	-0.502059	0.586758	-1.71371	0.745636	0.468585	-0.724677	0.124519	1.34958	0.982113	1.19966	-0.522372	1.21675	0.945282	0.980139	1
FAM114A2	-1.81586	-1.44986	-1.86688	-1.40775	-0.547167	0.0136165	-2.28763	-1.56708	-1.18035	-0.438704	-0.427405	-1.90555	-1.27945			-0.83217		-0.857626		-2.26865	-1.11519	-2.02594	-1.68638	-0.980521	-1.14543	-1.49807	-2.59705	0.011082	1.27066	0.610093	1
FAM120A	2.16261	1.7867	1.88444	1.91751	1.8887	1.72681	2.18772	1.81868	1.82373	1.8738	2.06984	1.9083	1.83399	1.45525	1.80304	1.82601	1.69157	1.38708	1.86163	2.00471	1.61372	2.06148	2.11738	1.88886	1.77647	2.4764	1.62809	2.01632	0.973493	0.500234	0.989199
FAM120B					-2.51762
FAM129A	1.12993	0.728722	0.324335	1.64378	1.65068	-1.58804	1.04795	-1.86	1.92709	1.70423	2.53687	0.927485	0.0334728		0.273556	-0.647189	0.117317	0.385068	-2.63743	1.37566	0.651965	-0.224758	1.23899	0.948812	1.739	2.03004	-1.00206	2.24931	1.02751	0.620955	1
FAM129B	3.95758	3.5596	2.97603	3.69285	4.70512	2.18834	2.80203	2.91877	4.34347	3.81257	4.07308	3.88932	3.20901	2.07861	2.89336	2.50137	2.56831	3.23422	1.83992	3.25029	2.94453	2.55266	3.20832	3.81504	3.83872	4.58877	2.21772	4.36316	0.968487	0.900948	1
FAM134C	-0.846611	-1.43413	-1.80617	-1.77991	-1.62984	-1.1622	-1.43165	-1.35403	-1.57066	-1.31622	-1.78198	-1.67217	-1.95901	-1.51963	-1.05994	-1.44731	-1.95718	-1.95653	-1.00134	-1.51089	-1.93325	-1.18202	-1.84421	-0.778799	-1.61029	-0.7401	-1.55337	-1.5913	0.914387	0.500234	0.989199
FAM136A	-0.377881	-0.112585	0.236368	0.227844	0.415254	-0.582029	-0.39085	-0.550477	0.418864	0.39897	0.154196	0.113482	-0.586564	-0.183269	0.144024	-0.101234	-0.620543	0.496187	-0.0743449	-0.369226	-0.359469	-0.397339	-1.66302	0.548991	0.0682847	-0.377918	0.270919	0.575981	1.1828	0.532684	0.998334
FAM160B1											-3.17796	-3.29763								-3.42496				-3.45152	-3.37533	-3.5657		-3.35532
FAM162A	-0.9929	-0.608814	-0.0196824	-0.81045	-1.60344	0.644438	-0.429162	-0.249061	0.116053	-0.0840308		-0.875575	-0.894716	0.444814	0.966793	-0.432692	-0.208953	0.770693	0.482103	-0.764844	-0.435901	-0.779659	-0.595233	0.58585	-0.90893	-0.782445	0.728181	-0.838165	1.06164	0.388733	0.976666
FAM175B	-2.37607						-2.06227				-1.80197									-2.78854		-1.95975				-2.69859			0.926587
FAM177A1	-0.827479				-0.966468				-0.7123	-1.11615	-1.1588	-0.812339	-1.38366						-1.15649	-1.02867	-1.30903					-0.63155	-1.14458	-0.501863	0.859055
FAM179A																											-3.91349
FAM192A				-3.02144	-3.02249				-2.65028	-3.01273	-2.47641												-2.65562	-2.56829	-2.81783	-3.04977		-2.29096	1.29147
FAM208A																							-3.57012
FAM210B	-2.333			-2.00303	-2.10599	-2.27762				-2.1041		-2.52612												-2.14602		-2.3929		-2.28804	0.935471	0.412698	0.977007
FAM213A	2.65948	2.44906	2.32608	2.2219	2.22906	1.94739	2.12425	1.73747	2.34558	1.97293	2.45578	2.35059	1.62401	1.55769	2.62763	1.99913	1.61889	1.77097	1.68679	2.51597	1.92262	2.06093	0.829954	2.33692	1.84898	2.79738	1.58627	2.12594	0.847068	0.303932	0.952004
FAM21C;FAM21A		-2.30046	-2.05454	-1.74109	-1.51224			-1.91214	-1.88243	-2.03875	-1.28704	-2.08471	-2.47697	-2.59815	-2.69098		-2.04306	-2.30276	-2.6921	-2.0981	-2.58382		-2.54601	-2.10855	-1.98056	-2.1795	-1.68836	-1.65141	0.875889	0.173556	0.890459
FAM25G;FAM25C;FAM25A																		-1.9403
FAM3C	2.32949	2.8039	2.99832	3.29586	3.45202	2.23035	2.34784	2.5134	1.88918	2.64023	3.41704	3.14198	2.4136	1.94831	1.84427	2.12651	2.25975	2.10775	2.32482	2.82783	3.39562	1.78984	-0.741888	3.12707	2.54436	2.70242	2.25228	3.00957	0.81822	0.217697	0.913126
FAM45A;FAM45B	-3.10436	-3.25484	-2.7944	-3.44928	-2.75952	-3.1829		-3.05679	-3.13386	-3.08489	-2.80709	-2.73964			-3.33891			-3.19879		-2.80137		-3.15286		-3.02055		-2.49279	-3.06084	-2.66008	1.04512	0.384457	0.974537
FAM49B	0.760296	0.478118	0.701858	0.548627	1.02585	0.724716	0.843628	0.807872	0.616032	0.507155	1.39506	0.841135	-0.231724	0.301557	0.573306	0.201964	0.259642	0.556605	0.13627	0.829872	0.25313	0.398942	1.05209	0.233329	0.744543	1.0233	-0.033931	0.748672	0.864162	0.135761	0.852713
FAM83A	-1.57873	-0.60525	-0.570074	-1.5968	-0.263108	-1.12023	-0.610366	-1.62673	-1.58252	0.180531	-1.87486	-0.111508	-0.6733	-0.919031	0.117399	-1.5454	-1.46302	-1.68262	-0.803934	0.0137121	-0.432479			-0.889575	0.108514	-0.546431	-0.957965	-1.38099	1.01294	0.495435	0.989199
FAM83B	-0.767792	-0.697596	-1.22501	-1.20831	-0.198715		-1.62417	-0.901883	-0.101301	-0.31389	-0.631932	-0.950148	-1.05667		-0.533744	-1.12029	-1.37808	-0.475805	-1.30523	-1.14323	-1.62237		-0.653723	-0.667492	-0.425812	-0.716066	-1.46702	-0.439097	1.15677	0.458382	0.980945
FAM83F																												-3.39096
FAM83G	-2.0219	-1.99451	-2.20563	-2.07445	-1.86066				-1.78658	-0.896264	-1.49379			-2.18378	-2.10703			-2.099		-1.02824	-2.73052		-1.8034	-2.20645	-1.12484	-1.13374		-1.55581	1.17717	0.335901	0.963119
FAM83H	1.75058	1.08955	0.922348	1.13098	1.68095	-0.978363	0.80216	-1.09116	1.91636	1.54277	1.08903	1.19911	0.286888	-1.03398	1.25913	-0.772536	0.984188	0.970629	0.524056	1.05885	0.657284	-0.788872	0.757777	1.19638	1.37965	1.88499	0.0726465	1.80156	1.01085	0.822692	1
FAM84A																											-7.88871
FAM91A1	-1.94493	-1.63696	-1.84261	-2.01316	-1.9204	-1.69088	-1.30241	-1.84108	-2.50213	-1.89751	-2.02051	-1.87145		-1.70201	-1.81957	-1.59391	-1.93884	-1.82233	-2.72596	-1.31701		-1.26119	-1.66852	-2.03565	-1.86986	-1.81981	-2.2088	-1.99664	0.98023	0.530782	0.998334
FAM96A																											-5.23437
FAM96B		-2.51091	-2.35481	-2.43391	-2.5132			-2.49622		-2.1958					-2.47296	-2.26127		-2.10068	-2.75343	-2.55631			-1.24939	-2.35658	-2.24619	-2.31287		-2.70865	1.13552	0.319597	0.955715
FAM98A	-0.0538043	-0.531498	-0.217807	-0.400446	0.0937577	-1.10496	-0.620202	-0.547267	-0.829777	-0.233429	0.218262	-0.411724	-1.59525	-1.80075	-0.625926	-1.06243	-1.29083	-0.532375	-0.800989	-0.377275	-0.94024	-0.656898	-0.341967	-0.117082	-0.30232	-0.079433	-1.32904	-0.112957	0.924549	0.303932	0.952004
FAM98B	-1.12624	-1.47138	-1.05167	-1.14815	-1.03292	-1.97418	-1.42581	-2.02424	-0.865467	-1.33419	-0.599646	-1.10187	-1.72181		-1.31429	-1.99417	-1.5497	-2.80972	-2.60388	-1.19756	-1.66496	-1.59455	-1.26082	-0.855403	-0.921799	-0.96395	-2.1289	-0.688296	0.981244	0.896621	1
FAP	2.62174	-2.37881	-0.23523	2.50408	0.34742	1.10372	3.581	2.6213	-0.348229	0.73193	2.94062	1.73749	-1.39702	1.77376	0.606818	-0.174172	0.415647	-0.550411	0.235992	0.363787	-1.41374	-0.359353		2.3275	-2.53002	3.85292	-0.233058	-2.07208	0.337297	0.197658	0.902409
FAR1	-2.79102		-3.45476	-3.15337	-3.47208	-3.53919	-3.25078	-3.31379	-2.95971		-2.6402			-3.98077	-3.19292				-3.27286			-3.05658	-2.81883	-3.31109		-2.72645		-2.15612	1.23597	0.108803	0.846873
FARP1																										-4.3291
FARSA	1.28595	1.45156	1.51239	1.49256	1.24391	0.823482	1.15609	1.24201	1.78672	1.55066	1.69549	1.24433	0.91159	0.28551	1.54727	0.916688	1.27562	1.62152	0.650865	1.603	1.03725	1.27683	1.95867	1.16597	1.6055	1.53567	0.915575	1.60603	1.10291	0.381147	0.973562
FARSB	2.60097	2.53817	2.4435	2.68321	2.91329	2.14683	2.30535	2.27399	3.00151	2.61535	3.18101	2.25988	2.21397	1.67118	2.41896	1.85306	2.25938	2.61968	1.76477	2.62401	2.00457	2.28726	2.98284	2.45554	2.83564	2.89251	2.00492	3.07465	0.963535	0.861667	1
FAS	2.91754	2.38049	2.80969	2.52172	0.469407	3.15436	2.63639	2.40349	2.18174	1.42264	1.88986	2.31389	2.05564	2.18005	2.85695	3.05972	2.68704	1.88123	3.13354	2.70662	2.86943	3.20855	3.90257	2.9388	1.61078	2.33111	3.1323	1.54872	0.952653	0.861667	1
FASN	5.89371	4.38168	4.50345	5.63049	6.16704	3.35432	4.30816	3.94947	6.15216	4.67258	6.13752	5.62822	4.03087	2.84879	4.05541	3.3014	3.8893	4.19162	3.06734	3.83486	3.81443	4.15823	5.783	5.93077	4.68906	6.66769	3.46543	6.50591	0.830677	0.635772	1
FASTKD2						-0.37412	-0.851174								0.801688	1.28573						0.385934					0.866137		2.72557
FAT1	4.99725	3.44516	4.09689	4.08565	3.29179	3.74895	4.13506	3.54215	4.30753	3.23538	3.89304	4.05098	4.01886	3.4983	3.93983	3.70016	3.84049	3.27374	4.45791	3.80405	3.19015	3.95759	6.94453	4.42384	3.09706	3.97478	4.32128	3.45895	0.999402	0.822692	1
FAT2	4.62963	3.99621	3.71008	3.88798	3.21545	3.43973	3.9092	3.36179	4.13218	2.7303	4.18874	4.16085	3.52722	1.11088	3.72479	3.03035	3.84639	2.55094	3.24337	3.87711	3.10892	4.00505	6.52321	4.44159	3.30486	4.68535	3.17079	3.83883	0.988135	0.708636	1
FBL	2.02639	1.6029	1.48996	1.60439	1.41901	1.84347	1.7159	2.2784	1.46905	0.920414	1.62159	1.18561	1.29048	1.40052	1.96326	1.74304	1.51676	0.315307	1.68051	1.05589	0.915559	2.06993	2.69549	1.62684	1.26007	2.02105	1.11058	1.70552	0.890547	0.149974	0.854043
FBLIM1	0.87708	1.029	0.634913	0.752621	1.45597	0.507372	0.628366	0.684072	0.851452	0.968991	1.40305	0.767051	-0.150222	-0.0589937	0.235361	0.454811	0.267353	0.55564	0.0127045	1.1349	0.107063	0.161731	-0.270167	0.899376	0.985053	1.1649	0.00413858	1.19273	0.862669	0.258436	0.931975
FBLL1	-0.771721	-0.777162		-1.50506	-1.47991	-0.372858		-0.463059			-1.41455			-0.871909	-0.637685	-1.23922			-0.972386			-0.219392		-0.774206	-1.45107				0.902685	0.949717	1
FBLN2						-0.933529		1.64266						0.173834		0.0714971						-1.77303	0.998321	-0.411427			-0.771608		0.695186
FBN2	-2.45861		-2.55134		-2.60564				-1.37745		-1.41327	-2.58033												-2.0544		-2.49872		-2.53827	1.20981	0.261905	0.93234
FBXL18	-1.78988	-2.49658	-2.38587	-2.39432	-1.86138	-2.60739	-2.01548	-2.13885	-2.42321	-2.49565	-1.63304	-2.41511			-2.73632	-2.60483	-3.12089	-2.1586	-2.65634	-2.28507		-2.36721	-2.30005	-2.04552	-2.19567	-2.19118		-2.07801	0.951803	0.382604	0.974233
FBXO18		0.10914	0.0116407	-0.143421	-0.998473	0.604073	-0.132059	0.0942081		-0.177933		-0.564084	0.103066	0.638977	0.315525	0.302479	0.251388	-0.13223	0.442566	-0.0937229	0.0481925	0.529445			0.0716658		0.016624		1.05389	0.400258	0.976666
FBXO2	0.694917	-1.39476	-0.580106	0.580217	0.334225	0.302241	-0.808724	0.302691	-0.0676739	-0.0561188	0.215072	-1.00765	-1.68574	-0.384018	-0.908428	-0.29667	-0.579511	0.190213	-1.0873	-0.272465	-0.783703	-0.132875	-0.144087	-2.529	-0.839288	-0.74935	-1.02073	-1.82465	0.511606	0.0375206	0.746059
FBXO22	-2.00862	-2.05851	-2.38804	-2.1238	-1.89782		-2.20474	-1.59944	-2.04911		-1.91093	-2.57421			-1.70651		-2.54725			-2.60948			-1.80671	-2.15121					0.97154	0.612587	1
FBXO3															-2.29177
FBXO6	-1.09054	-1.71102	-0.955773	-0.363241	-0.667046	-0.876121	-0.537278	-0.804322		-0.595151	-1.11889	0.266615	0.124115	-0.422787	-1.4339	-0.775771		-0.254586		-0.904203	-1.00584	0.0835971	-1.3549		-0.682629	-0.49766		-1.02992	1.11542	0.466358	0.980945
FBXO7	-2.48959			-2.78169		-3.13692			-2.9034	-3.00404	-2.14278	-2.4791					-2.62322			-2.74631			-2.75668	-2.28228	-2.74844	-2.16204		-2.70497	1.05462	0.291209	0.952004
FBXW11;BTRC																								-6.0735
FCHO2	-1.36874	-1.69052	-2.52014	-1.39525	-0.736821		-2.53457	-2.39144	-1.37367	-1.67618	-1.29097	-1.59946	-1.98119	-3.10014	-2.17623			-1.66858		-2.38878	-2.14864		-2.0898	-1.66704	-0.825575	-0.907136		-0.692193	1.01533	0.581492	1
FDFT1	0.543095	-1.04275	-1.22385	0.509728	0.749487	-0.85433	-0.972169	0.329421	0.986016	-0.586021	0.422105	0.984409	-1.38924	-2.29863	-1.22362	-1.7284	-0.457474	-1.35019	-0.585378	-1.6881	-1.37449	-0.140299	-0.204763	2.43687	-1.04846	2.64182	-0.844241	2.08154	0.79927	0.671826	1
FDPS	1.02351	-0.161911	-0.245181	0.792512	1.22133	-0.660964	-0.0632564	-0.610024	1.16495	0.0807787	0.523823	1.36264	-0.769607	-1.6127	-0.340907	-2.30334	-0.241881	-0.417059	-1.65614	-0.726821	-0.777458	-0.395593	-0.144305	1.90159	0.15553	2.97722	-1.06241	1.96077	0.883431	0.532684	0.998334
FDXR	-0.0885706	-0.604247	-0.611397	-0.138601	-0.131179	-0.402029	-0.271591	-0.157399	-0.258026	-0.196485	-0.375483	-0.625758	-0.795461	-0.768064	-0.336444	-0.619355	-0.87454	-0.168691	-0.879303	-0.957481	-0.665232	-0.799334	-0.70994	-0.657373	-0.851051	-0.397368	-1.15451	-0.457621	0.733665	0.00258614	0.549607
FECH				-2.34543							-2.33248																		1.00901
FEN1	-1.25262	-0.671272	-1.02393	-1.10022	-0.751235	-1.57218	-1.04552	-1.71106	-0.0927017	-0.782497	-1.05109	-0.91238	-1.40749		-0.923804		-0.405399		-0.336166	-1.28345	-1.00057	-0.805042	0.481369	-0.847712	0.110981	-0.689467	-2.36791	0.21495	1.20399	0.0752255	0.833102
FER1L6;OTOF																											-0.846411
FERMT1	1.85366	2.13069	1.07587	1.40178	2.28596	0.877351	1.66101	1.03919	1.71552	1.86278	0.596728	1.7222	1.4061	0.604851	1.87419	0.945161	1.5792	1.31839	1.23757	1.59432	0.972892	1.49644	0.126479	0.9679	1.42585	1.47965	0.77773	1.35482	0.900668	0.280592	0.936782
FERMT2	-0.259465	-0.720499	-0.743725	-0.560868	-0.854618	-0.530417	-0.144578	0.69375	-0.832014	-0.761146	-1.75179	-0.737621		-0.153312	-0.320341	0.0307319	-0.1778	-1.3496	-0.664794	-0.436348	-0.492025	-0.751831	0.622329	-0.6838	-0.502883	-0.727699	-0.552691	-1.24913	0.920729	0.514727	0.998334
FEZ1					-4.32517
FGA															0.903903
FGB															0.810704
FGD4																												-3.21612
FGF1	-2.10353	-1.93267		-1.12752	-2.0028	-2.53063		-2.31837	-1.79382	-1.71546		-2.87321			-2.37884					-2.07284				-2.28462		-2.27721		-2.12794	0.90162	0.662005	1
FGF2																			-3.74975
FGFBP1	5.24357	2.49603	2.70617	3.01952	2.5496	-2.09399	0.101245	-2.9462	6.29466	2.84975	4.85743	3.86318	1.13631	0.777725	3.95024	-1.69914	2.53328	3.27504	0.83077	1.07926	2.74043	1.00769	0.379137	6.38376	4.00087	5.85897	0.589951	5.65104	1.20771	0.199087	0.902409
FGFR1	-1.27431		-2.68139	-1.76029		-2.19378	-2.78766	-2.32977	-1.73384	-1.55441	-2.28077			-3.19266	-2.47367	-2.81832	-3.45356				-3.06612	-3.07378	0.257231	-2.15887	-2.74961	-2.95845	-3.05524		0.696313	0.20743	0.913126
FGFR1OP2			-4.291
FGG		-1.64119	-1.56332												1.89087														11.2599
FH	3.81098	3.2917	3.59465	4.12076	3.99836	3.20739	3.67786	3.39905	4.37138	3.93092	4.6076	3.88958	3.50641	2.62898	3.86283	2.79391	3.4085	3.56547	2.98326	3.84907	3.53742	3.46054	2.92439	3.7159	4.01335	3.88585	2.92905	4.29956	1.00307	0.980139	1
FHL1	-1.7095	-3.25584	-1.81587	-2.25955	-2.28025	-1.95154	-2.55251	-1.56197	-2.13496	-2.65302	-1.92641	-2.54381	-2.30555	-0.349024	-2.61722	-0.964379	-2.45497	-0.383168	-2.23337	-2.84452	-1.7258	-2.26085	-2.0747	-2.62431	-1.78226	-2.11413	-2.26131	-1.7446	0.946962	0.980139	1
FHL2	1.32795	1.17802	1.08601	1.62923	1.67509	1.05346	0.805628	1.57106	0.866192	0.860907	1.80144	1.17044	0.19998	0.0375174	0.14833	0.844203	0.762481	0.723843	0.539779	1.44415	0.468449	0.916737	1.15916	1.20443	0.714018	1.79054	0.881426	1.16487	0.763427	0.0375206	0.746059
FHL3																							-3.94163
FHOD1		-2.49712		-2.37616	-2.27069			-2.80735	-2.79126	-2.34849	-2.10971	-2.33516					-2.95822					-2.47657		-2.16601		-1.87091		-2.28577	1.07287	0.413986	0.977007
FIP1L1																			-3.4287
FIS1	0.0178338	-0.682495	-0.49876	-0.878933	-1.53486	-0.301378	-1.05564	-0.472579	-1.17361	-1.34343	-1.15883	-1.15504	-1.68926	-0.585816	-0.0316121	-0.224464	-1.11596	-1.07986	-0.442134	-0.966339	-1.0351	-0.686967	-1.68941	-0.0877808	-1.28228	-0.543656	-0.807426	-1.4378	0.723541	0.181605	0.890459
FKBP10	2.01132	1.98058	2.79946	2.1655	2.4533	2.41944	1.85749	2.23736	2.79824	2.60557	3.212	2.51681	0.897081	0.90053	1.80132	2.47569	2.26208	2.57676	2.44961	2.39381	2.18596	2.19811	1.02993	3.07674	2.05543	1.86792	2.74376	2.57582	1.16496	0.532684	0.998334
FKBP11									-2.74342		-2.79064													-1.53217
FKBP15	-2.64713			-2.7632	-2.40698				-2.60161	-2.61327	-2.49012	-2.56542						-2.91567		-2.65479	-2.96828			-2.84096	-2.96953	-2.31438		-2.51413	1.02375	0.769231	1
FKBP1A	-1.20042	-1.43515			-1.76757				-1.77673						-1.21484			-1.19782						-0.568335					1.17187	0.628571	1
FKBP2	-0.0288079	-0.562842	0.113427	-0.382905		0.687221	-0.722645	0.0375198	0.303796	-0.229351	-0.931173	-0.629889	-0.858202	0.314281	0.0419193	1.02378	-0.29899	-0.319069	1.51737	-0.215251	0.393672	-0.273152		0.793804	-0.98386	-0.461419	1.17145	-0.218598	0.876733	0.777714	1
FKBP3	2.93043	3.27602	3.20162	3.41601	3.75229	2.64923	2.69508	2.83766	3.2373	3.50413	3.71067	3.40952	2.27669	1.76102	3.06753	2.33439	2.82904	2.97013	2.00579	3.37348	2.77257	2.32918	1.38598	3.2515	3.31123	3.22678	2.15534	3.63062	0.967812	0.500234	0.989199
FKBP4	3.05212	3.14198	3.16098	3.65377	3.99943	1.49842	2.55886	2.20675	3.98001	3.47077	4.27729	3.53084	2.8625	0.155631	2.50194	1.97249	2.53534	2.81766	1.29556	2.60605	2.53786	2.55035	2.84362	3.40834	3.46988	3.71435	1.89886	4.39428	0.831387	0.861667	1
FKBP5	-0.876664	-1.26638	-1.63938	-1.3291	-1.3078		-1.68912		-0.375251	-1.22545	-0.615137	-1.28754	-1.6725		-1.18124		-1.21408	-1.41559			-1.54288	-1.57119	-1.20303	-1.60801	-0.920814	-0.388702	-2.38367	-0.628407	1.07079	0.329138	0.956841
FKBP8	1.22868	1.96786	1.98365	1.77232	1.71227	0.35637	1.18948	0.744853	1.52994	1.77823	2.33798	1.72078	0.963824	-0.360442	1.30742	0.89767	1.45686	1.84807	0.749978	1.66927	1.90738	0.901299	0.857476	1.57485	2.23311	1.56633	1.10635	2.10438	1.0553	0.900948	1
FKBP9	-0.441714	-0.320893	-0.509193	-0.485595	-2.37391	0.862989	0.0426909	-0.380322	-0.523891	-1.36086	-1.26894	-1.38632	-1.09486	0.573511	0.467469	0.76816	0	-1.03952	1.52326	0.570956	0.199667	-0.430658	-1.18968	0.668756	-0.955281	-1.21347	1.035	-0.640849	0.955114	0.940482	1
FLAD1			-3.1062	-2.72494	-2.03321	-3.21962	-3.13188	-3.01975	-2.85102	-4.04953	-2.14837	-3.19626			-3.2935		-3.40115	-3.23543	-3.78479	-3.31964		-3.2462	-2.85518	-2.78653	-3.71684	-2.51812		-3.30693	0.880733	0.0948327	0.833102
FLII	2.31758	1.77642	1.46522	1.91525	2.15674	1.51539	2.00337	1.57267	2.09531	1.57989	2.06501	2.14117	1.75103	1.08509	1.79969	1.45207	1.3764	1.29002	1.19171	1.76414	1.32802	1.50091	1.72144	1.95713	1.57629	2.45653	1.30476	2.39025	0.873471	0.303932	0.952004
FLNA	8.29086	8.04578	7.86161	8.21828	8.54738	7.25328	7.58106	7.52767	8.1748	8.12062	8.43839	8.18902	7.28629	6.21966	7.31698	7.12206	7.30803	7.93944	7.15426	7.89762	7.17245	7.12882	7.70432	8.33729	7.74265	8.20899	7.2066	8.57837	0.852512	0.303932	0.952004
FLNB	8.37416	8.38463	8.37016	8.2425	8.84116	7.73687	7.98088	7.8228	8.52301	8.39218	8.79836	8.55299	7.98113	6.84126	7.47168	7.55494	7.92923	8.36037	7.69721	8.62352	7.77479	7.54215	7.0409	8.7742	8.16992	8.82377	7.95487	8.85353	0.852161	0.708636	1
FLNC	-0.439074	-0.616411	1.10751	-0.538313	0.430606	3.20146	1.03691	4.51804	1.60186	-0.420653	0.527444	0.334849	-0.993148	3.57075	2.32281	5.01239	1.42404	2.19582	1.42315	1.8941	1.46087	2.42356	5.22391	3.59175	0.516069	-1.87807	2.47159	1.79827	1.95384	0.237484	0.913126
FLOT1	-0.964359	-2.68401	-2.48504	-1.95567	-1.98688	-2.76325		-2.40336	-2.68076		-2.50663	-2.53184		-2.23637		-2.39872			-2.65527	-2.17947	-2.82694		-1.4784	-1.56446		-0.93276		-2.3414	1.02336	0.967135	1
FLOT2	-0.152259	-0.694097	-0.756999	-0.409319	-0.76036	-1.16875	-1.29791	-0.87506	-1.04123	-1.57723	0.0168777	-0.466385	-1.23431	-1.29101	-1.19079	-1.12023	-1.34185	-1.90639	-0.986021	-0.566275	-1.09531	-0.881051	-0.0208487	-0.279988	-1.39377	-0.0931974	-0.942453	-0.565913	0.83802	0.438467	0.977117
FLRT2	0.48271	-0.234776	-1.79561	-1.11625	-1.88744	-0.804084	-0.677002	-1.82818	-0.725307	-1.94385		-1.25173	-1.954	-1.40695	0.391693	-1.32929	-1.96496		-1.23023	-0.972512		-0.825487	0.550382	-1.81878	-2.10856	0.130514	-1.83707	-1.7426	0.774254	0.406344	0.976666
FLRT3	3.13216	2.69256	3.48208	3.03485	1.92081	2.90863	3.2101	2.21752	3.46104	2.54458	3.1117	4.38115	3.51086	2.42259	3.09454	3.37084	3.61264	2.78406	3.27822	3.8292	3.52602	3.67695	3.93204	3.82693	3.11737	3.72549	3.85898	2.37291	1.42821	0.0213075	0.722272
FLYWCH2		-3.12325			-2.70809				-2.90698	-2.34388	-2.53175		-3.42701					-3.16565			-3.59798			-2.81373	-3.19489			-2.48918	1.00604
FMR1	-0.263994	-0.240861	-0.659597	0.0642978	0.0710738	-0.644709	-0.136724	-0.398316	-0.365081	-0.346202	-0.0716581	0.0355006	-0.628631	-1.48715	-0.566171	-0.220225	-0.581074	-0.61673	-0.866391	-0.500471	-0.491465	-0.24898	-0.0567823	-0.553276	-0.109005	-0.343526	-0.437529	0.0185796	0.901952	0.438467	0.977117
FN1	-0.136476	0.672441	0.895379	0.912016	0.020535	3.9795	-2.59455	6.18719	1.30812	-1.60184	-3.16981	-0.316087	0.947752	4.61018	0.680247	4.54925	1.44425	1.1956	3.45042	-1.58205	-2.65507	2.68245	6.57976	3.63298	-2.28957	-2.74163	3.58691	-2.00585	1.22075	0.980139	1
FN3KRP							-3.92694															-2.79351			-2.56413	-4.00964		-1.68168	2.37531
FNBP1	-2.5314								-2.40124		-2.77805															-2.04151		-1.74784	1.23973
FNBP1L								-2.16234			-2.38797												-1.55985						1.13953
FNDC3A																							-0.769054
FNDC3B	-1.18067	-1.52181	-1.78608	-1.46598	-1.88237	-1.48071	-1.39255	-1.04694	-1.95118	-2.18057	-1.57266	-1.47427	-1.94718	-2.26329	-1.90182	-1.88445	-1.886		-1.92492	-1.39754	-2.22124	-1.2447	-0.289141	-1.57078	-2.03045	-1.16571	-2.11135	-1.65231	0.751241	0.0339025	0.746059
FNTA	-0.215333	-0.598875	-0.51359	-0.178603	0.16076	-1.11183	-0.647724	-0.815177	-0.196292	-0.160498	-0.107948	0.00597776	-1.12	-1.24467	-0.465748	-0.992775	-1.25833	-0.338533	-1.295	-0.266546	-1.0818	-1.06211	-0.486026	0.22647	-0.173379	-0.0115751	-1.03047	-0.233708	1.11272	0.940482	1
FNTB	-1.50514	-1.50041	-2.21617	-1.96532	-1.56595	-2.09037	-2.68614	-2.22023	-2.04125	-1.9065	-2.03325	-1.69061		-2.27844	-2.1834	-2.20034	-2.02282	-1.82044		-2.21951	-1.73828	-2.40675	-1.55005	-1.05118	-1.69805	-1.45341	-1.22048	-1.95124	1.07101	0.604919	1
FOLR1																							-2.9148
FOSL1																									-2.45452
FOSL2																										-4.0424
FOXK1																										-2.57072
FOXRED1																										-1.65027
FRG1																										-3.97236
FRMD6	0.704662	0.573275	0.628499	-0.0805533	-0.200132	-0.252875	0.35553	-0.336658	0.0790258	0.329047	0.226223	0.389098	-0.216871	-0.497935	0.28777	-0.66011	0.171765	-0.247375	0.0278246	0.13919	-0.479905	-0.200327	0.859454	0.150184	0.41581	0.640178	-0.81166	-0.277259	0.98052	0.438467	0.977117
FRMD8		-2.74463	-2.77603			-2.63546	-2.10527	-2.02931			-2.40838	-2.69765				-2.05856		-2.48945				-2.77095		-2.56821	-2.59342	-2.11756	-2.64719		1.04772	0.898102	1
FRYL	-0.698729	-1.1872	-2.26172	-1.12528	-0.838137	-2.97796	-1.25089	-1.64499	-1.04866	-1.00028	-0.565348	-0.910502	-2.51419		-1.50853	-2.57586	-2.46292	-1.87334	-2.4069	-1.0401	-1.99459	-2.50434	-0.60281	-1.31147	-1.03157	-0.238036	-2.01337	-0.301092	0.937942	0.896621	1
FSCN1	6.00548	6.04807	5.82551	5.64712	6.17024	5.34258	5.8155	5.44289	6.08916	6.08498	5.97657	5.83665	4.74274	5.22417	5.83638	5.39597	5.67808	5.75963	5.2482	6.06432	5.33425	5.49299	5.72508	5.62449	5.98852	6.16768	5.01191	6.0813	0.94727	0.60051	1
FST	2.41612	0.59314	0.717981	1.36958	0.516597	-0.470465	1.17002	0.180824	2.21897	0.983693	0.8544	1.6971	0.186875	-2.7633	1.70937	0.281581	1.31298	-1.55559	0.545686	1.11109	1.47778	1.84781	2.33324	2.70091	0.545924	1.59553	0.680583	1.61325	1.47067	0.354218	0.963119
FSTL1				-3.88227			-4.01703	-3.99977	-3.99568	-4.02362									-4.2831					-3.55212		-4.00328			0.997573	0.785714	1
FTH1	-0.604723	-0.105144	0.188155	0.541104	0.261343	0.437827	-0.282335	0.40708	-0.402107	0.284292	0.0296279	0.332472	-0.126383	-0.826054	-0.901543	-0.435348	0.0682527	-0.476666	-0.689743	0.517217	-0.341914	-0.482619	1.12687	-0.113545	-0.292656	-0.215731	-0.355459	-0.241258	0.711184	0.0886894	0.833102
FTO	-1.08109	-0.604247	-0.344395	-0.00974512	0.0995601		-1.62168	-2.01076	-0.631243	-0.347286	-0.0854568	-0.705703	-1.42464		-1.14039	-1.84234	-0.914268	-0.719384		-0.813986	-1.00212	-1.40219	-0.842151	-0.370634	-0.303943	-1.00686	-1.6631	-0.0702997	0.856294	0.657279	1
FTSJ3			-2.14417					-2.24757					-2.52136		-2.50767	-2.90332			-2.44761			-2.61016	-2.67596		-2.11118		-2.08056		0.801823
FUBP1	2.49552	2.26077	1.99602	2.56602	2.48158	2.09918	2.60929	1.89904	2.61883	2.2663	2.70814	2.43574	2.16479	1.16387	2.48654	2.0599	2.20726	1.59879	2.14619	2.36498	2.36853	2.26258	2.15388	2.39245	2.19606	2.7186	2.21185	2.58317	0.928689	1	1
FUBP3	0.536755	0.690659	0.59872	0.912343	1.02146	0.785204	0.682526	0.585909	1.02379	0.812228	1.29229	0.740774	0.279761	0.0116818	0.531569	0.879792	0.630243	0.623073	0.735029	0.933324	0.664715	0.514597	0.863891	0.853485	0.849775	1.03959	0.897013	0.994317	1.10528	0.532684	0.998334
FUCA1	-1.76629			-2.23917	-2.80466	-1.79172	-3.16228	-1.4222				-2.50426					-2.96643	-2.62688	-2.46767	-2.36974	-2.80442					-2.40401			0.712609	0.294872	0.952004
FUS	0.520308	0.972514	0.97101	0.773642	-0.657175	1.39396	1.19574	0.775504	0.527194	0.105028	-0.326561	-0.104912	0.529899	0.789846	1.04175	1.23671	1.21761	-0.0403201	1.76978	0.728285	1.3981	1.44311	0.978066	1.16934	0.272762	0.33622	1.41703	0.0352811	0.9239	0.980139	1
FUT5;FUT3	3.5495
FXN																											-4.30369
FXR1	1.40394	1.19648	1.12108	1.39121	1.15282	0.843514	0.928686	1.04137	1.15692	1.08261	1.48653	1.13586	0.649706	0.324995	1.14087	1.07588	0.870088	0.813182	0.721192	1.05056	0.723736	1.16028	2.10127	1.32197	1.21826	1.66982	0.770445	1.42886	0.980973	0.708636	1
FXR2	-1.58471	-1.61223	-1.51545	-1.18848	-1.3593	-1.90896	-1.86471	-1.48192	-1.47131	-1.34685	-1.14303	-1.23175			-1.58339	-1.67108	-2.45446	-1.52124	-1.71371	-1.51717	-1.99754	-1.60648	-1.33526	-1.2079	-1.3838	-1.24338	-2.08529	-1.57807	1.02163	0.764841	1
FZD1	-2.25217	-2.62743	-2.63625	-2.78495		-1.44718	-2.19674	-1.89144			-3.00814	-2.53084		-2.57109	-2.74554	-2.09514	-2.47393		-2.58614			-2.30831	-0.384421	-2.08891				-2.31448	0.857519	0.860106	1
FZD2								-2.0071						-2.34697		-2.09212						-2.34762	-0.74558						0.863076
FZD6	0.200341	-0.585038	-0.597102	-0.412374	-1.69111	-0.59972	-0.677687	-1.92095	-0.974146	-2.36166	-1.15187	-0.653352	-1.10889	-1.7573	-0.274825	-1.4593	-0.703323	-1.96833	-0.598104	-0.83357	-0.478335	-0.827526	1.57377	-0.63462	-1.34877	0.36357	-0.838936	-1.53944	0.848013	0.328486	0.955715
FZD7								-3.16369	-3.60742					-3.11151	-2.88875								-0.705211			-3.63963			1.03683
G3BP1	3.06065	3.08493	3.27991	3.3731	3.4001	2.53541	3.15521	2.77198	3.64695	2.94849	3.93125	3.26404	2.18754	1.97951	3.26076	2.8518	2.61905	2.46519	2.48878	3.12681	2.43297	3.14386	2.64351	3.20526	3.52849	3.26976	2.49022	3.85093	0.944473	0.500234	0.989199
G3BP2	0.990563	0.435872	0.769668	1.15937	1.15892	0.684916	1.19264	0.882461	1.38406	0.559819	1.69736	1.08428	0.588406	0.0489615	0.740274	0.911987	0.832437	-0.159014	0.902036	0.855782	0.400582	1.10182	0.662343	0.946299	1.16563	1.31286	0.743355	1.77942	0.960859	0.78415	1
G6PD	3.19625	3.15659	3.01743	3.13155	3.28896	2.65156	3.00577	2.80031	3.44093	3.37205	3.52414	2.90432	2.79147	2.51106	2.99433	2.65914	2.46128	3.19354	2.51631	3.03541	2.60882	2.33807	3.8159	2.86267	3.50221	3.42216	2.04007	3.19701	0.916902	0.746093	1
GAA	0.527507	0.651411	0.322248	0.801715	1.11784	1.52636	0.255493	2.13946	-0.0735196	0.112993	-0.514439	0.545403	-0.993148	-0.713109	0.574038	0.869135	0.226786	0.315762	-0.485577	0.695398	-1.56358	0.47816	-0.955805	0.540674	-0.953674	0.20211	0.141058	-1.01515	0.659965	0.00168785	0.549607
GABARAPL2	-1.64824	-1.52179	-1.71907	-1.35788	-1.33618	-2.40024	-2.41019	-2.35952	-0.629594	-0.941967	-1.39444	-1.63597	-1.63936	-2.32442	-1.45307	-2.49423	-2.58145	-1.68692				-2.14392		-0.699624	-1.04283	-1.72606		-0.906625	1.0336	0.357224	0.96957
GABPA		-3.17309	-3.42789	-3.32125	-2.86968						-2.84054	-3.58029								-3.71285					-2.72458	-2.87432		-2.29852	1.31015	0.609524	1
GADD45GIP1																								-4.40425
GAK	-1.88192			-2.59029	-1.44689	-2.01706	-1.90632	-1.94053	-2.02183	-2.25878	-2.31149	-1.66413			-2.82233	-3.13867	-2.50723			-1.88139	-2.8681			-2.00848	-2.35076	-2.16249	-2.96563	-2.32987	0.759302	0.0621775	0.815131
GALE	1.72827	1.32302	1.37303	2.00541	2.11174	0.893467	1.09181	0.933483	1.60628	1.59302	2.00298	1.65977	1.11324	0.197129	1.32115	0.592897	0.825546	1.31553	0.191284	1.3856	1.0972	0.82819	1.28874	1.39535	1.50676	2.03148	0.640597	1.91263	0.979636	0.438467	0.977117
GALK1	-2.94097	-3.38071			-2.69886			-2.53577		-2.96229		-2.74955														-2.81551			1.00306	0.857143	1
GALK2																										-3.68494
GALNT1	0.499615	-0.564261	-0.147416	0.390394	-0.389196	-0.327222	-1.02713	-0.435071	-0.412863	-1.05217	0.412705	-0.462652	-1.06439	-0.957485	-0.94732	-1.2989	-1.1674	-1.08101	-1.25856	-0.658624	-0.718806	-1.19502	-0.757992	-0.230309	-0.689076	1.02049	-1.34839	0.0439327	0.709833	0.0284823	0.727006
GALNT2	2.13842	2.09092	2.14148	2.1276	1.6682	2.27236	2.26521	2.50442	1.38456	1.26126	2.13563	1.5864	1.07111	1.78755	2.0519	1.90495	1.80489	1.4191	1.69814	2.09651	1.57231	1.94596	1.76244	1.66332	1.78252	2.2348	1.79376	1.78163	0.780314	0.00135066	0.539832
GALNT3	2.00243	1.61294	1.09626	1.58634	1.54256	1.00418	1.67657	0.983599	1.80841	1.40198	1.46733	1.62785	1.01903	0.708022	1.67748	0.924827	1.1702	0.413206	1.15817	1.53532	1.35885	1.55095	1.17049	1.7836	1.3644	2.37011	1.15327	2.18014	0.881934	0.861667	1
GALNT5	-0.655886		-1.47794		-1.30932						-1.35912	-1.35906	-1.94906								-1.57368			-1.5948	-1.50545	-0.799612		-1.31451	0.918301	0.193939	0.902409
GALNT6																										-4.65084
GALNT7	-2.75622	-3.17417	-3.16765	-2.78841	-3.19752	-3.28935			-3.11731	-3.14799	-2.78115	-3.13297			-3.7647			-3.49123		-3.2461		-3.15906		-3.14876	-3.12143	-1.94513	-3.27617	-2.91767	1.01602	0.898275	1
GALT	-2.76072	-2.81804			-2.17398						-2.63379						-2.72599	-2.6619		-2.686		-3.3475							1.05316	1	1
GAMT					-2.3181
GAN	-2.44485				-1.85206				-2.39938	-2.92181	-2.38122						-2.92004				-2.94826			-2.88287		-2.46848		-2.41899	0.693891
GANAB	4.88266	4.30702	4.15681	4.3852	4.26541	4.30993	4.50556	4.36995	4.21651	4.1152	4.40908	4.49877	3.54895	3.87069	4.59018	4.07352	4.01728	3.60839	4.19067	4.49883	3.70121	4.10819	4.45154	4.59301	3.98519	4.83042	3.87642	4.44213	0.878428	0.181605	0.890459
GANC																									-5.40165
GAPDH	8.75162	9.00433	8.79725	8.13505	8.48755	9.21395	8.99829	9.20643	8.43987	7.71431	8.30223	8.63075	7.42778	8.80849	9.03016	8.68483	8.62861	8.0265	8.64383	8.27681	8.29736	8.89459	8.43179	9.35897	8.66019	8.7206	8.71345	8.50644	0.830417	0.0625108	0.815131
GAPVD1	-1.106	-1.23253	-1.1579	-0.752851	-0.628838		-0.948667	-1.07688	-0.485764	-0.726979	-0.217122	-0.536122	-1.10552		-1.19443	-1.41966	-1.05477	-0.991849		-0.841751	-1.02332	-1.01165	-0.959844	-0.779507	-0.675623	-0.316639	-1.74654	-0.249456	1.12981	0.297129	0.952004
GAR1	0.00271744	0.913101	0.748671	0.799225	0.829416	-0.393898	-0.15472	0.1437	0.613137	0.728636	0.943824	0.354403	-0.574781	-0.621623	0.111449	0.146335	0.398477	0.184597	-0.422096	0.194992	0.471091	-0.166041	-1.26273	0.85588	0.8013	0.231304	0.231603	1.01665	0.861706	0.746093	1
GARS	4.43432	4.13225	4.13714	3.96736	4.36925	3.63268	4.57216	4.31279	4.43051	4.11407	4.88773	4.3166	3.38038	3.96788	4.08056	3.84826	3.73528	3.96238	3.6234	4.18159	3.52547	4.00558	4.40786	4.47061	4.2684	4.63763	3.53712	4.71845	0.915322	0.532684	0.998334
GART	3.97376	3.65364	3.79767	3.86648	4.02447	2.92831	3.76591	2.94235	4.07444	3.77101	4.4783	3.86087	3.4634	2.50947	3.77597	3.0474	3.29513	3.54069	3.0347	3.60471	3.13937	3.68273	4.01639	3.7447	3.87871	4.16734	2.85835	4.3493	0.953908	0.940482	1
GAS6	-1.96183		-2.7438	-1.95142			-2.15665	-1.85611								-2.63483			-2.69224			-2.51583	-1.11785	-2.5071	-2.92516	-2.05665			0.68113	0.343434	0.963119
GATAD2A	-2.30404	-2.41143	-2.40493	-2.0387	-1.99957		-2.67427	-3.37466	-2.09061	-2.05498	-1.52319	-2.37195	-2.23764		-2.92918	-2.6975	-2.59402	-2.83191	-2.74526	-2.54829	-2.59484	-2.78052	-2.63503	-2.18876	-1.85992	-1.74544	-2.88713	-1.80252	0.905407	1	1
GATAD2B																										-3.14924
GATB																										-4.84007
GBA	-0.605987	-1.29708	-1.49365	-1.14866	-1.25707	-1.30723	-1.40414	-0.347862	-1.8156	-1.68243	-1.09239	-1.59899		-2.49916	-1.30522	-1.72139	-2.03016	-1.87936	-2.14399	-1.35696	-1.90671	-1.6563	-1.63724	-1.50651	-1.93996	-1.45434	-2.14513	-1.70212	0.744814	0.000232425	0.139416
GBAS	-0.537656	-0.476073	-0.621767	-0.122124	-0.258432	-0.543966	-0.352007	-0.00245204	-0.447962	-0.655351	-0.0855347	-0.244672	-0.655667	-0.93396	-0.483076	-0.495377	-0.726108	-0.608568	-0.800195	-0.375387	-0.523134	-0.452768	-1.09722	-0.590162	-0.513544	-0.282858	-0.496448	-0.237888	0.9389	0.181605	0.890459
GBE1	1.01206	0.895953	0.667738	0.847036	0.99405	1.09608	0.824969	0.980677	1.0204	0.886192	1.17014	1.19561	0.348868	0.963869	0.591576	0.426941	0.513642	0.705064	0.835104	1.10993	0.607231	0.803007	0.876439	1.07966	0.358497	1.47004	0.707634	1.2362	0.944391	0.60051	1
GBF1	1.57509	1.07641	0.82165	1.34336	1.63775	0.495481	1.25999	1.1316	1.41333	1.19623	1.57026	1.40006	0.703386	0.106699	0.908815	0.692713	0.677167	0.718368	0.381215	1.36283	0.732542	0.823698	1.32279	1.406	1.18362	1.79746	0.730552	1.64014	0.901513	0.60051	1
GBP1	-0.871257	-0.114078	-0.0062132	0.386932	-0.0754251	1.18741	1.36916	0.963145	-1.10513	-0.866193	-0.792601	0.792692	0.0872525	-1.09615	-1.21738	0.74249	0.307856	0.39424	-0.416826	0.256984	-0.337639	1.11231	0.0315078	-1.68433	-0.195771	-1.19876	0.424886	-0.102272	0.79038	0.122557	0.852713
GBP4			-1.50058	-1.91401			-1.35045
GBP6	1.80862	0.770527	0.780985	1.08436	2.59126	0.391291	0.463077	-0.0865181	2.68418	2.06573	2.39301	0.579014	-0.688442	-1.08601	1.28152	-0.49643	-0.0818242	1.83896	-0.418688	1.10432	0.255785	-0.105871	-2.95504	1.01026	2.0013	1.20337	-0.828451	2.72253	1.01317	0.708636	1
GCDH	-2.23268
GCLC	2.17183	2.3429	2.2717	2.53121	2.33101	1.85038	1.95736	1.56484	2.31435	2.67605	3.00413	2.15813	2.17684	1.64421	2.68945	1.68185	1.44701	2.81363	1.5444	2.39272	2.08377	0.289942	1.72163	1.75246	2.65866	2.21176	1.03492	2.33321	0.963075	0.861667	1
GCLM	0.93199	1.04108	0.842694	0.86558	1.16977	-0.215817	0.612893	0.439893	0.328935	0.984331	1.55725	0.606052	-0.323325	-0.258153	0.451898	-0.628984	0.831472	0.215772	-0.0905524	-0.533392	0.733925	0.415067	1.68526	0.815257	0.708411	1.17817	-0.0864478	1.05644	0.798209	0.280592	0.936782
GCN1L1	2.95471	2.53863	2.3308	2.71368	3.07486	2.04715	2.4629	2.49667	2.8043	2.51853	3.28164	2.6348	2.24337	1.49949	2.33225	2.06806	2.05254	2.31953	1.72621	2.57993	1.97749	2.49136	3.11614	2.47199	2.46096	3.30534	1.89338	3.04972	0.96515	0.468804	0.980945
GDAP1											-3.1345
GDF15	0.38487	-2.92645		-1.95814		-1.50489	-2.5096	-0.972385		-2.27566						-2.7147			-3.18539				-1.11324	-2.29754		1.6702			0.680619	0.699134	1
GDI1	1.8305	1.92536	1.51699	1.74916	2.19684	1.68683	1.58459	2.12292	1.43841	1.83879	1.67872	2.30753	1.29296	1.32306	1.45308	1.72803	1.156	1.90992	1.11394	1.90058	1.46137	1.42983	-0.30845	2.09315	1.53834	2.1242	1.26541	1.83199	0.817917	0.0990623	0.833102
GDI2	5.5343	5.23269	5.11896	5.33011	5.73075	4.9807	5.26481	5.37939	5.35519	5.18401	5.70749	5.40074	4.63289	4.58981	5.15468	4.9008	4.86932	5.00294	4.52141	5.33913	4.76032	5.09979	4.68721	5.3473	5.20358	5.68696	4.53389	5.63915	0.888706	0.135761	0.852713
GDPD3	1.994	1.93692	2.98028	3.34145		1.59761		3.06308		2.6853					2.32692	2.55861	2.88558		1.75273	1.49062	2.02378			1.64932	2.29869	1.36239		2.29645	0.876185	0.350194	0.963119
GEMIN5	-2.02098		-2.5644		-2.35573		-2.64584		-2.39559		-1.90399												-2.14451	-2.4528		-2.04719		-1.95002	1.28718	0.257143	0.931975
GEMIN6				-3.36454
GET4	-1.83485		-2.32368	-2.49505	-2.37571	-2.61602	-2.24526	-2.2952	-1.91545	-2.32517	-2.17681		-2.95061				-2.87251	-2.82576	-2.31082	-2.43774		-2.28845	-1.65968	-2.3022	-2.56343	-2.07842	-2.35725	-2.28942	1.00895	1	1
GFER																										-4.14703
GFM1	0.188753	-0.27632	0.123292	0.421667	0.430309	-0.214937	0.415152	-0.334344	0.303712	-0.228463	0.840036	0.177587	-0.0654086	-0.549211	0.335664	-0.630794	0.378768	-0.423684	0.23109	-0.0520515	-0.174809	0.462537	0.833799	0.189208	0.175931	0.403854	0.178517	0.684771	1.01948	0.822692	1
GFM2		-1.75279	-2.0345	-2.30013	-1.94593	-1.55204		-1.30188			-3.03771		-2.29308	-1.74621	-1.89674	-1.44704		-1.03828	-2.20863	-2.12589					-1.70682				0.967693	0.863936	1
GFPT1	3.15498	2.99329	2.74789	2.84474	3.21405	2.62842	2.96374	3.17745	2.76844	3.08467	3.12308	3.08057	2.41232	2.31883	2.30107	2.32638	2.35192	2.66868	2.28418	3.02662	2.36971	2.80512	3.23778	2.99494	2.85446	3.45436	2.34656	3.22597	0.875549	0.258436	0.931975
GFPT2		5.80342	6.06446	5.13628	3.75503	5.28585	5.23922	5.58638	-1.30191	5.48758		5.38222	5.90481	6.41699	5.36541	6.04952	5.22875	6.08605	6.06109	5.88856	5.44502	5.72154			5.88583		6.25517		1.51569	0.141653	0.854043
GGA1	-1.98631	-2.33909	-2.52891	-2.05675	-1.98635	-2.60649		-2.25984	-1.92892	-2.18665	-1.67734	-1.80834	-2.07772		-2.38092			-2.5349		-2.29547				-2.03877	-2.26626	-1.7445		-1.71665	1.14997	0.22684	0.913126
GGA2																											-1.21926
GGACT	-2.85657				-2.41271				-2.34029	-2.90838	-1.04158																		1.22633
GGCT	-0.545905	-1.48496	-1.69446							-1.17883		-1.93532			-1.83516			-1.88762			-2.17693				-2.08895				0.744059	0.0952381	0.833102
GGCX		-1.40903	-1.40383					-1.70221								-1.76343													0.782196
GGH	-2.84003	-2.16306						-2.41664		-2.44453		-2.39726																	0.997057
GGPS1	-1.73763	-1.72875	-1.75318	-1.42317	-0.828212	-1.95124		-1.49838	-1.23398	-0.952965	-0.69828	-1.28541	-1.15315		-1.78729	-1.8444		-1.45284		-1.41761	-1.74141	-1.75464		-1.28485	-1.18218	-1.27909	-1.85922	-0.895473	1.36001	0.308366	0.955715
GGT1;GGT3P;GGT2	0.377328	-1.52931	-0.712183	-0.293335	-0.535516	0.737158	-0.258254	-0.448546	-1.2816	-0.415185	-1.0655	-0.145694	-1.18506	-1.56595	0.329848	0.798528	-1.01239	-0.397057	-0.92958	0.388428	-1.63692	-1.73324	-0.88916	-0.71117	-1.19722	-0.602498		-1.16527	0.678942	0.132274	0.852713
GID8	-0.828955	-1.23739	-0.821328	-1.3703	-0.433198	-2.34736	-1.39205	-0.840468	-0.921755	-0.750534	-0.589006	-1.29138		-1.6536	-0.741985		-1.76716	-1.31678		-1.39415	-1.65951		-2.16987	-0.840627	-0.10183	-1.55456	-2.23456	-0.690243	0.832113	0.696797	1
GIGYF2	-1.48657	-1.71382	-1.66319	-1.73589	-1.40832		-1.94281	-2.26981	-1.27417	-1.43181	-0.899748	-1.77562	-1.63798		-2.00673	-1.88523	-1.73809	-1.94033	-1.03599	-1.61665	-1.90746	-1.30892	-1.4463	-1.48545	-0.828979	-1.60856	-1.69075	-0.904493	1.07569	0.188246	0.902409
GINS3		-2.94675	-3.02945	-2.44433	-2.18283				-2.2723	-3.07305	-1.62953	-2.7886			-3.18969					-3.40929	-3.03346		-2.57837	-2.91427	-1.80543	-2.52872		-1.45376	1.00839	0.952747	1
GIPC1	1.16398	0.917555	0.769807	0.658786	0.843408	0.0212638	0.751224	0.318084	0.865118	0.618876	0.736374	0.937912	0.301792	-0.413361	0.616117	-0.0689204	0.38486	0.383705	-0.035388	0.478231	0.682302	0.295864	0.524147	1.41122	0.64737	1.48593	0.380876	1.13035	0.876373	0.328486	0.955715
GIT1		-1.04324	-1.8252	-0.928968	-1.21122		-1.38998		-0.545544	-0.886891	-0.432945	-1.23853	-1.80333					-0.641415	-1.18035	-0.56933			-1.27728	-1.91722	-0.764981	-0.550519		-0.832914	1.29981	0.143324	0.854043
GIT2					-3.22814				-4.02067																			-4.16035	0.550047
GJA1	-0.888581	0.183092	-1.16384	-2.27512	-0.520557	-2.09397	-1.83297	-2.06565	-0.697012		-0.561335	-1.39025	-1.456	-1.82209	-0.0617203	-1.43034	-0.730891	-1.62267	-0.984959	-0.905849	-1.73044	-0.698215	-0.577643	-0.92223	-0.770242	-1.06335	-1.43055	-1.57381	1.42746	0.333182	0.959296
GJB2	-0.636612	-1.12739	-0.699939	-1.7311	0.0888103	-1.33516	-0.564559	-1.36639	-0.317888	-2.22149	1.04358	-1.5031	-1.79068	-1.28207	0.474515	-0.70124	-0.0376096	-1.65063	0.0573659	0.489222	-0.772041	-0.599202	-0.963382	-0.993993	0.930138	-1.72912	-1.20937	-1.16833	1.03236	0.746093	1
GK;GK3P	-2.22823				-2.1968			-2.54553	-2.16056														-0.379703	-1.88926		-2.49769			1.15135	0.228571	0.913126
GLA	-3.56516		-3.47188	-3.86405			-3.64634	-2.5309		-3.64365																-3.25007			1.08545
GLB1	-0.0438394	-0.0933814	-0.16314	-0.314477	0.120178	-0.0102803	-0.0694356	0.699277	-0.92534	-0.257726	-0.413943	0.186614	-0.690346	-0.672066	0.0440036	0.291397	-0.326869	-0.484617	-0.13058	0.063034	-0.759798	-0.667164	-0.651033	-0.289535	-0.511842	0.328574	0.0947929	-0.68753	0.804537	0.0625108	0.815131
GLG1	1.77852	1.27638	1.63304	1.64291	2.09778	1.22863	1.2654	2.02781	2.41739	1.80276	2.39627	2.26541	1.60626	1.67935	1.29964	1.2798	1.29344	1.41753	1.04656	2.10352	1.50361	1.564	1.58327	2.2452	1.83697	2.36699	1.47215	2.41674	1.00336	0.328486	0.955715
GLIPR1	-0.00385849	-1.11109	-0.698254	-0.558434		0.0463525	-0.276397	-0.650409	-0.59161	-1.65433	-1.01064	-0.398546	-2.32574	-0.644088	-1.36201	-0.240311	-0.661949	-1.36569	0.420182	-0.498842	-1.41367	0.374378	0.956421	-0.876011	-0.916591	-0.0924522	-0.681263	-1.1831	0.924553	0.341094	0.963119
GLIPR2						-1.49738				-2.19959				-1.73415		-2.38973	-2.38408				-2.39546			-2.17512			-2.32979		0.561589
GLMN											-2.84938													-3.04072				-2.96409
GLO1	-0.0220025	0.409845	0.304751	0.451022	0.439415	0.336424	0.139445	0.371924	-0.034566	0.188118	0.0208629	0.0393604	-0.562591	-0.525829	0.201074	-0.607058	0.423015	0.538113	-0.744968	-0.282349	-0.466199	-0.151294	0.66413	0.333845	0.208547	0.407546	-0.677811	0.392066	0.798818	0.0625108	0.815131
GLOD4	-0.469639	-0.594746	-1.34758	-0.817165	-0.787453	-1.11448	-0.424681	-1.24464	-1.12703	-0.900915	-0.864582	-0.770535	-0.980997	-1.69814	-0.689542	-1.50545	-1.14334	-0.838918	-1.80491	-1.25723	-1.1635	-1.45533		-0.906036	-1.01883	-0.578417	-1.88802	-0.227482	0.860637	0.16261	0.875908
GLRX	-0.235962	0.366196	0.992252	0.23875	0.720081	0.380229	-0.166203	0.611201	-1.05366	0.736448	0.673025	0.356089	0.987802	-1.18423	-1.52809	0.700821	-0.444481	1.77528	-0.492689	0.926897	1.48538	-0.636354		0.226147	0.0345986	-0.155778	0.876261	-0.811845	0.903085	0.584535	1
GLRX3	2.56465	2.60828	2.62247	2.76992	3.03533	1.78071	2.27806	1.93064	2.94828	2.92153	3.24973	2.8236	2.46224	1.37638	2.40919	1.76881	2.23929	2.37953	1.55181	2.61568	2.42023	2.17185	2.38367	2.71107	3.02081	2.71163	1.84463	3.21422	0.904237	0.980139	1
GLRX5	-1.55503	-1.80515	-1.73124	-1.51072	-1.74	-1.36037	-1.85948	-1.76659	-1.74676	-1.81454	-1.72809	-2.00716			-1.10472	-1.79949	-2.14269	-1.96552	-1.6313		-2.12811	-1.48512	-1.86315	-1.41648			-2.05103	-1.919	0.946768	0.168827	0.889614
GLS	3.0188	2.43065	1.71328	2.42364	2.4768	2.51188	2.16286	2.271	3.06538	2.04003	2.32563	2.28279	1.72104	2.25104	2.73249	1.94657	2.24518	1.07477	2.54346	2.02938	1.31781	2.93473	2.30734	2.43057	1.6623	2.46811	1.47938	2.67811	0.894883	0.381147	0.973562
GLT8D1	-2.73927							-2.77421			-2.53543															-2.37833		-2.47022	1.2197
GLTP	-0.710161	1.2956	0.0467563	-1.70263	2.04478	-0.740212	-2.25922	0.657789	1.18762	2.99503	0.0322506	0.588704	0.110152	-2.35844	-0.00294452	-1.91497	-1.36382	2.6735	-3.15498	0.0248092	0.809151			0.476553	2.72342	-0.800166	-2.59028	1.35792	1.32217	0.89189	1
GLUD1;GLUD2	4.30893	3.78843	3.52596	3.83991	4.1514	3.37594	3.39418	3.96227	4.33019	4.23436	3.97245	3.89649	3.52653	3.77444	4.16739	3.35422	3.34042	3.74726	3.09713	3.3937	3.4679	3.3849	2.86026	4.43366	3.50224	4.39626	2.88869	4.34062	0.88437	0.708636	1
GLUL	1.50975	-0.249323	0.502643	1.99515	1.20203	0.655064	0.456139	1.09462	0.570689	0.0798229	1.65861	1.15998	-0.129186	-0.892246	0.153973	-0.476485	-1.30958	-0.271419	-0.601477	-0.217858	-0.211271	-0.547514	-1.69229	0.892634	0.276606	0.86677	-1.52224	1.22058	0.484622	0.0213075	0.722272
GLYR1	0.995895	0.924306	0.612135	0.814326	0.971244	0.559337			1.02514	0.702425	1.16188	0.784358			0.752635	0.768102	0.541022				0.51293		0.863783	1.09866	0.722405	1.21691	0.489754	1.10102	0.937515	0.967957	1
GM2A	-2.89119	-2.23784						-3.25068							-1.21184		-3.79686	-3.83203			-3.2536			-3.0637					0.777863	0.392857	0.976666
GMDS	0.0107267	-0.497175	-0.375652	0.299145	-0.0205608	-0.278022	-0.504938	0.429998	-0.459917	-0.659984	0.253422	-0.195533	-1.21912	-0.160284	-1.004	-0.493904	-0.759501	-0.564658		-0.662505	-1.0098	-0.697019	0.227184	-0.649209	-0.716364	0.476041	-0.898878	0.154654	0.707147	0.0447922	0.772892
GMFB	-0.398597	0.152324	0.0736995	-0.100547	0.160163	-1.01465	-0.7639	-0.706502	0.131537	0.438933	0.487918	-0.0928067	-0.498865	-1.21494	-0.392101	-0.617216	-0.531859	0.660407	-1.26731	0.423252	-0.262427	-0.834293	-0.581331	0.255181	0.485473	-0.403567	-0.445731	0.433978	0.947572	0.500234	0.989199
GMIP											-1.66711
GMPPA	-0.0673571	-0.349238	-0.649371	-0.303568	-0.146273	-0.849641	-0.733535	-0.342096	-0.525472	-0.730066	-0.196323	-0.688421	-1.35003	-0.699161	-0.308999	-0.650076	-0.681849	-1.17663	-1.08173	-0.602775	-1.13252	-0.668382	0.106812	-0.615639	-0.625343	0.0551779	-0.805521	0.207617	0.804653	0.328486	0.955715
GMPPB	0.977998	0.65732	0.566212	0.753216	0.861036	0.334064	0.557208	0.613914	0.680098	0.430358	0.672472	0.661976	-0.0127596	-0.111807	0.487707	0.270482	0.339349	-0.0992336	-0.00574833	0.172709	0.168328	0.272274	0.519862	0.474377	0.461409	1.06527	-0.0741539	0.713889	0.840452	0.0183263	0.722272
GMPS	2.0413	2.08807	2.22558	2.3761	2.22972	1.41268	1.84211	1.39628	2.27717	2.09036	2.62412	2.02262	1.62572	0.183119	2.11939	1.13851	1.67014	1.77296	0.915998	1.63278	1.77013	1.84058	2.51889	2.00563	2.45372	2.3879	0.975663	2.68045	0.906524	0.822692	1
GNA11	3.36543	3.19795	3.60872	3.65326	3.36653	3.55389	3.57393	3.78804	3.08653	3.41806	3.61567	3.52746	2.98934	3.36145	3.21727	3.51351	2.94757	3.4283	3.57489	3.83058	3.10794	3.96603	2.64865	3.37466	3.59335	3.71326	3.01807	3.62734	0.907058	0.381147	0.973562
GNA13					-2.30064		-2.18626								-2.64337				-2.42553					-2.46186	-2.69789	-1.69983			0.859514
GNA14																									-0.504705
GNA15	-0.678079	-0.810396	-0.698928	-1.00023	-0.395413	-1.28536	-0.724614	-1.10861	-0.638446	-0.961734	-0.682347	-0.643005	-1.07995	-1.3595	-0.707251	-1.58377	-0.647495	-1.23164	-0.836834	-0.895267	-1.31019	-0.727555	-0.986225	-0.885569	-0.921973	-0.239548	-0.983446	-0.621016	0.918332	0.822692	1
GNAI1	-0.649058	-0.345917	-0.554742	-0.554245	-0.21845	-1.04985	-0.607614	-1.41184	-0.403924	-0.372534	-0.678288	-0.548881	-1.19912	-1.4112	-0.364344	-1.2184	-0.929115	-0.0257041	-1.17066	-0.3239	-0.512891	-1.17457	-0.318715	-1.12124	-0.261661	-0.342935	-1.60847	-0.663798	0.982711	0.940482	1
GNAI2	3.74308	4.16335	3.97555	4.17502	4.24016	3.60692	3.84379	3.56945	3.74174	4.19666	3.87153	4.13487	3.47726	3.59381	3.65414	3.61901	3.48109	3.93021	3.53032	4.16865	3.92692	3.62773	4.25493	3.98066	4.17157	4.32162	3.33008	3.97023	0.992787	0.635772	1
GNAI3	0.907165	1.19835	0.64504	0.995801	1.42382	0.119401	0.552712	-0.128227	0.909221	1.35963	0.961858	0.961753	0.273257	-0.0490033	0.993647	-0.167559	0.312191	0.657222	0.120056	1.04037	0.875596	0.279411	1.40628	0.778676	1.417	1.30069	-0.433398	1.26284	1.08396	0.940482	1
GNAO1														-2.47213
GNAQ	0.257711	-0.0582838	0.128783	0.227485	0.602699	0.132966	0.12109	0.625028	-0.0083395	0.0414917	0.281296	0.288191	-0.184928	0.342805	0.00293852	-0.0584115	-0.218243	0.00753555	-0.0914947	0.0394247	-0.101136	-0.00974983	0.0886064	0.267285	0.110528	0.489126	-0.591597	0.150736	0.897047	0.0552948	0.789706
GNAS	0.781506	0.388186	0.212758	0.478422	0.745692	0.27825	0.452412	0.525041	0.55164	0.262898	0.697768	0.696528	-0.238217	0.576917	0.30492	0.311813	0.0492131	-0.15746	0.132533	0.386296	-0.168627	-0.0430272	0.154393	0.640545	0.106412	0.910731	-0.161595	0.752587	0.881781	0.165252	0.875908
GNB1	2.41694	1.97884	1.74149	2.04876	2.17737	1.80493	1.82704	2.05721	1.9091	1.7586	2.09372	2.10128	0.820404	1.90281	1.95693	1.82546	1.75259	1.78021	1.79146	2.15809	1.87265	1.74722	1.6978	2.33413	1.58395	2.49014	1.61648	2.15694	0.892083	0.280592	0.936782
GNB2	3.43071	3.37101	3.0328	3.21543	3.72528	2.75136	2.9981	3.23049	3.30836	3.22228	3.441	3.21233	2.65	2.98713	3.16106	2.85892	2.82869	3.29291	2.75398	3.48814	3.14216	2.91637	3.00952	3.40263	3.31332	3.67548	2.68954	3.56995	0.975177	0.60051	1
GNB2L1	5.72414	5.31537	5.32136	5.2994	5.2428	5.10585	5.32155	5.21319	5.57948	4.99674	5.5473	5.11215	4.45333	4.72607	5.50748	5.05212	5.15683	4.80547	5.15277	4.90087	4.65763	5.50817	6.09976	5.23384	5.1611	5.79929	4.73783	5.44105	0.899635	0.258436	0.931975
GNB4																						-2.10027			-2.81694
GNE	-1.54528	-2.37297	-2.37222	-1.92443	-1.88764		-2.23541	-2.22426	-1.94485	-2.22537	-1.69663	-1.97174		-2.38979		-2.40214		-2.56884		-2.08775	-2.20618	-2.17291	-2.19193	-1.70016	-2.15579	-0.383427	-2.71708	-1.62998	1.0424	1	1
GNG12	2.72185	2.87853	2.51287	3.24817	3.65448	2.24333	2.61514	2.78442	3.18982	3.56327	3.2898	2.84711	2.04836	1.52459	2.85732	2.01547	2.67354	3.31075	1.64241	2.75776	2.92153	2.14269	0.0132011	3.30726	3.07359	2.73117	1.92373	3.40887	1.03476	0.78415	1
GNG5	-0.251618	0.35943	-0.0752595	-0.00093916	0.749328	-1.39593			0.00757394	-0.451602	0.301809	0.21777	-0.752216	-0.818384	-0.266628	-1.10244	-0.319709	-0.191566	-0.63177	-0.252178	-0.587016	0.0606508	-1.1496	0.460305	0.135253	0.677159		0.742583	0.862097	0.555313	1
GNL1	-0.397552	-0.161609	-0.733381	-0.295122	0.123489	-1.60259	-0.904954	-0.993417	-0.385449	-0.358498	0.0803296	-0.539816	-0.596932	-1.97159	-0.828736	-1.18848	-0.943017	-0.595184	-1.71448	-0.536731	-0.894397	-0.83624	-0.804823	-0.425208	-0.296446	0.0653787	-0.909516	-0.0324182	0.979019	0.746093	1
GNL2	-1.15673	-1.48887	-1.23387	-1.2938					-1.9954																	0.377801			1.37081
GNL3	-0.848276	-1.43156	-1.02423	-0.669801	-1.15945	-1.26167	-1.33052	-1.29179	-1.14282	-1.31937	-1.53538	-1.16787	-1.20764		-0.919625	-1.27552	-0.361678		-1.02791	-1.3762	-1.40738	-1.03654	-0.301823	-1.47546	-0.638881	-0.773034	-2.23062	-1.0165	1.03901	0.97831	1
GNPAT	-1.78026			-2.37134	-2.18834		-2.24589	-1.99165	-2.51731	-2.3264	-2.16643	-2.72494	-2.56458		-2.14679		-2.56732	-2.5739	-2.61561	-2.43746		-2.58381	-2.15996	-2.48092	-2.54615	-1.91894	-2.52944	-2.35399	0.796101	0.0309866	0.746059
GNPNAT1	-0.68557	-0.714678	-0.607821	-0.89089	-0.326781	-1.28773	-0.912417	-1.53526	-0.708758	-0.451559	-0.138976	-1.35517	-2.14661	-2.00896	-0.756342	-2.0078	-1.47771	-0.871996	-2.18479	-1.30879	-1.08244	-1.24531	-1.8188	-0.548743	-0.702656	-0.213479	-1.13347	-0.230956	0.809345	0.468804	0.980945
GNS	-2.20298	-2.19466	-2.54572	-2.5017	-2.1852	-2.70442		-2.28523	-1.97525		-1.69142		-2.76259					-2.86947		-2.15075								-2.249	1.06095	0.628205	1
GOLGA2	0.411217	-0.586523	-0.337931	0.231764	0.0530844	-0.815089	0.0240167	-1.02285	0.325237	0.282788	0.379117	0.209355	-1.02583	-2.20688	-0.364913	-1.10533	-0.614245	-0.543231	-0.436282	-0.0459988	-0.585291	-0.371243	-0.348489	0.182105	-0.0528941	0.647878	-0.31887	0.469404	0.884711	0.980139	1
GOLGA3	0.500764	0.535523	0.306983	0.173363	1.03838	0.487917	0.341939	0.923945	0.958183	0.700464	0.803824	0.671916	0.226556	0.386777	1.02821	0.116868	0.0432853	0.000747597	0.731206	0.19748	1.79386	0.784174	-0.0540125	0.597211	0.173085	0.706286	0.482246	1.02887	1.10208	0.980139	1
GOLGA4	-1.13609	-1.49783	-1.95836	-1.30159	-1.33532	-1.07443	-1.62926		-1.42944	-1.3852	-1.71887	-1.53841	-1.67183		-1.72215	-1.76135	-1.66876	-1.98256	-1.32763	-1.62493	-1.36883	-1.97314	-1.62984	-1.08971	-2.50254	-1.15566	-1.25969	-1.24865	0.818126	0.208741	0.913126
GOLGA5	-1.34519	-1.12529	-1.56809	-1.82114					-1.7442	-1.27854	-1.74185	-1.13215	-1.90233						-1.20381	-1.74653	-1.65878			-0.7176		-1.8315	-0.902593	-1.37544	0.958951	0.952747	1
GOLGA7	-1.86665	-1.48113	-0.799737	-0.721231	-0.967511	-1.57746	-1.64895	-1.37098	-1.43269	-0.74539	-0.815933	-1.08931	-1.36307	-1.76216	-2.22595	-1.68322	-1.60994	-0.609551	-1.5427	-1.24521	-1.62495	-1.9516	-1.61237	-1.14676	-1.14514	-1.16089	-1.54338	-0.934519	1.01972	0.822692	1
GOLGB1	-0.420273	-0.572357	-0.760965	-0.0668568	-0.374072	-0.664477	-0.530681	-1.01634	-0.793025	-0.0841312	-1.12408	-0.255358	-1.01281		-0.641305				0.0266672	-0.414043	-0.939295			-0.0772255		0.103417	-0.298484		1.14493	0.571358	1
GOLIM4																						-3.24212
GOLPH3	-1.66554	-1.07981	-1.66018	-1.27758	-0.908589			-1.75485	-1.17164	-2.05532	-1.07578	-1.48211	-1.94059					-1.65295	-2.29324	-1.5943	-1.82979		-2.27411	-1.30142	-0.941407	-1.79535		-0.708784	0.898289	0.444169	0.980945
GOPC	-0.420172	-0.807452	-0.875701	-0.45248	-0.31848	-0.606503	-0.563519	-0.759257	-0.666804	-0.885898	-0.465165	-0.529413	-1.19969	-1.37623	-1.14991	-1.1347	-1.02014	-1.3156	-1.13084	-0.652893	-1.26643	-0.820531	-1.04276	-0.905907	-0.974932	-0.481364	-1.10339	-0.400763	0.751306	0.00809368	0.549607
GORASP1		-2.9468		-2.75553	-2.59476		-2.76208		-2.83587	-2.68696	-2.5989	-2.59652								-2.83714		-2.54026		-1.96788		-2.41544		-2.44952	1.11906	0.198601	0.902409
GORASP2	0.769079	0.438708	0.558196	0.552584	1.02201	0.34927	0.310033	0.703252	0.5658	0.597372	0.989482	0.582674	0.241613	0.460432	0.572871	0.386216	0.0106103	0.224384	0.151266	0.540079	0.0648139	0.163786	-0.227161	0.59332	0.610131	1.0981	0.144362	0.874203	0.962505	0.328486	0.955715
GOSR1	-1.00797	-1.19071	-1.34604	-0.845914	-1.23312	-1.54123	-1.31839	-1.39401	-1.34221	-1.44037	-1.11299	-1.32019	-1.05762		-1.35788	-1.08327			-1.19654	-1.33064	-1.59674	-1.57093	-2.05325	-1.03199		-1.09724	-1.57136	-0.92773	0.966162	0.568561	1
GOSR2	-0.259555	0.623641	0.17421	-0.921406	0.607524	-0.649371	-1.01602	-1.06872	-0.85454	0.050515	0.144964	0.0303696		-1.52247	-0.0251323	-1.16653	-0.0782735	0.0425074	-1.03935	0.636577	-0.0465843	-1.42219	-0.926701	0.292034	0.15256	-0.356141	-0.517923	-0.271505	1.29791	0.855653	1
GOT2	4.3115	4.31644	4.41428	4.6005	3.61122	5.06139	4.24782	5.26211	4.32174	4.64661	4.15167	3.98289	4.02256	4.93846	5.24403	4.94987	4.19226	4.75302	5.42484	4.62831	4.62713	4.79688	3.0374	5.12966	3.82709	3.85981	5.4022	4.0684	1.19944	0.900948	1
GPAA1	-2.64118			-2.81936			-2.65247	-2.66872	-2.4423		-3.14635				-2.78058	-3.05277													0.837361	0.485714	0.989199
GPATCH8																					-6.40879
GPC1	4.82756	3.17534	3.69499	4.12262	2.32189	3.14705	3.22447	3.08067	3.81073	2.92436	4.15083	3.02551	3.02495	2.69228	3.2393	2.88156	3.26434	2.95787	3.36864	3.38005	3.16512	3.06077	5.88414	4.50026	2.78483	4.93877	2.89335	3.78077	1.0016	0.78415	1
GPC4	1.97308	1.12921	0.264596	2.60374	-1.23631	2.51245	1.36608	2.74457	0.568189	-0.58512	0.312194	0.0864376	0.0848996	1.59348	0.694713	1.93403	1.74018	0.060917	-0.986021	0.706029	-0.376784	2.10208	2.67234	1.40743	-0.719595	1.99761	0.820319	-0.697067	0.486959	0.149974	0.854043
GPC6	-1.44571								-2.04164														-1.43419	-1.07523		-0.990274			1.14156
GPD1L				-1.54167	-1.64545						-1.43372							-3.10409								-1.61191			0.987362
GPD2	4.02564	3.93217	3.83677	4.13743	3.92573	3.53688	3.60942	3.76998	3.59642	4.11035	3.939	3.78553	3.43517	3.31242	3.93395	3.71629	3.62868	3.8766	3.73387	3.81314	3.74534	3.37745	3.09685	3.8007	3.65075	3.73499	3.67298	3.87297	0.903243	0.149974	0.854043
GPHN	-1.05487	-2.09116	-1.86261	-1.24608	-0.863586	-2.59806	-1.98518	-2.58194	-0.92169	-1.32274	-0.281784	-1.19565	-2.44399		-2.53292	-2.10792	-1.366	-2.08758		-2.12371	-1.49483	-2.52741	-0.943722	-1.71858	-1.53935	-0.957212	-1.57891	-0.734004	1.32575	0.461357	0.980945
GPI	0.798395	0.910263	0.668634	0.0595527	-0.0165399	0.818733	0.444884	0.788093	0.106797	0.00368996	0.324294	0.587526	-0.0397188	1.1435	1.17764	0.287059	0.192315	0.676517	0.87557	0.632867	-0.00923507	-0.102828	0.175323	1.38019	0.15322	0.585376	0.507339	0.273614	0.746034	0.409228	0.976666
GPKOW			-3.80195	-3.49289	-3.53472					-2.6736	-2.99027	-3.69836											-3.53209	-3.69354	-3.28217	-3.46792		-3.20413	1.11704	0.193939	0.902409
GPR107																										-2.47365
GPR108																			-3.45348
GPR110																										-0.765558
GPR115	-0.627759								-0.705784		-2.34466		-3.3362		-2.41526	-2.57177	-2.85228		-2.62867		-3.00859		-2.22112			-2.11994	-2.89208		0.259893
GPR125																										-4.53876
GPR126	-0.663885		-2.84184	-1.95069			-2.0232		-1.30115	-1.70516	-1.77322	-1.54407			-2.22578		-2.29804				-2.79257	-1.49747	-1.85016	-1.71144		-0.425869		-1.70636	1.21255	0.446154	0.980945
GPR176																							-4.65701
GPR180	-2.39144	-2.57463	-2.29661	-1.93881	-3.53187	-2.54996	-2.54496	-1.59966	-2.81926	-2.29187	-2.85123	-2.06481	-2.89008	-2.92941	-3.02932	-2.45892		-2.93148	-2.13615	-2.75351		-2.0225	-2.4541	-2.54974	-2.82083	-2.35023		-2.58971	0.919228	0.287865	0.948954
GPR56	1.62861	0.774865	0.725948	1.04444	0.15199	1.35307	0.942451	0.569453	0.9263	0.235344	0.418127	1.12786	0.0303859	-0.236705	1.08043	0.455628	0.920781	0.181531	0.505632	0.968341	0.937743	1.11467	2.10683	0.735951	0.538992	1.20856	0.456831	0.577061	0.869253	0.354218	0.963119
GPR89B;GPR89A																										-4.47786
GPRC5A	1.65412	0.337564	-0.0875314	1.3693	0.878052	1.02418	0.658666	0.54205	-0.141936	-0.379624	0.59862	1.46353	0.539725	-0.106084	-1.01371	-0.286799	-0.659118	-0.611993	0.778014	0.652246	0.894013	-0.431135	-1.61235	1.57808	-1.09072	2.58428	0.396793	0.165886	0.599379	0.0552948	0.789706
GPRC5C																							-2.04009
GPS1	0.263324	-0.318086	-0.435853	0.0498589	0.187252	-0.562433	-0.501082	-0.195101	0.258095	-0.0813221	0.72216	-0.0611135	-0.832301	-0.474865	0.0107552	-0.64248	0.0076928	-0.768614	-1.25465	-0.165412	-0.21584	-0.345648	0.229881	-0.0342805	-0.206111	0.593837	-0.688879	0.446117	1.09674	0.980139	1
GPT2	-2.33582		-2.71057	-2.48519	-2.57829		-2.4024		-2.40421	-2.84547	-1.49017												-1.89697	-2.51795	-2.76694	-2.31983		-1.58185	1.08912	0.523699	0.998334
GPX1	0.76346	1.66689	1.50289	1.50318	1.64596	1.21436	0.94393	1.37892	0.978206	1.94119	2.03401	1.23577	0.129646	0.347926	0.941408	0.926726	1.46167	2.20401	0.0336505	1.42751	1.13576	0.286972	1.02321	1.4216	1.26317	0.835047	1.01776	1.49565	0.778396	0.258436	0.931975
GPX2	0.142718	-0.00420629	-0.136712	-0.141598	-0.919778	-0.653452	-0.725827	-0.106898	-1.00867	-0.344397	-0.463746	-0.805963	-1.41298	-1.99679	-1.7949	-0.00151903	-1.67461	-0.407587	-1.48071	-0.0579404	-0.592417	-1.31946	-0.753936	-0.931294	-0.521471	0.161351	-0.762098	-1.25583	0.639548	0.0375206	0.746059
GPX4	1.2369	0.54996	0.234428	1.22728	1.42566	0.302087	0.159679	-0.461112	1.50953	1.49713	1.86552	1.51144	-0.0661452	-1.45758	0.0263203	-0.0359102	0.590773	0.985292	-1.3949	1.19591	1.07148	-1.00365	0.485582	0.69407	1.0077	1.44958	1.38972	1.47639	1.48501	0.566139	1
GPX8					-3.05464						-2.74933			-3.37056					-2.15487				-2.6356		-2.96427		-2.84083	-2.44157	1.23568
GRB2	-0.0913853	0.577262	0.495865	0.45917	1.12321	-0.979697	-1.085	-0.473163	0.386582	0.755764	0.658308	0.120816	-5.6763e-05	-1.04707	-0.504782	-0.325136	-0.708884	0.688023	-0.89497	-0.342229	-0.290665	-0.711385	0.241228	0.565809	0.61703	0.405877	-0.765918	0.510392	0.91795	1	1
GRB7	-1.84681	-1.72037	-1.75893	-1.82155	-1.56237	-2.59938	-2.12852	-1.83103	-1.89476	-1.52087	-1.43702	-1.87136			-1.81175		-1.86738	-2.16066		-1.94818	-1.52816	-2.53698		-1.80387	-1.23383	-0.874509		-1.8799	0.99084	0.713544	1
GREM2															-1.27479								-0.805686
GRHPR	1.81922	1.85023	1.47901	1.73874	2.59049	1.19822	1.17632	1.43402	1.76485	1.98613	2.33435	2.11618	1.4937	1.22809	1.82781	1.21783	0.813335	1.93334	1.10834	1.9714	1.74295	1.09981	0.651909	2.08721	2.15409	1.83704	1.34796	2.39857	1.13875	0.708636	1
GRIPAP1																										-0.964556
GRN	-1.24649	-0.850189	-1.05358	-1.23725	-0.946935	-1.21374	-1.1265	-0.74	-1.65646	-1.36045	-1.25279	-1.15324	-0.910548	-1.60161	-1.20565	-0.682105	-1.36664	-1.41386	-0.717554	-0.351636	-1.39999	-1.6768	-1.3168	-1.13002	-1.03341	-1.14844	-1.15177	-1.07123	0.939911	0.199087	0.902409
GRPEL1	0.503618	0.296065	0.568834	0.26229	-0.00227012	0.813291	0.0727448	0.806721	0.665029	0.290089	0.426181	0.170165	-0.0819434	0.904056	0.784167	0.590138	0.632909	0.129891	0.693511	-0.106949	0.346197	0.816097	0.727112	0.91838	0.101887	0.313722	0.651976	0.438063	1.08242	0.60051	1
GRSF1	-0.938273	-2.06663		-1.79078	-1.60424			-1.90423	-1.43205		-1.22255	-2.14616		-2.74669	-1.78378	-2.20621	-2.08338			-2.13842		-1.44841	-1.05846	-1.8719	-1.76623	-1.6033		-1.47679	1.01099	0.823013	1
GRWD1	-0.899569	-1.64888	-0.524174	-1.27991	-0.838435		-1.19298	-2.49141	-0.94316	-1.37063	-0.323204	-1.57446			-0.830252	-1.42469	-1.22818	-1.75419	-2.50562	-1.665	-1.18099	-1.24681	-0.697468	-1.37096	-1.03906	-0.658244	-2.07407	-0.933918	0.969617	0.790302	1
GSDMA																										-4.3164
GSDMC	-3.40909						-3.46306	-3.76295																	-3.1605	-2.81			1.39263
GSDMD	-2.19272	-2.65532	-1.30127	-1.38399	-1.44021	-2.50238	-1.53195	-3.19578	-2.26734	-1.35651	-0.457937	-0.792345	-2.03782		-2.74136	-2.86383	-2.2798	-2.42431		-0.96409	-1.64485	-2.67415	-1.94711	-2.48136	-1.33811	-2.0244	-2.18555	-1.00964	0.889602	0.643563	1
GSK3A	-2.02278	-2.32331		-2.31114	-2.0489			-2.15504	-2.52588	-2.34992	-2.17492	-2.57817			-2.40337				-2.71913	-2.76066		-2.59319	-2.40824	-2.29351	-2.3903	-1.95198		-2.22395	0.841871	0.035014	0.746059
GSK3B	0.583741	0.364915	0.173158	0.10893	0.188511	0.0406277	0.242085	0.554712	0.328907	0.257228	0.368864	0.369912	-0.0101735	-0.240731	0.14184	0.0293912	0.0806585	0.0759667	0	0.193482	0.0195562	0.121039	0.582646	0.195285	0.275191	0.416386	-0.479509	0.5229	0.96752	0.328486	0.955715
GSKIP		-1.48188							-1.37982	-1.11232	-1.0632							-1.8466							-0.854487				1.29195
GSN	5.17792	4.15651	3.55515	4.72063	5.35348	4.31302	3.44319	5.02228	4.60189	4.54892	4.58913	4.61482	4.11207	4.41033	4.00921	4.27782	3.4794	4.51919	3.44023	4.55592	3.77408	3.8894	4.24999	4.86737	4.17844	5.0894	3.52756	4.73594	0.887148	0.409228	0.976666
GSPT1	2.93286	2.93054	2.71646	3.2726	3.39763	2.1981	2.8339	2.61376	3.11746	3.41561	3.9265	3.34239	2.74077	1.68454	2.71144	2.35273	2.72374	2.93283	1.86488	2.95825	2.68862	2.66177	2.89505	3.26905	3.52251	3.40845	2.37743	3.68416	1.02223	0.708636	1
GSR	3.39338	4.39586	5.00439	4.59639	4.21099	3.07427	3.58445	3.72009	3.57065	4.45654	4.81037	2.84164	3.05058	1.79005	3.02237	3.30183	3.15587	4.41384	2.47938	4.19053	4.68636	2.47294	3.33213	3.60187	3.90927	3.51731	3.52812	4.1751	0.735689	0.135761	0.852713
GSTCD																										-3.92513
GSTK1	2.10191	1.46987	1.54357	1.79137	1.19434	1.983	1.36651	1.77205	1.057	1.01123	1.20667	1.21879	1.08233	1.28494	1.77691	2.06062	1.12298	1.37635	1.95252	1.52735	1.36411	1.48371	1.37153	1.83619	1.07299	1.77974	1.91232	0.949201	0.817908	0.122557	0.852713
GSTM3	0.886368	0.729609	1.07512	0.67522	3.28691	1.24593	2.15214	1.46286	2.24932	0.824316	3.1892	1.19415	0.726801	0.264925	0.888366	1.90151	0.794164	1.30307	0.538525	0.993011	1.23024	1.009	0.267164	2.20115	0.953361	0.642791	1.03536	0.888961	0.878222	0.409228	0.976666
GSTM4					-1.02654		-0.518584		-0.887731		-0.377866					-1.44189				-0.905849				-1.50496					0.91175
GSTO1	3.24886	3.68815	3.70679	3.99447	4.27984	3.16824	3.55756	3.13486	3.56874	3.77958	3.92691	3.83091	3.14161	2.55952	3.37066	3.07469	3.53948	3.79504	2.77109	3.68833	3.42552	3.30166	3.20275	2.92822	3.71385	3.70012	3.05829	3.91642	0.907297	0.468804	0.980945
GSTP1	6.65937	6.43483	6.21053	6.28511	6.45806	6.34134	6.62291	6.60774	5.85965	6.20164	6.20037	5.72935	5.7436	6.33357	6.39005	5.91759	6.31848	6.22625	6.0183	6.31559	5.89411	5.7197	4.88337	6.08897	6.08149	6.38507	5.44838	6.01018	0.759674	0.000223287	0.139416
GSTT1					-1.4196				-1.94701	-1.03323	-1.79275													-1.65641				-1.47986	0.848619
GSTT2B;GSTT2																										-2.52899
GSTZ1	-0.465982	-1.53303	-1.55884	-0.629778	-0.788547	-1.23448	-1.10009	-0.961982	-1.00965	-1.01078	-0.65718	-1.0398	-0.983509	-1.84812		-1.2404	-1.35317	-0.756061	-1.82679	-0.838657	-1.17425	-1.37376	-1.61303	-1.36655	-1.47386	-0.84745	-1.0637	-1.34477	0.905497	0.333182	0.959296
GTF2E2		-2.27974	-2.33678	-2.38751	-2.21425				-2.32951	-3.10117	-1.84	-2.79563					-3.0466			-2.57162	-2.70852				-2.50747			-2.02522	0.833146	0.26014	0.932206
GTF2F1	-1.59215	-1.71612	-1.6511	-1.88319	-1.58544		-1.63085	-1.89559	-1.18394		-0.87118	-1.38886			-1.77899	-1.76438	-1.83215			-1.89536		-1.35587	-1.75457	-1.25154	-1.29444	-1.52869		-1.01653	1.19934	0.134804	0.852713
GTF2F2	-0.0966674	0.188473	0.69227	0.545947	0.374537	-0.552118	-0.427269	-0.482331	0.497321	0.129714	0.887476	0.613376	-0.169525	-1.69118	-0.275359	-0.489879	0.0419083	-0.0882544	-1.38522	-0.0325731	0.12741	-0.274044	-0.0287495	0.309614	0.443455	0.149361	-0.867602	0.455354	0.973111	0.861667	1
GTF2I	-0.270997	-0.429349	-0.817192	-0.0250472	-0.123819	-1.24389	-0.550473	-0.820901	0.0535592	-0.430339	0.438449	-0.330026	-1.47192		-0.490619	-1.62088	-0.653314	-1.76578	-1.20721	-0.641216	-0.636545	-0.948711	-0.0976424	-0.507404	-0.291532	0.387121	-1.04481	0.296708	0.987948	0.896621	1
GTF3C1																										-4.74465
GTF3C5																										-3.43375
GTPBP1	-1.63326	-1.69625	-2.06698	-1.74241	-1.37745	-2.13341	-1.54432	-1.54198	-2.11853	-1.88407	-1.70564	-2.05612	-1.64366	-2.36268	-1.64996	-1.96696	-1.96893	-2.16658	-2.20999	-1.74109	-1.56589	-2.21101	-1.27078	-1.86039	-1.9932	-1.38523	-2.24049	-1.61506	0.83465	0.165252	0.875908
GTPBP4	-0.576168	-1.2913	-0.987418	-0.829021	-1.11617	-1.43707	-0.597585	-0.937077	-0.5688	-1.23622	-0.73581	-1.01701	-0.963978	-1.53517	-1.00643	-1.28125	-0.963297	-1.85929	-0.843361	-1.23922	-1.53267	-0.47908	-0.220052	-1.07479	-1.05677	-0.693335	-1.07797	-0.456717	0.966292	0.940482	1
GUK1	0.203625	-0.370374	-0.732	-0.12894	0.418952	-1.0221	-0.627364	-0.634735	0.15407	0.45125	0.184971	-0.0933907	-0.904288	-1.01837	-0.560434	-0.85693	-0.757228	-0.224388	-1.37354	-0.0708411	-0.504814	-0.951559	-1.57104	0.342925	-0.213187	0.111201	-0.932927	0.427925	1.09754	0.900948	1
GYS1	0.777743	0.592125	0.883062	0.573772	1.0078	0.624353	0.865829	0.968332	0.58908	0.520712	1.14528	0.445336	-0.0851672	1.1794	0.444719	0.740034	0.570793	0.877445	0.815603	1.17204	0.305272	0.855144	1.18885	0.600207	0.947518	0.852157	0.755471	0.942762	0.975187	0.635772	1
H1F0	0.934344	0.842697	0.716014	0.29427	-0.971561	0.409968	0.544748	0.754293	-0.0760891	0.219186	-1.95028	-0.285383	0.561873	-0.281818	1.24842	0.658795	0.0120915	-0.152751	0.415547	-0.159237	0.684507	-0.108825	-1.0884	0.80055	-0.545786	0.751257	0.109378	0.0161933	0.65237	0.0791633	0.833102
H1FX	-2.19421	-2.10847	-2.48929	-2.14112	-3.55004	-2.72696	-1.98615					-2.71404	-3.06838		-2.43698	-2.82593	-2.83794				-1.85932		-3.12577	-2.20577		-2.27925			0.697455	0.351049	0.963119
H2AFV;H2AFZ	-0.763681	-0.524922	-1.01263	-1.02366	-1.96159	-0.620166	-0.784451	-0.972797				-1.0501	-1.31246	-1.28412	0.121704	-0.914033		-1.78013	-0.731552	-1.30022		-0.754018	-0.732453	-0.280864	-1.33211	-1.00647			0.9152	0.750101	1
H2AFY	3.58377	3.07759	2.8618	2.79229	2.47013	2.5424	3.33408	3.01674	2.48836	2.30698	2.51591	2.60949	2.00891	1.92077	3.37953	2.39134	2.55529	2.03706	2.65594	2.73586	2.41527	2.75733	2.81211	3.0439	2.61228	3.49978	2.12407	3.09996	0.780853	0.0552948	0.789706
H2AFY2	-1.42066	-2.26628	-1.73554	-2.13051	-2.01349	-1.4184	-1.65106	-0.805845	-2.75247		-2.95956	-2.28205	-2.47758	-2.02243	-1.92075	-2.0337	-1.87087	-2.06354	-1.87626	-1.95478	-2.55476	-1.67445	-1.88156	-2.1583		-1.2789	-2.36207	-2.7582	0.781699	0.0302508	0.745702
H6PD																			-3.46729
HABP2	-0.990947	-1.65876				-2.15582	-2.0182	-2.02588				-2.11536	-2.00801	-2.26555	-0.420952	-2.27122	-2.17603		-1.9374		-2.07986	-1.30894	-1.80147	-2.04972	-1.20766	-2.01232	-2.28218	-1.78771	1.00408	0.611584	1
HACD2	-0.250045	-0.439078	-0.528746	-1.58526	-0.310432	-0.325729	-0.457014	0.0611663	-0.468269	-0.0539863	-0.226239	-0.506037	-0.827095	0.271063	0.378878	-0.4288	-1.85715	-2.43764	0.163501			-0.56233	-1.33459	-0.445194	-1.25529	0.285209	-1.35651	0.156067	0.949784	0.935022	1
HACD3	0.380872	0.269555	0.146365	0.195895	-0.157912	0.594839	0.646783	0.993205	-0.565542	-0.218729	-0.0699618	0.0376985	-0.512695	0.137023	0.462781	0.423995	0.453298	-0.270019	0.710583	0.101064	-0.0425205	0.824831	0.912533	0.10966	-0.485044	0.750934	0.467917	-0.137302	0.858654	0.217697	0.913126
HACL1					-2.46153
HADH	1.95182	1.6838	1.52129	1.70601	1.63687	1.92406	2.07841	2.99944	1.64646	0.969942	1.26288	1.40834	1.25734	2.04078	1.92516	2.15892	1.48375	1.72359	1.72226	1.44935	1.10977	2.30688	1.54295	1.41588	1.15561	1.49321	1.40585	1.40906	0.785408	0.0246845	0.722272
HADHA	5.0919	4.83093	4.72851	4.7602	5.10433	4.6499	4.74143	4.84255	4.83201	4.98129	4.90277	4.78226	4.38256	4.42988	5.1784	4.69395	4.41247	4.96037	4.91544	5.09574	4.44194	4.46727	4.10239	4.68786	4.94	4.74466	4.48205	4.77264	0.974736	0.409228	0.976666
HADHB	3.2982	2.95697	2.71835	2.79751	2.92713	3.10325	2.86197	3.23308	2.79215	2.73752	2.68052	2.84016	2.71355	2.81451	3.46016	3.10928	2.83435	2.99651	3.26467	2.92391	2.74201	2.79044	2.00739	2.74382	2.58348	3.03604	2.85746	2.48416	0.908321	0.0990623	0.833102
HARS	2.26081	1.97827	2.09298	2.22876	2.6935	1.4787	1.76418	1.82623	1.75443	2.49559	3.05285	2.43204	2.21997	0.793556	1.92636	1.48337	1.69402	2.18105	0.394206	2.32343	1.79798	1.7224	0.201572	2.41563	2.40412	2.55432	1.50751	2.52688	1.01261	0.900948	1
HARS2	-2.19694			-2.54632	-2.46381	-2.06389		-1.99963	-2.1351	-2.60406	-1.84254	-2.20672			-2.30309		-2.06405		-2.88302	-2.45706		-1.93196	-2.36804	-2.52239	-2.32679	-2.08307		-2.05047	0.960618	0.964396	1
HAS3;HAS2																						-3.46262
HAT1	-0.24982	-0.850405	-0.874993	-0.220575	-0.905836	-1.58596	-0.689621	-1.51075	0.176682	-1.38333	-0.160518	-0.786834	-1.17124		-0.141108	-1.23138	-0.645158		-1.35395	-1.24287	-0.889957	-0.480149	1.16495	-0.953442	0.151458	-0.58603		0.298167	1.16275	0.315159	0.955715
HAUS7																	-0.56159										-3.29511
HBB;HBD															-1.17478
HBEGF	-2.94865		-1.69402	-1.74953	-3.5264	-2.72392	-2.31982		-3.04877	-0.964048	-1.66871	-2.0849	-1.99912	-1.58219	-2.18589	-1.83348	-2.07144	-0.205057	-1.31773	-2.00676	-2.47446	-2.08843	-2.12126	-2.2146	-1.68176		-1.46074		1.43289	0.0657672	0.833102
HBS1L	-1.1264	-1.49097	-1.36618	-1.33747	-1.16333	-1.51396	-0.901751	-1.50317	-1.03668	-1.37917	-0.865632	-1.28095	-1.85606	-1.74281	-1.39879	-1.27874	-1.58444	-1.61983	-1.85023	-1.60159	-2.119	-1.41188	-1.30497	-1.40024	-1.15099	-1.14933	-1.90864	-1.17169	0.967481	0.303932	0.952004
HCCS	1.2873	1.05841	1.81726	1.55771	1.28915	1.07411	1.1872	1.04932	1.06764	1.11739	1.53475	1.25626	1.17278	0.510974	1.21872	1.40991	1.1955	1.28577	1.17781	1.53095	1.36779	1.0076	0.00643548	1.37045	1.54202	1.05648	1.50019	1.27142	1.00017	0.78415	1
HCFC1	-0.481827	-1.15705	-1.43795	-1.16544	-1.18596	-1.81921	-1.77454	-1.52605	-0.90187	-1.35439	-0.897757	-1.28321	-1.82883	-2.227	-1.16365	-1.47615	-1.45597	-1.69119	-1.67041	-1.43579	-1.85358	-1.53634	-0.878473	-1.33618	-1.44923	-0.59146	-1.851	-1.18583	0.91348	0.635772	1
HDAC1	-0.560706	-0.9997	-1.10303	-0.881376	-1.26453	-1.35724	-0.91934	-1.2868	-0.905508	-1.31457	-0.927727	-1.12286	-1.79836	-2.13462	-0.628242	-1.20548	-1.86139	-1.67147	-1.25568	-1.21427	-1.33376	-1.1789	-0.253712	-0.930854	-1.12505	-0.296858		-0.687942	0.915391	0.620955	1
HDAC2	0.924286	0.579773	0.515878	0.639069	0.60226	0.296434	0.715376	0.227607	0.743411	0.295065	0.832986	0.644489	0.179195	-0.386081	0.600081	0.492998	0.486159	-0.200309	0.319803	0.157217	0.158905	0.559791	0.85178	0.418788	0.582426	1.07378	0.0858947	0.798272	0.932103	0.381147	0.973562
HDDC2	-1.77562	-1.84975	-1.32467	-0.989645	-1.0094			-2.48144	-1.06839	-1.22046	-0.489952	-1.36552					-1.9046	-1.5143		-1.67073	-1.92562			-1.14698	-0.845927	-1.55489		-0.469784	1.19512	0.493644	0.989199
HDGF	1.16612	1.74387	1.10953	1.23397	1.18423	1.36445	0.828744	1.26207	1.16911	1.27772	1.04755	1.14852	0.755731	0.372241	1.30529	0.00989672	0.997535	0.774301	0.611138	0.752922	0.98046	1.19515	1.23585	1.42657	1.31275	1.18364	0.323741	1.09795	0.909817	0.0886894	0.833102
HDGFRP2	-0.402138	0.193099	-0.26358	0.286221	0.487008	-1.00245	-0.448602	-0.264036	0.148687	0.522911	0.601429	0.166955	-0.28661	-1.71159	-0.901049	-1.24364	-0.660729	-0.284142	-1.59158	0.245958	-0.22026	-0.955157	0.251437	0.00684153	0.495035	0.0680843	-1.31159	0.769194	1.11504	0.940482	1
HDGFRP3																									-2.85788
HDHD1																					-3.23723
HDHD2	-3.60634				-3.03302	-3.39539		-2.83817	-3.25762		-2.83763	-3.78605		-3.50121	-3.53691	-3.57348		-3.37041				-3.9779	-3.07102	-3.55381	-3.4813	-3.38988		-3.19429	0.830993	0.477311	0.989199
HDHD3				-2.07295	-1.27915				-2.40805		-2.51935												-1.51093					-2.15415	0.65745
HDLBP	3.42309	3.0976	2.85521	3.16623	3.47521	2.47487	3.09472	3.05533	3.37727	3.1262	3.74464	3.15928	2.67301	2.27791	2.94908	2.54381	2.67615	2.59223	2.37906	3.05378	2.46964	2.98204	3.43937	3.19868	3.31049	3.7317	2.34996	3.66048	0.947206	0.60051	1
HEATR1	-2.02054		-3.07772	-2.47381	-2.79421	-3.09729	-2.76022		-2.82663	-3.22243	-1.89156	-3.00677			-2.98573		-3.0931		-2.83705	-2.89211	-3.40487	-2.47432	-1.97322	-2.80643	-2.54487	-2.19612	-2.9593	-2.56704	0.962844	0.801871	1
HEATR3	-2.02915	-1.87968	-2.28147	-1.14796	-1.24699	-2.94401	-2.3407	-2.24841	-1.48597	-2.56805	-1.04861	-1.74507	-2.60045		-1.97655	-2.89319	-3.05468	-2.37204		-2.12515	-2.72522	-2.46643	-2.00114	-1.85442	-2.05756	-1.29221	-2.95459	-1.61983	1.03342	0.604919	1
HEATR5B													-4.13133
HEATR6											-4.06811
HEBP1															-3.23168
HECTD1	0.264299	-1.37653	-0.599707	-0.100442	0.187486	-1.259	-0.672268	-1.07483	0.380604	-0.291764	0.628369	-0.0863985	-1.38496	-1.50797	-0.902423	-1.20376	-0.73743	-0.272695	-0.900164	-0.676439	-1.39172	-0.582458	0.0115045	-0.46812	0.319481	0.694174	-1.09994	0.519534	1.07975	0.708636	1
HECTD3	-2.53895	-2.94352		-3.12852	-2.36932		-2.8883		-2.89775		-2.55047	-3.16081														-2.62048		-2.70583	1.13482	0.84127	1
HELZ2	-1.56083	-1.91064	-1.71681	-0.77678	-1.804	-1.48988	-0.465729	-1.63406		-1.30318		-1.3921	-1.86689	-1.24327	-1.74868	-1.67448	-1.63903	-2.26232	-1.79849	-1.66383	-2.03338	-1.67613			-1.86643		-2.00758	-1.30131	0.946924	0.265095	0.936782
HEPHL1	0.532739	0.341121	0.20768	-0.268165	0.834588	-1.88416	1.06028	-0.223109	-0.336077	1.94473		1.51577	-0.888271	0.681232	1.97261	-0.958515	-0.305002	1.85495	0.553343	1.89394	1.40644			0.445538	1.50415	-2.43329	-0.178649	0.417962	1.2133	0.343998	0.963119
HERC4	0.763682	0.439814	0.311221	0.35724	1.26478	-0.165807	0.191383	-0.0988273	0.812246	0.558769	1.41302	0.449092	0.180819	-0.525859	0.325935	-0.572892	-0.050874	0.401852	-0.352058	0.752958	0.00630696	-0.261228	0.779737	0.460005	0.688692	1.06564	-0.0139215	0.715672	1.06529	0.940482	1
HERC6			-1.29003	-0.879409	-1.62228	-1.27183	-0.382416	-1.23396				-1.0523	-0.825968			-1.47906	-0.93624		-1.32612	-1.23749	-1.3859	-0.517696			-1.31206		-1.19504		1.02571	0.957792	1
HEXA	-1.41279	-1.83598		-2.02452	-1.73125	-1.79333	-2.0258	-1.08859				-1.44002				-2.04809	-2.14307	-2.19274	-2.42504	-1.8744	-1.78683					-1.91099	-1.93472	-1.70543	0.914133	0.161251	0.875908
HEXB	-0.856188	-1.26693	-1.18901	-1.45035	-1.24278	-1.58059		-1.17543		-1.09374	-1.25747	-1.25908			-1.3963			-1.37095						-1.31004		-0.982553			0.988762	1	1
HEXIM1	-1.61066	-1.54919	-1.83629		-1.41025				-1.78848	-1.5701	-1.0208	-1.64431	-1.52928			-2.39244							-1.31073	-1.1935	-2.42218	-1.22085		-1.132	1.03573	0.571429	1
HFE																										-2.63004
HGH1											-3.07483																	-2.95065
HGS	-0.884398	-0.711579	-1.19994	-0.506737	-0.226663	-1.16952	-1.16584	-0.346179	-0.708084	-1.29834	-0.935653	-1.48469	-1.26503	-1.62935	-1.84454	-1.29613	-1.44448	-1.67635	-1.20142	-1.20595	-1.57602	-1.31955	-0.815023	-1.00225	-1.06456	-0.919329	-1.15388	-0.683175	0.738412	0.00809368	0.549607
HIBADH	-1.16472	-0.976846	-1.14772	-0.859007	-0.878533	-1.19398	-1.1494	-1.15646	-1.3903	-1.17175	-0.988786	-0.643055	-0.814342	-2.32731	-0.8584	-1.52764	-1.10923	-1.37268	-1.89754	-1.17856	-1.52266	-1.58944		-1.07961	-0.902396	-0.833659	-1.23478	-0.740593	0.984053	0.514727	0.998334
HIBCH	-0.461137	-0.655402	-1.2632	-0.26953	-0.36601	-1.03869	-0.84457	-0.629145	-0.617207	-1.17516	-0.665482	-0.65543	-1.34404	-1.45094	-0.534894	-1.45562	-1.30947	-1.18065	-1.03539	-1.35686	-1.7726	-0.79186	-0.500664	-0.536526	-1.40064	-0.811642	-1.60519	-0.836543	0.725475	0.0375206	0.746059
HINT1	3.28221	2.6528	2.71433	2.97274	3.16833	3.03204	2.66198	3.16147	2.79145	3.08042	3.1682	2.92457	1.77915	2.37986	3.07243	2.72266	1.90356	2.79041	2.38682	2.93224	2.20312	2.57064	2.4576	3.27733	2.98223	3.49458	2.336	3.11432	0.863663	0.217697	0.913126
HINT2	-1.30581		-1.92875	-1.34417	-1.35437	-2.03884		-1.66922	-1.89411	-1.60236	-1.54557	-1.61064		-2.65468	-1.89317				-2.3894	-1.71831	-1.93753		-2.88954	-1.49651	-1.23491	-1.06627		-1.53429	0.899578	0.546646	1
HIP1									-4.21884
HIP1R	-0.191971	0.178195	0.0605042	-0.114288	0.0657292	-0.0681204	-0.0209443	-0.406261	-0.156837	-0.205742	-0.722606	-0.252209	-0.854831		-0.190067	-1.14551	-0.774575		-0.430345	-0.731444		-1.1745	-0.847174	0.18159	-0.830284	0.112674		0.054014	0.691623	0.0191768	0.722272
HIST1H1B	1.5011	1.09577	0.586149	0.343681	-1.74644	-0.0598029	0.93228	-0.895829	-0.496776	-0.745708	-1.17554	-1.63298	-0.774531	-1.27926	2.18639	0.250745	-0.192908	-1.78815	0.549703	-0.0854333	-0.138135	-0.350302	-0.198633	-0.074834	-1.08374	1.12076	-0.0698719	-1.58065	0.598996	0.0990623	0.833102
HIST1H1E;HIST1H1D	2.75799	2.51809	2.11656	1.70463	0.331126	1.81279	2.56119	1.52943	1.49121	0.962928	0.673117	1.23612	1.22766	0.792815	3.12712	1.59766	1.65894	0.193351	2.44568	1.54321	2.27185	2.20593	2.37113	2.7376	1.3527	2.21269	1.80411	1.68159	0.792027	0.280592	0.936782
HIST1H2AA;HIST2H2AB;H2AFX	4.29455	5.19184	4.36706	4.32955	2.43392	4.87842	4.80466	4.18898	3.70904	3.70757	3.06083	3.26849	3.32629	3.43123	5.49194	4.29573	3.2303	3.24634	4.81046	3.48384	3.14381	4.8955	3.81637	4.36108	3.69958	4.19465	2.73757	3.50597	0.596448	0.0704577	0.833102
HIST1H4A	6.13282	6.38917	5.81722	5.65928	3.9841	6.10709	6.27911	5.7878	5.01124	5.06304	4.22545	4.68635	4.29484	5.106	6.84209	5.91091	5.93883	4.52336	6.0647	5.20449	5.95628	6.07318	5.47797	6.02795	4.80411	5.77681	5.74829	4.72216	0.650251	0.0990623	0.833102
HIST2H3A	4.81686	5.36381	5.0887	5.24418	4.23154	4.70207	4.97837	4.85953	4.80424	4.70527	4.7584	4.38545	4.07783	3.38875	4.88877	4.55561	4.87936	3.90123	4.3641	4.13694	4.88046	5.00464	5.40908	4.49848	4.99633	4.84783	4.33263	4.93133	0.878358	0.110344	0.846873
HK1	4.63519	4.20973	3.85102	4.07658	4.23135	3.7834	4.11386	4.25131	4.26296	4.21772	4.44657	4.08025	2.99334	3.94329	4.36332	3.80467	3.56144	3.91574	3.89075	4.21617	3.52704	3.73673	4.08555	4.33427	4.27048	4.37903	3.47277	4.18826	0.94678	0.60051	1
HK2	2.66568	1.98997	2.06618	2.33703	2.27896	1.60656	2.0679	1.80668	2.55384	2.10047	2.61	2.32524	2.06441	1.54007	1.87333	1.69405	1.61272	1.35394	1.43428	1.86482	1.64231	1.92238	2.11827	2.56496	2.13574	3.04223	1.48379	2.29881	0.950237	0.566139	1
HLA-A	5.7299	6.99817	8.04361	6.70012	5.75538	7.5267	7.3886	6.72822	5.94026	5.71882	5.42901	7.08487	7.29069	5.71098	5.50443	7.99223	7.26578	7.04618	7.47977	7.57727	7.68833	8.022	7.34757	5.70519	6.48758	5.38359	7.86329	5.76585	1.15056	0.708636	1
HLA-B	2.77806	3.39164	5.25774	4.84913	2.09659	5.71003	5.43107	4.88358	2.36825	3.42742	2.60325	4.96513	4.05529	2.90376	2.49495	5.39444	4.53296	4.45184	5.28998	5.57753	5.59954	6.0945	5.26657	3.40847	5.16473	2.29058	4.70397	2.35483	0.771666	0.822692	1
HLA-C	3.69707	4.83246	5.71286	5.81378	3.35813	5.98638	6.13615	5.14782	3.44868	4.83273	4.03222	5.93224	5.7078	4.25869	3.27411	5.85962	6.05551	4.70025	5.75677	5.80069	5.18658	6.00911	6.32062	3.03516	5.91985	3.55398	5.35231	2.96252	0.894469	0.746093	1
HLA-DRA						-1.69053	-0.224279	-2.27726		-2.43565										-2.55047	-2.80033	-2.05689	-1.78173						0.596616	0.142857	0.854043
HLA-DRB1						-0.976338	-0.14742															-1.36011							0.575054
HLA-E	-0.569089	-1.34203	-0.814164	-1.71052	-1.2091	-0.593009	0.618899	-1.57171	-2.64918	-1.78617	-2.18049	-0.136177			-1.69984	-1.39486	0.436702	-2.30782	-1.61655	-1.16181	-0.0241114	0.325254	-0.225159	-1.25601	-1.80044	-1.61711	-1.46696	-1.47526	0.727248	0.260831	0.932206
HLA-F	0.815025	1.11808	1.90241	2.00888	0.296697	1.94879	2.43495	1.42838	0.325017	0.754923	0.920936	2.37215	1.66888	0.0286678	0.177676	1.70445	2.07633	0.712447	1.572	2.04261	1.75165	2.26902	2.57855	0.591815	1.80456	-0.0559191	1.37536	-0.152556	0.875566	0.468804	0.980945
HLA-G	2.5399	2.37824	1.25924	2.60937	0.133103	2.02877	2.20845	0.641906	0.179628	3.46071	0.231423	0.861839	1.56139	1.18949	1.11619	1.79373	1.61779		0.520753	0.95808	3.34647	2.42224	1.20899	0.388778	1.58441	2.50799	1.61488		0.601477	0.428549	0.977117
HLCS										-4.60965	-3.71567
HM13	1.50359	0.895824	0.935715	0.659053	0.812706	1.2722	0.99582	1.51467	0.914936	0.906903	0.736705	0.926808	0.754453	1.14689	1.17481	1.44302	0.912291	0.802828	1.51735	0.967799	1.07637	1.09976	1.20982	1.65796	0.765392	1.29421	1.17635	1.01117	1.05556	0.900948	1
HMCES			-2.60642	-2.61936	-2.32139		-2.51633		-2.45449		-2.42047	-2.57983	-2.54891			-3.35947		-2.60124		-2.78435				-2.41421		-1.64597		-2.22306	1.04223	0.733267	1
HMGA1	-1.17437	0.0265748	-1.06058	-1.35622	-2.47175	-0.263622	-1.26972	-1.77581	-1.64811	-1.04986	-2.45192	-2.62199	-1.22999	-1.8669	-0.427069	-0.816656	-1.30599	-2.17	-1.39549	-1.12425	-0.184984	-0.714914	-2.09967	-1.1391	-2.07079	-1.23243	-1.51775	-2.6826	0.914658	0.409228	0.976666
HMGA2		-2.1845	-2.48281		-2.40741	-1.23345		-1.11808		-2.36849		-2.94337	-2.8449	-1.77901	-2.63908	-1.62479	-1.6447	-1.89099	-2.77988		-2.59143	-2.25559	-2.29513	-2.17789	-1.88909		-1.4658	-3.12277	0.938964	0.312743	0.955715
HMGB1;HMGB1P1	3.68558	3.47654	3.10715	3.67955	3.83654	2.65475	2.96048	2.52332	3.39502	3.17328	3.86106	3.32489	2.50423	1.41499	3.62613	2.28989	2.88498	1.97943	2.37235	2.64224	2.62119	3.25467	2.23721	3.42007	3.32915	4.05471	1.63268	3.94614	0.833513	0.258436	0.931975
HMGB2	-1.43913	-1.62827		-1.84676	-2.01048		-1.90293		-0.591402	-2.47198	-1.5155				-1.23822							-1.74521	-1.98497	-1.75758		-0.934451		-1.56379	1.2167	0.363636	0.973562
HMGB3																						-2.48292
HMGCL	0.883279	0.590731	0.557188	1.00364	1.30312	0.690361	0.0620642	0.72065	0.42461	1.0652	0.8214	0.820896	0.547778	-0.429861	0.07929	0.590072	-0.220416	0.783349	0.338496	0.592667	0.302726	0.0638425	0.158586	0.869754	0.466489	0.969717	0.428867	0.879484	0.871533	0.165252	0.875908
HMGCS1	-0.70135			-1.74153	0.118428			-0.829529	0.88345	-1.07054	-1.365	-0.505351	-1.4001	-1.65002				-1.12453				-0.94689	0.390679	0.715267	-0.559158	0.523667		0.97884	1.15371	0.548739	1
HMGN1	-1.91705	-1.76892	-2.13147	-1.8449		-1.22066	-1.49504	-1.92949	-2.45019	-1.7366	-3.26086	-1.98964	-1.82594	-2.60422	-1.98712	-1.79645	-2.1288	-2.53488	-1.14589	-1.39215	-0.506346	-1.52796	-2.55136	-1.26609	-2.1114	-2.33223	-1.45401	-2.74474	0.905337	0.399845	0.976666
HMOX2	3.05793	3.15585	3.28962	3.13911	3.29859	2.70026	3.00154	2.66509	3.29938	3.77793	3.22171	3.36054	2.75322	2.35196	3.33081	2.81053	2.95307	3.43322	2.99009	3.58892	3.13267	2.98226	2.08846	3.87542	3.57967	3.18902	3.19325	3.48311	1.07845	0.237484	0.913126
HN1L	0.746041	2.03118	1.85974	1.8753	2.10025	-0.360123	0.123282	-0.437919	1.87809	2.37257	2.18877	1.73828	0.838268	-1.31041	0.610561	-0.44504	0.722205	1.99447	-0.936079	1.81285	2.18333	0.0321806	0.661345	2.01365	1.97739	1.43255	0.838273	2.17491	1.21632	0.746093	1
HNRNPA0	2.96925	2.17912	2.44617	2.36162	2.12412	2.36768	2.96496	2.08074	2.31821	1.87948	2.60994	2.15499	2.11419	1.80043	2.31928	2.13464	2.28074	1.51772	2.686	2.28165	1.95298	2.61671	3.46086	2.25135	2.1976	2.79425	1.94848	2.46021	0.933937	0.354218	0.963119
HNRNPA1;HNRNPA1L2	5.58528	5.27005	4.97997	5.06565	4.57582	5.12922	4.96201	4.83507	4.60526	4.58724	4.58995	4.34995	4.02502	4.60166	5.40813	4.81966	4.80147	4.21824	5.3761	4.53907	4.54101	5.08257	4.20938	4.87642	4.57101	5.32896	4.80072	4.62461	0.747759	0.0246845	0.722272
HNRNPA2B1	5.51042	5.5072	5.30162	5.49886	5.21954	5.26052	5.29075	5.21476	5.24674	5.16291	5.34936	5.01581	4.32038	4.76134	5.53101	5.00366	5.31845	4.65016	5.54936	5.08124	4.96008	5.53398	4.21839	5.22325	5.24699	5.55944	4.9646	5.49657	0.931027	0.181605	0.890459
HNRNPA3	3.91085	3.65828	3.90778	3.96131	3.50798	3.8099	3.88833	3.95442	3.76478	3.77223	3.80893	3.59266	2.95224	3.57738	3.77271	3.89895	3.62594	3.45558	3.88116	3.73527	3.47217	3.84425	4.40349	3.57348	3.67351	3.95524	3.46961	3.6968	0.881465	0.0625108	0.815131
HNRNPAB	1.70109	1.07935	1.43893	1.31729	0.871594	1.62246	1.4311	1.44159	1.20079	0.94793	1.34538	1.08016	0.660405	1.04702	1.45878	1.36335	0.31859	0.175356	1.36828	0.743393	0.146775	1.55254	2.18758	1.58459	1.16976	1.83031	0.00501207	1.18028	0.83509	0.181605	0.890459
HNRNPC	4.42866	3.83541	3.81775	4.12411	3.73167	3.87746	4.30637	3.54604	3.82311	3.72386	3.93838	3.90001	3.32067	2.92205	4.1466	3.46763	3.62602	2.94088	3.87202	3.71639	3.46469	4.07109	3.37418	3.9208	3.83806	4.31582	3.38749	4.08486	0.94413	0.165252	0.875908
HNRNPD	4.51396	4.48814	4.69418	4.52775	4.50273	3.81501	4.35982	4.07891	4.76839	4.50359	4.93109	4.42423	4.21922	2.96319	4.11531	4.16673	4.40159	4.00217	3.82571	4.56729	4.28667	4.0358	4.23495	4.62268	4.65625	4.47113	3.90936	4.86049	0.900433	0.746093	1
HNRNPDL	2.45227	2.62126	2.8995	3.18788	2.68113	1.90273	2.28943	1.52906	2.87354	2.92424	2.96513	2.59943	1.97113	1.01563	2.02218	2.35317	2.16511	2.64591	2.15476	2.59686	2.7226	2.36213	2.55349	2.78006	3.16948	2.19404	2.53066	2.91137	1.02698	0.900948	1
HNRNPF	4.0688	4.0336	4.22827	4.17895	3.89213	3.7101	3.97434	3.88714	3.99726	3.9113	4.41017	3.73756	3.1377	2.89479	3.93734	3.57198	3.78309	3.25738	3.6034	3.91775	3.7965	4.09667	3.95	3.87031	3.8807	4.14274	3.60128	4.2569	0.914802	0.122557	0.852713
HNRNPH1	3.71257	3.11044	3.2015	3.43287	2.96274	3.23295	3.54852	3.27222	3.28137	3.05766	3.42868	3.23125	2.56814	2.73873	3.43965	3.21719	3.23647	2.47157	3.43578	3.26206	2.88148	3.55465	3.97325	3.15736	3.02266	3.58735	3.07306	3.19069	0.980534	0.468804	0.980945
HNRNPH2	1.07045	0.479733	0.592635	0.349536	0.147299	0.562052	0.799299	0.937115	0.316627	0.0135152	0.553538	0.349861	-0.584043	0.409547	0.579776	0.732279	0.499121	-0.463521	0.763212	0.600685	0.187135	0.554841	0.978684	0.362014	0.136506	1.0733	0.469885	0.0348883	0.909013	0.181605	0.890459
HNRNPH3	1.56725	1.09477	1.27083	1.78794	0.971108	1.40885	1.85653	1.14484	1.13584	1.45499	1.81297	1.26145	1.09965	0.699463	1.54627	1.53462	1.67742	0.81904	2.13347	1.13706	1.74965	2.11457	1.5862	1.41576	1.29056	2.12004	1.92529	1.63376	1.14918	0.438467	0.977117
HNRNPK	5.01872	4.75262	4.65354	4.855	4.81032	4.65898	4.8116	4.45711	4.91007	4.74575	5.2297	4.63988	4.58292	3.88603	4.76403	4.31035	4.2962	3.96204	4.512	4.60894	4.3262	4.8171	4.89281	5.00864	4.77358	5.04725	4.08068	5.16449	0.940397	0.500234	0.989199
HNRNPL	4.21058	3.72657	3.91515	4.10512	3.72978	3.5082	3.98823	3.66708	4.02111	3.77043	4.14623	3.79275	3.16562	2.75838	3.63203	3.63968	3.52234	3.28806	3.45277	3.64622	3.38337	3.73797	4.65536	3.78266	3.68987	4.24925	3.27521	3.93477	0.898489	0.237484	0.913126
HNRNPLL	-1.57228	-1.63562	-1.90317	-2.01286	-1.82924	-1.17455	-2.15198	-1.09453	-2.0012	-1.96014	-1.6706	-1.27009		-2.15252	-2.66952	-1.05738			-1.73164	-1.83765	-2.23288	-2.17327	1.87254	-1.52705	-2.05312	-1.92751		-1.59547	0.901157	0.452301	0.980945
HNRNPM	4.39842	4.55594	4.27463	4.91584	4.59982	3.96884	4.49147	4.05354	5.10972	4.62157	5.32559	4.73255	4.10182	3.07486	4.27027	3.99795	3.96036	4.02146	4.0841	4.64292	4.11204	4.26625	4.93427	4.42102	4.61221	4.95687	3.90549	5.10709	0.933486	0.861667	1
HNRNPR	2.91489	2.81045	2.49398	2.86807	2.52315	2.35281	2.83437	2.25207	2.91637	2.92395	2.74469	2.74253	2.26767	1.61261	2.78682	2.22157	2.33135	1.8577	2.53197	2.54877	2.58115	2.75397	3.09041	2.7065	2.80777	3.00799	2.2397	2.96976	1.04081	0.940482	1
HNRNPU	4.67559	4.58461	4.39186	4.37274	4.13174	4.27282	4.66351	4.31167	4.11715	4.07216	4.142	3.99546	3.76469	3.59622	4.74922	4.16048	4.1678	3.45753	4.55399	4.22094	4.06659	4.70849	4.86941	4.31488	4.01335	4.65622	4.17556	4.30921	0.85966	0.0791633	0.833102
HNRNPUL1	1.27602	0.941216	0.680528	0.835671	0.61266	0.949715	1.24256	1.04778	0.577705	0.521152	0.778369	0.655346	0.18156	-0.257524	1.02625	0.634663	0.560842	-0.177529	0.586802	0.850983	0.339243	0.793017	0.684483	0.839452	0.23759	1.23373	0.405313	0.852864	0.792931	0.00678227	0.549607
HNRNPUL2	2.36094	2.17733	1.94617	2.45142	2.56264	1.88991	2.03329	2.10513	2.35837	2.47154	2.70223	2.50262	1.81508	1.02483	2.1687	1.88517	1.9158	1.58702	1.62545	2.37658	2.02148	1.81221	2.3675	2.34276	2.47352	2.53107	1.67844	2.6525	1.0826	0.746093	1
HOMER2	-3.88436			-3.18311	-3.35927					-2.95165														-3.80525		-3.35662			1.00184	0.7	1
HOMER3																											-2.83602
HOOK1																		-4.69916
HOOK3									-1.84584															-1.93304		-1.71409
HOPX		-2.85527	-3.24922		-0.815651				-0.429056	-0.279256		-2.26325		-1.57339	-3.27061			-0.406562						-1.00605	-0.241193	-2.52541		-0.673629	4.04302	0.216783	0.913126
HP1BP3	0.503405	0.0725763	-0.555526	-0.399207	-0.550192	0.0961695	0.178174	0.137729	-0.434154	-0.772861	-0.441344	-0.810192	-0.509653	-0.826241	0.576269	0.301833	-0.412833	-1.01897	0.0668412	-0.117236	-0.429633	0.196941	0.126871	0.272502	-0.45081	0.66448	-0.37023	0.0646903	0.719016	0.500234	0.989199
HPCAL1	-1.1453	-1.03658	-1.6841	-1.2373	-0.358763	-0.751468	-1.63197	-1.17324	-1.23034	-0.959521	-0.345185	-1.13129	-2.03276	-0.55985	-0.842911	-1.05828	-1.44347	-0.453529	-1.6243	-1.64138	-2.06591	-1.50182	-0.935925	-0.988568	-0.791056	-1.77653	-1.36537	-0.47425	1.04571	0.980139	1
HPGD	0.713029	-0.024691	-0.997143	-0.344499	0.068404	-1.83405		-0.242858	-1.18259	-0.915434	-1.14395			-2.00075								-2.03042			-1.56054	0.234607		-1.5399	0.46061	0.0721057	0.833102
HPRT1	1.46436	2.72759	2.61977	2.20929	1.6954	1.34968	1.2051	1.48415	2.06843	2.2877	1.77556	2.03124	1.87394	1.04706	1.87648	1.94579	1.69023	2.59305	0.613996	1.8938	2.03556	0.993838	2.61682	2.44206	2.56354	1.8711	1.61708	1.81597	1.2272	0.708636	1
HPX															-1.59801
HRAS	1.17512	1.54301	1.43235	1.37875	1.3904	0.760702	1.00081	1.08355	1.15971	1.41259	1.4543	1.31105	0.821908	0.748681	1.44346	0.977652	0.850392	1.39264	0.687231	1.33259	1.13713	0.830878	-0.126737	1.4947	1.5438	1.11968	0.81633	1.53314	0.914772	0.635772	1
HS1BP3	-2.20505	-1.87423	-1.76557	-2.25531	-0.816532	-2.12535	-2.40155	-2.2561	-1.97512	-1.28113	-1.51911	-2.2437			-2.45324	-2.73971	-2.34148	-1.98636		-2.39827	-2.4124		-2.43419	-1.88297	-2.12035	-2.2537	-2.90088	-1.93773	0.943767	0.319629	0.955715
HS2ST1					-2.85218	-2.39011			-2.55842		-2.1377				-2.91505	-2.30986						-2.74201		-2.80573				-2.75266	0.919634
HS6ST2																										-4.59189
HSD17B10	3.34375	3.12496	3.14725	2.99686	3.33878	2.81112	2.97615	2.91734	3.13884	3.14317	3.38191	3.06841	2.43886	2.47246	3.10702	2.83097	2.76814	3.19351	2.67189	2.99434	2.55803	2.88952	3.14041	3.10574	3.14872	3.32882	2.51525	3.30451	1.0183	0.438467	0.977117
HSD17B11																						-2.95037
HSD17B12	3.86697	3.4275	3.41278	3.47097	3.35089	3.63209	3.60331	3.87858	3.03132	3.14346	3.40156	3.42618	3.31308	3.69187	3.81917	3.64004	3.01523	3.12995	3.95809	3.508	3.0812	3.57134	3.0051	3.54375	3.18335	3.78808	3.55885	3.35778	0.918104	0.165252	0.875908
HSD17B2	-1.53936	-1.3534	-1.82023			-1.16202	-1.1519	-1.03507		-0.0782183	-1.63581	-1.32343			-1.67994	-0.244876		-1.30384	-0.475031	-0.447797					-0.830175	-1.53783	-1.27182		0.990268	0.350194	0.963119
HSD17B4	4.01329	3.35883	3.16028	3.52107	3.67124	3.37557	3.48303	3.6422	3.52033	3.35758	3.61615	3.35847	2.74857	3.57448	3.56794	3.35682	2.93669	3.23093	3.7302	3.56967	3.04377	3.13449	3.46048	3.49275	3.29249	3.82427	2.97496	3.43999	0.93121	0.181605	0.890459
HSD17B8	-2.60012	-2.85505	-2.75794	-2.21537	-2.56731	-2.98448		-2.83686	-3.27112	-2.6178	-2.68108	-2.86125	-3.10949		-2.66298			-2.80384		-2.88964			-2.6838	-2.88315		-2.61448		-3.30451	0.949602	0.195562	0.902409
HSDL1																										-5.06024
HSDL2	0.224404	0.575431	0.331755	-0.0379851	0.260675	0.0524984	0.173763	0.345953	0.0602318	0.0408472	0.0605438	-0.522457	-0.724453	-0.175733	0.0726483	0.216132	-0.178194	0.252211	0.188323	-0.263668	0.177441	0.421731	-0.396195	-0.2316	0.0498414	0.271414	0.716785	-0.297355	0.878124	0.0487487	0.772892
HSP90AA1	5.08938	4.47428	4.62399	4.76168	4.90848	4.59442	5.01306	4.83344	4.74659	4.60697	4.97742	4.83347	4.35379	4.16835	5.00247	4.4711	4.6303	4.01616	4.05517	4.31541	4.19468	5.10709	5.02258	5.06741	4.60024	5.53522	4.05218	5.30301	0.88336	0.468804	0.980945
HSP90AB1	6.83095	6.65494	6.58451	6.50358	6.4127	6.28682	6.69625	6.65543	6.48989	6.07006	6.76691	6.55407	6.04094	5.9999	6.82166	6.50801	6.46912	5.9424	6.07344	6.19998	6.04104	7.00365	6.97051	6.77439	6.46162	7.17802	6.07176	6.89766	0.90738	0.468804	0.980945
HSP90AB4P																											-1.43782
HSP90B1	6.53216	6.41595	6.35292	6.53051	6.38271	6.29598	6.58774	6.43704	6.45679	6.40589	6.72672	6.54813	6.1364	6.00118	6.2897	6.24503	6.14123	5.94889	6.36937	6.60432	5.95129	6.51692	6.91558	6.47404	6.28231	6.77894	5.88043	6.71556	0.97342	0.532684	0.998334
HSPA13		-2.68851		-2.80139			-2.70482	-2.64183			-2.65717				-2.58076	-2.68018	-2.99241		-3.0315	-2.58939				-2.45773		-2.37313	-2.88788	-2.6861	1.01959	0.539461	1
HSPA14	1.79914	1.48425	1.56378	1.82987	1.60462	1.47079	1.72278	1.60176	2.06915	1.59414	2.30643			1.02726	1.37785	1.14377	1.53647	1.42096		1.51688		1.52056	2.10986	1.4805	1.85571	1.91136		2.36271	0.954803	0.924607	1
HSPA1B;HSPA1A	5.30607	5.31224	4.6717	5.44866	5.71655	4.56866	5.45859	4.98319	5.33014	5.41087	5.256	5.34603	3.91306	3.44231	4.74186	4.61045	4.79433	4.81223	3.87999	4.89848	4.59284	4.45504	4.21772	5.26253	4.94042	5.52244	3.9744	5.46831	0.704237	0.0990623	0.833102
HSPA2	-1.07378	-1.29353		-1.59727	-1.76388	-2.19738	-1.92966	-1.89124	-2.234	-2.00668	-1.69829	-2.28376			-2.20925		-2.67809	-1.55518		-1.41115	-2.43402	-2.04362	-2.26183	-1.56787	-2.14907	-1.4794		-1.22464	0.823737	0.185137	0.902409
HSPA4	4.66668	4.20481	4.325	4.54314	5.15503	3.97248	4.26369	4.50135	4.63789	4.63391	5.31226	4.58948	4.09291	3.47797	4.03463	3.83862	4.07107	4.44295	3.38246	4.53408	3.87593	4.10706	3.75551	4.74308	4.71064	4.79741	3.71761	5.10775	0.908675	0.532684	0.998334
HSPA4L	3.13865	2.14805	2.29691	3.02645	3.36928	1.92009	2.60502	1.65245	3.14282	3.58446	3.92901	2.13382	2.58954	0.341891	2.50412	2.07422	2.19395	2.82386	1.42675	2.92027	2.05601	2.32483	2.63569	3.03176	3.38574	3.40676	2.00338	3.84836	1.11856	0.60051	1
HSPA5	7.29557	7.35703	7.00605	7.37737	7.40191	6.98955	7.23192	7.12968	7.40327	7.4727	7.65443	7.29059	6.47418	6.24178	7.34817	6.74045	7.11944	6.76505	6.7551	7.21191	6.92134	7.17504	6.53135	7.79823	7.21831	7.32843	6.72984	7.93002	0.952459	0.468804	0.980945
HSPA8	7.73108	7.42715	7.36387	7.46529	7.80459	6.85643	7.0819	6.96165	7.92371	7.44052	7.87508	7.41795	6.6074	6.14479	7.48065	6.88579	7.13931	7.20868	6.50875	7.24002	7.00194	7.18247	6.77704	7.80275	7.40838	7.83722	6.83612	7.96429	0.888126	0.746093	1
HSPA9	5.18964	5.03735	5.40461	5.49587	5.6362	4.6695	5.09314	5.03711	5.77734	5.49832	6.21368	5.29799	4.75454	4.28711	5.29693	4.79963	4.88273	5.28195	4.71385	5.06882	4.8311	5.28831	5.26692	5.53084	5.53439	5.29348	4.65247	6.03087	1.10477	0.900948	1
HSPB1	7.56782	7.19989	6.6227	7.26146	7.81373	6.53104	6.54096	7.1123	7.28063	7.55748	7.07053	7.01486	6.71213	5.36557	6.68934	6.30415	6.41754	6.88719	5.4008	6.82656	5.93773	5.82764	3.83747	7.54406	7.00319	7.39785	5.7974	7.55694	0.764854	0.149974	0.854043
HSPB11			-3.30882			-2.96035
HSPB8	-1.31257	-2.20455	-2.30327			-2.26123		-1.62676	-1.31867	-0.920267	-1.36266		-2.13567		-1.77883	-1.93028	-2.32786	-1.60242					-2.13378	-0.313685	-2.12031	-1.41254			1.42793	0.278604	0.936782
HSPBP1	1.02995	1.5329	1.42325	1.44433	1.51399	0.152333	0.519287	0.148888	1.59235	1.55841	2.08076	1.22094	-0.00212446	-0.264387	0.815225	-0.00711088	0.541347	1.08712	-0.193442	1.0052	0.885291	0.515752	1.29525	1.37488	1.92665	1.68765	0.288516	1.52149	0.882435	0.980139	1
HSPD1	6.01463	5.84708	6.1547	6.38028	6.43993	5.69776	6.12268	6.36232	6.58587	6.54316	7.10253	6.26508	5.78215	4.99865	6.0903	5.57015	5.63537	6.02384	5.2062	5.99482	5.64046	6.09961	6.55863	6.45104	6.29507	6.15139	5.41486	6.81313	0.970139	0.78415	1
HSPE1	1.33564	1.47661	1.58889	1.65034	0.609275	2.54537	1.3682	2.5588	1.94117	2.12853	1.17307	1.21446	1.65286	2.75314	2.2148	2.19018	1.54844	2.15738	2.57961	0.946062	1.70124	2.2555	1.52117	2.23316	1.16427	1.02515	2.47176	1.10395	1.22133	0.635772	1
HSPG2	1.38073	0.311861	2.27495	2.31332	1.44582	0.668578	1.27475	2.70487	0.183657	0.874182	0.1568	1.74006	1.46831	1.42679	-0.42984	2.33873	1.36261	1.51143	3.80244	1.63207	1.4818	0.817889	1.51506	2.31632	-2.16819	2.87611	2.71861	0.848481	1.04376	0.980139	1
HSPH1	4.1932	4.05668	3.95413	4.16731	4.34722	2.99901	3.92899	3.45544	4.53382	4.13493	4.52094	3.84657	3.24351	2.57663	3.94488	3.16223	3.8415	3.82115	2.89548	3.48351	3.2656	3.97461	4.01368	4.17798	4.20581	4.61598	3.09825	4.70836	0.926795	0.746093	1
HTATIP2	-0.741784	-1.13238	-1.19118	-1.0542	-0.962627	-1.53931	-1.50878	-1.78698	-1.35536	-1.55934	-1.64185	-1.50111		-1.74198	-1.45352	-1.07874		-1.68199	-1.31944	-1.97252		-1.42618		-0.822386	-1.22558	-0.786898	-0.0999891	-1.80622	0.824693	0.382604	0.974233
HTATSF1																								-2.79543
HTRA1	2.32274	0.868528	1.37043	-0.658055	0.651488	0.193812	0.000855927	-0.338139	2.18248	1.83669	1.19098	-1.30631	-0.530327	3.25971	2.86477	1.57001	1.21084	1.34668	3.50007	0.169209	0.304702	0.0834858	-3.49997	0.971078	1.89865	1.11542	0.724731	0.646524	1.65927	0.280592	0.936782
HTRA2	-1.62974	-1.10041	-2.10796	-2.50004	-3.18752	-1.32265	-1.66211	-0.849161	-2.82366	-2.33947	-2.74382	-2.32306		-1.47446	-1.03541	-1.3043	-2.39473	-2.67241	-0.751407	-1.91564	-2.02999	-2.02048		-1.38027	-2.65209	-2.43168	-1.62332	-2.60706	0.69227	0.461357	0.980945
HTT	-2.70423																						-2.82899						0.917162
HUWE1	2.27978	1.23478	0.815696	1.70978	2.11959	0.172597	0.839003	0.77489	1.73886	1.34955	1.94856	1.34788	0.511493	-1.74936	1.03473	-0.184261	-0.56339	0.90067	-0.771585	1.16424	-0.480657	-0.196908	2.2476	1.38277	0.838544	2.42166	-0.83045	1.87928	0.953172	0.438467	0.977117
HYAL2			-2.34954	-2.2636				-2.27842				-2.09163			-2.07807		-2.68601						-1.37256	-1.68001		-1.92617			1.21108	0.166667	0.880813
HYOU1	3.94225	3.46241	3.28452	3.4586	3.02995	3.49361	3.80772	3.53392	3.21649	3.19482	3.38641	3.36498	2.80602	3.03542	3.71505	3.33666	3.25715	2.68973	3.5821	3.54859	3.11416	3.60856	3.02404	3.84319	3.00984	3.92762	3.24633	3.69936	0.882027	0.237484	0.913126
IAH1	-1.67769			-1.34505	-0.71273	-1.72779		-2.2163	-1.51984	-0.367188	-1.61609	-1.10989			-1.85295				-2.16765	-1.96437			-1.11383	-2.03638		-2.14884		-1.06858	1.04362	1	1
IARS	2.11216	1.57779	1.53032	1.74944	2.21288	1.0193	1.65769	1.4025	2.0764	1.62566	2.51321	1.65386	0.660764	0.23077	1.10571	0.784205	1.26455	1.35133	0.82488	1.50824	0.998122	1.26575	2.87424	1.71431	1.63596	2.35007	1.02584	2.23202	0.877848	0.381147	0.973562
IARS2	1.97195	1.48563	1.36309	1.57578	1.9854	1.37527	1.55889	1.5602	1.94647	1.78957	1.92116	1.83188	1.52165	1.13234	1.6113	1.09578	1.25579	1.59636	1.40372	1.54118	1.18977	1.31405	1.06313	1.6726	1.54966	1.75793	1.01249	1.75173	0.99026	0.468804	0.980945
IBA57																										-2.87188
ICAM1	2.63737	0.570348	1.46635	1.2365	0.145762	2.76556	1.9877	2.64941	0.362837	-0.909728	2.01565	2.37278	1.13306	3.95942	-0.784693	2.80306	1.40931	0.901374	4.14858	1.64624	1.47907	4.064	3.96699	2.19354		1.46209	3.83557	-0.362434	0.945541	0.774909	1
ICAM2	-2.61655			-3.56881			-3.58913					-2.92256										-3.4134		-1.34482					1.56509	0.4	0.976666
ICMT	-1.4604	-1.53848	-1.54096				-1.50673		-2.17523		-1.92715	-1.50972			-1.64267							-1.54349				-1.34748			0.952324	0.257143	0.931975
ICT1																	-3.16662
IDE	0.273205	-0.544829	-0.417036	0.24275	0.353752	-1.16441	-0.345815	-0.664873	0.437937	-0.0396336	0.966392	0.0738557	-1.10337	-1.40572	-0.0399043	-0.716372	-0.466694	-0.403489	-1.01066	-0.620841	-0.778746	-0.867751	0.105283	0.457904	0.148453	0.766512	-1.20685	0.617933	1.11708	0.980139	1
IDH1	3.87002	3.12478	2.93282	4.13489	4.47596	2.77342	3.14037	3.4042	4.08523	3.44481	4.38665	3.94491	2.26616	2.45318	2.57835	2.60682	2.71282	3.02549	1.72101	3.05848	2.74138	2.60861	3.15209	3.87324	3.31141	4.26326	2.2002	4.25332	0.852454	0.237484	0.913126
IDH2	2.43973	2.5407	1.91242	2.75541	2.54857	2.29949	2.17857	3.20493	2.9651	3.0067	2.78796	2.6256	1.51392	2.22722	2.58395	2.19432	2.277	2.31901	1.30515	1.99043	1.927	2.69193	2.72256	2.38477	2.55934	2.90396	1.38406	2.67582	0.987492	0.940482	1
IDH3A	1.79012	1.52152	1.83509	2.21264	1.98925	1.43724	1.9522	1.7058	2.06864	1.7979	1.98823	1.88652	1.53013	0.874613	1.90778	1.0887	1.60093	1.46758	1.36823	1.32668	1.168	1.95564	1.84028	2.0437	1.52514	1.86965	1.11352	2.03368	0.924541	0.438467	0.977117
IDH3B	0.767793	0.617162	0.8296	0.710765	0.750042	0.415903	0.98602	0.395608	1.01426	1.01419	0.949214	0.894949	0.666855	0.102645	0.815576	0.735795	0.737314	0.599033	0.623894	0.641326	0.571283	0.891779	0.927369	0.776008	0.845661	0.994594	0.663953	0.908899	1.04637	0.280592	0.936782
IDH3G	-0.740647	-1.03961	-0.854735	-0.855723	-0.861039	-0.89487	-0.468688	-0.56055	-0.860642	-1.07965	-1.01604	-0.847546	-1.55911	-0.569911	-0.840381	-0.681027	-0.946081	-0.905898	-0.814739	-1.04053	-0.98917	-0.801645	-0.175332	-1.0736	-0.980052	-0.610536	-0.825821	-1.19895	0.980751	0.303932	0.952004
IDI1	-1.89499	-2.24528	-2.78994	-2.10185	-1.27511	-2.46147	-2.24799	-2.72244	-1.23853	-2.33784	-2.19067	-1.44319	-2.46951						-2.58264			-2.26855	-2.41576	-1.31045	-2.31401	-0.63945		-0.450253	1.01187	0.426864	0.977117
IFI16	1.45087	2.3465	2.39035	2.23997	1.74065	2.2459	2.87841	2.07129	1.41872	1.57619	1.76898	2.11407	2.07695	0.882333	1.38883	2.13656	2.19487	1.39031	2.06996	2.12847	1.79217	2.83419	2.75607	1.27377	2.03606	2.20731	1.63159	1.16028	0.796189	0.0552948	0.789706
IFI35	-1.26227	-0.170461	-0.26761	0.199875	-0.307003	0.0963214	-0.00781851	-0.133724	-1.71683	-1.11123	-0.851389	0.0858915	-0.348023	-0.869214	-1.94695	-0.00466178	-0.504033	-0.984687	-0.44673	0.0698082	-0.864198	0.269561	-1.20237	-1.50935	-0.0136952	-1.74192	-0.0162189	-1.40193	0.613145	0.0791633	0.833102
IFI44		0.0731468	1.3512	1.49985	-0.0636285	1.30029	1.9902	0.817491		-0.473796		0.781456	1.93916	-0.830728		1.21334	1.09936	0.789836	0.605194	0.506758	0.737503	1.61163	0.84694		1.00815		1.44721		0.716035	0.48796	0.989199
IFI44L		-0.911846	1.06441	1.44751	-0.321186	1.14566	1.48212	-0.0241749		-1.47784		0.374863	1.39867	-1.37062		0.701923	-0.0290539	0.966531	-0.521337	-0.133438	0.436033	1.16373	0.411562		0.411814		1.43569		0.636079	0.442965	0.980945
IFIH1	-1.22373	-0.753298	-0.829739	-0.284239	-0.351254	-0.760105	0.0116034	-0.835954	-1.83225	-1.49424		0.465185	-0.191992	-1.24607	-1.26982	-0.772408	-0.596604	-1.19204	-1.31761	-0.299296	-0.990008	-0.375713			-0.964744		-0.856882	-2.47375	0.858164	0.12004	0.852713
IFIT1	-3.18518	3.18421	4.84083	4.41885	2.46645	4.96424	4.76965	4.39669	-2.15703	1.35256	-1.43929	4.13463	3.98787	2.97783	-1.56983	4.96542	4.45402	3.38186	3.92869	4.10745	3.85935	5.25045	2.76249	-2.88289	3.63571	-3.69033	4.46186	-3.74632	0.536264	0.237484	0.913126
IFIT2		-0.131325	1.46785	1.67529	-0.0978116	2.22272	1.78734	1.71866		-2.04218	-1.49017	1.3956	1.39133	-0.733271		2.32791	1.53459	-0.0200192	-0.0623146	0.631948	0.781611	1.78231	-0.321961		0.308826		2.13678		0.485202	0.237194	0.913126
IFIT3	-2.36141	3.02065	4.25227	4.6432	2.86603	3.31176	3.78682	3.14417	-0.736485	1.57569	0.651618	4.12008	4.4339	1.16864	-3.27314	3.70154	3.7098	3.17092	2.34996	3.76518	3.57864	3.82538	2.62148	-2.22211	3.89546	-3.14679	3.59596	-0.788143	0.794567	0.381147	0.973562
IFIT5	-1.68038	-1.04925	-0.712231	-0.647976	-1.01939	-0.444489	0.0273509	-0.709448	-2.40217	-1.93839	-1.70706	-0.589543	-1.20037	-1.76192	-2.35663	-0.495026	-1.19328	-1.62888	-0.822778	-0.541002	-0.927069	-0.0901526	-0.385065	-2.40411	-0.846422	-2.15818	-0.476935	-2.4332	0.71401	0.135761	0.852713
IFITM3				1.22186								1.32497										1.2209	1.70018						1.07409
IFNGR1	-0.0238833	-0.943057	0.177152	0.116804	-1.28081	-1.09388	-1.35523	-0.619507	-0.299418	-1.11205	-0.46481	0.303747	-0.382534	-1.65399	-0.723915	-0.896228	-1.36748	-1.55843	-0.777546	-0.165718	-0.173327	-0.240559	0.352218	0.0718299	-0.318483	-0.057211	-0.617452	-1.39462	1.2813	0.980139	1
IFT27	-2.00596	-1.69681	-2.18134	-1.25104	-1.05048	-2.28051	-1.31619	-2.36608	-2.11023	-2.0219	-1.72429	-1.7909			-2.52989	-1.98973		-2.27465		-2.01241		-1.73876		-1.65196	-1.96396	-1.85698		-1.62884	0.924937	0.645201	1
IGF1R	2.93602	1.85129	1.99673	2.15574	1.14837	1.72766	2.52015	2.02417	1.83444	1.79523	1.60267	1.89763	1.62502	0.907383	1.71909	1.4477	2.03338	1.31434	1.50008	2.51268	2.01632	1.81246	3.53737	2.21947	1.31803	3.05998	1.54368	1.33999	0.838982	0.217697	0.913126
IGF2	-1.27968	-0.79054	-1.78377			1.05161	-1.36995	-1.01312			-1.62831			-0.108194	0.264646	-0.266478	-1.54448	-2.1106	-0.775205		-1.52806	-0.587678	-0.266481	-0.399317	-2.2045	-2.34999	0.169196		1.38028	0.967957	1
IGF2BP1								-0.280518							-1.45742	-0.668709							-1.67598						0.4423
IGF2BP2	0.667279	0.424383	0.381516	0.558663	0.405365	0.616042	0.565538	0.921154	0.421817	0.509131	0.429155	0.531188	-0.137978	0.616463	0.739869	0.39599	0.231795	-0.0295679	0.30056	0.477469	0.0507761	0.523569	0.58247	0.635199	0.288929	0.750611	0.0782879	0.294919	0.909651	0.122557	0.852713
IGF2BP3	0.577678	-0.0712431	0.102167	0.181779	-0.0745116	0.629558	0.776489	1.4041	0.0614836	0.249386	0.79765	0.422954	-0.503685	0.975332	0.976857	0.859593	-0.449603	0.169567	0.327493	0.180835	-0.0901346	-0.205758	1.02208	0.124651	-0.0228359	0.53499	-0.430075	0.0174231	0.867823	0.500234	0.989199
IGF2R	2.31324	1.12775	0.846262	1.65988	1.71779	-0.468629	1.15104	1.28304	2.64928	1.61238	2.27473	2.39529	0.830092	0.715056	1.86862	0.365656	0.491	1.6997	0.966506	2.0892	1.00111	1.24371	1.52304	3.08544	1.11428	3.0624	0.0387876	2.68609	1.27515	0.566139	1
IGFBP2	-1.33543	-2.34117				-1.4948	-3.00353	-2.94987	-2.6761					-2.13018	-1.26397		-2.50325		-2.24367			-2.20898	-1.43236	-1.86354		-1.67051		-2.62095	1.1263	0.594073	1
IGFBP3	0.0207785	-0.0145638	-0.150211	-1.1489	-0.00836367	1.26355	-2.17481	-0.743166		0.327135	-1.60098	-2.027	-1.11936	0.468582	0.859297	0.255048	-0.383746	-0.13605	-0.923516	2.29276	1.72168	-0.672559	-0.854623	-1.19807	0.0228716	0.175856	1.69063		1.01804	0.495435	0.989199
IGFBP4				-1.92427			-2.36063	-2.37497	-1.96262						-2.38429							-2.21454	-1.84657	-0.893421					1.31769	0.571429	1
IGFBP5																-2.35033						-1.32535	-2.37974	0.742767		-2.03729
IGFBP7	-1.1388	-1.95324	-0.81109	-2.76707	-1.75781	-1.68739	-0.226603	1.45185	-2.22813	-2.69923	-0.751173	-1.52419	-2.18122	-1.32069	-2.34727	-0.778799	-0.671112	-3.20292	-0.449547	-1.45489	-0.529823	-0.618496	-0.788759	0.524347	-2.40896	-0.677684	-0.0300809	-1.53405	1.28198	0.900948	1
IGFL1									-0.0998646
IGHA1		-1.26044	-2.61523												0.826847							-2.28012							2.3153
IGHG1		0.416851	-0.0835025							-2.30111					3.26533										-1.88637				0.240975
IGHG2															0.918091
IGHG4		-2.52654	-2.36163												0.0308191						-3.03784								1.91929
IGKC		0.630265	-1.44721												2.41648							-2.6467			-2.06344	-2.08564			0.315111
IGLC6;IGLC1;IGLL5		-0.738757	-0.649325												1.37504										-1.84099				1.37656
IGSF3	4.63201	3.41771	3.19853	3.56607	2.54891	2.97171	3.43642	2.4638	4.38831	3.59563	3.67599	3.94123	2.89692	2.50866	4.46886	2.17653	3.62972	3.75641	3.08672	3.76315	3.30789	3.13055	5.42209	3.76638	3.63063	4.07051	2.38048	3.65247	1.26001	0.217697	0.913126
IGSF8	-0.781558	-1.29882	-0.981197	-0.676305	-1.33206	-1.05715	-0.263493	-1.08349	-0.698126	-0.78114	-1.08907	0.167128	-1.01666	-1.5939	-0.870665	-1.09274	-0.250262	-0.647784	-1.06722	-0.761705	-0.19389	-0.720297	0.34366	-0.595347	-0.513544	-0.683969	-0.934872	-0.785492	1.21266	0.149974	0.854043
IK			-1.7277			-1.84719		-1.94956	-1.65378				-1.77342	-2.47625					-1.87397				-1.46536				-2.04611		1.01642	1	1
IKBIP	2.02544	2.19781	2.28783	1.38801	1.37133	3.03314	2.45901	3.18556	1.08352	1.71933	1.05232	1.81882	1.28401	2.74056	2.25041	3.0255	1.71966	1.79618	3.7796	2.64747	1.90394	2.28759	1.9675	2.28699	1.19553	0.925031	3.12927	0.627794	0.76767	0.258436	0.931975
IKBKAP	-1.6379	-1.67588	-1.54102	-1.6144	-1.64833			-1.65132	-1.57984	-1.49028	-1.24419	-1.64169	-2.28804		-1.40122	-1.91118	-2.18638	-2.02024	-2.09064	-1.76113		-2.16858	-1.51771	-1.68734	-1.81336	-1.5895	-2.18929	-1.39099	0.945327	0.494205	0.989199
IKBKB	0.61019	0.464333	0.208399	0.413183	0.973302	0.662897	0.104747	0.548559	0.29668	0.636433	0.643886	0.437771			0.408345			-0.162357		0.271422			0.493411	0.372567	0.47016	0.847505		0.62267	0.964277	0.792077	1
IKBKG	-2.21521	-2.22997		-2.2914	-1.87809		-2.50088	-2.49081		-2.35677	-2.24859				-2.59178		-2.5501			-2.26363					-2.2956	-1.75807			0.976091	0.5338	0.998334
IL10RB															-4.00404
IL13RA2																							-0.246277
IL18	1.69242	1.19309	2.45085	1.90504	3.02258	0.816214	0.995253	0.141903	2.04145	2.67139	2.99491	0.991084	1.01727	-0.0147738	1.1005	0.443746	1.09386	2.96446	0.543885	1.61815	1.62306	0.610562		2.0222	2.04228	1.48808	1.45313	2.46513	1.03191	1	1
IL18R1																								-2.10951
IL1A		-2.69689	0.0660688			-2.19433	0.333252	-2.02941			-2.21375	-2.42224			-2.19457	-2.63845			-1.35452	-1.83511		-0.970388		-1.86377			-1.73034		1.12166	0.699301	1
IL1B			-1.49103				-0.759389			-1.61902		-1.28505	-1.48946	-1.99225	-2.02339		-1.77413		-1.6503	-1.34128	-2.29439			-1.31774			-1.60862		0.710147
IL1RAP	2.25109	0.69285	1.06996	1.304	0.0384127	1.49036	1.43607	0.455761	1.94747	0.579204	1.22608	1.8238	0.941595	0.667404	1.67272	0.885583	0.894774	0.0559893	1.50069	1.25127	0.669029	1.68403	3.63783	2.0747	0.611333	2.01324	0.740566	1.27281	1.03648	0.635772	1
IL1RN	3.55709	4.34685	2.92296	3.09572	4.71867	2.11657	2.07732	3.03622	3.81102	4.47733	2.53142	4.13628	3.9229	2.6723	3.32402	2.74585	2.58338	3.62821	2.1503	3.53445	3.82842	2.73225	0.274963	4.28942	3.90032	3.61051	2.63091	3.85485	1.42061	0.822692	1
IL36G	-0.706716	1.50377	0.68417	-0.146965	2.71804	-1.50198	-0.829766	-0.846888	-1.18082	2.80617	-2.3196	1.3557	1.5371		-0.516726	-0.797625	-0.561112	3.19697	-0.838991	1.12106	1.5531	-1.34133	-2.86831	-0.00773787	2.47622	-1.48258	0.315353	-0.858331	0.939597	1	1
IL4R			-3.8188																					-3.81219		-3.21837			1.23416
IL6ST																							-2.99509
ILF2	2.83836	2.64606	2.5164	2.63185	2.63923	2.47409	2.79103	2.57468	2.37058	2.36529	2.79739	2.31186	2.09688	1.58719	2.80006	2.22658	2.31014	1.85423	2.28896	2.40124	2.24944	2.50176	2.28544	2.60071	2.541	2.84527	2.0565	2.63664	0.813964	0.0133902	0.634094
ILF3	3.45617	3.38138	3.33451	3.55862	3.34154	3.09871	3.53756	3.16637	3.35115	3.28935	3.67823	3.25755	2.72733	2.02689	3.31895	3.05431	3.09282	2.8616	3.21672	3.3618	3.08333	3.27269	3.0261	3.2856	3.3905	3.62848	3.13678	3.40698	0.935403	0.0990623	0.833102
ILK	1.14421	0.666668	0.719134	1.2614	1.47849	0.754218	1.22411	1.23981	1.45314	1.13227	1.6961	1.38637	0.813083	0.413536	0.660805	0.920691	0.681579	0.988427	0.219371	1.15335	0.471565	0.824481	1.37536	1.31147	0.997673	1.59947	0.185636	1.71111	0.875934	0.822692	1
ILKAP	-1.22218	-1.49618	-1.73936	-1.50494	-1.40526	-1.74883	-2.08832		-1.34988	-2.07929	-1.41153	-1.91196	-2.65452		-1.50737		-1.24624			-2.12359		-2.00546	-1.17425	-1.54377	-1.57844	-0.847485		-0.756455	0.985803	0.971018	1
ILVBL	1.54451	0.39892	0.476231	0.391801	0.845786	0.762378	0.457476	0.751368	0.501283	-0.103373	0.104635	0.605968	-0.216686	0.522557	0.619778	0.672305	-0.119982	0.446814	0.760144	-0.142143	0.320696	0.574757	0.611127	0.53639	0.643947	1.15425	0.293065	0.265843	0.931818	0.135761	0.852713
IMMT	3.23219	2.55542	2.81379	3.03303	2.86727	3.01995	2.95647	3.66433	2.81903	2.75268	3.29456	2.91883	2.52812	3.03701	3.13665	3.14309	2.48898	2.57126	3.18435	3.08544	2.72263	2.92944	2.94654	3.27111	2.74923	3.23937	3.18335	2.93496	0.96764	0.822692	1
IMP4																						-2.97039
IMPA1	-0.39313	0.261619	0.677564	0.842945	0.66592	0.188027	0.487906	0.884986	0.20083	0.431764	0.467861	0.520362	0.546628	0.0684115	0.36275	0.425978	0.581475	0.466132	0.322679	0.65996	-0.946961	0.56592	-0.461758	0.167274	0.4969	-0.563827	-0.409168	-0.173906	0.881145	0.0990623	0.833102
IMPA2									-2.90636	-2.63503				-3.00819	-2.86186			-2.96854
IMPACT				-3.52641				-3.369	-3.27135		-3.06046												-3.4267						1.13002
IMPAD1																											-2.91267
IMPDH1	-1.12049	-1.52012	-1.34974	-1.32965	-0.796173				-1.44342	-1.22605	-0.402447	-1.06078	-1.76083		-0.808709			-1.55936		-1.14882	-1.54569	-1.92057	-2.0549	-1.05699	-1.62884	-0.938433	-1.78389	-0.454409	0.996477	0.602585	1
IMPDH2	3.85592	3.5029	3.36673	3.32878	3.55605	2.43409	3.15084	2.58979	3.58048	3.23411	3.74085	2.97934	2.7691	1.80706	3.44236	2.57326	2.98946	2.6504	2.56215	2.45762	2.34578	2.90058	3.6804	3.52431	3.10448	3.7658	2.5876	3.84276	0.777356	0.468804	0.980945
INADL	-2.1401			-2.16914	-2.26361				-2.5586		-2.39064	-2.53735							-3.00026					-2.38264		-2.44843		-2.05563	0.823997	0.116667	0.852713
INF2	1.29466	1.14411	0.904741	1.13332	1.54175	0.714361	0.852698	0.604732	1.38607	1.07338	1.76092	1.23374	1.17454	0.231631	0.892413	1.14341	0.444658	0.992205	1.07051	1.52902	0.567379	0.876279	0.933429	1.21126	1.39042	1.58244	0.838935	1.6538	1.0639	0.566139	1
INHBA	-1.97053	-2.23803	-2.84325	-1.86494	-2.10777		-2.79541	-2.77885	-2.11424	-2.08188	-2.62692	-0.902052	-3.08518		-1.53603				-2.78313	-2.45128		-2.20901	-1.11715	-0.924381	-3.01332	-2.20759		-2.98179	1.02082	0.799002	1
INPP1	-1.33032	-2.26793				-2.26711						-2.15782				-2.37483			-2.59111	-2.14673	-2.98233	-2.26261			-2.65394	-1.75378			0.964859	0.49697	0.989199
INPP4B	0.121101	-1.5643	-1.64962	0.120055	0.125692	-0.927855	-1.69354	-0.706306	-1.50574	-1.35687	-0.353931	-0.7126	-1.50768	-2.84047	-2.02789	-2.11521	-2.22473	-2.4699		-1.13136	-1.57616	-1.07883		-0.90886	-2.17567	0.824148	-2.41693	-0.161042	0.620011	0.114719	0.852713
INPPL1											-4.00404
INSR	-0.353591			-0.907494				-0.22034		-1.63637		-0.98676	-2.02534		-1.61523						-1.27611		-1.04618	-0.825916		0.436776		-1.02826	0.618744	0.1	0.833102
INTS3	-2.45703	-1.98184		-1.91899	-1.74554		-1.81307	-2.32462	-2.22448	-2.39632	-1.68076	-2.35998			-2.37639					-2.48306		-2.07324	-1.43784	-2.17253	-1.41218	-2.66706		-2.00273	0.84201	0.553221	1
IPO11	-2.7165											-2.71011											-2.39309						1.12109
IPO4	0.947607	0.427777	0.555817	1.11519	1.47256	-0.615846	0.360636	-1.36512	1.80832	0.600437	2.59021	0.889014	-0.949875		0.0723966	-2.99274	-0.42591	-0.714087	-1.4736	0.0368267	-0.965665	-0.0996642	1.29185	0.550189	0.643281	1.21153	-1.54625	1.69469	0.747736	0.696434	1
IPO5	3.09837	2.8733	2.61145	3.10801	3.297	1.7617	2.69659	2.36795	3.59705	2.83933	3.8177	3.20282	2.56431	1.54234	2.53073	2.15998	2.40296	2.4777	1.70038	2.66951	2.22381	2.73925	3.47188	2.87847	3.03316	3.62795	2.08753	3.66192	0.945686	0.980139	1
IPO7	2.07778	1.96989	1.69143	2.12072	2.44168	1.03892	1.80847	1.62697	2.6668	2.08703	2.62585	2.2593	1.31583	0.418854	1.68541	1.15005	1.73033	1.61553	0.711385	1.72665	1.45142	1.84747	2.3301	1.99502	2.16625	2.69422	1.06556	2.53119	0.932851	0.980139	1
IPO9	-0.758955	-1.06142	-1.09661	-0.776115	-0.495368	-1.6512	-1.05323	-1.45248	-0.459445	-1.06148	-0.539936	-0.939609	-1.57421	-1.52071	-0.829415	-1.18763	-1.52884	-1.28072	-1.55518	-1.1628	-1.29595	-1.33443	-0.552859	-0.952045	-1.00268	-0.0568071		-0.0684182	0.997122	0.979267	1
IQGAP1	5.48895	4.96135	4.55593	4.90199	5.15504	4.5987	4.92344	5.03245	5.0294	5.01276	4.9906	4.9269	4.49969	4.31646	5.03114	4.54151	4.53331	4.75114	4.41702	5.1536	4.39883	4.63402	4.72683	4.93004	4.83448	5.27266	4.26573	5.12231	0.901509	0.217697	0.913126
IQGAP2	0.316045	-0.0443566								-0.370287	-0.26837	-0.279469																	0.749857
[truncated: 2,776 more rows]

## Sheet: Summary
	Gene.names	Total: 4754		Cell surface(233)			Cell/plasma membrane proteins (1338)			cell junction (318)			Extracellular/secreted(1671)				Transmembrane proteins								Cell surface(2644_withTM)
[truncated: 4,752 more rows]

[truncated: 6 more sheets: cell surface, cell or plasma membrane, secreted, extracellular, cell junction, transmembrane proteins]
