# Supplementary material for: Integrative multi-omics and drug–response characterization of patient-derived prostate cancer primary cells
Source: Signal Transduct Target Ther. 2023 May 1;8:175. doi: 10.1038/s41392-023-01393-9 (PMC10149505; doi:10.1038/s41392-023-01393-9)
Supplement: Supplementary file 6 — Dataset 5 [file 41392_2023_1393_MOESM6_ESM.xlsx]

## Sheet: Sheet1
	DrugBank Accession Number	Brand Names	Targets	Summary	Resources
Temsirolimus	DB06287	Torisel	MTOR	Temsirolimus is a antineoplastic agent used in the treatment of renal cell carcinoma (RCC) that works by inhibiting mTOR.	DC Chemicals
Sorafenib	DB00398	Nexavar	BRAF, RAF1, FLT1/3/4, KDR, PDGFRB, KIT, FGFR1, RET	Sorafenib is a kinase inhibitor used in the treatment of unresectable liver carcinoma and advanced renal carcinoma.	TargetMol, USA
Ponatinib	DB08901	Iclusig	ABL1, BCR, KIT, RET, TEK, FLT3, FGFR1/2/3/4, LCK, SRC, LYN, KDR, PDGFRA	Ponatinib is a kinase inhibitor used to treat patients with various types of chronic myeloid leukemia (CML).	MCE
Daunorubicin	DB00694	Cerubidine, Vyxeos	DNA, TOP2A, TOP2B	Daunorubicin is an anthracycline aminoglycoside used to induce remission of nonlymphocytic leukemia and acute lymphocytic leukemia.	MCE
Irinotecan	DB00762	Camptosar, Onivyde	TOP1MT, TOP1	Irinotecan is an antineoplastic enzyme inhibitor used to treat metastatic carcinoma of the colon or rectum.	MCE
Etoposide	DB00773	Etopophos, Toposar, Vepesid	TOP2A, TOP2B	Etoposide is a podophyllotoxin derivative used to treat testicular and small cell lung tumors.	MCE
Mitoxantrone	DB01204	Mitoxantrone	DNA, TOP2A	Mitoxantrone is a chemotherapeutic agent used for the treatment of secondary progressive, progressive relapsing, or worsening relapsing-remitting multiple sclerosis.	DC Chemicals
Gemcitabine Hydrochloride	DB00441	Gemzar, Infugem	DNA, RRM1, TYMS, CMPK1	Gemcitabine is a nucleoside metabolic inhibitor used as adjunct therapy in the treatment of certain types of ovarian cancer, non-small cell lung carcinoma, metastatic breast cancer, and as a single agent for pancreatic cancer.	MCE
Cisplatin	DB00515	Platinol	DNA, MPG, A2M, TF, ATOX1	Cisplatin is a platinum based chemotherapy agent used to treat various sarcomas, carcinomas, lymphomas, and germ cell tumors.	DC Chemicals
Carboplatin	DB00958	Paraplatin	DNA	Carboplatin is a alkylating agent used to treat advanced ovarian cancer.	MCE
Nedaplatin	DB13145	Nedaplatin	DNA, Glutathione	Nedaplatin is a second generation platinum analog 1. It is less nephrotoxic than Cisplatin but has proven equally effective. It was approved for use in Japan in 1995.	MCE
Methotrexate	DB00563	Metoject, Nordimet, Otrexup, Rasuvo, Reditrex, Trexall, Xatmep	TYMS, ATIC, DHFR	Methotrexate is an antineoplastic agent used the treatment of a wide variety of cancers as well as severe psoriasis, severe rheumatoid arthritis, and juvenile rheumatoid arthritis.	MCE
Vinblastine sulfate	DB00570	Vinblastine	TUBA1A, TUBB, TUBD1, TUBG1, TUBE1, JUN	Vinblastine is a vinca alkaloid used to treat breast cancer, testicular cancer, neuroblastoma, Hodgkin's and non-Hodgkins lymphoma, mycosis fungoides, histiocytosis, and Kaposi's sarcoma.	MCE
Doxorubicin Hydrochloride	DB00997	Adriamycin, Doxil, Myocet	DNA, TOP2A, NOLC1	Doxorubicin is a medication used to treat various cancers and Kaposi's Sarcoma.	MCE
Epirubicin Hydrochloride	DB00445	Ellence, Pharmorubicin PFS	DNA, TOP2A	Epirubicin is an anthracycline topoisomerase II inhibitor used as an adjuvant to treating axillary node metastases in patients who have undergone surgical resection of primary breast cancer.	MCE
Pemetrexed	DB00642	Alimta, Ciambra, Pemfexy	TYMS, ATIC, DHFR, GART	Pemetrexed is a folate analog used to treat mesothelioma and non-small cell lung cancer.	MCE
Pirarubicin	DB11616	Pirarubicin	DNA, TOP2A	It is an anthracycline antibiotic and an inhibitor of DNA/RNA synthesis, incorporated into DNA and interacted with topoisomerase II, an antitumor drug.	MCE
Mitomycin C	DB00305	Jelmyto, Mitosol, Mutamycin	DNA	Mitomycin is an antimetabolite used as an adjunct to ab externo (outside approach) eye surgeries for the treatment of glaucoma and used as a chemotherapeutic agent for various malignancies.	TargetMol, USA
Sunitinib	DB01268	Sutent	PDGFRA, PDGFRB, FLT1/3/4, KIT, KDR, CSF1R	Sunitinib is a receptor tyrosine kinase inhibitor and chemotherapeutic agent used for the treatment of renal cell carcinoma (RCC) and imatinib-resistant gastrointestinal stromal tumor (GIST).	MCE
Everolimus	DB01590	Afinitor, Votubia, Zortress	MTOR	Everolimus is a mammalian target of rapamycin (mTOR) kinase inhibitor used to treat various types of malignancies.	MCE
Paclitaxel	DB01229	Abraxane, Taxol	TUBB1, BCL2, MAP2/4, MAPT,NR1I2	Paclitaxel is a taxoid chemotherapeutic agent used as first-line and subsequent therapy for the treatment of advanced carcinoma of the ovary, and other various cancers including breast and lung cancer.	MCE
Docetaxel	DB01248	Taxotere	TUBB1, BCL2, MAP2/4, MAPT,NR1I2	Docetaxel is a taxoid antineoplastic agent used in the treatment of various cancers, such as locally advanced or metastatic breast cancer, metastatic prostate cancer, gastric adenocarcinoma, and head and neck cancer.	MCE
Olaparib	DB09074	Lynparza	PARP1/2/3, AKR1C3	Olaparib is a poly (ADP-ribose) polymerase (PARP) inhibitor used to treat ovarian cancer, breast cancer, pancreatic cancer, and prostate cancer.	MCE
Erlotinib	DB00530	Tarceva	NR1I2, EGFR	Erlotinib is an EGFR tyrosine kinase inhibitor used to treat certain small cell lung cancers or advanced metastatic pancreatic cancers.	MCE
Afatinib	DB08916	Gilotrif, Giotrif	EGFR, ERBB2/4	Afatinib is an antineoplastic agent used for the treatment of locally advanced or metastatic non-small cell lung cancer (NSCLC) with non-resistant EGFR mutations or resistance to platinum-based chemotherapy.	MCE
Crizotinib	DB08865	Xalkori	ALK, MET	Crizotinib is a receptor tyrosine kinase inhibitor used to treat metastatic non-small cell lung cancer (NSCLC) where the tumors have been confirmed to be anaplastic lymphoma kinase (ALK), or ROS1-positive.	TargetMol, USA
Vemurafenib	DB08881	Zelboraf	BRAF	Vemurafenib is a kinase inhibitor used to treat patients with Erdheim-Chester Disease who have the BRAF V600 mutation, and melanoma in patients who have the BRAF V600E mutation.	DC Chemicals
Belinostat	DB05015	Beleodaq	HDAC	Belinostat is a histone deacetylase (HDAC) inhibitor used for the treatment of patients with relapsed or refractory peripheral T-cell lymphoma (PTCL).	MCE
Axitinib	DB06626	Inlyta	FLT1/4, KDR,	Axitinib is an oral VEGFR and kinase inhibitor used for the treatment of advanced renal cell carcinoma after failure of one prior systemic therapy.	DC Chemicals
Bortezomib	DB00188	Velcade	PSMB1/5	Bortezomib is a proteasome inhibitor used to treat multiple myeloma in patients who have not been successfully treated with at least two previous therapies.	MCE
Dasatinib	DB01254	Sprycel	ABL1, SRC, EPHA2, LCK, YES1, KIT, PDGFRB, STAT5B, ABL2, FYN, BTK, NR4A3, BCR, CSK, EPHA5, EPHB4, FGR, FRK, HSPA8, LYN, ZAK, MAPK14, PPAT	Dasatinib is a tyrosine kinase inhibitor used for the treatment of lymphoblastic or chronic myeloid leukemia with resistance or intolerance to prior therapy.	MCE
Lapatinib	DB01259	Tykerb, Tyverb	EGFR, ERBB2	Lapatinib is an antineoplastic agent and tyrosine kinase inhibitor used for the treatment of advanced or metastatic HER-negative breast cancer in patients who received prior chemotherapeutic treatments.	MCE
Pazopanib	DB06589	Votrient	FLT1/4, KDR, PDGFRA/B, KIT, FGFR3, ITK, FGF1, SH2B3	Pazopanib is an antineoplastic agent used in the treatment of advanced renal cell cancer and advanced soft tissue sarcoma in patients with prior chemotherapy.	MCE
