# Supplementary material for: Integrative multi-omics and drug–response characterization of patient-derived prostate cancer primary cells
Source: Signal Transduct Target Ther. 2023 May 1;8:175. doi: 10.1038/s41392-023-01393-9 (PMC10149505; doi:10.1038/s41392-023-01393-9)
Supplement: Supplementary file 7 — Dataset 6 [file 41392_2023_1393_MOESM7_ESM.xlsx]

## Sheet: Drug (7-AA)
	Target	BPH1	BPH2	BPH3	BPH4	BPH5	BPH6	BPH7	BPH8	BPH9	BPH10	GS6-1	GS6-2	GS6-3	GS6-5	GS6-6	GS7-5	GS7-7	GS7-8	GS8-1	GS8-2	GS8-3	GS9-1	GS9-2	GS9-3	GS9-4	GS9-5	GS9-6	GS10-1	log10p_val
Temsirolimus	mTOR	3.1844	4.70823	7	4.01361	3.36538	4.48236	5.05383	3.81772	4.07911	7	7	4.77249	4.13094	3.94353	6.07992	4.47	4.3728	5.27746	5.02934	7	3.57288	2.6779	5.18552	7	5.74919	7	5.6578	6.80722	0.640188
Sorafenib	VEGFR	6.76314	6.54923	6.62005	7	6.48684	7	7	6.95648	7	6.54893	6.70265	7	6.96932	5.87889	6.22217	6.39077	6.42801	6.78178	6.71606	6.36999	5.66541	5.8764	7	5.39996	6.71812	4.97226	6.90004	6.33153	1.50184
Ponatinib	VEGFR	4.61959	6.42348	6.36899	6.27131	7	6.50915	6.38853	7	7	6.69406	6.66396	6.29537	7	5.25541	6.15439	5.28689	6.16635	6.37764	6.49366	5.9875	7	4.47142	7	4.60597	6.27392	6.78642	5.4379	6.7057	0.527409
Daunorubicin	Chemotherapy	3.57473	5.11417	7	4.68949	4.02467	5.00852	4.85996	4.43712	2.97674	7	5.65291	5.21187	4.80029	3.91178	3.90441	3.8346	3.77146	5.34998	5.63748	4.42661	3.59001	2.82367	4.30406	3.29299	5.20509	3.47699	4.21024	3.71686	0.79068
Irinotecan	Topoisomerase	5.89629	6.27192	7	5.70627	5.33953	7	6.39013	7	5.07605	5.82998	6.05082	6.20017	7	5.2099	6.26262	5.61032	6.08948	7	5.53922	7	5.23138	4.92954	5.588	5.56427	7	6.41505	5.47165	6.63016	0.156112
Etoposide	Topoisomerase	7	7	7	7	7	6.13513	7	6.56718	7	5.75341	7	6.50123	7	4.5068	6.81668	4.63346	6.71524	6.19332	5.54212	4.53557	4.98589	7	5.86259	5.3714	5.75254	7	7	6.5054	1.44397
Mitoxantrone	Topoisomerase	7	5.00883	4.88918	7	3.76943	4.70635	5.09932	5.16264	7	5.03449	4.79696	5.00372	4.18818	7	3.70824	7	4.5916	4.78732	7	7	3.554	7	7	3.93757	4.51558	3.94497	4.21938	3.798	0.246204
Gemcitabine	Chemotherapy	4.67955	5.69076	5.44019	7	4.87736	4.15572	5.36197	7	4.80146	7	5.57225	5.9555	5.36394	5.06454	4.52294	5.32648	7	5.4005	7	4.67969	7	4.41438	4.55547	5.83587	4.85452	7	4.87592	4.98142	0.0761096
Cisplatin	Chemotherapy	4.14892	6.13545	7	6.76481	5.07103	4.91822	4.87734	6.92094	4.59926	6.24953	5.24708	6.44959	6.35696	4.89545	6.50607	5.0325	4.80979	5.8446	5.18929	4.1534	4.65906	4.66082	6.77006	5.26016	7	6.399	4.61743	6.74706	0.077942
Carboplatin	Chemotherapy	6.5599	6.96282	5.78859	6.8778	6.01517	5.88162	6.42639	7	5.04332	5.8509	5.50686	7	6.95916	6.17193	6.39684	5.55792	7	7	6.32665	5.08417	6.10042	5.72734	7	7	6.14395	6.54144	5.19111	7	0.112659
Nedaplatin	Chemotherapy	7	6.89193	5.80497	7	6.82713	6.49367	6.31573	6.96754	5.21554	7	5.45744	7	7	5.8028	6.28962	5.62939	6.09121	6.77056	6.75034	5.50654	6.03026	4.93834	7	6.04064	6.70045	6.69453	6.37696	6.96343	0.553898
Methotrexate	Chemotherapy	3.73255	5.16056	6.82716	7	3.62726	5.5268	5.74094	5.47247	4.19155	7	6.46962	5.17913	4.00167	4.81222	6.63384	4.09743	4.55485	5.88954	5.33555	7	4.33158	3.88687	4.09766	4.55493	5.60631	7	4.98091	6.92759	0.107623
Vinblastine	Chemotherapy	3.48375	5.24853	5.87737	5.49299	3.91853	5.13143	5.29903	5.24424	7	6.52234	5.98938	4.7278	3.94756	4.74065	5.91024	7	7	5.59045	4.7881	3.6512	4.16681	3.81339	3.92606	4.00018	4.89936	7	4.9633	4.53053	0.286249
Doxorubicin	Chemotherapy	3.76179	4.97647	6.14852	4.81512	3.56805	4.28336	7	7	3.45954	6.1834	6.07909	5.04999	4.68686	3.76294	4.2281	7	3.38437	6.13251	4.07543	4.19352	3.66853	2.60852	3.7838	3.48157	5.58373	4.37334	4.23191	4.41676	0.708983
Epirubicin	Chemotherapy	4.74223	5.37051	7	7	3.78772	7	3.88332	4.76523	3.87234	7	7	5.65267	7	3.686	4.02753	3.46914	3.5376	5.76172	7	4.01137	3.94113	7	4.1352	7	5.07094	4.08525	5.1151	4.30675	0.268475
Pemetrexed	Chemotherapy	4.10365	5.27121	7	7	3.93881	7	7	6.17749	4.31488	6.87251	6.91294	5.61964	4.6001	5.29083	7	7	5.1356	6.20476	5.6514	4.36361	4.35993	4.25516	3.771	5.00546	5.75185	7	4.90004	7	0.305941
Pirarubicin	Chemotherapy	4.64961	6.17935	6.54578	6.80034	5.30208	5.52121	5.61568	5.62847	4.38061	6.96546	7	6.2877	6.19143	4.95434	5.17545	4.89191	4.80628	6.81717	6.31334	4.7645	4.57673	4.23875	7	4.7421	6.14322	5.81358	4.29447	5.77649	0.256005
Mitomycin	Chemotherapy	5.45421	7	5.91154	7	5.21278	7	5.51678	7	5.8282	7	7	6.10873	5.93336	5.78475	4.65812	5.59186	4.93792	5.06982	5.79882	5.78083	5.60689	5.42823	4.76761	6.0843	4.82969	4.9401	5.84485	5.68341	2.07957
Sunitinib	VEGFR	6.00192	7	7	6.68041	7	7	5.86342	6.77937	7	6.27782	7	6.6822	6.92621	5.72391	6.47445	5.57682	6.05533	7	5.85226	7	5.86388	6.28702	6.38463	6.07861	7	6.24487	7	6.40802	0.67036
Everolimus	mTOR	3.60058	4.25333	5.38066	4.52436	7	3.81178	3.85088	7	3.59684	7	4.86418	4.14297	3.75865	3.77597	4.8933	3.73774	7	5.11679	4.12105	4.15472	3.37966	3.28307	7	4.25015	3.8962	4.95335	7	4.34199	0.303513
Paclitaxel	Chemotherapy	3.31923	4.18329	5.50315	4.15297	7	3.64604	4.29717	4.82822	7	5.65139	7	3.668	2.61946	4.40162	4.51994	7	7	4.60716	7	3.47386	3.64786	7	7	7	3.91064	3.74426	4.25726	4.34102	0.104948
Docetaxel	Chemotherapy	3.06497	4.16708	4.78522	7	2.53703	4.14384	4.27481	4.60327	3.60596	5.70331	4.01279	3.3849	2.02259	3.70953	4.34791	3.55489	7	4.39331	4.08695	3.37793	3.22613	3.57858	1.8358	7	3.64216	3.71248	4.59866	3.78323	0.386986
Olaparib	PARP	5.43427	7	5.26931	7	4.27805	7	5.53259	6.04794	4.10447	7	5.25011	7	6.94268	4.67032	6.24372	4.73155	7	5.69886	4.57035	7	4.54768	4.21125	5.4327	5.59422	5.13673	4.72358	7	5.75614	0.232134
Erlotinib	EGFR	7	4.99458	4.87826	5.01091	3.91518	4.28363	3.47148	6.10945	7	6.28826	4.90847	4.68758	4.90177	7	5.7933	7	7	5.00174	7	7	7	7	7	7	4.72945	5.66536	7	7	1.48094
Afatinib	EGFR	4.22371	4.23735	5.61166	4.50247	3.41072	7	3.48151	4.91922	7	5.80561	4.99445	4.26899	4.20793	7	3.3704	7	7	4.89504	7	7	3.75045	7	7	7	4.72303	7	7	4.08496	0.771161
Crizotinib	c-MET	7	7	7	7	7	7	5.09188	6.02203	4.24645	6.72641	7	5.21337	7	4.79488	5.14152	4.65769	4.64468	5.38746	4.82031	5.07626	4.48426	4.31971	7	5.09319	5.46942	5.83449	5.21448	5.30084	2.20796
Vemurafenib	B-Raf	6.60854	7	6.47634	7	6.48507	5.63938	6.29964	6.98304	5.0237	7	6.30861	7	7	5.77255	6.9439	5.49858	7	6.67223	7	7	7	5.72399	6.55003	6.06268	6.93641	6.24957	6.56188	7	0.222435
Belinostat	HDAC1	3.50666	4.0723	4.24045	3.06583	3.42159	4.2309	5.23094	4.46298	3.47866	7	5.43721	4.29075	4.20915	4.0122	5.12105	3.99361	4.29896	4.63544	3.91518	3.67372	4.86484	4.66187	3.31688	4.76141	4.69161	4.54886	3.1009	4.48954	0.0718144
Axitinib	VEGFR	5.556	7	6.88758	6.70659	6.54808	6.6804	7	6.15313	5.82051	6.97407	7	6.95283	6.83997	6.00063	5.94096	4.88626	6.17018	6.88976	6.38174	6.36505	6.51999	6.59829	6.53132	7	6.91889	6.07008	7	6.70508	0.0806576
Bortezomib	Chemotherapy	3.08954	3.34629	3.158	2.58401	3.22759	3.13496	3.36635	2.81431	2.593	3.34507	3.27509	3.412	3.83989	3.09695	1.08741	2.855	3.2178	3.24524	2.83707	2.50452	3.65327	3.29537	2.93248	3.20708	3.31963	1.70758	3.1806	1.63979	0.287047
Dasatinib	Src	7	5.825	5.79918	3.83109	7	4.94726	6.40204	5.28592	4.69921	7	7	4.97712	5.68239	7	5.36219	5.67499	5.17911	5.33851	7	4.55389	5.48314	7	4.04892	5.68098	5.22588	4.8582	5.32484	5.0857	0.217218
Lapatinib	EGFR	7	7	4.94887	5.27164	4.97921	5.11759	6.26281	6.06173	7	6.90349	6.34313	5.42066	5.60664	7	5.5586	4.29567	7	5.3234	4.84791	7	7	7	7	5.57426	5.73774	5.1338	7	5.5368	0.0336457
Pazopanib	VEGFR	6.10203	7	6.02348	6.35482	7	6.38826	6.77578	7	5.15038	7	7	6.96311	7	5.01191	6.91562	4.67666	6.15771	7	6.10426	6.15244	5.4305	6.57935	7	6.52602	7	7	5.79656	6.9565	0.103929

## Sheet: Drug (LgIC50)
	BPH1	BPH2	BPH3	BPH4	BPH5	BPH6	BPH7	BPH8	BPH9	BPH10	GS6-1	GS6-2	GS6-3	GS6-5	GS6-6	GS7-5	GS7-7	GS7-8	GS8-1	GS8-2	GS8-3	GS9-1	GS9-2	GS9-3	GS9-4	GS9-5	GS9-6	GS10-1
Temsirolimus	-3.07719	10	-4.01278	-3.16526	1.14672	10	10	10	10	-3.12506	10	-3.08738	-3.04411	-3.08053	10	-2.88974	10	10	-2.79379	10	-3.512	-3.95246	-2.18127	10	1.10452	10	10	10
Sorafenib	10	10	10	10	10	10	10	10	10	10	10	10	10	10	10	10	10	10	10	10	10	10	10	10	10	6.67893	10	10
Ponatinib	-0.16014	10	10	10	10	10	10	10	10	10	10	10	10	0.0268883	10	0.018471	0.00731703	10	10	-0.0109545	10	-0.389777	10	-0.10339	-0.00384895	10	10	10
Daunorubicin	-1.15092	12.3856	-0.892626	-1.02831	-0.36917	-0.870953	-0.746316	-0.745892	10	-0.547487	1.14863	-0.752346	-1.26935	-0.863521	-0.780438	-1.2293	-0.0593101	2.42009	1.08508	-0.152023	-0.916402	-1.32557	-1.28785	-0.997218	0.248185	-0.987415	-0.705773	-0.916045
Irinotecan	0.929489	10	1.01169	0.642414	10	10	0.974838	10	10	15.5539	10	0.975493	10	1.01918	10	0.915116	0.706676	10	1.01514	10	1.01142	1.00823	6.88116	1.12612	10	10	14.3636	10
Etoposide	10	10	10	10	10	10	10	10	10	10	10	10	10	10	10	10	10	10	10	10	10	10	10	10	10	10	10	10
Mitoxantrone	10	2.51379	10	-2.13922	0.880946	0.196779	10	10	-1.29007	-0.145614	3.28513	-1.49281	-2.06916	10	-0.360884	10	-0.543274	0.554863	10	10	-0.548627	10	10	0.0533237	-0.70374	-0.539927	-0.618942	-0.406225
Gemcitabine Hydrochloride	-0.193431	-1.75641	10	0.666572	1.14823	10	7.31618	10	10	0.663594	14.4518	0.0148577	-0.6382	11	10	0.0128143	10	-0.0688486	10	0.202728	11.5237	1.89816	-1.19995	8.89025	-0.284117	10	-0.240071	10
Cisplatin	1.70199	10	10	1.68276	10	1.6496	1.65146	10	10	1.66501	10	1.64355	1.6381	1.66275	10	1.6608	1.65541	10	10	0.781878	6.43716	15.3222	10	1.64756	10	10	0.734345	10
Carboplatin	10	10	10	10	10	10	10	10	10	10	10	10	10	10	10	10	10	10	10	10	10	10	10	10	10	10	10	10
Nedaplatin	10	10	10	10	10	10	10	10	10	10	10	10	10	10	10	1.84602	10	10	10	10	10	1.82402	10	10	10	10	10	10
Methotrexate	-3.00218	10	10	-1.40383	10	10	10	10	10	-1.98122	10	10	-1.8495	10	10	10	10	10	10	10	10	-1.02932	10	10	10	10	10	10
Vinblastine sulfate	-2.56682	10	10	-2.80976	-2.82713	10	10	10	10	-2.97238	10	-2.8126	-2.77868	10	10	10	10	-2.03255	-1.78682	-2.84558	-4.24489	-3.05161	-2.64765	-3.05278	-2.23396	10	10	-1.78091
Doxorubicin Hydrochloride	-1.21284	1.07135	-0.528085	-0.659949	-0.558623	10	-0.53399	10	1.07781	-0.544613	1.06685	0.689662	-1.85686	-0.874709	-0.750524	10	-0.696873	1.06909	-0.61204	1.09241	-0.648578	-0.885491	-1.36219	-0.830722	1.07464	-0.180002	-0.621922	-0.604036
Epirubicin Hydrochloride	-1.0097	10	10	0.122638	10	-0.0321747	10	10	10	0.516662	10	0.235633	10	16.4683	-0.561491	13.179	17.8519	0.970847	10	0.0834775	0.140894	10	-0.0404974	10	0.340295	0.205861	10	-0.555993
Pemetrexed	-1.06528	10	10	-1.39847	10	10	0.981952	10	10	-0.887594	10	-1.38457	-0.964056	10	10	10	10	10	10	10	-1.07358	-1.355	-1.09156	10	10	10	10	10
Pirarubicin	0.053806	10	10	10	10	0.0326397	0.0897054	13.0897	10	0.142316	10	0.468046	0.0515433	0.0621604	-0.461349	0.0142898	0.0467082	10	10	1.09035	10	0.0440205	10	4.98144	10	-0.249453	1.09122	10.9855
Mitomycin C	0.255345	1.08564	10	0.96251	10	0.381932	0.0806072	10	10	10	10	1.073	7.26634	0.0137083	0.469574	0.0118847	-0.0100848	-0.943738	0.0944837	17.1206	0.0247554	45.1335	-0.0309411	0.021331	-0.60501	8.44854	0.0119718	10
Sunitinib	10	10	10	10	10	10	10	10	10	10	10	10	10	10	10	10	10	10	10	10	10	10	0.0884017	10	10	10	10	10
Everolimus	-4.10513	10	10	10	10	1.16864	-5.20273	10	10	10	10	10	-3.56993	-5.17718	10	10	10	10	10	10	-4.17914	1.29764	10	10	-3.38212	-0.0834895	10	-1.03066
Paclitaxel	-5.08513	10	10	10	1.19494	4.37439	10	10	10	-3.88005	10	-3.69768	-3.68416	-5.06601	10	10	10	10	10	-4.82974	-4.03152	10	10	10	-2.9576	10	10	10
Docetaxel	-4.0575	10	10	-4.06298	10	10	-4.11295	10	10	-4.02273	10	-3.87348	-4.11464	10	10	-5.17198	10	10	10	-4.01909	-4.08302	-4.05012	-4.15428	10	-3.76624	10	10	10
Olaparib	10	10	10	1.17734	10	10	10	10	10	10	10	10	10	10	10	10	10	10	10	10	10	-5.1549	10	10	10	-0.479039	10	10
Erlotinib	10	10	-2.24029	-2.26434	-0.946263	11.3927	10	10	10	-1.75882	-2.13276	-2.28917	-1.94005	10	10	10	10	-2.5197	10	10	10	10	10	10	-2.08748	10	10	10
Afatinib	-5.0846	10	-8.6073	-3.40365	10	6.19763	10	-2.12095	10	-5.64975	10	-2.8737	-3.41782	10	-1.07073	10	10	-2.90264	10	10	-4.00966	10	10	10	-2.53917	10	10	-0.787629
Crizotinib	10	10	10	10	10	1.08201	6.34973	1.07472	10	10	10	-2.41536	10	0.184214	0.819796	0.0893246	0.307484	-1.48914	6.67104	12.8209	0.119655	16.9504	10	10.8232	-2.07535	0.453326	0.108599	-0.418294
Vemurafenib	10	10	10	10	10	10	10	10	10	10	10	10	10	10	10	10	10	10	10	10	10	10	10	10	10	10	10	10
Belinostat	-0.296266	1.02033	0.606362	0.286437	0.34561	0.339239	0.318291	-0.754292	10	0.129993	1.01856	-0.110913	-0.250471	0.170862	-0.301904	3.34507	-0.294862	0.54007	0.685115	0.218679	0.852182	-0.0128066	-0.0236819	0.104782	1.22922	-0.348708	0.080662	-0.109843
Axitinib	10	10	10	10	10	10	10	10	10	10	10	10	10	10	10	10	10	10	10	10	10	10	10	10	10	10	10	10
Bortezomib	-2.89994	10	10	10	10	-2.89027	-2.15638	-2.36187	10	10	32.0828	10	10	-3.06315	-4.49082	-3.19184	-2.9484	10	26.6454	-2.81215	-1.1908	-2.95955	10	-2.82588	10	-3.17391	-2.69723	-2.96483
Dasatinib	-2.68377	-2.12408	-2.95322	-2.42965	-2.56707	-2.71203	-2.67718	-0.502168	-2.09859	-2.64285	-2.09869	-2.63885	-2.47864	-2.6892	0.501949	-3.12735	-2.65114	-2.18817	-2.63431	-4.28067	-2.54006	-2.46695	-2.2154	-2.44936	-2.09788	-0.369545	-2.58802	0.712695
Lapatinib	10	10	10	10	10	10	10	10	10	10	10	10	10	10	-1.13432	-5.26922	10	10	10	10	10	10	10	10	-1.67836	-0.901196	10	-0.530856
Pazopanib	10	10	10	10	10	10	10	10	10	10	10	10	10	10	10	10	10	10	10	10	10	10	10	10	10	10	10	10

## Sheet: CRGs
rownames(R2)	Temsirolimus	Sorafenib	Ponatinib	Daunorubicin	Irinotecan	Etoposide	Mitoxantrone	Gemcitabine	Cisplatin	Carboplatin	Nedaplatin	Methotrexate	Vinblastine.sulfate	Doxorubicin	Epirubicin	Pemetrexed	Pirarubicin	Mitomycin.C	Sunitinib	Everolimus	Paclitaxel	Docetaxel	Olaparib	Erlotinib	Afatinib	Crizotinib	Vemurafenib	Belinostat	Axitinib	Bortezomib	Dasatinib	Lapatinib	Pazopanib
AGR2	NA	NA	0.601393	NA	NA	0.505539	NA	NA	NA	NA	NA	NA	NA	NA	NA	NA	NA	NA	NA	NA	NA	NA	NA	-0.577175	-0.447902	0.584902	NA	NA	NA	NA	NA	NA	0.471738
AHNAK2	NA	NA	NA	NA	NA	-0.506432	NA	NA	NA	NA	NA	NA	NA	NA	NA	NA	NA	NA	NA	NA	NA	NA	NA	NA	NA	NA	NA	NA	NA	NA	NA	NA	NA
ASS1	-0.455026	NA	NA	NA	NA	NA	0.582273	NA	NA	NA	NA	NA	NA	NA	NA	NA	NA	NA	NA	NA	NA	NA	NA	NA	NA	NA	NA	-0.50087	NA	NA	NA	NA	NA
COL1A1	NA	NA	NA	-0.437391	-0.463102	NA	NA	NA	NA	NA	NA	NA	NA	-0.623151	NA	-0.468345	NA	NA	NA	NA	NA	NA	NA	NA	NA	NA	NA	NA	NA	NA	NA	NA	NA
COL6A1	NA	-0.498695	-0.54047	-0.547826	-0.568691	NA	NA	NA	-0.496954	NA	-0.47974	NA	NA	-0.559617	NA	NA	-0.583116	NA	NA	NA	NA	NA	NA	NA	NA	NA	NA	NA	NA	NA	NA	NA	NA
COL6A3	NA	-0.651001	NA	-0.537391	-0.527945	NA	NA	NA	NA	NA	-0.459696	NA	NA	-0.590949	NA	NA	NA	NA	NA	NA	NA	NA	NA	NA	0.435822	NA	NA	NA	NA	NA	NA	NA	NA
CPT1A	NA	NA	-0.708442	NA	NA	-0.454627	NA	NA	NA	-0.418141	-0.498476	NA	NA	NA	NA	NA	-0.456919	-0.432319	NA	NA	NA	NA	NA	0.458942	NA	-0.622143	NA	NA	NA	NA	NA	NA	-0.631642
EML2	NA	NA	NA	0.564348	NA	NA	NA	NA	NA	NA	NA	NA	NA	NA	NA	NA	NA	NA	NA	NA	NA	NA	NA	-0.492336	-0.585433	0.435062	NA	NA	NA	NA	NA	NA	NA
EPB41L1	NA	NA	NA	NA	NA	NA	NA	NA	NA	NA	NA	NA	NA	NA	NA	NA	NA	NA	NA	NA	NA	NA	NA	NA	-0.50784	NA	NA	NA	NA	NA	NA	NA	NA
GLIPR2	NA	NA	-0.469104	NA	NA	NA	NA	NA	-0.478677	NA	NA	NA	NA	NA	NA	NA	NA	NA	-0.508582	NA	NA	NA	NA	0.512644	0.66953	-0.652812	NA	NA	NA	NA	NA	NA	-0.541723
MYH11	NA	-0.438642	-0.656223	-0.54087	-0.431557	NA	NA	NA	-0.558747	NA	-0.405665	NA	NA	-0.510879	NA	NA	-0.597911	NA	NA	NA	NA	NA	NA	0.697213	0.438145	-0.545471	NA	NA	NA	NA	NA	0.406721	-0.477053
PGD	-0.455026	NA	NA	NA	NA	NA	0.548099	NA	NA	NA	NA	NA	NA	NA	NA	NA	NA	NA	NA	NA	NA	NA	NA	NA	NA	NA	NA	-0.54	NA	NA	NA	NA	NA
S100P	NA	NA	0.407311	NA	NA	0.43855	NA	NA	NA	NA	NA	NA	NA	NA	NA	NA	NA	NA	NA	NA	NA	NA	NA	NA	NA	0.556862	NA	NA	NA	NA	NA	NA	NA
SERPINB4	NA	NA	NA	NA	NA	NA	NA	NA	NA	NA	NA	NA	NA	NA	NA	NA	NA	NA	NA	NA	NA	NA	NA	NA	-0.472992	0.437253	NA	NA	NA	NA	NA	NA	NA
TFRC	0.467253	NA	NA	NA	NA	NA	NA	NA	NA	NA	NA	NA	NA	NA	NA	NA	NA	NA	NA	NA	NA	NA	NA	NA	NA	NA	NA	NA	NA	NA	NA	NA	NA
TTN	NA	NA	NA	NA	NA	NA	NA	NA	NA	NA	NA	NA	NA	NA	NA	NA	NA	NA	NA	NA	NA	NA	NA	NA	0.455336	NA	NA	NA	NA	NA	NA	NA	NA

## Sheet: Correlation of CRG-proteins
Temsirolimus	Sorafenib	Ponatinib	Daunorubicin	Irinotecan	Etoposide	Mitoxantrone	Gemcitabine Hydrochloride	Cisplatin	Carboplatin	Nedaplatin	Methotrexate	Vinblastine sulfate	Doxorubicin Hydrochloride	Epirubicin Hydrochloride	Pemetrexed	Pirarubicin	Mitomycin C	Sunitinib	Everolimus	Paclitaxel	Docetaxel	Olaparib	Erlotinib	Afatinib	Crizotinib	Vemurafenib	Belinostat	Axitinib	Bortezomib	Dasatinib	Lapatinib	Pazopanib
A2ML1	NA	NA	NA	NA	NA	-0.413541	NA	NA	NA	NA	NA	NA	NA	NA	NA	NA	NA	NA	NA	NA	NA	NA	NA	NA	NA	NA	NA	NA	NA	NA	NA	NA	NA
AACS	NA	NA	NA	0.424348	NA	NA	NA	NA	NA	NA	NA	0.465622	NA	0.411662	NA	0.467465	NA	NA	NA	NA	NA	NA	NA	NA	NA	NA	NA	NA	NA	NA	NA	NA	NA
AAGAB	NA	NA	NA	0.467826	NA	NA	NA	NA	NA	NA	NA	NA	NA	NA	NA	NA	NA	NA	NA	NA	NA	NA	NA	NA	NA	NA	0.45426	NA	NA	NA	NA	NA	NA
AAK1	NA	NA	NA	NA	NA	NA	NA	NA	NA	NA	NA	NA	NA	NA	0.499029	NA	NA	NA	NA	NA	NA	NA	NA	NA	NA	0.487199	NA	NA	NA	NA	NA	NA	NA
AAMP	NA	NA	NA	NA	NA	NA	NA	0.640181	NA	NA	NA	NA	0.48651	NA	NA	NA	NA	NA	NA	NA	NA	0.416612	NA	NA	NA	NA	NA	NA	NA	NA	NA	NA	NA
AAR2	NA	NA	NA	NA	NA	NA	NA	NA	NA	0.508569	NA	NA	NA	NA	NA	NA	NA	NA	NA	NA	NA	NA	NA	NA	NA	NA	NA	NA	NA	NA	NA	NA	NA
AARS	NA	NA	NA	NA	NA	NA	-0.530574	NA	0.56658	0.436302	NA	NA	NA	NA	NA	NA	NA	NA	NA	NA	NA	NA	NA	NA	NA	NA	NA	0.511304	NA	NA	NA	NA	0.672393
AARS2	NA	NA	NA	NA	NA	NA	NA	NA	NA	NA	NA	NA	NA	0.421236	NA	NA	NA	NA	NA	NA	NA	NA	NA	NA	-0.424206	NA	NA	NA	NA	NA	NA	NA	NA
AASDHPPT	NA	0.463882	NA	NA	NA	NA	NA	NA	NA	NA	NA	NA	NA	NA	NA	NA	NA	NA	NA	NA	NA	NA	NA	NA	NA	NA	NA	NA	NA	NA	NA	NA	NA
AASS	NA	NA	NA	NA	NA	NA	NA	NA	NA	NA	0.430066	NA	NA	NA	NA	NA	NA	NA	NA	NA	NA	NA	NA	NA	-0.433499	NA	NA	NA	NA	NA	NA	-0.415525	NA
AATF	NA	NA	NA	NA	NA	NA	NA	NA	0.442124	NA	NA	NA	NA	NA	NA	NA	NA	NA	NA	NA	NA	NA	NA	NA	NA	NA	NA	NA	NA	NA	NA	NA	NA
ABCB10	0.526643	NA	NA	NA	NA	NA	NA	NA	NA	NA	NA	0.417755	NA	0.604004	NA	0.433131	NA	NA	NA	NA	NA	NA	NA	NA	NA	NA	NA	NA	NA	NA	NA	NA	NA
ABCB6	NA	0.469104	NA	0.586087	NA	NA	0.41447	NA	NA	NA	NA	NA	NA	0.581375	NA	NA	NA	NA	NA	NA	NA	NA	NA	NA	NA	NA	NA	NA	NA	NA	NA	NA	NA
ABCB7	NA	NA	-0.491732	NA	NA	NA	0.52225	NA	-0.449957	-0.543052	-0.41438	NA	-0.4047	NA	NA	NA	NA	NA	NA	-0.624838	NA	-0.416612	NA	NA	NA	NA	NA	NA	NA	NA	NA	NA	-0.436745
ABCB8	NA	NA	NA	NA	NA	NA	NA	NA	NA	NA	NA	NA	NA	NA	NA	NA	NA	NA	NA	-0.606102	NA	NA	NA	NA	NA	NA	NA	NA	NA	NA	NA	NA	NA
ABCC1	NA	NA	NA	NA	NA	NA	NA	NA	NA	-0.455792	NA	NA	NA	NA	NA	NA	NA	NA	NA	NA	NA	NA	NA	NA	NA	NA	NA	NA	NA	NA	NA	NA	NA
ABCC3	NA	NA	NA	NA	NA	NA	0.468798	NA	NA	NA	NA	NA	NA	NA	NA	NA	NA	NA	NA	NA	NA	NA	NA	NA	NA	NA	NA	NA	NA	NA	NA	NA	-0.444718
ABCC4	NA	NA	-0.524792	NA	-0.621011	NA	NA	NA	-0.4587	NA	-0.528999	-0.564148	NA	NA	NA	NA	-0.518649	NA	NA	-0.46573	NA	NA	NA	NA	NA	NA	NA	NA	NA	NA	NA	NA	-0.642394
ABCD3	NA	NA	NA	NA	NA	NA	NA	NA	NA	NA	NA	NA	NA	NA	NA	NA	NA	NA	NA	-0.407408	NA	NA	NA	NA	NA	NA	NA	NA	NA	NA	NA	NA	NA
ABCF1	NA	NA	NA	NA	NA	NA	0.59717	NA	NA	NA	NA	NA	NA	NA	NA	NA	NA	NA	NA	-0.606973	NA	NA	NA	NA	NA	NA	NA	NA	NA	NA	NA	NA	NA
ABCF2	NA	-0.460401	NA	-0.408696	NA	NA	NA	NA	NA	NA	NA	NA	NA	NA	NA	NA	NA	NA	NA	NA	NA	NA	NA	NA	NA	NA	NA	NA	NA	NA	-0.408482	NA	NA
ABCF3	NA	NA	NA	NA	NA	NA	-0.443387	NA	NA	NA	NA	NA	NA	NA	NA	NA	NA	NA	NA	0.418302	NA	NA	NA	NA	NA	NA	NA	NA	NA	NA	NA	NA	NA
ABHD10	NA	NA	NA	NA	NA	NA	0.431119	NA	NA	NA	NA	NA	NA	NA	NA	NA	NA	NA	NA	NA	NA	NA	-0.425423	NA	NA	NA	NA	NA	NA	NA	0.43049	NA	NA
ABHD11	0.421838	NA	0.545692	NA	NA	0.448375	-0.433748	0.569438	0.502176	0.491228	NA	0.43255	0.498695	NA	NA	NA	0.460401	NA	NA	0.679304	NA	0.701022	NA	NA	NA	0.432433	NA	0.604348	NA	NA	NA	NA	0.506288
ABHD12	NA	NA	NA	NA	NA	NA	NA	NA	NA	NA	NA	NA	NA	NA	NA	NA	NA	NA	-0.455783	-0.449674	NA	NA	-0.470551	NA	NA	NA	-0.441935	NA	NA	NA	NA	NA	NA
ABHD14B	NA	NA	NA	0.494783	NA	NA	0.527507	NA	NA	-0.407511	NA	NA	NA	NA	NA	NA	NA	NA	NA	NA	NA	NA	NA	NA	NA	NA	NA	NA	NA	NA	NA	NA	NA
ABHD16A	NA	NA	NA	NA	NA	NA	NA	NA	NA	NA	-0.450546	NA	NA	NA	NA	NA	NA	NA	NA	NA	NA	NA	-0.413594	NA	NA	NA	NA	NA	NA	NA	NA	NA	NA
ABHD5	-0.72537	NA	NA	0.685315	NA	NA	NA	NA	NA	NA	NA	-0.584522	NA	NA	NA	NA	NA	NA	NA	-0.769231	NA	NA	NA	NA	NA	NA	NA	NA	NA	NA	NA	NA	NA
ABHD6	NA	NA	NA	NA	NA	-0.503214	NA	NA	NA	NA	NA	NA	NA	NA	NA	NA	NA	NA	NA	NA	NA	NA	NA	NA	NA	NA	NA	NA	NA	NA	NA	NA	NA
ABI1	NA	NA	NA	0.448696	NA	NA	NA	NA	NA	NA	NA	NA	NA	NA	NA	NA	NA	NA	NA	NA	NA	-0.462709	NA	-0.424194	-0.412126	0.417099	NA	NA	NA	NA	NA	NA	NA
ABI2	NA	NA	NA	NA	NA	NA	0.54565	NA	NA	NA	NA	NA	NA	NA	NA	NA	NA	NA	NA	-0.56536	NA	NA	NA	NA	NA	NA	NA	NA	NA	NA	0.470307	NA	NA
ABLIM3	NA	NA	NA	NA	NA	NA	NA	NA	NA	NA	NA	NA	NA	NA	NA	NA	NA	NA	NA	-0.506231	NA	-0.636739	NA	NA	NA	NA	NA	NA	NA	NA	NA	NA	NA
ABR	NA	NA	-0.453438	-0.516522	NA	NA	NA	NA	-0.670148	NA	NA	NA	NA	NA	NA	NA	-0.750218	NA	NA	NA	NA	NA	NA	NA	NA	NA	NA	NA	NA	NA	NA	0.412883	NA
ABRACL	NA	NA	NA	NA	NA	NA	NA	NA	NA	NA	NA	NA	0.483899	NA	NA	NA	NA	NA	NA	NA	NA	NA	0.415784	NA	NA	NA	NA	NA	NA	NA	NA	NA	NA
ABT1	NA	-0.48477	NA	NA	NA	NA	NA	NA	NA	NA	NA	NA	NA	NA	NA	NA	NA	NA	NA	NA	NA	NA	NA	NA	NA	-0.459597	NA	NA	NA	NA	NA	NA	NA
ACAA2	NA	NA	-0.51262	NA	NA	NA	0.566939	NA	-0.487381	NA	NA	NA	NA	NA	NA	NA	NA	NA	-0.533402	-0.445753	NA	NA	NA	NA	NA	-0.52444	NA	-0.42087	NA	NA	NA	NA	-0.626769
ACACA	NA	NA	NA	NA	NA	NA	-0.526193	NA	NA	NA	NA	NA	NA	NA	NA	NA	NA	NA	NA	NA	NA	NA	NA	NA	NA	NA	NA	NA	NA	NA	NA	NA	0.459335
ACAD10	NA	NA	NA	NA	NA	NA	NA	NA	NA	NA	NA	NA	NA	NA	NA	NA	NA	NA	NA	NA	NA	-0.437486	NA	NA	NA	NA	NA	NA	NA	0.427826	NA	NA	NA
ACAD8	NA	NA	-0.414273	NA	NA	NA	NA	NA	-0.643168	NA	-0.430502	NA	NA	NA	NA	NA	-0.503917	NA	NA	NA	NA	NA	NA	NA	NA	NA	NA	NA	NA	NA	NA	NA	-0.516033
ACAD9	NA	NA	NA	NA	NA	NA	NA	NA	NA	NA	NA	NA	-0.546562	NA	NA	NA	NA	NA	NA	-0.420916	NA	NA	-0.509982	NA	NA	NA	NA	NA	NA	NA	NA	NA	NA
ACADM	NA	NA	NA	NA	NA	NA	NA	NA	NA	NA	NA	NA	NA	NA	NA	NA	NA	NA	NA	NA	NA	NA	NA	NA	NA	NA	NA	NA	NA	NA	0.498277	NA	NA
ACADS	NA	NA	NA	NA	-0.507791	NA	NA	NA	-0.477807	NA	NA	-0.449957	NA	NA	NA	NA	NA	NA	NA	NA	NA	NA	NA	NA	NA	NA	NA	NA	NA	NA	NA	NA	-0.417256
ACADSB	NA	NA	NA	NA	-0.494648	NA	NA	NA	-0.4047	NA	NA	-0.549173	NA	NA	NA	NA	NA	NA	NA	NA	NA	NA	NA	NA	NA	NA	-0.446337	-0.533043	NA	NA	0.550218	NA	-0.474839
ACADVL	NA	NA	NA	NA	NA	NA	NA	NA	NA	-0.452691	NA	NA	NA	NA	NA	NA	NA	NA	NA	NA	NA	NA	NA	NA	NA	NA	NA	NA	NA	NA	NA	NA	-0.434088
ACAP2	NA	NA	NA	NA	NA	NA	NA	NA	NA	NA	NA	NA	NA	NA	NA	NA	NA	NA	NA	NA	NA	-0.575777	NA	NA	NA	NA	NA	-0.48	NA	NA	NA	NA	NA
ACAT1	NA	NA	NA	NA	NA	NA	NA	NA	NA	NA	NA	NA	-0.461271	NA	0.414908	NA	NA	NA	NA	NA	NA	NA	NA	NA	NA	NA	NA	NA	NA	NA	NA	NA	NA
ACBD3	NA	NA	NA	NA	NA	0.498393	NA	NA	NA	NA	NA	NA	NA	NA	NA	NA	NA	NA	NA	NA	NA	NA	NA	-0.434122	-0.448832	0.661575	NA	NA	NA	NA	NA	NA	0.415927
ACBD6	NA	NA	0.449957	NA	NA	NA	NA	0.456773	0.417755	NA	NA	0.449086	0.447346	0.640557	NA	0.487713	0.463882	NA	NA	NA	NA	NA	NA	NA	NA	NA	NA	0.556522	NA	NA	NA	NA	NA
ACIN1	NA	NA	NA	NA	0.424109	NA	NA	NA	0.45866	NA	NA	0.483029	NA	NA	NA	NA	NA	NA	NA	NA	NA	NA	NA	NA	NA	NA	NA	NA	NA	NA	NA	NA	0.508502
ACLY	NA	NA	NA	NA	NA	NA	-0.491581	NA	NA	NA	NA	NA	NA	NA	NA	0.457781	NA	NA	NA	NA	NA	NA	NA	NA	NA	NA	NA	NA	NA	NA	NA	-0.457781	NA
ACO1	NA	NA	NA	NA	NA	NA	-0.453902	NA	NA	NA	NA	NA	NA	NA	NA	NA	NA	NA	NA	NA	NA	NA	NA	NA	NA	NA	NA	NA	NA	NA	NA	NA	NA
ACO2	NA	NA	-0.518712	NA	NA	NA	NA	NA	-0.416014	-0.479711	NA	NA	NA	NA	NA	NA	-0.470844	NA	NA	NA	NA	NA	NA	NA	NA	NA	NA	-0.537391	NA	NA	NA	NA	-0.60285
ACOT1	NA	NA	NA	NA	NA	-0.473384	NA	NA	NA	NA	NA	NA	NA	NA	NA	NA	NA	NA	NA	-0.632246	NA	-0.4788	NA	NA	NA	NA	NA	NA	NA	NA	NA	NA	NA
ACOT11	NA	NA	NA	NA	NA	NA	NA	NA	NA	-0.43453	NA	NA	NA	NA	NA	NA	NA	NA	NA	NA	NA	NA	NA	NA	NA	NA	NA	-0.45913	NA	NA	NA	NA	-0.596206
ACOT13	NA	NA	NA	NA	NA	NA	NA	NA	NA	-0.436745	NA	NA	NA	NA	NA	NA	NA	NA	NA	NA	NA	NA	-0.406584	NA	NA	NA	NA	NA	NA	NA	0.536132	NA	NA
ACOT7	NA	0.508268	NA	NA	NA	NA	NA	NA	NA	NA	NA	NA	NA	NA	NA	NA	NA	NA	NA	NA	NA	NA	NA	NA	NA	NA	NA	NA	NA	NA	NA	NA	NA
ACOT8	NA	NA	NA	NA	NA	NA	NA	NA	NA	-0.424786	NA	NA	NA	NA	NA	NA	NA	NA	NA	NA	NA	NA	NA	NA	NA	NA	NA	NA	NA	NA	NA	NA	NA
ACOT9	NA	NA	NA	NA	NA	NA	NA	NA	NA	NA	NA	NA	NA	NA	NA	NA	NA	NA	NA	NA	NA	NA	-0.445139	NA	NA	NA	NA	NA	NA	NA	NA	NA	NA
ACOX1	NA	NA	NA	NA	-0.406146	NA	NA	NA	NA	NA	NA	NA	NA	NA	NA	NA	NA	NA	NA	NA	NA	NA	NA	NA	NA	NA	NA	NA	NA	NA	NA	NA	NA
ACOX3	NA	NA	NA	NA	NA	NA	NA	NA	NA	NA	NA	-0.447346	NA	NA	NA	NA	NA	NA	NA	NA	NA	NA	NA	NA	NA	NA	NA	NA	NA	0.544348	NA	NA	NA
ACP1	NA	NA	NA	NA	-0.518745	NA	NA	NA	NA	NA	NA	NA	NA	NA	NA	NA	NA	NA	NA	NA	0.442503	NA	NA	NA	NA	NA	NA	NA	NA	NA	0.599517	NA	NA
ACP2	NA	NA	NA	NA	NA	NA	NA	NA	NA	NA	NA	-0.410792	NA	NA	NA	NA	NA	NA	NA	NA	NA	NA	NA	NA	NA	NA	NA	NA	NA	NA	NA	NA	NA
ACP6	NA	NA	NA	NA	NA	0.670592	NA	NA	NA	NA	NA	NA	NA	NA	NA	NA	NA	NA	NA	NA	NA	NA	NA	NA	NA	NA	NA	NA	NA	NA	0.503677	NA	NA
ACSF3	NA	NA	NA	NA	NA	NA	NA	NA	NA	NA	NA	-0.421236	NA	NA	NA	NA	NA	NA	NA	NA	NA	NA	NA	NA	NA	NA	NA	NA	NA	NA	NA	NA	NA
ACSL1	NA	NA	NA	NA	NA	NA	NA	NA	NA	NA	NA	NA	NA	NA	NA	NA	NA	NA	NA	NA	NA	-0.458795	NA	NA	NA	0.423233	NA	NA	NA	NA	NA	NA	NA
ACSL3	NA	NA	-0.434291	NA	NA	NA	NA	NA	NA	-0.508502	-0.464925	NA	NA	NA	NA	NA	-0.426458	NA	NA	NA	NA	NA	NA	NA	NA	NA	-0.512363	NA	NA	NA	NA	NA	-0.471738
ACSL4	NA	NA	NA	NA	NA	NA	-0.492019	NA	0.477807	NA	NA	NA	NA	NA	NA	NA	NA	NA	NA	0.437038	NA	NA	NA	NA	NA	NA	NA	NA	NA	NA	NA	NA	0.497429
ACSS2	NA	NA	NA	NA	NA	NA	NA	NA	NA	NA	NA	NA	-0.422977	NA	NA	NA	NA	NA	NA	NA	NA	NA	NA	NA	NA	NA	NA	NA	NA	NA	NA	NA	NA
ACTB	NA	NA	NA	NA	NA	NA	NA	NA	NA	NA	NA	NA	NA	NA	NA	NA	NA	NA	NA	NA	NA	-0.422266	NA	NA	NA	NA	NA	NA	NA	NA	NA	NA	NA
ACTBL2	NA	NA	NA	NA	-0.815244	NA	NA	NA	-0.683657	NA	NA	-0.609843	NA	NA	NA	NA	NA	NA	-0.511303	NA	NA	NA	NA	NA	NA	-0.623903	NA	NA	NA	NA	NA	NA	-0.513203
ACTC1	NA	NA	NA	-0.552174	NA	NA	NA	NA	NA	NA	NA	NA	NA	-0.465622	NA	NA	NA	NA	NA	NA	NA	NA	NA	0.548745	NA	NA	NA	NA	NA	NA	NA	NA	NA
ACTG1	0.524896	NA	NA	NA	NA	NA	NA	NA	NA	NA	NA	NA	NA	NA	0.589722	NA	NA	NA	NA	NA	NA	NA	NA	NA	NA	NA	NA	NA	0.493771	NA	NA	NA	NA
ACTN1	NA	NA	NA	NA	-0.432433	NA	NA	NA	NA	NA	NA	NA	NA	NA	NA	NA	NA	NA	-0.45443	NA	NA	NA	NA	NA	NA	NA	NA	NA	NA	NA	NA	NA	NA
ACTR10	-0.502188	NA	NA	NA	-0.521812	NA	NA	NA	-0.579635	-0.40441	NA	-0.560488	NA	NA	NA	NA	NA	NA	NA	NA	NA	NA	NA	NA	NA	NA	NA	NA	NA	0.416522	0.548457	NA	NA
ACTR1B	NA	NA	NA	NA	NA	NA	NA	NA	NA	NA	NA	-0.446475	NA	NA	NA	NA	NA	NA	NA	NA	NA	NA	NA	NA	NA	NA	NA	NA	NA	NA	0.425208	NA	NA
ACTR3	NA	NA	NA	NA	NA	NA	NA	NA	NA	-0.436302	NA	NA	NA	NA	NA	NA	NA	NA	NA	NA	NA	NA	NA	NA	NA	NA	NA	NA	NA	NA	NA	NA	-0.417256
ACY1	NA	NA	NA	NA	NA	NA	NA	NA	NA	NA	NA	NA	NA	NA	NA	NA	NA	NA	NA	NA	NA	NA	NA	NA	-0.405621	NA	NA	NA	NA	NA	NA	NA	NA
ADA	NA	NA	NA	0.41913	NA	NA	0.415784	NA	NA	-0.495657	NA	NA	NA	NA	NA	NA	NA	NA	NA	NA	NA	NA	NA	NA	NA	NA	NA	NA	NA	NA	NA	NA	NA
ADAM10	NA	NA	0.45866	NA	NA	0.423366	NA	NA	NA	NA	NA	NA	NA	NA	0.413156	NA	0.442124	0.479481	0.448112	NA	NA	NA	NA	-0.443148	NA	0.64405	NA	NA	NA	NA	NA	NA	NA
ADAM15	0.457646	NA	NA	NA	NA	NA	NA	NA	NA	NA	NA	0.439513	NA	NA	NA	NA	NA	NA	NA	NA	NA	NA	NA	NA	NA	NA	NA	NA	NA	NA	NA	NA	NA
ADAM17	NA	0.417755	NA	0.472174	NA	NA	NA	NA	NA	NA	NA	NA	NA	0.43168	NA	NA	NA	NA	NA	NA	NA	NA	NA	-0.420584	NA	NA	NA	NA	NA	NA	NA	NA	NA
ADAM9	NA	NA	NA	NA	NA	NA	-0.410527	NA	NA	NA	NA	NA	NA	NA	NA	NA	NA	NA	NA	NA	NA	NA	NA	NA	NA	NA	NA	NA	NA	NA	NA	NA	NA
ADAR	-0.413104	NA	NA	NA	NA	NA	NA	NA	NA	NA	NA	NA	NA	NA	NA	NA	NA	NA	NA	NA	NA	NA	NA	NA	NA	NA	NA	NA	NA	NA	NA	NA	NA
ADD1	NA	NA	NA	NA	NA	0.435871	NA	NA	NA	NA	NA	NA	NA	NA	NA	NA	NA	NA	NA	NA	NA	NA	NA	NA	NA	NA	NA	NA	NA	NA	NA	NA	NA
ADD3	NA	NA	NA	NA	NA	NA	NA	NA	NA	NA	NA	NA	NA	0.558747	NA	NA	NA	NA	NA	NA	NA	NA	NA	-0.563637	-0.43164	0.490704	NA	NA	NA	NA	NA	NA	NA
ADH5	NA	NA	NA	NA	NA	NA	NA	NA	NA	NA	NA	NA	NA	NA	NA	NA	NA	NA	NA	NA	0.426114	NA	NA	NA	NA	NA	NA	NA	NA	NA	0.418166	NA	NA
ADH7	NA	NA	NA	NA	NA	NA	NA	NA	NA	NA	NA	NA	NA	NA	NA	NA	NA	0.481227	NA	NA	NA	NA	NA	NA	NA	NA	NA	NA	NA	NA	NA	NA	NA
ADI1	NA	NA	0.470528	NA	NA	NA	-0.66427	NA	NA	NA	NA	NA	NA	NA	NA	NA	NA	NA	NA	NA	NA	NA	NA	NA	NA	NA	NA	NA	NA	NA	NA	NA	0.560263
ADNP	NA	NA	NA	NA	NA	NA	NA	NA	0.425588	NA	NA	NA	NA	NA	NA	NA	NA	NA	NA	NA	NA	NA	NA	NA	NA	NA	NA	NA	NA	NA	NA	NA	0.444718
ADO	NA	NA	NA	NA	NA	0.555556	NA	NA	NA	NA	NA	NA	NA	NA	NA	NA	NA	NA	NA	NA	NA	NA	NA	NA	NA	NA	NA	NA	NA	NA	NA	NA	NA
ADPGK	NA	NA	NA	NA	NA	NA	0.429366	NA	NA	NA	-0.487147	NA	NA	NA	NA	NA	NA	NA	NA	NA	NA	NA	NA	NA	NA	-0.458721	NA	NA	NA	NA	NA	NA	NA
ADPRHL2	NA	NA	NA	NA	NA	NA	NA	NA	NA	NA	NA	NA	NA	NA	NA	NA	NA	NA	NA	NA	NA	NA	NA	NA	NA	NA	NA	NA	NA	NA	0.427849	NA	NA
ADRBK1	NA	NA	NA	NA	NA	NA	NA	NA	NA	NA	NA	NA	NA	NA	NA	NA	NA	NA	NA	NA	NA	NA	NA	-0.462552	NA	NA	NA	NA	NA	0.491304	NA	NA	NA
ADRM1	NA	NA	0.753699	NA	NA	NA	-0.529698	NA	0.551784	NA	0.491069	NA	NA	NA	NA	NA	0.523934	NA	0.442245	0.448367	NA	NA	NA	-0.527084	-0.533394	0.536708	NA	NA	NA	NA	NA	NA	0.786673
ADSS	NA	NA	NA	NA	NA	NA	NA	NA	NA	NA	NA	NA	-0.435161	-0.449957	NA	NA	NA	NA	NA	NA	NA	NA	NA	NA	NA	NA	NA	NA	NA	NA	NA	NA	NA
AES	NA	NA	NA	NA	NA	NA	NA	NA	NA	NA	NA	NA	NA	NA	NA	0.481334	NA	NA	NA	NA	NA	NA	NA	NA	NA	NA	NA	NA	NA	NA	NA	NA	NA
AFAP1L1	NA	NA	NA	NA	NA	NA	NA	NA	NA	NA	NA	NA	NA	NA	NA	NA	0.640982	NA	NA	NA	0.768805	NA	NA	NA	NA	NA	NA	NA	NA	NA	0.714537	NA	NA
AFF4	NA	NA	NA	NA	NA	NA	NA	NA	NA	NA	NA	NA	NA	0.541301	NA	NA	NA	NA	NA	NA	NA	NA	NA	-0.478492	-0.59564	NA	NA	NA	NA	NA	NA	NA	NA
AFG3L2	NA	NA	NA	NA	NA	NA	0.419289	NA	NA	NA	-0.483661	NA	NA	NA	NA	NA	NA	NA	NA	-0.500219	NA	NA	-0.433748	NA	NA	NA	-0.42961	NA	NA	NA	NA	NA	-0.436745
AFTPH	NA	NA	NA	NA	NA	NA	NA	NA	NA	NA	NA	NA	NA	NA	NA	NA	NA	NA	NA	-0.413944	NA	-0.450968	NA	NA	NA	NA	NA	NA	NA	0.473913	NA	NA	NA
AGAP3	NA	NA	NA	NA	NA	NA	NA	NA	NA	NA	NA	NA	NA	NA	NA	NA	NA	NA	NA	-0.482372	NA	NA	-0.582214	NA	NA	NA	-0.472393	NA	NA	0.545924	0.768672	NA	NA
AGFG1	NA	NA	NA	NA	NA	NA	NA	NA	NA	NA	NA	NA	NA	0.536119	NA	NA	NA	NA	NA	NA	0.434088	NA	NA	NA	NA	NA	NA	NA	NA	NA	NA	NA	NA
AGFG2	NA	NA	0.446475	NA	0.432433	0.417114	NA	NA	0.43168	NA	0.516341	NA	NA	NA	NA	NA	NA	NA	NA	NA	NA	NA	NA	NA	-0.535253	0.673842	NA	NA	NA	NA	NA	NA	0.417698
AGK	NA	NA	NA	NA	NA	NA	NA	NA	NA	NA	NA	NA	NA	NA	NA	NA	NA	NA	NA	NA	0.477496	NA	NA	NA	NA	NA	NA	NA	NA	NA	NA	NA	NA
AGL	NA	NA	0.436031	NA	NA	0.452841	NA	NA	NA	NA	NA	NA	NA	NA	NA	NA	NA	NA	NA	NA	NA	NA	NA	NA	NA	0.622581	NA	NA	NA	NA	NA	NA	NA
AGO2	NA	NA	NA	-0.62	NA	NA	NA	NA	NA	NA	NA	NA	NA	-0.659704	NA	NA	-0.444735	NA	NA	NA	NA	NA	NA	NA	0.461841	NA	NA	NA	NA	NA	NA	NA	NA
AGPAT1	NA	NA	NA	NA	NA	NA	0.552912	NA	-0.52349	NA	-0.596799	NA	NA	NA	NA	NA	NA	NA	NA	NA	NA	NA	NA	NA	0.536086	NA	-0.553949	NA	NA	NA	NA	NA	-0.519268
AGPAT2	NA	NA	NA	NA	NA	NA	NA	NA	NA	NA	NA	NA	NA	NA	NA	NA	NA	-0.584522	-0.746867	NA	NA	NA	-0.772364	NA	NA	NA	NA	NA	NA	-0.615385	NA	NA	NA
AGPAT3	NA	NA	NA	NA	NA	NA	0.622877	NA	NA	-0.506791	NA	NA	NA	NA	NA	NA	NA	NA	NA	NA	NA	NA	NA	NA	NA	-0.493835	NA	NA	NA	NA	NA	NA	-0.541144
AGPAT5	NA	-0.422977	NA	NA	NA	NA	NA	NA	NA	NA	-0.430066	NA	NA	NA	NA	NA	NA	NA	NA	NA	NA	NA	NA	NA	NA	NA	NA	NA	NA	NA	NA	NA	NA
AGPAT6	NA	NA	NA	NA	NA	-0.530792	NA	NA	NA	NA	NA	NA	NA	NA	NA	NA	NA	NA	NA	NA	NA	NA	NA	NA	0.642238	NA	NA	NA	NA	NA	NA	NA	NA
AGPS	NA	NA	NA	NA	NA	NA	NA	NA	NA	NA	NA	NA	NA	0.471715	NA	0.566944	NA	NA	NA	NA	NA	NA	NA	NA	NA	NA	NA	0.429565	NA	NA	NA	-0.457781	NA
AGR2	NA	NA	0.601393	NA	NA	0.505539	NA	NA	NA	NA	NA	NA	NA	NA	NA	NA	NA	NA	NA	NA	NA	NA	NA	-0.577175	-0.447902	0.584902	NA	NA	NA	NA	NA	NA	0.471738
AGRN	-0.564198	NA	NA	NA	NA	NA	NA	-0.421838	NA	NA	NA	-0.641428	NA	NA	NA	-0.452499	NA	NA	NA	NA	NA	NA	NA	NA	NA	NA	NA	-0.526957	NA	NA	NA	NA	NA
AGTRAP	-0.551097	NA	NA	NA	NA	NA	NA	NA	NA	NA	NA	-0.641428	NA	NA	NA	NA	NA	NA	NA	NA	NA	NA	NA	NA	NA	NA	NA	NA	NA	NA	NA	NA	NA
AHCY	NA	NA	NA	NA	NA	NA	NA	NA	NA	NA	NA	NA	NA	NA	NA	0.520286	NA	NA	NA	NA	NA	NA	NA	NA	NA	NA	NA	NA	NA	NA	NA	NA	NA
AHCYL2	NA	NA	NA	NA	NA	NA	NA	NA	NA	NA	NA	NA	NA	NA	NA	NA	NA	NA	NA	NA	NA	NA	0.509934	NA	NA	NA	NA	NA	NA	NA	NA	NA	NA
AHNAK	NA	NA	NA	NA	NA	NA	-0.438129	NA	NA	NA	NA	NA	NA	NA	NA	NA	NA	NA	NA	NA	NA	NA	NA	NA	NA	NA	NA	NA	NA	NA	NA	NA	0.417698
AHNAK2	NA	NA	NA	NA	NA	-0.506432	NA	NA	NA	NA	NA	NA	NA	NA	NA	NA	NA	NA	NA	NA	NA	NA	NA	NA	NA	NA	NA	NA	NA	NA	NA	NA	NA
AHR	NA	NA	NA	NA	NA	NA	NA	NA	NA	NA	NA	NA	0.510009	NA	NA	NA	NA	NA	NA	NA	NA	NA	NA	-0.449466	NA	NA	NA	NA	NA	NA	NA	NA	0.41194
AHSA1	NA	NA	NA	NA	NA	0.511791	NA	-0.407864	NA	NA	NA	NA	NA	NA	NA	NA	NA	NA	NA	NA	NA	NA	NA	NA	-0.627249	NA	NA	NA	NA	NA	NA	NA	NA
AIDA	NA	0.435161	NA	NA	NA	NA	NA	NA	NA	NA	NA	NA	NA	NA	NA	NA	NA	NA	NA	NA	NA	NA	NA	NA	NA	NA	NA	NA	NA	NA	NA	NA	NA
AIF1L	NA	NA	NA	NA	NA	-0.502859	NA	NA	NA	NA	NA	NA	NA	NA	NA	NA	NA	NA	NA	NA	NA	NA	NA	NA	NA	NA	NA	NA	NA	NA	NA	NA	NA
AIFM1	NA	NA	-0.532637	NA	NA	NA	NA	NA	NA	NA	-0.504141	NA	NA	NA	NA	NA	NA	NA	-0.422389	NA	NA	NA	-0.424547	NA	NA	NA	NA	NA	NA	NA	NA	NA	-0.508945
AIM1L	NA	NA	NA	0.408696	NA	-0.422473	NA	NA	NA	NA	NA	NA	NA	NA	NA	NA	0.422106	NA	NA	NA	NA	NA	NA	NA	NA	NA	NA	NA	NA	NA	NA	NA	NA
AIMP1	NA	NA	0.609226	NA	NA	NA	NA	NA	0.673629	NA	NA	0.436902	NA	NA	0.449082	NA	0.639687	NA	NA	NA	NA	NA	NA	NA	NA	0.419728	NA	0.468696	NA	NA	NA	NA	0.478825
AIMP2	NA	NA	NA	NA	NA	NA	NA	NA	0.48651	NA	NA	0.487381	NA	NA	NA	NA	0.433421	NA	NA	NA	NA	NA	NA	NA	NA	NA	NA	NA	NA	NA	NA	NA	NA
AIP	NA	NA	NA	NA	NA	NA	NA	NA	NA	NA	NA	NA	NA	NA	NA	NA	NA	NA	NA	NA	NA	NA	NA	NA	NA	NA	NA	NA	NA	NA	0.414644	NA	NA
AJUBA	NA	NA	NA	NA	NA	NA	NA	NA	NA	NA	NA	0.480418	NA	NA	NA	NA	NA	NA	NA	NA	NA	NA	NA	NA	NA	NA	0.494756	NA	NA	NA	-0.522927	NA	NA
AK2	NA	NA	NA	NA	NA	NA	NA	NA	NA	NA	NA	NA	NA	NA	NA	NA	NA	NA	NA	NA	NA	NA	NA	-0.465711	-0.615169	NA	NA	NA	NA	NA	NA	NA	NA
AK3	NA	NA	NA	NA	NA	NA	NA	NA	NA	-0.472181	NA	NA	NA	NA	NA	NA	NA	NA	NA	NA	NA	NA	NA	NA	NA	NA	NA	NA	NA	NA	0.412883	NA	-0.448705
AKAP10	NA	NA	NA	NA	NA	NA	NA	NA	NA	NA	NA	NA	NA	NA	NA	NA	NA	NA	NA	NA	NA	NA	NA	NA	NA	0.498969	NA	NA	NA	NA	NA	NA	NA
AKAP11	NA	NA	NA	NA	NA	NA	NA	NA	NA	NA	NA	NA	-0.469245	NA	NA	NA	NA	NA	NA	NA	NA	NA	0.467763	NA	NA	NA	0.483966	NA	NA	NA	NA	NA	NA
AKAP2	NA	NA	-0.429069	NA	NA	NA	NA	NA	NA	NA	-0.521134	NA	NA	NA	NA	NA	NA	NA	NA	NA	NA	NA	NA	NA	NA	-0.587969	NA	NA	NA	NA	NA	NA	NA
AKAP8	NA	NA	NA	NA	NA	NA	NA	NA	NA	NA	NA	0.468233	NA	NA	NA	NA	NA	NA	NA	NA	NA	NA	NA	NA	NA	NA	NA	NA	NA	NA	-0.448978	NA	NA
AKAP8L	-0.587779	NA	NA	NA	NA	NA	NA	NA	NA	NA	NA	-0.463011	NA	NA	NA	NA	NA	NA	NA	NA	NA	NA	NA	NA	-0.465558	NA	NA	NA	NA	NA	NA	NA	NA
AKAP9	NA	NA	NA	NA	NA	NA	NA	NA	NA	NA	NA	NA	NA	NA	NA	NA	NA	NA	0.445855	NA	NA	NA	NA	NA	-0.518061	0.574825	NA	NA	NA	NA	NA	NA	0.421242
AKR1A1	NA	NA	NA	NA	NA	NA	NA	NA	NA	-0.448705	NA	NA	NA	NA	NA	NA	NA	NA	NA	NA	NA	-0.422701	NA	NA	NA	NA	NA	-0.455652	NA	NA	NA	NA	NA
AKR1B1	NA	NA	-0.536119	NA	NA	NA	0.551604	NA	-0.504787	NA	NA	-0.408181	NA	NA	NA	NA	NA	NA	NA	-0.40523	NA	NA	NA	NA	NA	NA	NA	-0.678261	NA	NA	NA	NA	-0.62234
AKR1B10	NA	NA	NA	NA	NA	NA	NA	-0.503062	NA	NA	NA	NA	NA	NA	NA	NA	NA	NA	NA	NA	-0.502744	-0.510981	NA	NA	-0.43164	NA	NA	-0.487826	NA	NA	NA	NA	NA
AKR1C1	NA	NA	NA	NA	NA	NA	NA	NA	NA	NA	NA	NA	NA	NA	NA	NA	NA	NA	NA	NA	NA	NA	NA	NA	NA	NA	NA	-0.638261	NA	NA	NA	NA	NA
AKR1C2	NA	NA	NA	NA	NA	NA	NA	NA	NA	NA	NA	NA	NA	NA	NA	NA	NA	NA	NA	NA	-0.419913	NA	NA	NA	NA	NA	NA	-0.588696	NA	NA	NA	NA	NA
AKR1C3	NA	NA	-0.423847	NA	NA	NA	NA	NA	NA	NA	NA	NA	NA	NA	NA	NA	NA	NA	NA	NA	NA	NA	NA	NA	NA	NA	NA	-0.563478	NA	NA	NA	NA	NA
AKR7A2	NA	NA	NA	NA	NA	NA	0.470551	NA	NA	NA	NA	NA	NA	NA	NA	NA	NA	NA	NA	NA	NA	NA	NA	NA	NA	NA	NA	NA	NA	NA	NA	NA	NA
AKT1	NA	NA	NA	NA	NA	NA	0.460474	NA	NA	NA	NA	NA	NA	NA	NA	NA	NA	NA	NA	NA	NA	NA	NA	NA	NA	NA	NA	NA	NA	NA	NA	NA	-0.413269
AKT1S1	NA	NA	NA	NA	NA	NA	NA	NA	NA	NA	NA	NA	NA	NA	NA	NA	NA	NA	NA	0.444445	NA	NA	NA	NA	NA	NA	NA	NA	NA	NA	NA	NA	NA
AKT2	NA	NA	NA	NA	NA	NA	NA	0.457646	NA	NA	NA	NA	NA	NA	NA	NA	NA	NA	NA	NA	NA	NA	NA	NA	NA	NA	NA	NA	NA	NA	NA	NA	NA
AKTIP	NA	NA	0.451697	NA	NA	NA	NA	NA	0.444735	NA	0.537692	NA	NA	NA	NA	NA	0.532637	NA	NA	NA	NA	NA	NA	NA	NA	0.5573	NA	NA	NA	NA	NA	NA	0.533308
ALCAM	NA	NA	NA	NA	NA	NA	NA	NA	NA	NA	NA	NA	NA	NA	NA	NA	NA	NA	NA	NA	NA	-0.492716	NA	NA	-0.476709	NA	NA	NA	NA	NA	NA	NA	NA
ALDH16A1	NA	NA	NA	NA	NA	0.451948	NA	NA	NA	NA	NA	NA	NA	NA	NA	NA	NA	NA	NA	NA	NA	NA	NA	NA	NA	NA	NA	NA	NA	NA	NA	NA	NA
ALDH18A1	NA	NA	NA	NA	NA	NA	NA	NA	NA	NA	NA	NA	NA	-0.503917	NA	NA	NA	NA	NA	NA	NA	NA	NA	0.438635	NA	NA	NA	NA	NA	NA	NA	NA	NA
ALDH1A1	NA	NA	NA	NA	NA	NA	0.459159	NA	NA	NA	NA	NA	NA	NA	NA	NA	NA	NA	NA	-0.436602	NA	NA	NA	NA	NA	NA	NA	NA	NA	NA	NA	0.421687	NA
ALDH1A2	NA	NA	NA	NA	NA	NA	NA	NA	NA	NA	NA	NA	NA	NA	NA	NA	0.642857	NA	NA	NA	NA	NA	NA	NA	NA	NA	NA	NA	NA	NA	NA	NA	NA
ALDH1A3	0.475114	NA	0.476937	NA	NA	NA	NA	NA	NA	NA	NA	0.496954	NA	NA	NA	NA	NA	NA	0.407949	0.463182	NA	NA	NA	NA	NA	0.502534	NA	NA	NA	NA	NA	NA	NA
ALDH1B1	NA	NA	NA	NA	NA	NA	NA	NA	NA	NA	NA	NA	NA	NA	NA	NA	NA	NA	NA	NA	NA	NA	NA	NA	NA	-0.468798	NA	NA	NA	NA	NA	NA	NA
ALDH1L1	NA	NA	0.420366	NA	NA	0.463559	-0.526193	NA	NA	NA	0.41743	NA	NA	NA	NA	NA	NA	NA	NA	0.511548	NA	NA	NA	NA	NA	NA	NA	NA	NA	NA	NA	NA	0.433645
ALDH1L2	NA	NA	-0.559617	NA	NA	NA	NA	NA	NA	NA	NA	NA	NA	NA	NA	NA	NA	NA	NA	NA	NA	NA	NA	NA	NA	NA	NA	NA	NA	0.46087	NA	0.45426	NA
ALDH2	NA	NA	-0.416884	NA	NA	NA	NA	NA	-0.463882	-0.541281	-0.413944	NA	NA	NA	NA	NA	-0.510879	NA	NA	NA	NA	NA	NA	NA	NA	NA	NA	-0.527826	NA	NA	NA	NA	-0.550582
ALDH3A1	NA	NA	NA	NA	NA	NA	NA	NA	NA	NA	NA	NA	NA	NA	NA	NA	NA	NA	NA	NA	NA	NA	NA	NA	NA	NA	NA	-0.686087	NA	NA	NA	NA	NA
ALDH3A2	NA	NA	NA	NA	NA	NA	0.520935	NA	NA	-0.411497	NA	NA	NA	NA	NA	NA	NA	NA	NA	-0.518084	NA	-0.409219	NA	NA	NA	NA	NA	-0.555652	NA	NA	NA	NA	-0.426114
ALDH4A1	NA	NA	NA	NA	NA	NA	NA	NA	NA	NA	NA	NA	NA	NA	NA	NA	NA	NA	NA	NA	NA	-0.413568	NA	NA	-0.424671	NA	NA	NA	NA	NA	NA	NA	NA
ALDH6A1	NA	NA	NA	NA	-0.486761	NA	NA	NA	-0.45866	NA	NA	-0.535248	NA	NA	NA	NA	NA	NA	NA	-0.470154	NA	-0.522287	NA	NA	NA	NA	NA	NA	NA	NA	NA	NA	NA
ALDH7A1	-0.482974	NA	NA	NA	NA	NA	NA	NA	NA	NA	NA	-0.43081	NA	NA	NA	NA	NA	NA	NA	NA	NA	NA	NA	NA	NA	NA	NA	NA	NA	NA	NA	NA	NA
ALDH9A1	NA	NA	NA	0.451304	NA	NA	NA	NA	NA	-0.427886	NA	NA	NA	NA	NA	NA	NA	NA	NA	NA	NA	NA	NA	NA	NA	NA	NA	NA	NA	NA	NA	NA	NA
ALDOA	NA	NA	NA	NA	NA	NA	NA	NA	NA	NA	NA	NA	NA	0.56658	NA	NA	NA	NA	NA	NA	NA	NA	NA	NA	NA	NA	NA	NA	NA	NA	NA	NA	NA
ALDOC	NA	NA	NA	NA	NA	NA	NA	NA	NA	NA	NA	NA	NA	0.416014	NA	NA	NA	NA	NA	NA	NA	NA	NA	-0.70308	-0.455801	0.52926	NA	NA	NA	NA	NA	-0.427849	NA
ALG1	NA	NA	NA	NA	NA	NA	NA	NA	NA	NA	NA	NA	NA	NA	NA	NA	NA	NA	-0.442245	NA	NA	NA	NA	NA	0.561272	-0.423671	NA	NA	NA	NA	NA	NA	NA
ALG11	-0.475114	NA	NA	NA	NA	NA	NA	NA	NA	NA	NA	-0.469104	NA	NA	NA	NA	NA	NA	NA	NA	NA	NA	NA	NA	NA	NA	NA	NA	NA	NA	0.463944	NA	NA
ALG2	NA	0.416884	NA	NA	NA	NA	NA	NA	NA	NA	NA	NA	NA	NA	NA	NA	NA	NA	NA	NA	NA	NA	NA	NA	NA	NA	NA	NA	NA	NA	NA	NA	NA
ALG5	NA	NA	-0.489121	NA	-0.427176	NA	NA	NA	-0.449086	NA	-0.436602	-0.477807	NA	NA	NA	NA	-0.419495	NA	-0.544232	-0.471025	NA	NA	NA	NA	0.510163	-0.50122	-0.500918	NA	NA	NA	NA	NA	-0.562985
ALG9	NA	NA	NA	NA	NA	NA	NA	NA	NA	NA	NA	NA	NA	NA	NA	NA	NA	NA	NA	NA	NA	NA	NA	NA	0.625391	NA	NA	NA	NA	NA	NA	NA	NA
ALKBH4	-0.795794	NA	NA	NA	NA	NA	NA	NA	NA	NA	NA	-0.683116	NA	NA	NA	NA	NA	NA	NA	NA	NA	NA	NA	NA	NA	NA	NA	NA	NA	NA	NA	NA	NA
ALOX15B	NA	NA	NA	NA	NA	NA	0.449958	NA	-0.492602	NA	NA	NA	NA	NA	NA	NA	NA	NA	NA	-0.46231	-0.443832	-0.426614	NA	NA	NA	NA	NA	-0.547826	NA	NA	NA	NA	NA
ALYREF	NA	NA	NA	NA	NA	NA	NA	NA	NA	NA	NA	NA	NA	NA	NA	NA	NA	NA	NA	NA	NA	NA	NA	NA	NA	NA	NA	NA	NA	NA	-0.425208	NA	NA
AMACR	NA	NA	NA	NA	-0.407022	0.604681	NA	NA	NA	NA	NA	NA	NA	NA	NA	NA	NA	NA	NA	NA	NA	NA	NA	NA	NA	NA	NA	NA	NA	NA	0.558141	NA	NA
AMBRA1	-0.458154	NA	NA	NA	NA	NA	NA	NA	NA	NA	NA	NA	NA	NA	NA	NA	NA	NA	NA	NA	NA	NA	NA	NA	NA	NA	NA	NA	NA	NA	NA	NA	NA
AMDHD2	NA	NA	NA	NA	NA	NA	NA	NA	NA	NA	NA	NA	NA	NA	-0.596694	NA	NA	-0.627236	NA	NA	-0.587801	NA	NA	NA	NA	NA	NA	NA	NA	NA	NA	NA	NA
AMFR	NA	NA	NA	NA	NA	NA	NA	NA	NA	NA	NA	NA	NA	NA	NA	NA	NA	NA	NA	NA	NA	NA	NA	NA	0.497994	NA	NA	NA	NA	NA	NA	NA	NA
AMPD2	NA	NA	-0.426458	NA	NA	NA	NA	NA	-0.427328	NA	-0.425273	NA	NA	NA	NA	NA	NA	NA	NA	NA	NA	NA	NA	NA	NA	NA	NA	NA	NA	NA	NA	NA	-0.475724
AMPD3	NA	NA	NA	0.406957	NA	NA	NA	NA	NA	NA	NA	NA	NA	NA	NA	NA	NA	NA	NA	NA	NA	NA	NA	NA	NA	NA	NA	NA	NA	NA	NA	NA	-0.421242
AMZ2	NA	NA	NA	NA	NA	NA	NA	NA	NA	NA	NA	NA	NA	NA	NA	NA	NA	NA	NA	NA	NA	NA	NA	NA	NA	-0.79372	NA	NA	NA	NA	NA	NA	NA
ANAPC1	NA	NA	NA	NA	NA	NA	NA	NA	NA	NA	NA	NA	NA	NA	NA	0.492115	NA	NA	NA	NA	NA	0.4414	NA	NA	NA	NA	NA	0.483478	NA	NA	NA	NA	NA
ANAPC16	NA	NA	NA	NA	NA	NA	NA	NA	NA	NA	NA	NA	NA	NA	NA	NA	NA	NA	NA	0.755245	NA	NA	NA	NA	NA	0.581437	NA	NA	NA	NA	NA	NA	0.665586
ANAPC2	NA	NA	NA	NA	NA	NA	NA	NA	NA	NA	NA	NA	NA	NA	NA	NA	NA	NA	NA	0.748252	NA	NA	NA	NA	NA	NA	NA	NA	NA	NA	NA	NA	NA
ANAPC4	NA	NA	NA	NA	NA	NA	NA	NA	NA	NA	NA	NA	0.58494	0.721542	NA	NA	NA	NA	NA	NA	NA	NA	NA	NA	NA	NA	NA	NA	NA	NA	NA	NA	NA
ANAPC5	NA	-0.632724	NA	NA	NA	NA	NA	NA	NA	NA	NA	NA	NA	NA	NA	NA	NA	NA	NA	NA	NA	NA	NA	NA	NA	NA	NA	NA	NA	-0.407826	NA	NA	NA
ANAPC7	NA	NA	NA	NA	NA	NA	NA	NA	NA	NA	NA	NA	NA	NA	NA	NA	NA	NA	NA	0.431374	NA	NA	NA	NA	NA	NA	NA	NA	NA	NA	NA	NA	NA
ANGEL2	NA	NA	NA	NA	NA	NA	NA	NA	NA	NA	NA	NA	NA	NA	-0.55802	NA	NA	NA	NA	NA	NA	NA	NA	NA	NA	NA	NA	NA	NA	NA	NA	NA	NA
ANK3	NA	NA	NA	NA	NA	NA	NA	NA	NA	NA	NA	NA	NA	NA	NA	NA	NA	NA	NA	NA	NA	NA	NA	-0.447661	-0.513415	NA	NA	NA	NA	NA	0.408482	NA	NA
ANKFY1	-0.488214	NA	NA	NA	NA	NA	0.488514	NA	NA	NA	NA	NA	NA	NA	NA	NA	NA	NA	NA	NA	NA	NA	NA	NA	NA	NA	NA	-0.541739	NA	NA	NA	NA	NA
ANKHD1	NA	NA	NA	NA	NA	NA	-0.527069	NA	0.535248	NA	NA	NA	NA	NA	NA	NA	NA	NA	NA	NA	NA	NA	NA	NA	NA	NA	NA	NA	NA	NA	NA	NA	0.599749
ANKIB1	NA	NA	NA	NA	NA	NA	0.410527	NA	NA	NA	NA	NA	NA	NA	NA	NA	NA	NA	NA	NA	NA	NA	NA	NA	NA	NA	NA	NA	NA	NA	NA	NA	-0.445161
ANKLE2	NA	NA	NA	NA	NA	NA	NA	NA	NA	NA	NA	NA	NA	NA	NA	NA	NA	NA	NA	-0.415252	NA	NA	NA	NA	0.652804	NA	NA	NA	NA	NA	NA	NA	NA
ANKMY2	NA	NA	NA	NA	NA	0.557343	NA	NA	NA	NA	NA	NA	NA	NA	NA	NA	NA	NA	NA	NA	-0.421242	NA	NA	NA	NA	NA	NA	NA	NA	NA	NA	NA	NA
ANKRD13A	NA	0.536989	NA	NA	NA	NA	NA	NA	NA	NA	NA	NA	NA	NA	NA	NA	NA	NA	NA	NA	NA	NA	NA	NA	NA	NA	NA	NA	NA	NA	NA	NA	NA
ANKRD13D	-0.583266	NA	NA	NA	NA	NA	NA	NA	NA	NA	NA	-0.576451	NA	NA	NA	NA	NA	NA	NA	NA	NA	NA	NA	NA	NA	NA	NA	NA	NA	NA	NA	NA	NA
ANKRD17	NA	NA	NA	NA	NA	NA	NA	NA	NA	NA	NA	NA	NA	NA	NA	NA	NA	NA	NA	NA	-0.462436	NA	NA	NA	NA	NA	NA	NA	NA	NA	-0.47979	NA	NA
ANKRD22	NA	NA	NA	NA	NA	NA	NA	NA	NA	NA	NA	NA	NA	NA	NA	NA	NA	NA	NA	NA	NA	-0.416612	NA	NA	NA	NA	NA	NA	NA	NA	NA	NA	NA
ANKRD23	NA	NA	NA	NA	NA	NA	NA	NA	-0.50284	NA	NA	NA	NA	NA	NA	NA	-0.473684	NA	NA	NA	NA	NA	NA	NA	NA	-0.565519	NA	NA	NA	NA	NA	NA	-0.526626
ANKRD28	-0.480354	NA	NA	NA	NA	NA	NA	NA	NA	NA	NA	NA	NA	NA	NA	NA	NA	NA	NA	NA	NA	NA	NA	NA	NA	NA	NA	NA	NA	NA	NA	NA	NA
ANKRD50	NA	-0.460401	NA	NA	NA	NA	-0.534517	NA	NA	NA	NA	NA	NA	NA	NA	NA	NA	NA	NA	NA	NA	NA	NA	NA	NA	NA	NA	NA	NA	NA	NA	NA	NA
ANKRD52	NA	NA	NA	NA	NA	NA	NA	NA	NA	NA	0.576923	NA	NA	NA	NA	NA	NA	NA	NA	NA	NA	NA	NA	NA	NA	NA	NA	NA	NA	NA	NA	NA	NA
ANKRD54	NA	NA	-0.456049	NA	NA	NA	NA	NA	NA	NA	-0.424402	NA	NA	NA	NA	NA	NA	NA	NA	-0.435295	NA	NA	NA	NA	NA	-0.679538	NA	NA	NA	NA	NA	NA	NA
ANKS1A	NA	0.448216	NA	0.432174	NA	NA	NA	NA	NA	NA	NA	NA	NA	NA	NA	NA	NA	NA	NA	NA	NA	NA	NA	NA	NA	NA	NA	NA	NA	NA	NA	NA	NA
ANKZF1	NA	NA	0.4047	NA	NA	NA	NA	NA	NA	NA	NA	NA	NA	0.59269	NA	0.441935	NA	NA	NA	NA	NA	NA	NA	NA	NA	NA	NA	NA	NA	NA	NA	NA	NA
ANO10	NA	NA	NA	NA	NA	NA	NA	NA	NA	NA	NA	NA	NA	NA	NA	NA	NA	NA	NA	-0.568193	NA	NA	NA	NA	NA	NA	NA	NA	NA	NA	NA	NA	NA
ANO6	NA	NA	NA	NA	-0.40746	NA	NA	NA	NA	NA	NA	NA	NA	NA	NA	NA	NA	NA	NA	NA	NA	NA	NA	NA	NA	NA	NA	NA	NA	NA	NA	NA	NA
ANP32A	NA	NA	NA	NA	NA	NA	NA	NA	NA	NA	NA	NA	NA	NA	NA	NA	NA	NA	NA	NA	NA	NA	NA	NA	-0.550121	NA	NA	NA	NA	NA	NA	NA	NA
ANP32B	NA	NA	NA	NA	0.528384	NA	NA	NA	0.472585	NA	NA	0.616188	NA	NA	NA	NA	NA	NA	NA	NA	NA	NA	NA	NA	NA	NA	NA	NA	NA	NA	-0.509722	NA	0.464208
ANTXR2	NA	NA	NA	NA	NA	NA	NA	NA	NA	NA	NA	NA	NA	-0.481547	NA	NA	NA	NA	NA	NA	NA	NA	NA	NA	NA	NA	NA	NA	NA	NA	NA	NA	NA
ANXA1	NA	NA	NA	NA	NA	NA	NA	NA	NA	NA	NA	NA	NA	NA	NA	NA	NA	NA	NA	NA	NA	-0.420526	NA	NA	NA	NA	NA	NA	NA	NA	NA	NA	NA
ANXA11	NA	NA	0.709313	NA	NA	NA	NA	NA	0.425588	NA	0.585187	NA	NA	NA	NA	NA	0.520453	NA	NA	NA	NA	NA	NA	-0.416072	NA	0.613381	NA	NA	NA	NA	NA	NA	0.503187
ANXA2	NA	NA	NA	NA	NA	NA	NA	NA	NA	NA	NA	NA	NA	NA	NA	NA	NA	NA	NA	NA	NA	NA	NA	NA	NA	0.52444	NA	NA	NA	NA	NA	-0.485072	NA
ANXA3	NA	0.498695	NA	NA	NA	NA	NA	NA	NA	NA	NA	NA	NA	0.428199	NA	NA	NA	NA	NA	NA	NA	NA	NA	NA	NA	NA	NA	NA	NA	NA	NA	NA	NA
ANXA4	NA	NA	-0.552655	NA	-0.405707	NA	NA	NA	-0.717146	-0.424343	-0.500655	-0.45953	NA	NA	NA	NA	-0.590079	NA	NA	NA	NA	NA	NA	NA	NA	NA	NA	-0.422609	NA	NA	NA	NA	-0.617467
ANXA5	NA	NA	NA	NA	NA	0.568061	NA	-0.486468	NA	NA	NA	NA	NA	NA	NA	NA	NA	NA	NA	NA	NA	NA	NA	NA	-0.477639	NA	NA	NA	NA	NA	NA	NA	NA
ANXA6	NA	NA	-0.550914	NA	NA	NA	NA	NA	NA	NA	NA	NA	NA	NA	NA	NA	NA	NA	NA	NA	NA	NA	NA	NA	NA	NA	NA	NA	NA	NA	NA	NA	NA
ANXA7	NA	NA	NA	NA	NA	NA	NA	NA	NA	NA	NA	NA	NA	NA	NA	NA	NA	NA	NA	NA	NA	-0.454012	NA	NA	NA	0.559929	NA	NA	NA	NA	NA	-0.424328	NA
ANXA8	NA	NA	NA	NA	NA	NA	NA	NA	NA	NA	NA	NA	NA	NA	NA	NA	NA	NA	NA	NA	NA	NA	NA	0.439538	NA	NA	NA	-0.433913	NA	NA	NA	NA	NA
ANXA8L2	NA	NA	NA	0.493043	NA	NA	NA	NA	NA	NA	NA	NA	NA	NA	NA	NA	NA	NA	NA	NA	NA	NA	NA	NA	NA	NA	NA	NA	NA	NA	NA	NA	NA
ANXA9	NA	NA	NA	NA	NA	NA	NA	NA	NA	NA	NA	NA	NA	NA	NA	NA	NA	NA	NA	NA	NA	NA	NA	NA	NA	0.445577	NA	NA	NA	NA	NA	NA	NA
AP1AR	NA	NA	0.616463	NA	0.683116	-0.757663	NA	0.78459	0.65035	0.704738	NA	NA	NA	NA	NA	NA	NA	NA	NA	NA	NA	NA	NA	NA	NA	NA	0.605955	NA	NA	NA	-0.681607	NA	NA
AP1G1	NA	NA	NA	NA	NA	0.532334	NA	NA	NA	NA	NA	NA	NA	NA	NA	NA	NA	NA	NA	NA	NA	NA	NA	NA	-0.489719	0.526631	NA	NA	NA	NA	NA	NA	NA
AP1G2	NA	NA	0.5396	NA	NA	NA	NA	NA	NA	NA	NA	NA	NA	NA	NA	0.518525	0.433421	NA	NA	NA	NA	NA	NA	NA	NA	NA	NA	NA	NA	NA	NA	-0.419046	NA
AP1M1	-0.513542	NA	NA	NA	NA	NA	NA	NA	NA	NA	NA	-0.442124	NA	NA	NA	NA	NA	NA	NA	-0.455339	NA	-0.453577	NA	NA	NA	NA	NA	NA	NA	NA	NA	NA	NA
AP1M2	NA	NA	0.492602	NA	NA	NA	NA	NA	NA	NA	0.442703	NA	NA	NA	NA	NA	0.442994	NA	NA	NA	NA	NA	NA	NA	-0.4256	0.615133	NA	NA	NA	NA	NA	NA	NA
AP1S1	NA	NA	NA	NA	NA	NA	NA	NA	-0.421236	NA	NA	NA	NA	NA	NA	NA	NA	NA	NA	NA	NA	NA	NA	NA	NA	NA	NA	NA	NA	NA	0.563423	NA	NA
AP1S3	NA	NA	0.466493	NA	NA	0.482316	-0.423233	NA	0.491732	NA	NA	NA	NA	NA	NA	NA	0.417755	NA	NA	NA	NA	NA	NA	-0.70669	-0.515738	0.565625	NA	0.422609	NA	NA	NA	NA	0.543052
AP2A2	NA	0.408181	NA	NA	NA	NA	NA	NA	NA	NA	NA	NA	NA	NA	NA	NA	NA	NA	NA	NA	NA	NA	NA	NA	NA	NA	NA	NA	NA	NA	NA	NA	NA
AP2B1	NA	NA	-0.4047	NA	-0.465293	NA	NA	NA	-0.427328	NA	NA	NA	NA	NA	NA	NA	NA	NA	NA	NA	NA	NA	NA	NA	NA	NA	NA	NA	NA	NA	0.42873	NA	-0.509831
AP3B1	NA	NA	NA	NA	NA	NA	NA	NA	NA	NA	NA	NA	0.412533	0.45779	NA	0.415525	NA	NA	NA	NA	NA	NA	NA	NA	NA	NA	NA	NA	NA	NA	NA	NA	NA
AP3M1	NA	NA	NA	NA	NA	NA	NA	NA	NA	NA	NA	NA	NA	NA	NA	NA	NA	NA	NA	NA	NA	NA	NA	NA	-0.435822	NA	NA	NA	NA	NA	0.419926	NA	NA
AP4M1	NA	NA	0.596974	NA	NA	NA	NA	0.570849	NA	NA	NA	NA	NA	NA	NA	0.662994	0.654746	NA	NA	NA	NA	NA	NA	NA	NA	NA	NA	NA	NA	NA	NA	NA	NA
AP5Z1	-0.767625	NA	NA	NA	NA	NA	0.669031	NA	NA	NA	NA	NA	NA	NA	NA	NA	NA	NA	NA	-0.601399	NA	NA	NA	NA	NA	NA	NA	NA	NA	NA	NA	NA	NA
APAF1	NA	NA	NA	NA	NA	0.510004	NA	NA	-0.434291	NA	NA	NA	NA	NA	NA	NA	NA	NA	NA	NA	NA	NA	NA	NA	NA	NA	NA	NA	NA	0.46	NA	NA	NA
APEH	NA	NA	NA	0.509565	NA	NA	NA	NA	NA	NA	NA	NA	NA	NA	NA	NA	NA	NA	NA	NA	NA	NA	NA	NA	-0.475316	NA	NA	NA	NA	NA	NA	NA	NA
APEX1	NA	NA	0.43255	NA	NA	NA	NA	NA	0.481288	NA	0.53072	NA	NA	NA	NA	NA	NA	NA	NA	0.429195	NA	NA	NA	NA	-0.455801	NA	0.450738	NA	NA	NA	NA	NA	0.468637
API5	NA	NA	NA	NA	NA	NA	NA	NA	NA	NA	NA	NA	NA	NA	NA	NA	NA	-0.450659	NA	NA	NA	NA	NA	NA	-0.427923	NA	NA	NA	NA	NA	NA	NA	NA
APIP	NA	NA	NA	NA	NA	NA	NA	NA	NA	NA	NA	NA	NA	NA	NA	NA	NA	NA	NA	0.564271	NA	NA	NA	NA	NA	NA	NA	NA	NA	NA	NA	NA	NA
APLP2	NA	NA	NA	NA	NA	NA	NA	NA	NA	-0.552797	-0.44706	NA	NA	NA	NA	NA	NA	NA	NA	NA	NA	NA	NA	NA	NA	NA	NA	NA	NA	NA	NA	NA	NA
APMAP	NA	NA	-0.581375	NA	NA	NA	0.446892	NA	-0.408181	-0.451362	-0.445753	NA	NA	NA	NA	NA	-0.418625	NA	NA	NA	NA	NA	NA	0.41923	0.468346	NA	NA	NA	NA	NA	NA	NA	-0.555012
APOBEC3C	NA	NA	NA	NA	NA	NA	NA	NA	NA	NA	NA	NA	NA	NA	NA	NA	NA	NA	NA	NA	NA	NA	NA	NA	-0.505052	NA	NA	NA	NA	NA	NA	NA	NA
APOC3	0.553732	NA	NA	NA	NA	NA	NA	NA	NA	NA	NA	NA	NA	NA	NA	NA	NA	0.532576	NA	NA	NA	NA	NA	NA	0.515491	NA	NA	NA	NA	NA	NA	NA	NA
APOL1	NA	NA	NA	NA	NA	NA	0.491143	NA	NA	NA	NA	NA	NA	NA	NA	NA	NA	NA	NA	NA	NA	NA	NA	NA	NA	NA	NA	-0.468696	NA	NA	NA	NA	-0.501858
APOL2	-0.420965	NA	NA	NA	NA	NA	0.511735	NA	NA	NA	NA	NA	NA	NA	NA	NA	NA	NA	NA	NA	NA	NA	NA	NA	NA	NA	NA	-0.443478	NA	NA	NA	NA	-0.486355
APOL3	NA	NA	NA	NA	NA	NA	0.487229	NA	NA	NA	NA	NA	0.463973	0.47276	NA	NA	NA	NA	NA	NA	NA	NA	NA	NA	NA	NA	NA	NA	NA	NA	NA	NA	NA
APOO	NA	NA	NA	NA	NA	NA	NA	NA	-0.423847	NA	-0.453596	NA	NA	NA	NA	NA	NA	NA	NA	NA	NA	NA	NA	NA	NA	NA	NA	NA	NA	NA	NA	NA	-0.453134
APOOL	NA	NA	NA	NA	NA	NA	NA	NA	NA	NA	NA	NA	NA	NA	NA	NA	NA	NA	NA	NA	NA	NA	NA	NA	NA	NA	NA	NA	NA	NA	NA	-0.470106	NA
APP	NA	NA	-0.721497	NA	NA	NA	NA	NA	-0.503046	-0.464651	-0.525491	-0.429069	NA	NA	NA	NA	-0.496954	NA	NA	NA	NA	NA	NA	NA	NA	-0.46354	NA	NA	NA	NA	NA	NA	-0.528878
APPL2	NA	NA	NA	NA	NA	NA	NA	NA	NA	NA	NA	NA	NA	NA	NA	NA	NA	NA	NA	NA	NA	NA	NA	NA	NA	NA	NA	NA	NA	NA	-0.763736	NA	NA
APRT	NA	NA	NA	0.569565	NA	NA	NA	NA	NA	NA	NA	NA	NA	NA	NA	NA	NA	NA	NA	NA	NA	NA	NA	NA	NA	NA	NA	NA	NA	NA	NA	NA	NA
APTX	0.495694	NA	NA	NA	NA	NA	NA	NA	NA	NA	NA	NA	NA	NA	NA	NA	NA	NA	NA	NA	NA	NA	NA	NA	NA	NA	NA	NA	NA	NA	NA	NA	NA
AQR	NA	NA	-0.605744	-0.431304	NA	NA	NA	NA	-0.503917	NA	NA	NA	NA	NA	NA	NA	-0.590949	NA	NA	NA	NA	NA	NA	0.435928	NA	NA	NA	NA	NA	NA	NA	NA	-0.48104
ARAF	NA	NA	NA	NA	NA	NA	NA	0.411358	NA	NA	NA	NA	NA	NA	NA	NA	NA	NA	NA	NA	NA	0.421396	NA	NA	NA	NA	NA	NA	NA	NA	NA	NA	NA
ARAP1	NA	NA	NA	0.482609	NA	NA	NA	NA	NA	NA	NA	NA	NA	NA	NA	NA	NA	NA	NA	NA	NA	NA	NA	NA	NA	NA	NA	NA	NA	NA	NA	NA	NA
ARCN1	NA	0.469104	0.422106	NA	NA	NA	NA	NA	NA	NA	NA	NA	NA	NA	NA	NA	NA	NA	NA	NA	NA	NA	0.480627	NA	-0.415378	NA	0.417285	NA	NA	NA	NA	NA	NA
ARF1	NA	NA	NA	NA	NA	NA	NA	NA	NA	NA	NA	NA	NA	NA	0.496838	NA	NA	NA	NA	NA	NA	NA	NA	NA	NA	NA	NA	NA	NA	NA	NA	NA	NA
ARF3	-0.411358	NA	NA	NA	NA	NA	NA	NA	NA	-0.439403	NA	NA	NA	NA	NA	NA	NA	NA	NA	NA	NA	NA	NA	NA	NA	NA	NA	-0.442609	NA	NA	NA	NA	NA
ARF4	NA	0.424717	NA	0.417391	NA	NA	NA	NA	NA	NA	NA	NA	NA	NA	NA	NA	NA	NA	NA	NA	NA	NA	NA	NA	NA	NA	NA	NA	NA	NA	NA	NA	NA
ARF5	NA	NA	NA	NA	NA	NA	NA	NA	NA	NA	NA	NA	NA	NA	NA	NA	NA	NA	NA	NA	NA	NA	NA	NA	-0.470205	0.469674	NA	NA	NA	NA	NA	NA	NA
ARF6	NA	NA	NA	0.443478	NA	NA	NA	NA	NA	NA	NA	NA	NA	NA	NA	NA	NA	NA	NA	NA	NA	NA	NA	NA	NA	NA	NA	NA	NA	NA	NA	NA	NA
ARFGAP1	NA	NA	NA	NA	NA	NA	NA	NA	NA	NA	NA	NA	NA	NA	NA	NA	NA	NA	NA	NA	NA	NA	NA	NA	NA	-0.534517	NA	NA	NA	NA	NA	NA	NA
ARFGAP2	NA	NA	NA	NA	NA	NA	NA	NA	NA	NA	NA	NA	NA	-0.415144	NA	NA	NA	NA	NA	NA	NA	NA	NA	NA	NA	NA	NA	NA	NA	NA	NA	NA	NA
ARFGAP3	NA	0.477807	NA	NA	NA	0.408182	NA	NA	NA	NA	0.570372	NA	NA	NA	0.432433	NA	NA	0.447166	NA	NA	NA	NA	NA	NA	NA	0.639668	NA	NA	NA	NA	NA	NA	0.406625
ARFGEF2	NA	NA	NA	NA	NA	0.57342	NA	NA	NA	-0.419027	NA	NA	NA	NA	NA	NA	NA	NA	NA	NA	NA	NA	NA	NA	NA	NA	NA	NA	NA	0.549565	NA	NA	NA
ARFGEF3	NA	0.565934	NA	NA	NA	0.613269	NA	NA	NA	NA	NA	NA	NA	0.703297	NA	NA	NA	NA	0.582153	0.674043	NA	NA	NA	-0.668994	NA	0.598901	NA	NA	NA	NA	NA	NA	NA
ARFIP1	NA	NA	NA	NA	NA	NA	NA	NA	NA	NA	NA	NA	0.490862	NA	NA	0.483311	NA	NA	NA	NA	NA	NA	NA	NA	NA	NA	NA	NA	NA	NA	NA	NA	NA
ARFIP2	NA	NA	NA	NA	-0.411841	0.496607	NA	-0.442799	NA	-0.405296	NA	NA	NA	NA	NA	NA	NA	NA	NA	NA	NA	NA	-0.51743	NA	-0.416772	NA	NA	NA	NA	NA	0.609201	NA	NA
ARFRP1	NA	NA	0.645328	NA	NA	NA	NA	NA	NA	NA	NA	NA	NA	0.559463	NA	NA	NA	0.541501	NA	NA	NA	NA	NA	NA	NA	NA	NA	NA	NA	NA	NA	NA	NA
ARG2	NA	NA	NA	NA	NA	NA	NA	NA	NA	NA	NA	NA	NA	NA	NA	NA	NA	NA	-0.635732	-0.729293	NA	-0.714286	NA	NA	NA	NA	NA	NA	NA	NA	NA	NA	NA
ARGLU1	NA	NA	NA	NA	0.432871	NA	NA	NA	NA	NA	NA	NA	NA	NA	NA	NA	NA	NA	NA	NA	NA	NA	NA	NA	NA	NA	NA	NA	NA	NA	-0.449858	NA	NA
ARHGAP1	NA	NA	0.546562	NA	NA	NA	NA	NA	NA	NA	NA	0.428199	NA	NA	0.411841	NA	0.64665	NA	NA	NA	NA	NA	NA	NA	NA	0.453025	NA	NA	NA	NA	NA	NA	NA
ARHGAP10	NA	NA	-0.525675	NA	-0.541089	NA	NA	NA	-0.483029	NA	NA	NA	NA	NA	NA	NA	NA	NA	-0.448112	NA	NA	NA	NA	0.74234	0.531071	-0.513487	NA	NA	NA	NA	NA	NA	-0.624997
ARHGAP12	NA	0.452568	NA	NA	NA	NA	NA	NA	NA	NA	NA	NA	NA	NA	NA	NA	NA	NA	NA	NA	NA	NA	NA	-0.460296	NA	NA	NA	NA	NA	0.408696	NA	NA	NA
ARHGAP17	-0.575551	0.455179	NA	NA	NA	NA	0.474056	NA	NA	NA	NA	-0.5396	NA	NA	NA	NA	NA	NA	NA	-0.450981	NA	NA	NA	NA	NA	NA	NA	NA	NA	0.508696	NA	NA	NA
ARHGAP18	NA	NA	NA	NA	NA	NA	NA	NA	NA	NA	NA	NA	NA	NA	NA	NA	NA	NA	NA	NA	NA	NA	0.549733	NA	NA	NA	0.577521	NA	NA	NA	-0.485062	NA	NA
ARHGAP27	NA	NA	NA	NA	NA	NA	NA	NA	NA	NA	NA	NA	NA	NA	NA	NA	NA	NA	NA	-0.41438	NA	-0.410524	NA	NA	NA	NA	NA	NA	NA	NA	NA	NA	NA
ARHGAP29	NA	NA	NA	-0.53913	NA	NA	NA	NA	NA	NA	NA	NA	NA	NA	NA	NA	NA	NA	NA	NA	NA	NA	NA	NA	NA	NA	NA	NA	NA	NA	NA	NA	NA
ARHGAP35	NA	NA	NA	NA	NA	NA	NA	-0.436685	NA	NA	NA	NA	NA	NA	NA	NA	NA	NA	0.426	NA	NA	NA	NA	NA	-0.560343	NA	NA	NA	NA	NA	NA	NA	NA
ARHGDIB	NA	-0.414273	NA	NA	NA	NA	-0.442948	NA	NA	NA	NA	NA	NA	NA	NA	NA	NA	NA	NA	NA	NA	NA	NA	NA	NA	NA	NA	0.432174	NA	NA	NA	NA	0.429658
ARHGEF1	NA	NA	0.428199	NA	NA	NA	NA	NA	NA	NA	NA	NA	NA	NA	NA	NA	NA	NA	NA	NA	NA	NA	NA	NA	NA	NA	NA	NA	NA	NA	NA	NA	0.404853
ARHGEF10	0.420091	NA	NA	NA	NA	-0.416221	NA	NA	NA	NA	NA	0.524804	NA	NA	NA	NA	0.449957	NA	NA	NA	NA	NA	NA	NA	NA	NA	NA	NA	NA	NA	NA	NA	NA
ARHGEF10L	NA	NA	NA	NA	NA	NA	NA	NA	NA	NA	NA	NA	NA	NA	NA	NA	0.4047	NA	NA	NA	NA	NA	NA	NA	-0.408409	0.576578	NA	NA	NA	NA	NA	NA	NA
ARHGEF11	NA	NA	NA	NA	-0.506144	NA	NA	NA	NA	NA	NA	NA	NA	NA	NA	NA	NA	NA	NA	NA	NA	NA	NA	NA	NA	NA	NA	NA	NA	NA	0.502312	NA	NA
ARHGEF12	NA	NA	NA	NA	NA	NA	NA	NA	NA	NA	NA	NA	NA	NA	NA	NA	NA	NA	0.494593	NA	NA	NA	NA	NA	NA	0.506039	NA	NA	NA	NA	NA	NA	NA
ARHGEF16	NA	NA	NA	NA	0.404831	NA	NA	NA	0.423847	NA	NA	NA	NA	NA	NA	NA	NA	NA	0.481506	NA	NA	NA	NA	-0.431866	-0.451155	NA	NA	NA	NA	NA	NA	NA	NA
ARHGEF18	NA	NA	NA	NA	NA	0.527868	NA	NA	NA	NA	NA	NA	NA	NA	NA	NA	NA	NA	NA	NA	NA	NA	NA	NA	NA	NA	NA	NA	NA	NA	NA	NA	NA
ARHGEF2	NA	NA	NA	NA	NA	NA	-0.581397	NA	NA	NA	NA	NA	NA	NA	NA	NA	NA	NA	NA	NA	NA	NA	NA	NA	NA	NA	NA	NA	NA	NA	-0.452499	NA	NA
ARHGEF28	-0.575336	NA	NA	NA	NA	NA	NA	NA	NA	NA	NA	-0.504394	NA	NA	NA	NA	NA	NA	NA	NA	NA	NA	NA	NA	NA	NA	NA	NA	NA	0.478947	NA	NA	NA
ARHGEF37	NA	NA	NA	NA	NA	NA	NA	NA	NA	NA	NA	NA	NA	NA	NA	NA	NA	NA	NA	-0.410023	NA	NA	NA	NA	NA	NA	NA	NA	NA	NA	0.418166	NA	NA
ARHGEF4	NA	NA	-0.459851	NA	NA	NA	NA	NA	-0.560634	NA	NA	NA	NA	-0.521969	NA	NA	NA	NA	NA	-0.579966	NA	-0.465116	NA	NA	NA	NA	NA	NA	NA	NA	NA	NA	NA
ARHGEF40	NA	NA	NA	NA	NA	NA	NA	0.531009	NA	NA	NA	NA	NA	NA	NA	NA	NA	NA	NA	NA	NA	NA	NA	NA	NA	NA	NA	NA	NA	NA	NA	-0.498277	NA
ARHGEF5	NA	NA	0.407311	NA	NA	NA	NA	NA	NA	NA	NA	NA	NA	NA	NA	NA	NA	NA	NA	NA	NA	NA	NA	NA	NA	NA	NA	NA	NA	NA	NA	-0.408482	NA
ARHGEF7	NA	NA	NA	NA	NA	NA	0.405707	NA	-0.436902	NA	NA	NA	NA	NA	NA	NA	NA	NA	NA	NA	NA	NA	NA	NA	NA	NA	NA	NA	NA	NA	NA	NA	-0.424343
ARID1A	NA	-0.527415	-0.411662	-0.426087	NA	NA	NA	NA	NA	NA	NA	NA	NA	NA	NA	NA	-0.447346	NA	NA	NA	NA	NA	NA	0.416072	NA	-0.513049	NA	NA	NA	NA	NA	NA	NA
ARID1B	NA	NA	NA	NA	NA	NA	NA	NA	NA	NA	NA	0.446475	NA	NA	NA	NA	NA	NA	NA	NA	NA	NA	NA	NA	NA	NA	NA	0.417391	NA	NA	NA	NA	0.528435
ARID2	NA	NA	NA	NA	NA	NA	-0.527069	NA	NA	NA	NA	NA	NA	NA	NA	NA	NA	NA	NA	NA	NA	NA	NA	NA	NA	NA	NA	NA	NA	NA	NA	NA	NA
ARIH1	NA	NA	NA	NA	NA	NA	NA	0.408738	NA	NA	NA	NA	0.406441	NA	NA	NA	NA	NA	NA	NA	NA	NA	NA	NA	NA	NA	NA	NA	NA	NA	NA	NA	NA
ARIH2	NA	NA	NA	NA	NA	NA	NA	NA	NA	NA	NA	NA	NA	NA	NA	NA	NA	NA	NA	0.483661	NA	NA	NA	NA	NA	NA	NA	NA	NA	NA	NA	NA	NA
ARL1	NA	0.442124	NA	NA	NA	NA	NA	-0.429698	NA	-0.43453	NA	NA	NA	NA	NA	NA	NA	NA	NA	NA	NA	NA	NA	NA	NA	NA	NA	NA	NA	0.447826	NA	NA	NA
ARL3	NA	NA	NA	NA	NA	NA	NA	NA	NA	NA	NA	NA	NA	NA	NA	NA	NA	NA	NA	NA	NA	NA	NA	NA	NA	NA	NA	NA	NA	NA	NA	0.450738	NA
ARL6IP4	NA	NA	NA	NA	NA	NA	NA	NA	0.487381	NA	NA	NA	NA	NA	NA	NA	NA	NA	NA	NA	NA	NA	NA	-0.474286	NA	NA	NA	NA	NA	NA	NA	NA	0.471295
ARL6IP5	NA	NA	NA	NA	NA	NA	NA	NA	NA	NA	NA	-0.409922	NA	NA	NA	NA	NA	NA	NA	NA	NA	NA	NA	NA	NA	NA	NA	NA	NA	NA	NA	NA	NA
ARL6IP6	NA	NA	NA	NA	NA	NA	NA	NA	-0.621734	-0.573423	-0.657497	NA	NA	NA	NA	NA	NA	NA	NA	NA	NA	NA	NA	NA	NA	NA	NA	NA	NA	NA	NA	NA	NA
ARL8A	NA	0.481288	NA	0.44	NA	NA	NA	NA	NA	NA	NA	NA	0.4047	NA	NA	NA	NA	NA	NA	NA	NA	NA	NA	NA	NA	NA	NA	NA	NA	NA	NA	NA	NA
ARL8B	NA	NA	NA	NA	-0.485009	NA	NA	NA	-0.455179	-0.486798	NA	-0.493473	NA	NA	NA	NA	NA	NA	NA	-0.447496	NA	NA	NA	NA	NA	NA	NA	-0.412174	NA	NA	0.414644	NA	NA
ARMC1	NA	NA	NA	NA	NA	NA	NA	NA	NA	NA	NA	NA	NA	NA	NA	NA	NA	NA	NA	NA	NA	NA	NA	NA	NA	NA	NA	0.550435	NA	NA	NA	NA	0.610823
ARMC10	NA	NA	NA	NA	NA	NA	0.422794	NA	NA	NA	NA	NA	NA	NA	NA	NA	NA	NA	NA	NA	NA	NA	NA	NA	NA	NA	NA	NA	NA	NA	NA	NA	NA
ARMC6	0.492581	NA	NA	NA	NA	NA	NA	NA	NA	NA	NA	0.54047	0.488251	NA	NA	NA	NA	NA	NA	NA	NA	NA	NA	NA	NA	NA	NA	0.418261	NA	NA	NA	NA	NA
ARMC8	NA	NA	NA	0.452174	NA	NA	NA	NA	NA	NA	NA	NA	NA	NA	NA	NA	NA	NA	NA	NA	NA	NA	NA	NA	NA	NA	NA	NA	NA	NA	NA	NA	NA
ARMC9	NA	NA	NA	NA	NA	0.600215	NA	NA	NA	NA	NA	NA	0.550044	NA	NA	NA	NA	NA	NA	NA	NA	NA	NA	NA	NA	NA	NA	NA	NA	NA	NA	NA	NA
ARMCX1	NA	NA	NA	NA	NA	NA	NA	NA	NA	NA	NA	NA	NA	NA	NA	NA	NA	NA	NA	NA	NA	NA	NA	NA	0.701179	NA	NA	NA	NA	NA	NA	NA	NA
ARMCX2	NA	NA	NA	NA	NA	NA	NA	NA	NA	NA	-0.686813	NA	NA	NA	NA	NA	NA	NA	NA	NA	NA	NA	NA	NA	NA	NA	-0.60173	NA	NA	NA	NA	NA	-0.587801
ARMCX3	NA	NA	NA	NA	NA	NA	NA	NA	NA	NA	NA	-0.494343	NA	NA	NA	NA	-0.440383	NA	NA	NA	NA	NA	NA	NA	NA	NA	-0.405841	NA	NA	NA	NA	NA	-0.477053
ARPC1A	NA	NA	NA	NA	NA	NA	NA	NA	NA	NA	NA	NA	NA	NA	NA	NA	NA	NA	NA	NA	NA	-0.455316	NA	NA	NA	NA	NA	NA	NA	NA	NA	NA	NA
ARPC2	NA	NA	NA	NA	NA	NA	NA	NA	NA	-0.554569	NA	NA	NA	NA	NA	NA	NA	NA	NA	NA	NA	NA	NA	NA	NA	NA	NA	NA	NA	NA	NA	NA	NA
ARPC3	NA	NA	NA	NA	NA	NA	NA	NA	NA	-0.473067	NA	NA	NA	NA	NA	NA	NA	NA	NA	NA	NA	NA	NA	NA	NA	NA	NA	NA	NA	NA	NA	NA	NA
ARPC4	NA	NA	NA	0.475652	NA	NA	NA	NA	NA	NA	NA	NA	NA	NA	NA	NA	NA	NA	NA	NA	NA	NA	NA	NA	NA	NA	NA	NA	NA	NA	NA	NA	NA
ARPC5L	NA	NA	0.662315	0.473913	0.424109	NA	NA	NA	0.475196	NA	NA	0.487381	0.522193	0.574413	NA	0.749177	0.679722	NA	NA	NA	NA	NA	NA	-0.423292	NA	NA	NA	NA	NA	NA	NA	-0.58191	NA
ARRDC1	-0.489873	NA	NA	NA	NA	NA	NA	NA	NA	NA	NA	NA	NA	NA	NA	NA	NA	NA	NA	NA	NA	NA	NA	NA	NA	NA	NA	NA	NA	NA	NA	NA	NA
ARSA	NA	NA	NA	NA	NA	NA	0.404393	NA	NA	NA	NA	NA	NA	NA	NA	NA	NA	NA	NA	NA	NA	NA	NA	NA	NA	NA	NA	NA	NA	NA	NA	NA	NA
ARSB	NA	NA	NA	NA	NA	0.418007	NA	NA	NA	NA	NA	NA	NA	NA	NA	NA	NA	NA	NA	NA	NA	NA	NA	NA	NA	NA	NA	NA	NA	NA	NA	NA	NA
ARVCF	NA	NA	NA	NA	NA	NA	NA	NA	NA	NA	NA	NA	NA	NA	NA	NA	NA	NA	NA	NA	NA	NA	NA	NA	NA	-0.525575	NA	NA	NA	NA	NA	NA	NA
AS3MT	NA	NA	NA	NA	NA	NA	NA	NA	0.49908	0.540084	NA	NA	NA	NA	NA	NA	NA	NA	NA	0.598039	NA	NA	NA	NA	NA	NA	NA	NA	NA	NA	NA	NA	0.579976
ASAP1	NA	NA	NA	NA	-0.453025	NA	NA	NA	-0.506528	NA	-0.458825	NA	NA	NA	NA	NA	NA	NA	NA	NA	NA	NA	NA	NA	NA	NA	NA	NA	NA	NA	NA	NA	NA
ASAP2	NA	0.518712	NA	0.451304	NA	NA	NA	NA	NA	NA	NA	NA	NA	NA	NA	NA	NA	NA	NA	NA	NA	NA	NA	NA	NA	NA	NA	NA	NA	NA	NA	NA	NA
ASB6	NA	NA	NA	NA	NA	NA	NA	NA	-0.569464	NA	NA	NA	NA	-0.741758	NA	NA	NA	NA	NA	NA	NA	NA	NA	0.579396	0.758338	NA	NA	NA	NA	NA	NA	NA	NA
ASCC1	NA	NA	NA	NA	NA	NA	NA	NA	NA	-0.510717	NA	NA	NA	NA	NA	NA	NA	NA	NA	NA	NA	NA	NA	NA	-0.446973	NA	NA	NA	NA	NA	0.494756	NA	NA
ASCC2	0.409611	NA	0.48477	NA	0.427176	NA	-0.472741	NA	0.477807	NA	NA	0.588338	NA	NA	NA	NA	0.555266	NA	0.51851	NA	NA	NA	NA	NA	NA	0.430681	NA	NA	NA	NA	NA	NA	0.563871
ASCC3	NA	NA	0.483899	NA	NA	NA	-0.532765	NA	NA	NA	NA	0.436031	NA	NA	NA	NA	0.48651	NA	0.526182	NA	NA	NA	NA	NA	NA	NA	NA	NA	NA	NA	NA	NA	0.46598
ASF1A	NA	NA	NA	NA	NA	NA	NA	NA	NA	NA	NA	NA	NA	NA	-0.438567	NA	NA	-0.512669	NA	NA	NA	NA	NA	NA	NA	NA	NA	NA	NA	NA	NA	NA	NA
ASH2L	-0.432319	NA	NA	NA	NA	NA	NA	NA	NA	NA	NA	NA	NA	NA	NA	NA	NA	NA	NA	NA	NA	-0.419656	NA	NA	-0.420489	NA	NA	NA	NA	NA	NA	NA	NA
ASL	0.517909	NA	NA	NA	NA	NA	NA	NA	NA	NA	NA	NA	NA	NA	0.404831	NA	NA	NA	NA	NA	NA	NA	NA	NA	NA	NA	NA	0.515652	NA	NA	NA	NA	NA
ASMTL	NA	NA	-0.456919	NA	NA	NA	NA	NA	NA	NA	NA	-0.446475	NA	NA	NA	NA	NA	NA	NA	NA	NA	NA	-0.478875	NA	NA	NA	NA	NA	NA	NA	0.471867	NA	NA
ASNA1	-0.575551	NA	NA	NA	NA	NA	NA	NA	NA	NA	NA	-0.51175	NA	NA	NA	NA	NA	NA	NA	NA	NA	NA	NA	NA	NA	NA	NA	-0.408696	NA	NA	NA	NA	-0.458892
ASNS	NA	NA	NA	NA	NA	NA	-0.57132	NA	0.480418	0.593548	NA	NA	NA	NA	NA	NA	NA	NA	NA	0.495426	NA	NA	NA	NA	NA	NA	NA	0.446087	NA	NA	NA	NA	0.54571
ASPH	NA	NA	-0.530897	NA	NA	NA	NA	-0.455026	NA	-0.435416	NA	NA	NA	NA	NA	NA	-0.547433	NA	NA	NA	NA	NA	NA	NA	NA	NA	-0.418166	NA	NA	NA	NA	NA	NA
ASPSCR1	NA	NA	NA	NA	NA	NA	NA	NA	NA	NA	NA	NA	NA	0.45779	NA	NA	NA	NA	NA	NA	NA	NA	NA	NA	-0.503193	NA	NA	NA	NA	NA	NA	NA	0.48104
ASS1	-0.455026	NA	NA	NA	NA	NA	0.582273	NA	NA	NA	NA	NA	NA	NA	NA	NA	NA	NA	NA	NA	NA	NA	NA	NA	NA	NA	NA	-0.50087	NA	NA	NA	NA	NA
ASTN2	NA	NA	NA	NA	NA	NA	NA	NA	NA	NA	NA	NA	NA	NA	NA	0.515567	NA	NA	NA	NA	NA	NA	NA	NA	-0.646913	NA	NA	NA	NA	NA	NA	-0.610718	NA
ASUN	NA	NA	NA	NA	NA	0.472491	NA	NA	NA	NA	NA	NA	NA	NA	NA	NA	NA	NA	NA	NA	NA	NA	NA	NA	-0.486931	NA	NA	NA	NA	NA	NA	0.419926	NA
ATAD1	NA	NA	-0.53873	NA	NA	NA	NA	NA	NA	NA	-0.493247	NA	NA	NA	NA	NA	-0.445605	NA	NA	NA	NA	NA	NA	NA	NA	NA	NA	NA	NA	NA	NA	NA	-0.568743
ATAD3A	NA	NA	NA	NA	NA	NA	NA	NA	NA	NA	NA	NA	NA	NA	0.439881	NA	NA	NA	NA	NA	NA	NA	NA	NA	NA	NA	NA	NA	NA	NA	NA	NA	NA
ATE1	NA	0.417755	NA	0.529565	NA	NA	NA	-0.430572	NA	NA	NA	NA	NA	NA	NA	NA	NA	NA	0.50091	NA	-0.534636	NA	NA	-0.602446	-0.568241	0.42148	NA	NA	NA	0.449565	NA	NA	NA
ATF7	NA	NA	NA	NA	NA	NA	NA	NA	NA	NA	NA	NA	NA	NA	NA	NA	NA	NA	NA	NA	NA	NA	NA	NA	NA	NA	NA	NA	NA	NA	NA	NA	0.508502
ATF7IP	-0.406117	NA	NA	NA	NA	NA	NA	NA	NA	NA	NA	NA	NA	NA	NA	NA	NA	NA	NA	NA	NA	-0.447923	NA	NA	NA	NA	NA	NA	NA	NA	NA	NA	NA
ATG101	NA	NA	NA	0.50258	NA	NA	NA	NA	NA	NA	NA	NA	NA	NA	0.524533	NA	NA	0.52844	NA	NA	NA	NA	NA	NA	NA	NA	NA	NA	NA	NA	NA	NA	NA
ATG12	NA	NA	NA	NA	NA	NA	NA	NA	NA	NA	NA	NA	NA	NA	NA	NA	NA	NA	NA	NA	NA	NA	NA	NA	NA	0.42849	NA	NA	NA	NA	NA	NA	NA
ATG3	NA	NA	NA	0.497391	NA	NA	NA	NA	NA	NA	NA	NA	NA	NA	NA	NA	NA	NA	NA	NA	NA	NA	NA	NA	-0.451619	0.429805	NA	NA	NA	NA	NA	NA	NA
ATG5	NA	NA	NA	NA	NA	NA	NA	NA	NA	NA	NA	NA	NA	NA	NA	NA	NA	0.445419	NA	NA	NA	NA	NA	NA	NA	NA	NA	NA	NA	NA	NA	NA	NA
ATG7	NA	NA	NA	NA	NA	NA	NA	-0.420091	NA	NA	NA	NA	NA	NA	NA	NA	NA	NA	NA	NA	NA	NA	NA	NA	-0.472528	NA	NA	NA	NA	NA	NA	NA	NA
ATG9A	NA	NA	NA	NA	NA	NA	NA	NA	NA	NA	NA	NA	NA	NA	NA	NA	NA	-0.440179	NA	NA	NA	NA	-0.527945	NA	NA	NA	NA	NA	NA	NA	NA	NA	NA
ATIC	NA	NA	NA	NA	NA	NA	NA	NA	NA	NA	NA	NA	NA	NA	NA	NA	NA	NA	NA	NA	NA	NA	NA	NA	NA	NA	NA	NA	NA	NA	NA	NA	-0.512046
ATL1	NA	NA	NA	NA	NA	NA	NA	NA	NA	NA	NA	NA	NA	NA	NA	NA	NA	NA	-0.475639	NA	NA	NA	NA	NA	NA	NA	NA	NA	NA	NA	NA	NA	NA
ATOX1	-0.443672	NA	NA	NA	NA	NA	NA	NA	NA	NA	NA	NA	NA	NA	NA	NA	NA	NA	NA	NA	NA	NA	NA	NA	NA	NA	NA	NA	NA	NA	NA	NA	NA
ATP11B	NA	NA	NA	NA	NA	NA	NA	-0.472494	NA	NA	NA	NA	NA	NA	NA	NA	NA	NA	NA	NA	NA	-0.564905	NA	NA	-0.474386	NA	NA	NA	NA	NA	NA	NA	NA
ATP11C	NA	NA	-0.571802	NA	NA	NA	NA	NA	NA	NA	-0.428323	NA	NA	NA	NA	NA	-0.419495	NA	NA	NA	NA	NA	NA	NA	NA	-0.59016	NA	NA	NA	NA	NA	NA	NA
ATP13A1	NA	NA	-0.461271	NA	NA	NA	NA	NA	-0.530897	NA	-0.444881	NA	NA	NA	NA	NA	-0.417755	NA	NA	NA	NA	NA	NA	NA	NA	NA	NA	NA	NA	NA	NA	NA	-0.490342
ATP13A2	NA	NA	NA	NA	NA	NA	NA	NA	NA	NA	NA	NA	NA	NA	NA	NA	NA	NA	NA	-0.487745	NA	NA	NA	NA	NA	NA	NA	NA	NA	NA	NA	NA	NA
ATP13A3	0.548477	NA	NA	NA	NA	NA	-0.439443	NA	NA	NA	NA	0.503046	NA	NA	NA	NA	NA	NA	NA	NA	NA	NA	NA	NA	NA	NA	NA	0.516522	NA	NA	NA	NA	NA
ATP1B3	NA	NA	NA	NA	NA	NA	NA	NA	NA	NA	NA	NA	-0.416014	NA	NA	NA	NA	NA	NA	NA	-0.507174	NA	NA	NA	NA	NA	NA	NA	NA	NA	NA	NA	NA
ATP2A2	NA	NA	-0.491732	NA	NA	NA	NA	NA	NA	-0.446047	-0.462746	NA	NA	NA	NA	NA	NA	NA	NA	-0.492376	NA	NA	-0.406146	NA	NA	NA	-0.419046	NA	NA	NA	NA	NA	NA
ATP2B1	NA	NA	-0.446475	NA	NA	-0.496607	NA	-0.413978	NA	NA	NA	NA	NA	NA	NA	NA	NA	NA	NA	NA	NA	NA	NA	NA	NA	NA	NA	NA	NA	NA	NA	NA	NA
ATP2B4	NA	NA	NA	NA	NA	NA	NA	NA	NA	NA	NA	NA	NA	NA	NA	NA	NA	NA	NA	NA	NA	-0.414438	NA	NA	NA	NA	NA	NA	NA	NA	NA	NA	NA
ATP5A1	NA	NA	-0.502176	NA	NA	NA	NA	NA	NA	-0.464208	-0.508062	NA	NA	NA	NA	NA	NA	NA	NA	NA	NA	NA	NA	NA	NA	NA	NA	NA	NA	NA	NA	NA	-0.575387
ATP5B	NA	NA	-0.447346	NA	NA	NA	NA	NA	NA	-0.438074	-0.447496	NA	NA	NA	NA	NA	NA	NA	NA	NA	NA	NA	NA	NA	NA	NA	NA	NA	NA	NA	0.461303	NA	-0.544824
ATP5C1	NA	NA	-0.488251	NA	NA	NA	NA	NA	NA	NA	-0.432245	NA	NA	NA	NA	NA	NA	NA	NA	NA	NA	NA	NA	NA	NA	NA	NA	NA	NA	NA	NA	NA	-0.619682
ATP5D	NA	NA	NA	NA	NA	NA	NA	NA	NA	NA	NA	NA	NA	NA	NA	NA	NA	NA	NA	NA	NA	NA	NA	NA	NA	NA	NA	NA	NA	NA	NA	NA	-0.519576
ATP5F1	NA	NA	NA	NA	NA	NA	NA	NA	NA	-0.441175	NA	NA	NA	NA	NA	NA	NA	NA	NA	-0.443138	NA	NA	NA	NA	NA	NA	NA	NA	NA	NA	NA	NA	-0.411497
ATP5H	NA	NA	NA	0.413913	NA	NA	NA	NA	NA	-0.460664	NA	NA	NA	NA	NA	NA	NA	NA	NA	NA	NA	NA	NA	NA	NA	NA	NA	NA	NA	NA	NA	NA	NA
ATP5I	NA	NA	-0.497824	NA	NA	NA	NA	NA	-0.413403	NA	NA	NA	NA	NA	NA	NA	-0.449086	NA	NA	NA	NA	NA	NA	NA	NA	NA	NA	-0.493913	NA	NA	NA	NA	-0.773827
ATP5J2	NA	NA	NA	0.461739	NA	NA	NA	NA	NA	-0.502301	NA	NA	NA	NA	NA	NA	NA	NA	NA	NA	NA	NA	NA	NA	NA	NA	NA	NA	NA	NA	NA	NA	NA
ATP5L	NA	NA	NA	NA	NA	NA	NA	NA	NA	NA	NA	NA	NA	0.532637	NA	0.433131	NA	NA	NA	NA	NA	NA	-0.423671	NA	NA	NA	NA	NA	NA	NA	NA	NA	NA
ATP5O	NA	NA	NA	NA	NA	NA	NA	NA	NA	NA	NA	NA	NA	NA	NA	NA	NA	NA	NA	NA	NA	NA	NA	NA	NA	NA	NA	NA	NA	NA	0.422567	NA	NA
ATP5SL	NA	NA	NA	NA	NA	NA	NA	NA	NA	NA	NA	NA	NA	NA	-0.46256	NA	NA	-0.590314	NA	NA	NA	NA	NA	NA	NA	NA	NA	NA	NA	NA	NA	NA	NA
ATP6AP1	NA	NA	NA	NA	NA	-0.430512	NA	NA	NA	NA	NA	NA	NA	NA	NA	NA	NA	NA	-0.421487	NA	NA	NA	NA	NA	0.457195	-0.475808	NA	NA	NA	NA	NA	NA	-0.426557
ATP6V0A1	NA	NA	NA	NA	NA	NA	NA	NA	NA	NA	NA	NA	NA	NA	NA	NA	NA	NA	NA	-0.412637	NA	NA	NA	NA	NA	NA	NA	NA	NA	NA	NA	NA	NA
ATP6V0A2	NA	NA	NA	NA	NA	NA	-0.542538	NA	NA	NA	NA	NA	NA	NA	NA	NA	NA	NA	NA	NA	NA	NA	NA	NA	NA	NA	NA	NA	NA	NA	NA	NA	NA
ATP6V0C	NA	NA	NA	NA	NA	NA	NA	NA	-0.581437	-0.815076	-0.647903	NA	NA	NA	-0.6972	NA	NA	-0.612691	NA	NA	NA	-0.587413	NA	NA	NA	NA	NA	NA	-0.768805	NA	NA	NA	NA
ATP6V0D1	NA	NA	NA	NA	NA	NA	NA	NA	NA	NA	NA	NA	NA	NA	NA	NA	NA	NA	NA	NA	NA	NA	NA	NA	NA	NA	NA	NA	NA	NA	NA	NA	-0.404853
ATP6V1B2	NA	NA	NA	NA	-0.553795	NA	NA	NA	NA	NA	NA	-0.470844	NA	-0.434291	NA	NA	NA	NA	NA	NA	NA	NA	NA	NA	NA	NA	NA	NA	NA	NA	NA	NA	NA
ATP6V1C1	NA	NA	NA	NA	NA	NA	NA	NA	NA	NA	NA	NA	NA	NA	NA	NA	NA	NA	-0.49008	NA	0.490342	NA	NA	0.41201	NA	NA	NA	NA	NA	NA	NA	NA	NA
ATP6V1E1	NA	NA	NA	NA	NA	NA	NA	NA	NA	NA	NA	NA	NA	-0.442994	NA	NA	NA	NA	NA	NA	NA	NA	NA	NA	NA	NA	NA	NA	NA	NA	NA	NA	NA
ATP6V1G1	NA	NA	NA	NA	NA	NA	NA	NA	NA	NA	NA	NA	NA	NA	NA	NA	NA	NA	NA	NA	NA	NA	NA	NA	NA	NA	NA	NA	NA	NA	NA	-0.437533	NA
ATP6V1H	NA	NA	NA	NA	NA	NA	NA	NA	NA	NA	NA	NA	NA	-0.533508	NA	NA	NA	NA	NA	NA	NA	NA	NA	NA	NA	NA	NA	NA	NA	NA	NA	NA	NA
ATP7A	NA	NA	NA	NA	-0.830164	NA	NA	NA	NA	NA	NA	NA	NA	-0.648352	NA	NA	NA	NA	NA	NA	NA	NA	NA	0.561477	0.724783	NA	NA	NA	NA	NA	NA	NA	NA
ATP8B1	NA	0.644039	NA	0.573043	NA	NA	NA	NA	NA	NA	0.435295	NA	NA	NA	NA	NA	0.4047	NA	0.586652	NA	-0.432759	NA	NA	-0.723387	NA	0.564748	NA	NA	0.555986	0.446087	NA	NA	NA
ATPAF1	NA	NA	NA	NA	NA	NA	NA	NA	0.600929	NA	NA	NA	NA	NA	NA	0.51038	NA	NA	NA	NA	NA	NA	NA	-0.512669	NA	NA	NA	NA	NA	NA	NA	NA	NA
ATR	0.462013	NA	NA	NA	0.521812	NA	NA	NA	0.489991	NA	NA	0.664056	NA	NA	NA	NA	NA	NA	NA	NA	NA	NA	NA	NA	NA	NA	NA	NA	NA	NA	-0.462183	NA	NA
ATRN	NA	NA	NA	NA	NA	NA	NA	NA	NA	NA	NA	-0.701668	NA	NA	NA	NA	NA	NA	NA	NA	NA	NA	NA	NA	NA	NA	NA	NA	NA	0.637363	NA	NA	NA
ATRX	NA	NA	NA	NA	NA	NA	NA	NA	NA	NA	NA	NA	NA	NA	NA	NA	NA	NA	NA	NA	NA	NA	NA	NA	NA	NA	NA	NA	NA	NA	NA	NA	0.449591
ATXN10	NA	NA	NA	NA	NA	0.417114	NA	NA	NA	NA	NA	NA	NA	NA	NA	NA	NA	NA	NA	NA	NA	NA	NA	NA	NA	NA	NA	NA	NA	NA	NA	NA	NA
ATXN2	NA	NA	NA	NA	NA	NA	NA	NA	0.505657	NA	NA	0.443864	NA	NA	NA	NA	NA	NA	NA	NA	NA	NA	NA	NA	NA	NA	NA	0.433913	NA	NA	NA	NA	NA
ATXN2L	NA	NA	NA	NA	0.451273	NA	NA	NA	NA	NA	NA	0.476066	NA	NA	NA	NA	NA	NA	NA	NA	NA	NA	NA	NA	NA	NA	NA	0.41913	NA	NA	-0.573987	NA	NA
ATXN3	-0.507494	NA	NA	NA	NA	NA	NA	NA	NA	NA	NA	NA	NA	NA	NA	NA	NA	NA	NA	NA	NA	-0.463361	NA	NA	NA	NA	NA	NA	NA	NA	NA	NA	NA
ATXN7L3B	NA	NA	NA	NA	NA	NA	NA	NA	NA	NA	NA	NA	NA	NA	NA	NA	NA	NA	NA	0.483409	NA	NA	NA	NA	NA	NA	NA	NA	NA	NA	NA	NA	NA
AUH	NA	NA	-0.45953	NA	NA	NA	NA	NA	-0.650131	NA	NA	NA	NA	NA	NA	NA	NA	NA	NA	NA	NA	NA	NA	NA	NA	NA	NA	NA	NA	NA	NA	NA	-0.67195
AUP1	NA	NA	NA	NA	NA	-0.415328	NA	NA	NA	NA	NA	NA	NA	NA	NA	NA	NA	NA	NA	NA	NA	NA	NA	NA	0.435822	NA	NA	NA	NA	NA	NA	NA	NA
AURKA	NA	-0.565112	NA	NA	NA	NA	NA	NA	NA	NA	NA	NA	NA	NA	NA	NA	NA	NA	NA	NA	NA	NA	NA	NA	NA	NA	NA	NA	NA	NA	NA	NA	NA
AVEN	NA	NA	NA	NA	NA	NA	-0.545909	NA	0.658834	NA	NA	0.40557	NA	NA	NA	NA	0.468233	NA	NA	NA	NA	NA	NA	NA	NA	NA	NA	0.532174	NA	NA	NA	NA	0.605508
B2M	-0.452406	NA	NA	NA	NA	NA	0.522688	NA	NA	NA	NA	-0.448216	NA	NA	NA	NA	NA	NA	NA	NA	NA	NA	NA	NA	NA	NA	NA	-0.435652	NA	NA	NA	NA	-0.433202
B3GALT6	NA	NA	NA	NA	NA	NA	NA	NA	NA	NA	NA	NA	NA	NA	NA	NA	NA	-0.577479	NA	NA	NA	NA	NA	NA	NA	NA	NA	NA	NA	NA	NA	NA	NA
B4GALT1	NA	NA	NA	NA	NA	NA	NA	NA	NA	NA	NA	NA	NA	NA	-0.442948	NA	NA	NA	NA	NA	NA	NA	NA	NA	NA	NA	NA	NA	NA	NA	NA	NA	NA
B4GALT4	0.46638	NA	0.468233	NA	NA	NA	-0.584464	NA	0.456919	NA	0.459696	0.409922	NA	NA	NA	NA	NA	NA	0.442245	NA	NA	NA	NA	NA	NA	NA	NA	NA	NA	NA	NA	NA	0.454463
BABAM1	NA	NA	NA	NA	NA	NA	NA	NA	NA	NA	NA	NA	NA	NA	NA	NA	NA	NA	NA	NA	NA	NA	NA	NA	NA	NA	NA	NA	NA	NA	0.419926	NA	NA
BACH1	NA	NA	NA	NA	NA	NA	NA	0.632938	NA	NA	NA	NA	NA	NA	NA	NA	NA	0.490671	NA	NA	NA	NA	NA	NA	NA	NA	NA	NA	NA	NA	NA	NA	NA
BAD	NA	NA	NA	NA	NA	NA	0.473179	NA	NA	NA	NA	NA	NA	NA	NA	NA	NA	NA	NA	NA	NA	NA	NA	NA	NA	NA	NA	NA	NA	NA	NA	NA	-0.438074
BAG1	NA	NA	NA	NA	NA	NA	NA	NA	NA	NA	NA	NA	0.634465	NA	NA	NA	NA	NA	NA	NA	NA	NA	NA	NA	NA	NA	NA	NA	NA	NA	NA	NA	NA
BAG2	NA	NA	NA	NA	NA	NA	NA	NA	NA	NA	NA	NA	NA	NA	NA	NA	NA	NA	NA	NA	NA	0.427049	NA	NA	NA	NA	NA	NA	NA	NA	NA	NA	NA
BAG3	NA	NA	NA	NA	NA	NA	-0.444701	NA	NA	NA	NA	NA	NA	NA	NA	NA	NA	NA	NA	NA	NA	NA	NA	NA	NA	NA	NA	NA	NA	NA	NA	NA	NA
BAG5	NA	NA	NA	NA	NA	NA	NA	NA	NA	NA	NA	NA	NA	0.416884	NA	0.543175	NA	NA	NA	NA	NA	NA	NA	NA	NA	NA	NA	NA	NA	NA	NA	NA	NA
BAG6	NA	-0.445605	NA	-0.496522	NA	NA	NA	NA	NA	NA	-0.432681	NA	NA	NA	NA	NA	NA	NA	NA	NA	NA	NA	NA	0.615533	0.441398	NA	NA	NA	NA	NA	NA	NA	NA
BAIAP2L1	NA	NA	0.596171	NA	NA	NA	NA	NA	NA	NA	0.454032	NA	NA	NA	NA	NA	0.559617	NA	NA	NA	NA	NA	NA	-0.490983	NA	0.57132	NA	NA	NA	NA	NA	-0.424328	0.507174
BAK1	-0.54149	NA	-0.422106	NA	NA	-0.525188	NA	NA	NA	NA	NA	-0.56832	NA	NA	NA	-0.450738	NA	NA	NA	NA	NA	-0.520983	NA	NA	NA	-0.486323	NA	-0.54	NA	NA	NA	NA	NA
BANF1	NA	NA	NA	NA	NA	NA	NA	NA	0.562228	NA	NA	NA	NA	NA	NA	NA	NA	NA	NA	NA	NA	NA	NA	-0.457137	NA	0.406146	NA	NA	NA	NA	NA	NA	0.508945
BASP1	NA	NA	NA	NA	NA	NA	0.462664	NA	NA	NA	NA	NA	NA	NA	NA	NA	NA	NA	NA	NA	NA	NA	NA	NA	NA	NA	NA	NA	NA	NA	NA	NA	NA
BAZ1A	NA	NA	NA	NA	NA	NA	NA	NA	NA	NA	NA	NA	NA	NA	NA	NA	NA	NA	NA	NA	NA	NA	NA	NA	NA	0.513049	NA	NA	NA	NA	NA	NA	NA
BAZ1B	NA	NA	NA	NA	NA	NA	NA	NA	NA	NA	NA	NA	NA	NA	NA	NA	NA	NA	NA	NA	NA	NA	0.617762	NA	NA	NA	NA	NA	NA	NA	-0.544055	NA	NA
BAZ2A	NA	NA	NA	NA	NA	-0.498627	NA	NA	NA	NA	NA	NA	NA	NA	NA	NA	NA	NA	NA	NA	NA	NA	NA	NA	NA	NA	NA	NA	NA	NA	NA	NA	NA
BBOX1	NA	NA	NA	0.713287	NA	NA	NA	NA	NA	NA	NA	NA	-0.633976	-0.630474	NA	NA	NA	NA	NA	NA	NA	NA	NA	NA	NA	NA	NA	NA	NA	NA	NA	NA	NA
BBX	NA	NA	NA	NA	NA	0.767625	NA	NA	NA	NA	NA	NA	NA	NA	NA	NA	NA	NA	NA	0.636364	NA	NA	NA	NA	NA	0.602453	NA	NA	NA	NA	NA	NA	NA
BCAM	NA	NA	NA	NA	NA	NA	NA	NA	NA	NA	NA	NA	NA	NA	NA	NA	NA	0.423585	NA	NA	NA	NA	NA	NA	NA	NA	NA	NA	NA	NA	NA	NA	NA
BCAP29	NA	NA	NA	NA	NA	NA	NA	NA	NA	NA	NA	NA	NA	NA	NA	NA	NA	NA	NA	NA	NA	NA	NA	NA	0.54501	NA	NA	NA	NA	NA	NA	NA	NA
BCAP31	NA	NA	NA	NA	NA	NA	NA	NA	-0.423847	-0.419913	-0.435295	NA	NA	NA	NA	NA	NA	NA	NA	NA	NA	NA	NA	NA	0.515274	NA	-0.45338	NA	NA	NA	NA	NA	NA
BCAR1	NA	NA	NA	NA	NA	NA	NA	NA	NA	NA	-0.413073	NA	NA	NA	NA	NA	NA	NA	NA	NA	NA	NA	NA	NA	NA	NA	NA	NA	NA	NA	NA	NA	-0.536408
BCAT1	-0.518782	NA	NA	NA	NA	NA	NA	NA	NA	NA	NA	-0.460401	NA	NA	NA	NA	NA	NA	NA	NA	NA	NA	NA	NA	NA	NA	NA	NA	NA	NA	NA	NA	NA
BCCIP	NA	NA	NA	NA	NA	NA	NA	NA	0.423847	NA	NA	NA	NA	NA	NA	NA	NA	NA	NA	NA	NA	NA	NA	NA	NA	NA	NA	NA	NA	NA	NA	NA	NA
BCKDHA	NA	NA	-0.565668	NA	-0.531127	NA	NA	NA	-0.510067	NA	NA	-0.755948	NA	-0.488132	NA	-0.543576	-0.542917	NA	NA	NA	NA	NA	NA	NA	NA	NA	NA	NA	NA	0.644995	NA	NA	NA
BCKDHB	NA	NA	NA	NA	NA	NA	NA	NA	NA	NA	NA	-0.438642	NA	NA	NA	NA	-0.418625	NA	NA	NA	NA	NA	NA	NA	NA	NA	NA	NA	NA	NA	NA	NA	-0.643158
BCL10	NA	NA	0.445605	NA	0.428052	NA	-0.404831	NA	0.451697	NA	NA	0.517842	NA	NA	NA	NA	NA	NA	0.661112	0.568629	NA	NA	NA	NA	NA	0.558176	NA	NA	NA	NA	NA	NA	0.500972
BCL2L1	NA	0.409922	NA	NA	NA	NA	NA	NA	NA	NA	NA	NA	NA	0.556136	NA	NA	NA	NA	NA	NA	NA	NA	NA	NA	NA	NA	NA	NA	NA	NA	NA	NA	NA
BCL2L12	NA	NA	NA	NA	NA	NA	NA	NA	0.50889	NA	NA	NA	NA	NA	NA	NA	NA	NA	NA	0.536765	NA	NA	NA	NA	NA	NA	NA	0.497549	NA	NA	NA	NA	NA
BCL2L13	NA	NA	NA	NA	NA	NA	NA	NA	NA	NA	NA	NA	NA	NA	NA	NA	NA	NA	NA	NA	NA	NA	NA	NA	NA	NA	NA	NA	NA	NA	NA	NA	-0.438517
BCL2L2	NA	NA	NA	NA	NA	NA	NA	NA	NA	NA	NA	0.435161	NA	NA	NA	NA	NA	-0.503935	NA	NA	NA	NA	NA	NA	NA	NA	NA	NA	NA	NA	NA	NA	NA
BCL9L	NA	NA	NA	NA	NA	NA	NA	NA	NA	NA	NA	0.429939	NA	NA	NA	NA	NA	NA	NA	NA	-0.451362	NA	NA	NA	-0.415843	NA	NA	NA	NA	NA	NA	NA	0.414598
BCLAF1	NA	NA	NA	NA	NA	0.4189	NA	NA	NA	NA	NA	NA	NA	NA	NA	NA	NA	NA	NA	0.467104	NA	NA	NA	NA	NA	NA	NA	NA	NA	NA	NA	NA	NA
BCR	NA	NA	NA	NA	NA	NA	NA	NA	NA	0.464208	0.532899	NA	NA	NA	NA	NA	NA	NA	NA	NA	NA	NA	NA	NA	NA	NA	NA	NA	NA	NA	NA	NA	NA
BCS1L	NA	NA	NA	NA	NA	NA	NA	NA	NA	NA	NA	NA	NA	0.429939	NA	NA	NA	NA	NA	NA	NA	NA	NA	NA	NA	NA	NA	NA	NA	NA	NA	NA	NA
BDH1	NA	NA	NA	0.556373	NA	NA	NA	NA	NA	NA	NA	NA	NA	NA	NA	NA	NA	NA	NA	NA	NA	NA	NA	NA	NA	NA	NA	NA	NA	NA	NA	NA	NA
BDH2	NA	NA	NA	NA	NA	NA	0.477122	NA	NA	NA	NA	NA	NA	NA	NA	NA	NA	NA	NA	NA	NA	NA	NA	NA	NA	NA	NA	NA	NA	NA	0.414644	NA	NA
BECN1	NA	NA	NA	NA	NA	NA	NA	NA	NA	NA	NA	NA	NA	NA	NA	NA	NA	NA	NA	NA	NA	NA	NA	NA	-0.430246	NA	NA	NA	NA	NA	NA	NA	0.432316
BET1	NA	NA	-0.597832	NA	NA	NA	NA	NA	NA	-0.47865	NA	NA	NA	NA	NA	NA	NA	NA	NA	-0.508306	NA	NA	NA	NA	NA	NA	NA	NA	NA	NA	NA	NA	NA
BET1L	NA	NA	NA	NA	NA	NA	NA	NA	NA	NA	NA	NA	NA	NA	NA	NA	NA	NA	0.502716	0.429195	NA	NA	NA	NA	NA	0.484133	NA	NA	NA	NA	NA	NA	NA
BGN	NA	NA	-0.767539	NA	NA	NA	NA	NA	-0.836314	NA	-0.674003	NA	NA	-0.89011	NA	-0.651944	-0.762036	NA	NA	NA	NA	NA	NA	0.824296	NA	-0.791209	NA	NA	NA	NA	NA	NA	NA
BID	NA	NA	NA	NA	NA	NA	0.506039	NA	NA	-0.4961	NA	NA	NA	NA	NA	NA	NA	NA	NA	NA	NA	NA	NA	NA	NA	NA	NA	NA	NA	NA	0.426089	NA	-0.459335
BIN1	NA	NA	-0.672759	NA	NA	NA	NA	NA	-0.552655	NA	-0.443574	-0.437772	NA	NA	NA	NA	-0.705831	NA	NA	NA	NA	NA	NA	NA	NA	-0.465731	NA	NA	NA	NA	NA	0.407601	-0.524892
BIN3	NA	NA	NA	NA	NA	NA	NA	NA	NA	NA	NA	NA	NA	NA	NA	NA	NA	NA	NA	NA	NA	NA	NA	NA	NA	NA	NA	NA	NA	NA	NA	-0.440174	NA
BIRC2	-0.588652	NA	NA	NA	NA	NA	NA	NA	NA	NA	NA	-0.48651	NA	NA	NA	NA	NA	NA	NA	NA	NA	NA	NA	NA	NA	NA	NA	NA	NA	NA	NA	NA	NA
BIRC6	NA	-0.509139	NA	NA	NA	NA	NA	NA	NA	NA	NA	NA	NA	-0.455179	NA	NA	NA	NA	NA	NA	NA	NA	NA	0.509033	NA	NA	NA	NA	NA	NA	NA	NA	NA
BIVM.ERCC5	NA	NA	NA	NA	NA	NA	NA	NA	NA	NA	NA	NA	NA	NA	NA	NA	NA	NA	NA	NA	NA	NA	NA	NA	NA	NA	NA	0.494324	NA	NA	NA	NA	0.592849
BLMH	NA	NA	NA	NA	NA	NA	NA	NA	NA	NA	NA	NA	NA	NA	NA	NA	NA	NA	NA	NA	-0.605508	NA	NA	NA	NA	NA	NA	NA	NA	NA	NA	NA	NA
BLOC1S1	NA	NA	NA	NA	NA	NA	NA	NA	NA	NA	NA	NA	NA	NA	NA	NA	NA	NA	NA	NA	NA	NA	NA	NA	NA	NA	NA	NA	NA	NA	NA	-0.405841	NA
BLOC1S2	NA	NA	0.559617	NA	NA	NA	NA	NA	NA	NA	NA	0.418625	NA	NA	NA	NA	0.525675	NA	NA	NA	NA	NA	NA	NA	NA	NA	NA	NA	NA	NA	NA	NA	0.520019
BLOC1S3	NA	NA	NA	NA	NA	0.460195	NA	0.538074	NA	NA	NA	NA	NA	NA	NA	NA	NA	NA	NA	NA	NA	NA	NA	NA	NA	NA	NA	NA	NA	NA	NA	NA	NA
BLOC1S5	NA	NA	NA	NA	NA	NA	NA	NA	NA	NA	NA	NA	NA	NA	NA	NA	NA	NA	NA	0.478222	NA	NA	NA	NA	NA	NA	NA	NA	NA	NA	NA	NA	NA
BLVRA	NA	NA	NA	NA	NA	0.489461	NA	NA	NA	NA	NA	NA	NA	NA	NA	NA	NA	NA	NA	NA	NA	NA	NA	NA	-0.580786	NA	NA	NA	NA	NA	NA	NA	NA
BLVRB	NA	NA	NA	NA	NA	NA	NA	NA	NA	NA	NA	NA	NA	NA	NA	NA	NA	NA	NA	NA	NA	NA	NA	NA	NA	NA	NA	-0.546087	NA	NA	NA	NA	NA
BMP1	NA	NA	NA	NA	NA	NA	NA	NA	NA	NA	NA	NA	NA	NA	NA	NA	NA	NA	NA	NA	NA	NA	NA	NA	NA	NA	NA	NA	NA	NA	0.48682	NA	NA
BMP2K	NA	NA	NA	NA	NA	NA	NA	NA	NA	NA	NA	NA	NA	NA	NA	NA	NA	NA	NA	NA	NA	NA	NA	NA	-0.493621	0.501279	NA	NA	NA	NA	NA	NA	NA
BMS1	NA	NA	NA	NA	0.470112	NA	-0.407022	NA	0.475196	NA	NA	0.563099	NA	NA	NA	NA	NA	NA	0.481506	0.509805	NA	NA	NA	NA	NA	NA	NA	NA	NA	NA	NA	NA	NA
BNIP1	NA	NA	NA	NA	NA	NA	NA	NA	NA	NA	-0.48889	NA	NA	NA	NA	NA	NA	NA	-0.407949	NA	NA	NA	NA	NA	NA	NA	NA	NA	NA	NA	NA	NA	NA
BNIP2	NA	NA	NA	NA	NA	NA	NA	NA	NA	NA	NA	NA	NA	NA	NA	NA	NA	0.562248	NA	NA	NA	NA	NA	NA	NA	NA	NA	NA	NA	NA	NA	NA	NA
BNIP3	NA	NA	NA	NA	NA	NA	NA	NA	NA	NA	NA	NA	NA	NA	NA	-0.756918	NA	NA	NA	NA	NA	NA	NA	NA	NA	NA	NA	NA	NA	NA	NA	0.615659	NA
BOD1L1	NA	NA	NA	NA	NA	0.481423	NA	NA	NA	NA	NA	NA	NA	NA	NA	NA	NA	-0.441926	NA	NA	NA	NA	NA	NA	NA	NA	NA	NA	NA	NA	NA	NA	NA
BOLA1	NA	NA	NA	NA	NA	NA	NA	-0.633819	NA	NA	NA	NA	NA	0.714537	-0.640861	NA	NA	NA	NA	NA	NA	NA	NA	-0.608637	-0.715599	NA	NA	NA	NA	NA	NA	NA	NA
BOLA2	NA	NA	0.472585	NA	NA	NA	NA	NA	0.438642	NA	NA	NA	NA	0.461271	0.420604	0.43049	0.483899	0.443672	NA	NA	NA	NA	NA	NA	NA	0.455654	NA	0.433913	NA	NA	NA	NA	NA
BOP1	NA	NA	NA	NA	NA	NA	NA	NA	NA	0.507617	NA	NA	NA	NA	NA	NA	NA	NA	NA	NA	NA	NA	NA	NA	NA	NA	NA	NA	NA	NA	NA	NA	NA
BPGM	NA	NA	NA	NA	NA	NA	NA	NA	NA	NA	NA	NA	NA	NA	NA	NA	NA	NA	NA	NA	0.496986	NA	NA	NA	NA	NA	NA	NA	NA	NA	NA	NA	NA
BPHL	NA	NA	NA	NA	NA	NA	NA	NA	NA	NA	NA	NA	NA	NA	0.436815	NA	NA	NA	NA	NA	NA	NA	NA	NA	NA	NA	NA	NA	NA	NA	NA	NA	NA
BPNT1	NA	0.557006	NA	0.441739	NA	NA	NA	NA	NA	NA	NA	NA	NA	NA	NA	NA	NA	NA	NA	NA	NA	NA	NA	NA	NA	NA	NA	NA	NA	NA	NA	NA	NA
BRAP	NA	NA	NA	0.407826	NA	NA	NA	NA	NA	NA	NA	NA	0.438642	0.416884	NA	NA	NA	NA	NA	NA	NA	NA	NA	NA	NA	NA	NA	NA	NA	NA	NA	NA	NA
BRAT1	NA	NA	NA	NA	NA	NA	NA	0.484254	NA	NA	NA	NA	NA	NA	NA	NA	NA	NA	NA	NA	NA	NA	NA	NA	NA	NA	NA	NA	NA	NA	NA	NA	NA
BRCC3	NA	NA	NA	NA	NA	0.483209	NA	NA	NA	NA	NA	NA	NA	NA	NA	NA	NA	NA	NA	NA	NA	NA	NA	NA	NA	NA	NA	NA	NA	0.491304	0.648817	NA	NA
BRD2	NA	NA	NA	NA	NA	NA	NA	NA	NA	NA	NA	NA	NA	NA	NA	NA	NA	NA	NA	NA	NA	NA	NA	-0.409754	NA	NA	NA	NA	NA	0.624348	NA	NA	NA
BRD3	NA	NA	NA	NA	NA	NA	NA	-0.505937	NA	NA	NA	NA	-0.669076	-0.534644	NA	NA	NA	NA	NA	NA	NA	NA	NA	NA	NA	NA	NA	NA	NA	NA	NA	NA	NA
BRE	NA	NA	NA	NA	NA	NA	NA	NA	NA	NA	NA	NA	NA	NA	NA	NA	NA	NA	NA	-0.581701	NA	NA	NA	NA	NA	NA	NA	NA	NA	NA	NA	NA	NA
BRI3BP	NA	-0.488132	NA	NA	NA	NA	NA	NA	NA	NA	-0.652535	NA	NA	NA	NA	NA	NA	NA	NA	NA	NA	NA	NA	NA	0.504162	-0.614116	NA	NA	NA	NA	NA	NA	NA
BRIX1	NA	NA	NA	NA	NA	NA	NA	NA	0.490862	NA	NA	0.448216	NA	NA	NA	NA	NA	NA	NA	NA	NA	NA	NA	NA	NA	NA	NA	NA	NA	NA	NA	NA	0.448262
BRK1	NA	NA	0.504787	NA	NA	NA	NA	NA	NA	NA	0.474511	NA	NA	NA	NA	NA	0.553525	NA	NA	NA	NA	NA	NA	NA	NA	0.539337	NA	NA	NA	NA	NA	NA	0.47351
BROX	NA	NA	0.528286	NA	NA	NA	NA	0.4559	NA	NA	NA	NA	NA	0.570931	NA	0.426969	0.508268	0.452406	NA	NA	NA	NA	NA	NA	NA	NA	NA	NA	NA	NA	NA	NA	NA
BSDC1	NA	NA	NA	NA	NA	NA	-0.434186	NA	NA	NA	NA	NA	NA	NA	0.406146	NA	NA	NA	NA	NA	NA	NA	NA	NA	NA	NA	NA	NA	NA	NA	NA	NA	NA
BSG	NA	NA	NA	NA	NA	NA	0.471865	NA	NA	NA	NA	NA	NA	0.428199	NA	NA	NA	NA	NA	NA	NA	NA	NA	NA	NA	NA	NA	NA	NA	NA	NA	NA	NA
BST2	-0.432319	NA	NA	NA	NA	NA	0.477122	NA	-0.51175	-0.419027	NA	-0.523934	NA	NA	NA	-0.437533	NA	NA	NA	NA	NA	NA	NA	NA	NA	NA	NA	-0.584348	NA	NA	NA	NA	-0.464651
BTAF1	NA	NA	NA	NA	-0.540464	NA	NA	-0.610044	-0.62158	-0.539027	NA	NA	NA	NA	NA	NA	NA	-0.470528	NA	NA	NA	-0.495612	NA	NA	NA	NA	NA	NA	NA	NA	NA	NA	NA
BTBD11	NA	NA	NA	NA	NA	NA	NA	-0.413978	NA	NA	NA	NA	NA	NA	NA	NA	NA	NA	NA	NA	NA	NA	NA	NA	NA	NA	NA	NA	NA	NA	0.458662	NA	NA
BTF3	NA	NA	NA	NA	NA	NA	-0.449958	NA	0.475196	NA	NA	0.474326	NA	NA	NA	NA	NA	NA	NA	NA	NA	NA	NA	NA	NA	NA	NA	NA	NA	NA	NA	NA	0.480597
BTF3L4	NA	NA	NA	NA	NA	NA	NA	NA	NA	NA	NA	NA	-0.411662	NA	NA	NA	NA	NA	NA	NA	NA	NA	NA	0.487824	NA	NA	NA	NA	NA	NA	NA	0.407601	NA
BTN3A3	-0.683116	NA	NA	NA	NA	NA	0.619734	NA	NA	NA	NA	NA	NA	NA	NA	NA	NA	NA	NA	-0.608392	NA	NA	NA	NA	NA	NA	NA	NA	NA	NA	NA	NA	NA
BUB3	NA	NA	NA	NA	NA	NA	NA	NA	NA	NA	NA	0.45866	NA	NA	NA	NA	NA	NA	NA	NA	NA	NA	NA	NA	NA	NA	NA	NA	NA	NA	NA	NA	0.417698
BUD31	NA	NA	NA	NA	NA	NA	NA	NA	NA	0.480154	NA	0.475196	NA	NA	NA	NA	NA	NA	NA	NA	NA	NA	NA	NA	NA	NA	0.456021	NA	NA	NA	-0.564303	NA	NA
BYSL	NA	NA	NA	NA	NA	NA	NA	NA	0.438642	NA	NA	0.425588	NA	NA	NA	NA	NA	NA	NA	NA	NA	NA	0.421042	NA	NA	NA	NA	NA	NA	NA	-0.409362	NA	0.450919
BZW1	NA	NA	NA	NA	0.478437	NA	-0.4355	NA	0.407311	NA	NA	0.527415	NA	NA	NA	NA	NA	NA	0.557319	NA	-0.423014	NA	NA	NA	NA	NA	NA	NA	NA	NA	-0.411123	NA	NA
BZW2	NA	NA	NA	NA	NA	NA	-0.446453	NA	NA	NA	NA	0.4047	NA	NA	NA	NA	NA	NA	0.615985	0.486276	NA	NA	NA	NA	NA	NA	NA	NA	NA	NA	NA	NA	NA
C10orf32.ASMT	NA	NA	NA	NA	NA	NA	NA	NA	NA	NA	NA	NA	NA	NA	NA	NA	NA	NA	NA	NA	-0.497365	NA	NA	NA	NA	NA	NA	NA	NA	NA	NA	NA	NA
C10orf54	0.484721	NA	NA	NA	NA	NA	NA	NA	NA	NA	NA	NA	NA	NA	NA	NA	NA	NA	NA	NA	NA	NA	NA	NA	NA	NA	NA	NA	0.419728	NA	NA	NA	NA
C10orf76	-0.690836	NA	NA	NA	-0.52225	NA	NA	NA	-0.531767	NA	NA	-0.70322	NA	NA	NA	-0.463063	-0.477807	NA	NA	NA	NA	NA	NA	NA	NA	NA	NA	-0.612174	NA	NA	0.414644	NA	NA
C11orf31	NA	NA	NA	NA	0.421918	NA	NA	NA	NA	NA	NA	NA	NA	NA	NA	NA	NA	NA	0.535658	NA	NA	NA	NA	NA	NA	NA	NA	NA	NA	NA	NA	NA	0.475724
C11orf54	-0.732413	NA	NA	NA	NA	NA	NA	NA	NA	NA	NA	-0.584522	NA	NA	NA	NA	NA	NA	NA	NA	NA	NA	NA	NA	NA	NA	NA	NA	NA	NA	NA	NA	NA
C11orf58	NA	NA	NA	NA	NA	NA	NA	NA	NA	NA	NA	NA	NA	0.451697	NA	NA	NA	NA	NA	NA	NA	NA	NA	NA	NA	NA	NA	NA	NA	NA	NA	NA	NA
C11orf68	NA	NA	-0.472585	NA	NA	NA	0.467484	NA	NA	-0.495214	-0.539435	NA	NA	NA	NA	NA	NA	NA	NA	NA	NA	NA	NA	NA	0.453478	-0.497715	NA	NA	NA	NA	NA	NA	-0.498758
C11orf98	NA	NA	NA	NA	NA	NA	NA	NA	0.500435	NA	NA	0.580505	NA	NA	NA	NA	NA	NA	NA	NA	NA	NA	NA	NA	NA	NA	NA	0.418261	NA	-0.42087	-0.419046	NA	NA
C12orf29	NA	NA	0.553035	NA	NA	NA	-0.48639	NA	NA	NA	NA	NA	NA	NA	NA	NA	0.552827	0.553648	NA	0.544118	NA	NA	0.484596	NA	NA	0.511206	NA	NA	NA	NA	NA	NA	0.512333
C12orf45	NA	-0.46573	NA	-0.538596	NA	NA	NA	NA	NA	0.472112	NA	NA	NA	NA	NA	NA	NA	NA	NA	NA	NA	NA	NA	NA	NA	NA	NA	NA	NA	NA	NA	NA	NA
C12orf57	NA	NA	NA	NA	NA	NA	-0.545909	NA	NA	NA	NA	NA	NA	NA	NA	NA	NA	NA	NA	NA	NA	NA	NA	NA	NA	NA	NA	NA	NA	NA	NA	NA	NA
C12orf75	NA	NA	NA	NA	NA	NA	NA	NA	NA	NA	NA	NA	NA	NA	NA	NA	NA	NA	-0.797625	NA	0.761686	NA	NA	NA	NA	NA	NA	NA	NA	NA	NA	NA	NA
C14orf142	NA	NA	NA	NA	NA	NA	NA	NA	NA	NA	NA	NA	NA	NA	NA	NA	NA	NA	NA	NA	NA	NA	NA	NA	NA	NA	NA	0.565934	NA	NA	NA	NA	0.590587
C14orf159	-0.476657	NA	NA	NA	NA	NA	NA	NA	NA	NA	NA	NA	NA	NA	NA	NA	NA	NA	NA	NA	NA	NA	NA	NA	NA	NA	NA	NA	NA	NA	NA	NA	NA
C14orf166	NA	NA	NA	NA	NA	0.520723	NA	NA	NA	NA	NA	NA	NA	NA	NA	NA	NA	NA	NA	NA	NA	NA	NA	NA	NA	NA	NA	NA	NA	NA	NA	NA	NA
C15orf38.AP3S2	NA	NA	0.574413	NA	NA	NA	-0.476684	0.420965	0.40557	0.416813	NA	NA	NA	NA	NA	NA	0.428199	NA	NA	NA	NA	NA	NA	NA	NA	NA	NA	NA	NA	NA	NA	NA	0.593991
C15orf40	NA	NA	NA	NA	NA	NA	NA	NA	NA	NA	NA	NA	NA	NA	NA	NA	NA	NA	NA	NA	NA	NA	NA	NA	NA	0.4964	NA	NA	NA	NA	NA	NA	0.438517
C16orf13	-0.501591	NA	NA	NA	NA	NA	NA	NA	NA	NA	NA	-0.573941	NA	NA	NA	NA	NA	NA	NA	NA	NA	NA	NA	NA	NA	NA	NA	NA	NA	0.514964	0.598565	NA	NA
C16orf62	NA	0.460401	NA	0.453913	NA	NA	NA	NA	NA	NA	NA	NA	NA	NA	0.481066	NA	NA	0.528389	NA	NA	NA	NA	NA	NA	NA	NA	NA	NA	NA	NA	NA	NA	NA
C17orf49	NA	NA	NA	NA	NA	NA	NA	NA	NA	NA	NA	NA	NA	NA	NA	NA	NA	NA	NA	NA	NA	NA	NA	NA	NA	NA	NA	NA	NA	NA	NA	NA	0.582032
C17orf59	NA	NA	NA	NA	-0.553795	NA	NA	NA	NA	NA	NA	NA	NA	NA	NA	NA	NA	NA	NA	-0.434424	NA	-0.416177	NA	NA	NA	NA	NA	NA	NA	NA	0.549337	NA	NA
C17orf62	NA	NA	NA	NA	-0.428928	NA	NA	NA	-0.475196	NA	NA	NA	NA	NA	NA	NA	-0.416014	NA	-0.48647	NA	NA	NA	NA	NA	NA	NA	NA	NA	NA	NA	NA	NA	NA
C17orf80	NA	NA	NA	NA	NA	NA	NA	NA	NA	NA	NA	NA	NA	NA	NA	NA	NA	NA	NA	-0.534271	NA	NA	NA	NA	NA	NA	NA	NA	NA	NA	NA	NA	NA
C17orf85	NA	NA	NA	NA	NA	NA	NA	NA	NA	NA	NA	NA	NA	NA	-0.432871	NA	NA	-0.424458	NA	NA	NA	NA	NA	NA	NA	NA	NA	NA	NA	NA	NA	NA	NA
C18orf25	NA	NA	NA	NA	NA	NA	NA	NA	NA	NA	NA	NA	NA	NA	NA	NA	-0.503046	NA	NA	NA	NA	NA	NA	NA	NA	-0.489828	NA	NA	NA	NA	NA	NA	NA
C18orf32	NA	NA	NA	NA	NA	NA	NA	NA	NA	NA	NA	NA	NA	NA	NA	NA	NA	NA	NA	NA	NA	NA	NA	NA	0.674177	NA	NA	NA	NA	NA	NA	NA	NA
C19orf25	NA	NA	NA	NA	NA	NA	NA	NA	NA	NA	NA	NA	NA	0.524804	NA	0.609201	0.463882	NA	NA	NA	NA	NA	NA	NA	NA	NA	NA	0.429565	0.45434	NA	NA	NA	NA
C19orf43	NA	NA	NA	NA	NA	NA	NA	NA	0.433421	NA	NA	0.549173	NA	NA	NA	NA	NA	NA	NA	NA	NA	NA	NA	NA	NA	NA	NA	NA	NA	-0.436522	NA	NA	0.437188
C19orf52	0.619734	-0.732413	NA	NA	NA	NA	NA	NA	NA	NA	NA	NA	NA	-0.619966	NA	NA	NA	NA	NA	NA	NA	NA	NA	0.786601	0.807129	NA	NA	NA	NA	-0.839161	NA	NA	NA
C19orf53	NA	NA	NA	NA	NA	NA	NA	-0.549561	NA	NA	NA	NA	NA	NA	NA	NA	NA	NA	NA	NA	-0.468858	-0.685596	NA	NA	-0.65711	NA	NA	NA	NA	NA	NA	NA	NA
C19orf66	-0.434065	NA	NA	NA	NA	NA	0.520497	NA	NA	NA	NA	-0.435161	NA	NA	NA	NA	NA	NA	NA	NA	NA	NA	NA	NA	NA	NA	NA	-0.408696	NA	NA	NA	NA	-0.448262
C1D	NA	NA	NA	NA	NA	0.619734	NA	NA	NA	NA	0.591564	NA	NA	NA	NA	NA	NA	NA	NA	NA	NA	NA	NA	NA	NA	NA	NA	NA	NA	NA	NA	NA	NA
C1GALT1	NA	NA	NA	NA	NA	NA	NA	NA	NA	NA	NA	NA	NA	NA	NA	NA	NA	NA	-0.476669	NA	0.615953	0.472137	NA	NA	NA	NA	NA	NA	NA	NA	NA	NA	NA
C1orf122	NA	NA	NA	NA	NA	NA	NA	NA	NA	0.406625	NA	NA	NA	NA	NA	NA	NA	NA	NA	NA	NA	NA	NA	NA	NA	NA	NA	NA	NA	NA	NA	NA	NA
C1orf123	NA	NA	NA	0.414783	NA	NA	NA	NA	NA	NA	NA	NA	NA	NA	NA	NA	NA	NA	NA	NA	NA	NA	NA	NA	NA	NA	NA	NA	NA	NA	NA	NA	NA
C1orf131	NA	NA	NA	NA	NA	NA	NA	NA	NA	NA	NA	NA	NA	0.626374	NA	NA	NA	NA	NA	NA	NA	NA	NA	NA	-0.744916	NA	NA	NA	NA	NA	NA	NA	NA
C1orf198	NA	NA	NA	NA	NA	NA	NA	NA	NA	NA	NA	NA	-0.43168	NA	NA	NA	NA	NA	NA	NA	NA	NA	NA	NA	NA	NA	NA	NA	NA	NA	NA	NA	NA
C1orf21	NA	-0.620879	-0.55846	NA	NA	NA	NA	-0.610413	NA	NA	NA	NA	-0.624485	NA	NA	NA	NA	NA	NA	-0.679568	NA	NA	NA	NA	NA	NA	NA	NA	NA	NA	NA	NA	NA
C1orf50	NA	NA	-0.464752	NA	-0.493333	NA	NA	NA	NA	NA	NA	-0.489991	NA	NA	NA	NA	NA	NA	NA	NA	NA	NA	NA	NA	NA	NA	NA	NA	NA	NA	NA	NA	NA
C1orf87	NA	NA	NA	NA	NA	NA	NA	NA	NA	NA	NA	NA	NA	NA	NA	NA	NA	NA	NA	-0.404794	NA	NA	NA	NA	NA	NA	NA	NA	NA	NA	NA	NA	NA
C1QBP	NA	NA	NA	NA	NA	NA	NA	NA	NA	NA	NA	NA	NA	NA	NA	NA	NA	-0.453279	NA	NA	NA	NA	NA	NA	NA	NA	NA	NA	NA	NA	NA	NA	NA
C21orf59	NA	NA	NA	NA	NA	NA	NA	NA	0.474326	NA	NA	NA	NA	NA	NA	NA	NA	NA	NA	NA	NA	NA	NA	NA	NA	NA	NA	NA	NA	NA	NA	NA	NA
C2CD5	NA	NA	NA	NA	NA	NA	NA	NA	NA	NA	NA	NA	NA	NA	NA	NA	NA	NA	NA	NA	NA	NA	NA	NA	-0.658467	NA	NA	NA	-0.690019	NA	NA	NA	NA
C2orf47	NA	NA	NA	NA	NA	NA	NA	NA	NA	NA	NA	NA	NA	NA	NA	NA	NA	-0.509175	NA	NA	NA	NA	NA	NA	NA	NA	NA	NA	NA	NA	NA	NA	NA
C2orf49	NA	NA	NA	NA	NA	NA	NA	NA	NA	NA	NA	NA	NA	0.417755	NA	NA	NA	NA	NA	NA	NA	NA	NA	NA	NA	NA	NA	NA	NA	NA	NA	NA	NA
C2orf54	NA	NA	NA	NA	NA	NA	NA	NA	NA	NA	NA	NA	NA	NA	0.460912	NA	NA	NA	NA	NA	NA	NA	NA	NA	NA	0.552043	NA	NA	NA	NA	NA	NA	NA
C2orf69	NA	NA	NA	NA	NA	NA	NA	NA	NA	NA	NA	NA	NA	NA	NA	NA	NA	NA	NA	NA	NA	NA	NA	-0.473111	NA	0.552905	NA	NA	NA	NA	NA	NA	NA
C2orf76	NA	NA	NA	NA	NA	NA	NA	NA	NA	NA	NA	NA	NA	NA	NA	NA	NA	0.584522	0.623598	NA	NA	NA	NA	NA	NA	0.588442	NA	NA	NA	NA	NA	NA	NA
C3	NA	0.450827	NA	NA	NA	NA	NA	NA	NA	NA	NA	NA	NA	NA	NA	NA	NA	NA	NA	NA	NA	NA	NA	NA	NA	NA	NA	NA	NA	NA	NA	NA	NA
C3orf17	NA	-0.410792	NA	NA	NA	NA	NA	NA	NA	NA	NA	NA	NA	NA	NA	NA	NA	NA	NA	NA	NA	NA	NA	NA	NA	NA	NA	NA	NA	NA	NA	NA	NA
C3orf38	NA	NA	NA	0.839161	NA	NA	NA	NA	NA	NA	NA	NA	NA	NA	NA	NA	NA	NA	NA	NA	NA	NA	NA	-0.576604	-0.707278	NA	NA	NA	NA	0.587413	NA	NA	NA
C3orf58	NA	-0.686813	NA	NA	NA	NA	NA	NA	NA	NA	NA	NA	NA	NA	NA	NA	NA	NA	NA	NA	NA	NA	NA	NA	NA	NA	NA	NA	NA	NA	NA	NA	NA
C4orf3	NA	NA	NA	NA	NA	-0.690158	NA	NA	NA	NA	NA	NA	NA	NA	NA	NA	NA	NA	NA	NA	NA	NA	NA	NA	NA	NA	NA	NA	NA	NA	NA	NA	NA
C4orf32	NA	NA	NA	NA	NA	-0.63046	NA	NA	NA	NA	NA	NA	NA	NA	NA	NA	NA	NA	NA	NA	NA	NA	NA	NA	0.493965	NA	NA	NA	NA	NA	NA	NA	NA
C5orf22	NA	NA	NA	NA	NA	NA	NA	NA	NA	NA	NA	NA	NA	NA	NA	NA	NA	NA	NA	NA	NA	NA	NA	NA	NA	NA	NA	0.490435	NA	NA	NA	NA	NA
C5orf51	NA	NA	NA	NA	NA	NA	NA	NA	NA	NA	NA	NA	NA	NA	NA	NA	NA	-0.411358	NA	NA	NA	NA	NA	NA	NA	NA	NA	NA	NA	NA	NA	NA	NA
C6orf106	NA	NA	NA	NA	NA	NA	-0.503761	NA	0.619252	NA	NA	NA	NA	NA	NA	NA	NA	NA	NA	NA	NA	NA	NA	NA	NA	NA	NA	NA	NA	NA	NA	NA	NA
C6orf132	NA	NA	NA	NA	NA	NA	NA	NA	NA	NA	NA	NA	NA	NA	NA	NA	NA	NA	NA	NA	NA	NA	NA	NA	NA	0.417537	NA	NA	NA	NA	NA	NA	0.41637
C6orf203	NA	0.48087	NA	NA	NA	NA	NA	NA	NA	NA	NA	NA	NA	0.61117	NA	NA	NA	NA	NA	NA	NA	NA	NA	NA	NA	NA	NA	NA	NA	NA	NA	NA	NA
C6orf47	NA	NA	NA	NA	NA	-0.527868	NA	NA	NA	NA	NA	NA	NA	NA	NA	NA	NA	NA	NA	-0.482354	NA	NA	NA	NA	NA	NA	NA	-0.416522	NA	NA	NA	NA	-0.40441
C7orf25	NA	NA	NA	0.461404	NA	NA	NA	NA	NA	-0.572368	NA	NA	NA	NA	NA	NA	NA	NA	NA	NA	NA	NA	NA	NA	NA	NA	NA	NA	NA	NA	NA	NA	NA
C8orf33	NA	NA	NA	NA	NA	NA	NA	NA	NA	NA	NA	NA	NA	NA	NA	NA	NA	NA	NA	NA	NA	NA	NA	NA	NA	NA	-0.562074	NA	NA	NA	NA	NA	NA
C8orf82	NA	NA	-0.506438	NA	NA	NA	0.694843	NA	-0.532189	NA	NA	NA	NA	NA	NA	NA	NA	NA	-0.652696	-0.816176	NA	NA	NA	NA	NA	NA	NA	NA	NA	NA	NA	NA	-0.692715
C9orf114	NA	NA	NA	NA	NA	NA	NA	NA	0.470844	0.432759	NA	NA	NA	NA	NA	NA	NA	NA	NA	NA	NA	NA	NA	NA	NA	NA	NA	0.432174	NA	NA	NA	NA	NA
C9orf142	NA	NA	NA	NA	NA	NA	NA	NA	0.415144	NA	NA	0.497824	NA	NA	NA	NA	0.45779	NA	NA	NA	NA	NA	NA	NA	NA	NA	NA	NA	NA	NA	NA	NA	0.453577
C9orf16	NA	NA	NA	NA	NA	NA	NA	NA	NA	NA	NA	NA	NA	-0.460458	NA	NA	NA	NA	NA	NA	NA	NA	NA	NA	NA	NA	NA	NA	NA	NA	NA	NA	NA
C9orf64	-0.444546	NA	NA	NA	NA	0.442123	NA	NA	NA	NA	NA	NA	NA	NA	NA	NA	NA	NA	NA	NA	NA	NA	NA	NA	NA	NA	NA	NA	NA	NA	NA	NA	NA
C9orf78	NA	NA	NA	NA	NA	NA	NA	-0.453279	NA	NA	NA	NA	-0.461271	NA	NA	NA	NA	NA	NA	NA	NA	-0.447054	NA	NA	-0.486931	NA	NA	NA	NA	NA	NA	NA	NA
C9orf89	NA	NA	NA	NA	NA	NA	NA	NA	NA	NA	NA	NA	NA	NA	NA	NA	0.595447	NA	NA	NA	0.612197	NA	-0.601519	NA	NA	NA	NA	NA	NA	NA	NA	NA	NA
CA12	NA	NA	NA	NA	NA	NA	NA	NA	NA	NA	NA	NA	NA	NA	NA	NA	NA	NA	NA	NA	-0.574059	NA	NA	NA	NA	NA	NA	NA	NA	NA	NA	NA	NA
CA13	NA	NA	NA	-0.552174	-0.524879	NA	NA	NA	-0.474326	NA	NA	-0.524804	NA	-0.427328	NA	NA	-0.546562	NA	NA	NA	NA	NA	NA	NA	NA	NA	NA	NA	NA	NA	NA	NA	NA
CA2	NA	NA	NA	NA	NA	NA	NA	NA	NA	NA	NA	NA	NA	NA	NA	NA	NA	NA	NA	NA	NA	NA	NA	NA	NA	NA	NA	-0.504348	NA	NA	NA	NA	NA
CAAP1	-0.487341	NA	NA	NA	NA	NA	NA	NA	NA	NA	NA	NA	NA	NA	NA	NA	NA	NA	NA	NA	NA	NA	NA	NA	NA	NA	NA	NA	NA	NA	NA	NA	NA
CAB39	NA	NA	NA	0.453913	NA	NA	0.519621	NA	NA	-0.425229	NA	NA	NA	NA	NA	NA	NA	NA	NA	NA	NA	NA	NA	NA	NA	NA	NA	-0.435652	NA	NA	NA	NA	-0.417698
CAB39L	NA	NA	NA	NA	NA	NA	NA	NA	NA	NA	NA	NA	NA	NA	NA	NA	NA	NA	NA	NA	NA	NA	NA	NA	-0.485659	0.818922	NA	NA	NA	NA	NA	NA	NA
CACTIN	NA	NA	NA	NA	NA	NA	-0.473617	NA	NA	NA	NA	NA	NA	NA	NA	NA	NA	NA	NA	NA	NA	NA	NA	NA	NA	NA	NA	NA	NA	NA	NA	NA	NA
CACUL1	-0.565071	0.415144	NA	NA	NA	NA	NA	NA	NA	NA	NA	-0.421236	NA	NA	NA	NA	NA	NA	NA	NA	NA	NA	NA	NA	NA	NA	NA	NA	NA	NA	NA	NA	NA
CAD	NA	NA	NA	NA	NA	NA	-0.454778	NA	NA	NA	NA	NA	NA	NA	NA	NA	NA	NA	NA	NA	NA	NA	NA	NA	NA	NA	NA	NA	NA	NA	NA	NA	NA
CADM4	NA	NA	0.624485	NA	NA	NA	NA	NA	0.715269	NA	0.594223	NA	NA	NA	0.718243	NA	0.764788	0.613481	NA	NA	NA	NA	NA	-0.555504	NA	0.587912	NA	NA	NA	NA	NA	-0.582229	NA
CALCOCO1	NA	NA	NA	NA	NA	NA	NA	0.485594	NA	NA	NA	NA	NA	NA	NA	NA	NA	NA	NA	NA	NA	0.454882	NA	NA	0.500405	NA	NA	NA	NA	NA	NA	NA	NA
CALCOCO2	NA	-0.506152	NA	-0.568421	NA	NA	NA	NA	NA	NA	NA	NA	NA	-0.557119	NA	NA	NA	NA	NA	NA	NA	NA	NA	NA	NA	NA	NA	NA	NA	NA	NA	NA	NA
CALD1	NA	NA	NA	NA	-0.526193	0.411755	NA	NA	NA	NA	NA	NA	NA	NA	NA	NA	NA	NA	NA	NA	0.527549	NA	NA	NA	NA	NA	NA	NA	NA	NA	NA	NA	NA
CALM2	NA	NA	0.429939	NA	NA	NA	NA	NA	NA	NA	NA	NA	NA	NA	NA	NA	NA	NA	NA	NA	NA	NA	NA	NA	NA	NA	NA	NA	NA	NA	NA	NA	NA
CALML3	NA	NA	NA	0.415652	NA	NA	NA	NA	NA	NA	NA	NA	NA	NA	NA	NA	NA	NA	NA	NA	NA	NA	NA	NA	NA	NA	NA	NA	NA	NA	NA	NA	NA
CALML5	NA	NA	NA	0.529412	NA	NA	NA	NA	NA	NA	NA	NA	NA	NA	NA	NA	NA	NA	NA	NA	NA	NA	NA	NA	NA	0.526095	NA	NA	NA	NA	NA	NA	NA
CALR	NA	NA	NA	NA	NA	NA	NA	NA	NA	NA	NA	NA	NA	NA	NA	NA	NA	NA	NA	NA	NA	NA	NA	NA	NA	NA	NA	NA	NA	NA	NA	NA	-0.406182
CALU	NA	-0.460401	-0.789382	-0.469565	NA	NA	NA	NA	-0.409922	NA	-0.454467	NA	NA	-0.429939	NA	NA	-0.612707	NA	NA	NA	NA	NA	NA	0.764001	NA	-0.535394	NA	NA	NA	NA	NA	NA	-0.57583
CAMK1	NA	NA	NA	NA	NA	NA	NA	NA	NA	NA	NA	NA	NA	NA	NA	NA	NA	NA	NA	NA	NA	NA	NA	NA	0.576671	-0.470961	NA	NA	NA	NA	-0.56667	NA	NA
CAMK1D	NA	NA	NA	NA	NA	0.664524	NA	NA	-0.408181	NA	NA	NA	NA	NA	NA	NA	NA	NA	NA	NA	NA	NA	NA	NA	NA	NA	NA	NA	NA	NA	NA	NA	NA
CAMK2D	NA	NA	NA	NA	NA	NA	NA	NA	-0.481288	NA	NA	-0.447346	NA	NA	NA	NA	NA	NA	NA	NA	NA	NA	NA	NA	NA	NA	NA	-0.564348	NA	NA	NA	NA	-0.521791
CAMKK2	NA	NA	NA	NA	NA	NA	NA	NA	NA	NA	-0.55119	NA	NA	NA	NA	NA	NA	NA	NA	NA	NA	NA	NA	NA	NA	NA	NA	NA	NA	NA	NA	NA	NA
CAMLG	NA	NA	NA	NA	NA	NA	NA	NA	NA	NA	NA	NA	NA	NA	NA	NA	NA	NA	NA	NA	NA	0.518327	NA	NA	NA	NA	NA	NA	NA	NA	NA	NA	NA
CAMSAP2	NA	NA	NA	NA	NA	NA	NA	NA	NA	NA	NA	NA	NA	NA	0.448644	NA	NA	NA	NA	NA	NA	NA	NA	NA	NA	NA	NA	NA	NA	NA	NA	NA	NA
CAMSAP3	NA	NA	NA	NA	NA	NA	NA	NA	NA	NA	NA	NA	NA	NA	NA	NA	NA	NA	NA	-0.493683	NA	-0.51359	NA	NA	NA	NA	NA	NA	NA	NA	0.416405	NA	NA
CANX	NA	NA	-0.454308	NA	NA	NA	NA	NA	NA	NA	-0.409587	NA	NA	NA	NA	NA	-0.460401	NA	NA	NA	NA	NA	NA	0.419682	0.547333	-0.467922	NA	NA	NA	NA	NA	NA	-0.443832
CAP1	NA	NA	NA	NA	NA	NA	NA	0.413978	NA	NA	NA	NA	NA	NA	NA	NA	NA	0.47424	NA	NA	NA	NA	NA	NA	0.410732	NA	NA	NA	NA	NA	NA	NA	NA
CAP2	NA	NA	NA	NA	NA	NA	NA	NA	NA	NA	NA	NA	-0.461271	NA	NA	NA	NA	NA	NA	NA	NA	NA	NA	NA	NA	NA	NA	NA	0.485009	NA	NA	NA	NA
CAPN1	NA	NA	NA	0.42	NA	NA	NA	NA	NA	NA	NA	NA	NA	NA	NA	NA	NA	NA	NA	NA	NA	-0.437921	NA	-0.410205	-0.56313	0.481942	NA	NA	NA	NA	NA	NA	NA
CAPN15	NA	NA	NA	NA	NA	NA	NA	NA	NA	NA	NA	NA	NA	NA	NA	NA	NA	NA	NA	NA	NA	0.601399	0.676008	NA	NA	-0.580163	NA	NA	NA	NA	-0.775872	NA	NA
CAPN5	NA	NA	NA	NA	NA	NA	NA	NA	NA	NA	NA	NA	NA	NA	NA	NA	NA	NA	NA	NA	NA	NA	NA	NA	NA	0.499905	NA	-0.424348	NA	NA	NA	NA	NA
CAPN7	NA	NA	0.495832	NA	NA	NA	NA	NA	NA	NA	NA	NA	NA	0.620388	NA	0.634376	NA	NA	NA	NA	NA	NA	NA	NA	NA	NA	NA	NA	NA	NA	NA	NA	NA
CAPNS1	NA	NA	NA	0.469565	NA	NA	NA	NA	NA	NA	NA	NA	NA	0.446475	NA	NA	NA	NA	NA	NA	NA	NA	NA	-0.43322	-0.501335	0.408774	NA	NA	NA	NA	NA	NA	NA
CAPZA1	NA	0.456049	NA	0.531304	NA	NA	NA	NA	NA	NA	NA	NA	NA	NA	NA	NA	NA	NA	NA	NA	NA	NA	NA	-0.410656	NA	NA	NA	NA	NA	NA	NA	NA	NA
CAPZA2	NA	NA	NA	NA	NA	NA	NA	NA	NA	NA	NA	-0.429939	NA	NA	NA	NA	NA	NA	NA	NA	NA	NA	NA	NA	NA	NA	NA	NA	NA	NA	NA	NA	NA
CAPZB	NA	NA	NA	NA	NA	NA	NA	NA	NA	-0.432316	NA	NA	NA	NA	NA	NA	NA	NA	NA	NA	NA	NA	NA	NA	NA	NA	NA	NA	NA	NA	NA	NA	NA
CARD16	NA	NA	NA	0.494737	NA	NA	0.518948	NA	NA	NA	NA	NA	NA	NA	NA	NA	NA	NA	NA	NA	NA	NA	NA	NA	NA	NA	NA	NA	NA	NA	NA	NA	NA
CARD6	NA	NA	NA	NA	NA	NA	NA	-0.676073	NA	-0.690501	NA	NA	NA	NA	NA	NA	NA	NA	NA	NA	NA	NA	NA	NA	NA	NA	NA	-0.587413	NA	NA	NA	NA	NA
CARHSP1	-0.62446	0.470844	NA	NA	NA	NA	0.500781	NA	NA	NA	NA	-0.527415	NA	NA	NA	NA	NA	NA	NA	NA	NA	NA	NA	NA	NA	NA	NA	NA	NA	NA	NA	NA	NA
CARKD	NA	0.418625	NA	NA	NA	NA	0.405707	NA	-0.427328	NA	NA	NA	NA	NA	NA	NA	NA	0.411358	NA	NA	NA	NA	NA	NA	NA	NA	NA	NA	NA	NA	NA	NA	NA
CARS	NA	NA	0.422106	NA	NA	NA	NA	NA	NA	NA	NA	NA	0.504787	0.505657	NA	0.527329	0.437772	NA	NA	NA	NA	NA	NA	NA	NA	NA	NA	NA	NA	NA	NA	NA	NA
CARS2	NA	NA	NA	NA	NA	NA	NA	NA	NA	NA	NA	NA	-0.4047	NA	NA	NA	NA	NA	NA	NA	NA	NA	NA	NA	NA	NA	NA	NA	NA	NA	NA	NA	NA
CASC4	NA	NA	NA	NA	NA	NA	NA	NA	NA	NA	NA	NA	NA	NA	NA	NA	NA	NA	NA	NA	NA	0.536204	NA	NA	NA	NA	NA	NA	NA	NA	NA	NA	NA
CASP1	NA	0.409052	NA	0.467826	NA	NA	0.429366	NA	NA	NA	NA	NA	NA	NA	NA	NA	NA	NA	NA	NA	NA	NA	NA	NA	NA	NA	NA	NA	NA	NA	NA	NA	NA
CASP10	-0.417471	0.462141	NA	0.425217	NA	NA	0.418413	NA	NA	NA	NA	NA	NA	NA	NA	NA	NA	NA	NA	NA	NA	NA	NA	NA	NA	NA	NA	-0.42	NA	NA	NA	NA	NA
CASP14	NA	NA	NA	NA	NA	NA	NA	NA	NA	NA	NA	NA	NA	NA	NA	NA	NA	NA	NA	NA	NA	NA	NA	NA	NA	NA	NA	NA	NA	NA	NA	-0.442815	NA
CASP4	NA	0.442994	NA	0.547826	NA	NA	NA	NA	NA	NA	NA	NA	NA	0.418625	NA	NA	NA	NA	NA	NA	NA	NA	NA	NA	NA	NA	NA	NA	NA	0.433043	NA	NA	NA
CASP6	NA	NA	NA	NA	NA	0.424259	NA	NA	NA	NA	NA	NA	NA	NA	NA	NA	NA	NA	NA	NA	NA	NA	NA	NA	NA	NA	NA	NA	NA	NA	NA	NA	NA
CASP7	-0.420091	NA	NA	NA	NA	NA	0.539337	NA	NA	NA	NA	NA	NA	NA	NA	NA	NA	NA	NA	NA	NA	NA	NA	NA	NA	NA	NA	NA	NA	NA	NA	NA	NA
CASP8	NA	NA	NA	NA	NA	NA	0.537584	NA	NA	NA	NA	NA	NA	NA	NA	NA	NA	NA	NA	NA	NA	NA	NA	NA	0.406086	-0.420604	NA	NA	NA	NA	NA	NA	-0.508945
CASP9	NA	NA	NA	NA	NA	NA	NA	0.468766	NA	NA	NA	NA	NA	0.493279	NA	NA	NA	NA	NA	NA	NA	NA	NA	NA	NA	NA	NA	NA	NA	NA	NA	NA	NA
CAST	NA	NA	NA	NA	NA	NA	NA	NA	NA	NA	NA	NA	NA	NA	NA	NA	NA	NA	NA	NA	NA	NA	NA	-0.415169	-0.453943	0.505601	NA	NA	NA	NA	NA	NA	NA
CASZ1	NA	NA	0.428199	NA	NA	NA	NA	NA	NA	NA	NA	NA	NA	NA	NA	NA	NA	NA	NA	NA	NA	NA	NA	NA	NA	NA	NA	NA	NA	NA	NA	NA	NA
CAV1	NA	NA	-0.613577	NA	NA	NA	0.432871	NA	NA	NA	NA	NA	NA	NA	NA	NA	-0.465622	NA	NA	NA	NA	NA	NA	0.518059	NA	-0.526631	NA	NA	NA	NA	NA	NA	-0.540395
CAV2	NA	NA	NA	NA	NA	NA	0.446015	NA	NA	NA	NA	NA	NA	NA	NA	NA	NA	NA	NA	NA	NA	NA	NA	NA	NA	-0.465293	NA	NA	NA	NA	NA	NA	NA
CBLC	NA	NA	NA	NA	NA	NA	NA	NA	NA	NA	NA	0.496316	NA	NA	NA	NA	NA	NA	NA	NA	NA	NA	NA	NA	NA	NA	NA	NA	NA	NA	NA	NA	NA
CBR1	NA	NA	NA	0.426957	NA	NA	0.452149	NA	NA	NA	NA	NA	NA	NA	NA	NA	NA	NA	NA	NA	NA	NA	NA	NA	NA	NA	NA	NA	NA	NA	NA	NA	NA
CBR3	-0.503935	NA	NA	NA	NA	NA	NA	NA	NA	NA	NA	NA	NA	NA	NA	NA	NA	NA	NA	NA	NA	NA	NA	NA	NA	NA	NA	NA	NA	0.407826	NA	NA	NA
CBWD2	NA	NA	NA	NA	NA	NA	NA	NA	NA	NA	NA	NA	NA	NA	NA	NA	NA	NA	NA	NA	NA	NA	NA	NA	NA	NA	NA	0.591331	NA	NA	NA	NA	NA
CBX1	NA	NA	NA	NA	NA	NA	NA	NA	NA	NA	NA	NA	NA	NA	-0.439881	NA	NA	NA	NA	NA	NA	NA	NA	NA	NA	NA	NA	NA	NA	NA	NA	0.557261	NA
CBX5	NA	NA	NA	NA	NA	NA	NA	NA	0.51175	NA	NA	NA	NA	NA	NA	NA	NA	NA	NA	NA	NA	NA	NA	NA	NA	NA	NA	NA	NA	NA	NA	NA	0.446933
CC2D1A	NA	NA	NA	NA	NA	NA	NA	NA	NA	NA	NA	NA	NA	NA	NA	NA	0.455179	NA	NA	NA	NA	NA	NA	-0.428256	-0.471598	0.509982	NA	NA	NA	NA	NA	NA	NA
CC2D1B	NA	NA	NA	NA	0.569568	NA	NA	NA	NA	NA	NA	NA	NA	0.536989	NA	0.522927	NA	NA	NA	NA	-0.473067	NA	NA	NA	NA	NA	NA	NA	NA	NA	NA	NA	NA
CCAR1	NA	NA	0.423847	NA	0.63704	NA	NA	NA	0.67624	NA	0.498476	0.433421	NA	NA	NA	NA	0.4047	NA	0.425548	NA	NA	NA	NA	-0.40479	-0.502264	0.512611	NA	NA	NA	NA	NA	NA	0.516918
CCAR2	NA	NA	NA	NA	NA	0.428725	NA	NA	NA	NA	NA	NA	NA	NA	NA	NA	NA	NA	NA	NA	NA	NA	NA	-0.407046	NA	NA	NA	NA	NA	NA	NA	NA	0.474396
CCBL1	NA	NA	NA	NA	NA	NA	NA	NA	NA	NA	NA	NA	NA	NA	NA	NA	NA	NA	NA	NA	NA	NA	NA	NA	NA	NA	NA	-0.407826	NA	NA	NA	NA	NA
CCBL2	NA	0.514361	NA	NA	NA	NA	NA	NA	NA	NA	NA	NA	NA	0.425588	NA	NA	NA	NA	NA	NA	NA	NA	NA	NA	NA	NA	NA	NA	NA	NA	NA	NA	NA
CCDC109B	NA	NA	NA	NA	NA	NA	NA	NA	NA	NA	NA	NA	NA	NA	NA	NA	NA	NA	NA	-0.538563	NA	-0.410089	NA	NA	-0.421419	NA	NA	NA	NA	NA	NA	NA	NA
CCDC115	NA	NA	NA	NA	NA	NA	NA	NA	NA	NA	NA	NA	NA	NA	NA	NA	NA	NA	NA	-0.63181	NA	NA	NA	NA	NA	NA	-0.590714	NA	NA	0.426087	NA	NA	NA
CCDC12	NA	NA	NA	NA	NA	NA	NA	NA	0.507398	NA	NA	0.442994	NA	NA	NA	NA	NA	NA	NA	NA	NA	NA	NA	NA	NA	NA	NA	0.414783	NA	NA	NA	NA	0.425229
CCDC120	NA	NA	NA	NA	NA	NA	NA	NA	NA	NA	NA	NA	NA	NA	0.474894	NA	NA	NA	NA	NA	NA	NA	NA	NA	NA	NA	NA	NA	NA	NA	NA	NA	NA
CCDC124	0.440179	NA	NA	NA	NA	NA	NA	NA	NA	NA	NA	0.659704	NA	NA	NA	NA	0.445605	NA	NA	NA	NA	NA	NA	NA	NA	NA	NA	NA	NA	NA	NA	NA	0.419027
CCDC127	NA	NA	NA	NA	NA	NA	0.498969	NA	NA	NA	NA	NA	NA	NA	NA	NA	NA	NA	-0.502134	NA	NA	NA	NA	NA	NA	NA	NA	NA	NA	NA	NA	NA	NA
CCDC134	NA	NA	NA	NA	NA	NA	NA	NA	NA	NA	NA	NA	NA	NA	NA	NA	NA	NA	NA	NA	NA	0.479235	NA	NA	NA	NA	NA	NA	NA	NA	NA	NA	NA
CCDC137	NA	NA	NA	NA	0.513492	-0.492248	NA	NA	NA	NA	NA	0.64633	NA	NA	NA	NA	NA	NA	NA	NA	NA	NA	0.52844	NA	NA	NA	NA	NA	NA	-0.591331	-0.615575	NA	NA
CCDC167	NA	NA	NA	NA	NA	NA	NA	NA	NA	NA	NA	NA	-0.668501	-0.657469	NA	NA	NA	NA	NA	NA	-0.552958	NA	NA	NA	NA	NA	NA	NA	NA	NA	NA	NA	NA
CCDC175	-0.469	NA	NA	NA	NA	NA	0.438129	NA	-0.475196	NA	NA	-0.443864	NA	NA	NA	NA	NA	NA	NA	NA	NA	NA	NA	NA	NA	NA	NA	-0.611304	NA	NA	NA	NA	-0.559441
CCDC186	NA	NA	0.472585	NA	NA	NA	NA	NA	NA	NA	NA	NA	NA	NA	NA	NA	NA	NA	NA	NA	NA	NA	NA	NA	NA	NA	NA	NA	NA	NA	NA	NA	NA
CCDC25	NA	NA	NA	0.573913	NA	NA	NA	NA	0.415144	NA	NA	NA	NA	NA	0.522688	NA	0.571802	NA	NA	NA	NA	NA	NA	-0.414267	NA	0.469674	NA	NA	NA	NA	NA	NA	NA
CCDC43	NA	NA	NA	NA	NA	NA	NA	NA	NA	NA	NA	NA	NA	NA	NA	NA	NA	NA	NA	NA	NA	NA	NA	NA	-0.484608	NA	NA	NA	NA	NA	NA	NA	NA
CCDC47	NA	NA	NA	NA	NA	-0.430512	NA	NA	NA	NA	NA	NA	NA	NA	NA	NA	NA	NA	NA	NA	NA	NA	NA	NA	0.685328	NA	NA	NA	NA	NA	NA	NA	NA
CCDC53	NA	NA	NA	NA	NA	NA	NA	NA	NA	NA	NA	NA	NA	NA	NA	NA	NA	NA	NA	NA	NA	NA	NA	NA	-0.704842	0.562558	NA	NA	NA	NA	NA	NA	NA
CCDC55	NA	NA	NA	NA	0.589722	NA	NA	NA	NA	NA	NA	NA	NA	NA	NA	NA	NA	NA	0.495044	NA	-0.621897	NA	NA	NA	NA	NA	NA	NA	NA	NA	-0.413764	NA	NA
CCDC58	0.441052	NA	NA	NA	NA	NA	NA	NA	NA	NA	NA	NA	NA	NA	NA	NA	NA	NA	NA	NA	NA	NA	NA	NA	NA	NA	NA	NA	NA	NA	NA	NA	NA
CCDC6	NA	NA	0.445605	NA	NA	NA	NA	NA	NA	NA	NA	NA	0.463011	NA	NA	0.573107	NA	NA	NA	NA	NA	NA	NA	NA	NA	NA	NA	NA	NA	NA	NA	NA	NA
CCDC61	NA	NA	NA	NA	NA	0.495237	NA	NA	NA	NA	NA	NA	NA	NA	NA	NA	NA	NA	NA	0.583333	NA	NA	NA	NA	NA	0.513687	NA	NA	NA	NA	NA	NA	0.536134
CCDC64B	NA	NA	NA	NA	NA	NA	NA	NA	NA	NA	NA	NA	NA	NA	NA	NA	NA	NA	NA	NA	NA	NA	NA	NA	NA	0.406584	NA	NA	NA	NA	NA	NA	NA
CCDC8	-0.619966	NA	NA	NA	NA	NA	NA	-0.602453	NA	NA	NA	NA	-0.762238	NA	NA	NA	NA	NA	NA	NA	NA	-0.671329	-0.633976	NA	NA	NA	NA	NA	NA	NA	0.601844	NA	NA
CCDC85C	NA	NA	NA	NA	NA	NA	NA	NA	0.474961	NA	NA	NA	NA	NA	NA	NA	NA	NA	NA	NA	NA	NA	NA	NA	NA	NA	NA	NA	NA	NA	NA	NA	0.488785
CCDC86	NA	NA	NA	NA	NA	NA	NA	NA	0.407311	NA	NA	0.524804	NA	NA	NA	NA	NA	NA	NA	0.409587	NA	NA	NA	NA	NA	NA	NA	NA	NA	-0.427826	-0.450738	NA	NA
CCDC88A	NA	NA	NA	NA	NA	NA	NA	NA	NA	NA	NA	NA	NA	NA	NA	NA	NA	NA	NA	NA	NA	NA	NA	NA	NA	NA	NA	NA	NA	0.493043	NA	NA	NA
CCDC88C	NA	NA	NA	NA	NA	0.494575	NA	NA	NA	NA	NA	NA	NA	NA	NA	NA	NA	NA	NA	NA	NA	NA	NA	NA	NA	NA	NA	NA	NA	NA	NA	NA	NA
CCDC9	NA	NA	0.560488	NA	0.470551	NA	NA	0.515289	0.576153	0.492999	0.590851	NA	NA	NA	NA	NA	0.51262	NA	NA	NA	NA	NA	NA	-0.422389	NA	NA	NA	NA	NA	NA	-0.417285	-0.418166	0.449591
CCDC90B	NA	NA	NA	NA	-0.537584	NA	NA	NA	NA	-0.520462	NA	-0.493473	NA	NA	NA	NA	NA	NA	NA	NA	NA	NA	NA	NA	NA	NA	NA	-0.433043	NA	NA	0.457781	NA	-0.612152
CCK	NA	NA	NA	NA	NA	NA	NA	NA	NA	NA	NA	NA	NA	NA	NA	NA	NA	NA	NA	NA	NA	NA	NA	NA	NA	NA	NA	NA	NA	NA	NA	0.559943	NA
CCM2	NA	NA	NA	NA	NA	NA	NA	NA	NA	NA	NA	NA	NA	NA	NA	NA	NA	NA	NA	NA	NA	NA	NA	NA	NA	-0.496316	NA	NA	NA	NA	NA	NA	NA
CCNA2	NA	NA	NA	NA	0.584522	NA	NA	NA	NA	NA	NA	0.647903	NA	NA	NA	NA	NA	NA	NA	NA	NA	NA	NA	NA	NA	NA	NA	NA	NA	NA	NA	NA	NA
CCNB1	NA	NA	NA	NA	NA	NA	NA	NA	NA	NA	NA	NA	NA	NA	NA	NA	NA	NA	NA	NA	NA	NA	NA	NA	NA	NA	NA	NA	NA	NA	NA	0.442815	NA
CCNH	NA	NA	NA	NA	0.460035	NA	NA	NA	NA	NA	NA	NA	NA	NA	NA	NA	NA	NA	NA	NA	NA	NA	NA	NA	NA	NA	NA	NA	NA	NA	-0.419046	NA	NA
CCNK	NA	NA	NA	NA	NA	NA	0.514802	NA	NA	NA	NA	NA	NA	NA	NA	NA	NA	NA	NA	-0.531156	NA	-0.596651	-0.460474	NA	NA	NA	NA	NA	NA	NA	NA	NA	NA
CCNT2	NA	NA	NA	NA	NA	NA	NA	NA	NA	NA	NA	NA	NA	NA	NA	NA	0.704265	NA	NA	NA	NA	NA	NA	NA	NA	NA	NA	NA	NA	NA	NA	NA	NA
CCNY	NA	NA	NA	NA	NA	NA	NA	NA	NA	NA	NA	NA	NA	NA	NA	NA	NA	NA	NA	NA	NA	NA	NA	0.481799	0.488301	-0.469923	NA	NA	NA	NA	NA	NA	NA
CCNYL1	-0.481943	NA	NA	NA	NA	NA	NA	NA	-0.504394	NA	NA	-0.492092	NA	NA	-0.4793	NA	NA	NA	NA	NA	NA	NA	NA	NA	NA	NA	NA	NA	NA	NA	NA	NA	NA
CCS	NA	NA	NA	NA	NA	NA	NA	NA	NA	NA	NA	NA	NA	NA	NA	NA	NA	NA	NA	NA	0.471738	NA	NA	NA	0.476245	NA	NA	NA	NA	NA	NA	NA	NA
CCT3	NA	NA	NA	NA	NA	NA	NA	NA	NA	NA	NA	NA	NA	NA	NA	NA	NA	NA	NA	NA	NA	NA	NA	NA	-0.540828	NA	NA	NA	NA	NA	NA	NA	NA
CCT4	NA	NA	NA	NA	NA	NA	NA	NA	NA	NA	NA	NA	NA	NA	NA	NA	NA	NA	NA	NA	NA	NA	NA	NA	-0.533859	NA	NA	NA	NA	NA	NA	NA	NA
CCT5	NA	NA	NA	NA	NA	NA	NA	NA	NA	NA	NA	NA	NA	NA	NA	NA	NA	NA	NA	NA	NA	NA	NA	NA	-0.577069	NA	NA	NA	NA	NA	NA	NA	NA
CCT6A	NA	NA	NA	0.45913	NA	NA	NA	NA	NA	NA	NA	NA	NA	NA	NA	NA	NA	NA	NA	NA	NA	NA	NA	NA	-0.479962	NA	NA	NA	NA	NA	NA	NA	NA
CCT6B	NA	NA	NA	0.642857	NA	NA	NA	NA	NA	NA	NA	NA	NA	NA	NA	NA	NA	NA	NA	NA	NA	NA	NA	NA	NA	NA	NA	NA	NA	NA	NA	NA	NA
CCT7	NA	NA	NA	NA	NA	NA	NA	NA	NA	NA	NA	NA	NA	NA	NA	NA	NA	NA	NA	NA	NA	NA	NA	NA	-0.497618	NA	NA	NA	NA	NA	NA	NA	NA
CCT8	NA	NA	NA	NA	NA	NA	NA	NA	0.448216	NA	NA	NA	NA	NA	NA	NA	NA	NA	NA	NA	NA	NA	NA	NA	-0.422812	NA	0.508841	NA	NA	NA	NA	NA	NA
CCZ1B	NA	NA	NA	NA	NA	NA	NA	NA	NA	NA	NA	NA	NA	NA	NA	NA	NA	NA	NA	NA	NA	-0.404871	NA	NA	-0.405157	NA	NA	NA	NA	NA	0.412883	NA	NA
CD109	NA	NA	NA	NA	NA	NA	-0.552043	NA	NA	NA	NA	NA	NA	NA	NA	NA	NA	NA	0.446758	NA	NA	NA	NA	NA	NA	0.432433	NA	NA	NA	NA	NA	NA	0.503187
CD151	NA	NA	NA	NA	NA	0.646661	NA	NA	NA	NA	NA	NA	NA	NA	NA	NA	NA	NA	NA	NA	NA	NA	NA	NA	NA	NA	NA	NA	NA	NA	NA	NA	NA
CD276	NA	NA	-0.562228	NA	-0.448206	NA	NA	NA	-0.563099	NA	-0.504141	-0.420366	NA	NA	NA	NA	NA	NA	NA	NA	NA	NA	NA	NA	NA	NA	NA	NA	NA	0.506957	NA	0.413764	NA
CD2AP	-0.431445	NA	NA	NA	NA	NA	0.470989	NA	NA	NA	NA	NA	NA	NA	NA	NA	NA	NA	NA	NA	NA	NA	NA	NA	NA	NA	NA	NA	NA	NA	NA	NA	NA
CD2BP2	NA	NA	NA	-0.44087	NA	NA	NA	NA	NA	NA	NA	NA	NA	NA	NA	NA	NA	NA	NA	NA	NA	NA	NA	NA	NA	NA	NA	NA	NA	-0.431304	NA	NA	NA
CD3EAP	NA	NA	NA	NA	NA	NA	NA	NA	0.483222	NA	NA	NA	NA	NA	NA	0.580921	NA	NA	NA	NA	NA	NA	NA	NA	-0.470174	NA	NA	0.5129	NA	NA	NA	NA	0.538189
CD40	NA	NA	NA	NA	NA	NA	NA	NA	NA	NA	NA	NA	0.657295	0.564148	NA	NA	NA	NA	NA	NA	NA	NA	NA	NA	NA	NA	NA	NA	NA	NA	NA	NA	NA
CD44	NA	NA	NA	-0.41913	NA	NA	NA	NA	NA	NA	NA	NA	NA	NA	NA	NA	NA	NA	NA	NA	NA	NA	NA	NA	NA	NA	NA	NA	NA	NA	NA	NA	NA
CD46	NA	NA	NA	NA	NA	NA	NA	NA	NA	NA	NA	NA	NA	NA	NA	NA	NA	NA	NA	NA	NA	NA	NA	NA	-0.41956	NA	NA	NA	NA	NA	NA	NA	NA
CD58	NA	NA	NA	0.414783	NA	-0.426046	NA	NA	NA	NA	NA	NA	NA	NA	NA	NA	NA	NA	NA	-0.431809	NA	NA	NA	NA	NA	NA	NA	NA	NA	NA	NA	NA	NA
CD59	NA	NA	NA	NA	NA	NA	-0.467045	NA	NA	NA	NA	NA	NA	NA	NA	NA	NA	NA	NA	NA	NA	NA	NA	NA	NA	0.540213	NA	NA	NA	NA	NA	NA	NA
CD63	0.446292	NA	NA	NA	NA	NA	-0.406146	NA	NA	NA	NA	NA	NA	NA	NA	NA	NA	NA	NA	0.509369	NA	NA	NA	NA	NA	NA	NA	NA	NA	NA	NA	NA	NA
CD74	NA	NA	NA	NA	NA	NA	0.483256	NA	NA	NA	NA	NA	NA	NA	NA	NA	NA	NA	NA	NA	NA	NA	NA	NA	NA	-0.426299	NA	NA	NA	NA	NA	NA	NA
CD81	NA	NA	-0.434291	NA	NA	NA	NA	NA	-0.628373	-0.525334	NA	NA	NA	NA	NA	NA	-0.413403	NA	NA	NA	NA	NA	NA	NA	NA	NA	NA	-0.484348	NA	NA	NA	NA	-0.409725
CD82	NA	NA	NA	NA	NA	NA	NA	NA	NA	NA	NA	NA	-0.4047	NA	NA	NA	NA	NA	NA	NA	NA	NA	NA	NA	NA	NA	NA	NA	NA	NA	NA	NA	NA
CD9	NA	NA	NA	NA	NA	NA	NA	NA	NA	NA	NA	NA	-0.429939	NA	NA	NA	NA	NA	NA	NA	NA	-0.545336	NA	NA	NA	0.488514	NA	NA	NA	NA	NA	NA	NA
CD97	NA	NA	NA	-0.53354	NA	NA	NA	NA	NA	NA	NA	NA	NA	NA	NA	NA	-0.576883	NA	NA	NA	NA	NA	NA	NA	NA	NA	NA	NA	-0.480297	NA	NA	NA	NA
CD99	NA	NA	NA	NA	NA	NA	NA	NA	NA	NA	NA	NA	NA	NA	NA	NA	NA	NA	NA	NA	NA	NA	NA	NA	NA	0.494209	NA	NA	NA	NA	NA	NA	0.495657
CDA	NA	NA	NA	0.473043	NA	NA	NA	NA	NA	NA	NA	NA	NA	0.434291	NA	NA	NA	NA	NA	NA	NA	NA	NA	NA	NA	NA	NA	NA	0.408336	0.42	NA	NA	NA
CDC123	NA	NA	NA	NA	NA	NA	NA	NA	NA	NA	NA	NA	NA	0.524804	NA	NA	NA	NA	NA	NA	NA	NA	NA	NA	NA	NA	NA	NA	NA	NA	NA	NA	NA
CDC16	NA	NA	NA	NA	NA	NA	NA	NA	0.412533	NA	NA	NA	NA	NA	NA	NA	NA	NA	NA	NA	NA	NA	NA	NA	NA	NA	NA	0.473913	NA	NA	NA	NA	NA
CDC23	NA	NA	NA	NA	NA	NA	NA	NA	NA	NA	-0.433552	NA	NA	NA	NA	NA	NA	NA	NA	NA	NA	NA	NA	NA	NA	NA	NA	NA	NA	NA	NA	NA	NA
CDC26	NA	NA	NA	NA	0.410527	NA	NA	NA	NA	NA	NA	NA	NA	0.597911	NA	0.441935	NA	NA	NA	NA	NA	NA	NA	NA	NA	NA	NA	NA	NA	NA	NA	NA	NA
CDC27	NA	-0.441253	NA	NA	NA	NA	NA	NA	NA	0.409725	NA	0.436902	NA	NA	NA	NA	NA	NA	NA	0.478433	NA	NA	NA	NA	NA	NA	0.431371	NA	NA	NA	NA	NA	NA
CDC34	NA	NA	NA	NA	NA	NA	NA	NA	NA	NA	NA	NA	NA	NA	NA	NA	NA	NA	NA	NA	0.494374	NA	NA	NA	NA	NA	NA	NA	NA	NA	NA	NA	NA
CDC37	NA	NA	NA	NA	NA	NA	NA	NA	NA	NA	NA	NA	0.466493	0.420366	NA	0.493876	NA	NA	NA	NA	NA	NA	NA	NA	NA	NA	NA	NA	NA	NA	NA	NA	NA
CDC37L1	NA	NA	NA	NA	NA	NA	NA	NA	NA	NA	NA	NA	NA	NA	NA	NA	NA	NA	NA	NA	0.520905	NA	NA	NA	NA	NA	NA	NA	NA	NA	NA	NA	NA
CDC40	NA	NA	NA	NA	NA	NA	NA	NA	NA	0.442061	NA	NA	NA	NA	NA	NA	NA	NA	NA	NA	NA	NA	NA	NA	NA	NA	NA	NA	NA	NA	-0.406721	NA	0.441175
CDC42BPA	NA	NA	NA	NA	NA	NA	NA	NA	NA	NA	NA	NA	NA	NA	NA	NA	NA	NA	NA	NA	NA	NA	NA	NA	NA	NA	NA	NA	NA	NA	NA	0.635946	NA
CDC42BPB	NA	0.492602	NA	0.410435	NA	NA	NA	NA	NA	NA	NA	NA	NA	NA	NA	NA	NA	NA	NA	NA	NA	NA	NA	NA	NA	NA	NA	NA	NA	0.458261	NA	NA	NA
CDC42BPG	NA	NA	0.597041	NA	NA	NA	NA	NA	NA	NA	0.567322	NA	NA	NA	NA	NA	0.543951	NA	NA	NA	NA	NA	NA	-0.407497	-0.486002	0.663327	NA	NA	NA	NA	NA	NA	0.543938
CDC42EP1	NA	NA	0.470844	NA	NA	NA	NA	NA	0.411662	NA	NA	NA	NA	NA	NA	NA	0.496954	0.447166	NA	NA	NA	NA	NA	NA	NA	NA	NA	NA	NA	NA	NA	-0.431371	NA
CDC42EP4	NA	NA	NA	0.406957	NA	NA	NA	-0.534503	NA	NA	NA	NA	NA	NA	NA	NA	NA	NA	NA	NA	NA	NA	NA	-0.532951	-0.632825	NA	NA	NA	NA	NA	NA	NA	NA
CDC42EP5	NA	NA	NA	NA	NA	0.787809	NA	NA	NA	NA	NA	NA	NA	NA	NA	NA	NA	NA	NA	NA	NA	NA	NA	-0.57	NA	0.795654	NA	NA	NA	NA	NA	NA	NA
CDC42SE1	NA	NA	NA	NA	NA	NA	NA	NA	NA	NA	NA	NA	-0.588721	NA	NA	NA	NA	NA	NA	NA	-0.720771	-0.582418	NA	NA	NA	NA	NA	NA	NA	NA	-0.593407	NA	NA
CDC5L	NA	NA	NA	NA	NA	NA	NA	NA	NA	NA	NA	NA	NA	NA	NA	NA	NA	NA	NA	NA	NA	NA	NA	NA	NA	NA	NA	NA	NA	NA	-0.448978	NA	NA
CDC73	NA	-0.418625	NA	NA	NA	NA	NA	NA	NA	NA	NA	NA	NA	NA	-0.410965	NA	NA	-0.509175	NA	NA	NA	NA	NA	NA	NA	NA	NA	NA	NA	NA	NA	NA	NA
CDCP1	NA	NA	NA	NA	NA	NA	0.461788	NA	NA	NA	NA	NA	-0.493473	NA	NA	NA	NA	NA	NA	-0.45011	NA	NA	NA	NA	NA	NA	NA	NA	NA	NA	NA	NA	NA
CDH13	-0.661988	NA	NA	0.706294	NA	NA	NA	NA	NA	NA	NA	-0.591564	NA	NA	NA	NA	NA	NA	NA	NA	NA	NA	NA	NA	NA	NA	NA	-0.601399	NA	NA	NA	NA	NA
CDIPT	NA	NA	NA	NA	NA	NA	NA	NA	-0.500435	NA	-0.414816	NA	NA	NA	NA	NA	NA	NA	-0.481055	NA	NA	NA	NA	NA	0.478568	-0.441196	NA	NA	NA	NA	NA	NA	NA
CDK11B	NA	NA	NA	NA	NA	NA	NA	NA	NA	0.43143	NA	NA	NA	NA	NA	NA	NA	NA	NA	NA	NA	NA	NA	NA	NA	NA	NA	NA	NA	NA	NA	NA	0.585575
CDK13	NA	NA	NA	NA	NA	NA	NA	NA	NA	0.424786	NA	NA	NA	NA	NA	NA	NA	NA	NA	NA	NA	NA	NA	NA	NA	NA	NA	NA	NA	NA	NA	-0.451619	0.432759
CDK16	NA	NA	NA	NA	NA	NA	0.497932	NA	NA	NA	NA	NA	NA	NA	NA	NA	NA	NA	NA	NA	NA	NA	NA	NA	NA	NA	NA	NA	NA	NA	NA	NA	NA
CDK17	-0.452406	NA	NA	NA	NA	NA	NA	NA	-0.413403	NA	NA	NA	NA	NA	-0.497276	NA	NA	NA	NA	NA	NA	NA	NA	NA	NA	NA	NA	NA	NA	NA	NA	NA	NA
CDK18	NA	NA	NA	NA	-0.436815	NA	NA	NA	-0.470844	-0.496986	-0.441395	-0.40557	NA	NA	NA	NA	NA	NA	NA	NA	NA	NA	NA	NA	NA	NA	NA	NA	NA	NA	0.595996	NA	-0.443389
CDK2	NA	NA	NA	NA	NA	NA	NA	NA	NA	0.415041	0.473204	NA	NA	NA	NA	NA	NA	NA	NA	NA	NA	NA	NA	NA	NA	NA	NA	NA	NA	NA	NA	NA	0.46908
CDK4	NA	NA	NA	NA	NA	NA	NA	NA	NA	NA	NA	NA	NA	NA	NA	NA	NA	NA	NA	NA	NA	NA	0.686548	NA	NA	NA	NA	NA	NA	NA	-0.481551	NA	NA
CDK5	-0.622713	NA	NA	NA	NA	NA	0.44733	NA	NA	NA	NA	-0.504787	NA	NA	NA	NA	NA	NA	NA	NA	NA	NA	NA	NA	NA	NA	NA	NA	NA	NA	NA	NA	NA
CDK5RAP3	NA	NA	0.546562	NA	NA	NA	NA	NA	NA	NA	0.467539	NA	NA	NA	NA	NA	0.418625	NA	NA	NA	NA	NA	NA	-0.41201	-0.458589	0.621705	NA	NA	NA	NA	NA	NA	0.429658
CDK6	NA	NA	0.407311	NA	NA	NA	NA	NA	NA	NA	NA	NA	NA	NA	NA	NA	NA	NA	NA	NA	NA	-0.42444	NA	NA	NA	NA	NA	NA	NA	NA	NA	NA	NA
CDK7	NA	NA	NA	NA	0.539337	NA	NA	NA	NA	NA	NA	0.657964	NA	NA	NA	NA	NA	NA	NA	NA	NA	NA	NA	NA	NA	NA	NA	NA	NA	NA	NA	NA	NA
CDK9	NA	NA	NA	NA	NA	NA	NA	NA	NA	NA	NA	NA	NA	NA	NA	NA	NA	NA	NA	NA	NA	NA	0.469236	NA	NA	NA	NA	NA	NA	NA	-0.441935	NA	NA
CDKN2A	NA	NA	NA	NA	NA	NA	NA	NA	NA	NA	NA	NA	NA	NA	NA	NA	NA	NA	NA	NA	NA	NA	NA	NA	NA	NA	NA	NA	NA	NA	NA	NA	-0.430987
CDKN2AIP	NA	NA	NA	NA	NA	0.425153	NA	NA	NA	NA	NA	NA	NA	NA	NA	NA	NA	NA	NA	NA	NA	NA	NA	-0.520315	-0.583574	NA	NA	NA	NA	NA	NA	NA	0.454463
CDKN2AIPNL	NA	NA	NA	NA	NA	0.467132	NA	NA	NA	NA	NA	NA	NA	NA	NA	NA	NA	NA	NA	NA	NA	NA	NA	NA	NA	NA	NA	NA	NA	NA	NA	NA	NA
CDR2L	NA	0.554395	NA	NA	NA	NA	NA	NA	NA	NA	NA	NA	NA	0.552655	NA	NA	NA	NA	NA	NA	NA	NA	NA	NA	NA	NA	NA	NA	NA	NA	NA	NA	NA
CDS1	NA	NA	NA	NA	NA	NA	NA	NA	NA	NA	NA	NA	NA	NA	NA	NA	NA	NA	NA	NA	0.488515	NA	NA	0.492163	0.542911	NA	NA	NA	NA	NA	NA	NA	NA
CDS2	NA	NA	NA	NA	NA	NA	NA	NA	NA	-0.437188	NA	NA	NA	NA	NA	NA	NA	NA	NA	NA	NA	NA	NA	NA	NA	NA	NA	NA	NA	NA	NA	NA	NA
CDV3	NA	NA	NA	NA	NA	NA	NA	NA	NA	NA	NA	NA	NA	NA	NA	NA	NA	NA	NA	NA	NA	NA	NA	NA	NA	-0.460474	NA	NA	NA	NA	NA	NA	NA
CDYL	NA	NA	0.456049	NA	NA	NA	NA	NA	0.564839	NA	NA	NA	NA	NA	NA	NA	0.493473	NA	NA	NA	NA	NA	NA	NA	NA	NA	NA	NA	NA	NA	NA	NA	NA
CEACAM5	NA	NA	NA	NA	NA	NA	NA	NA	NA	NA	NA	NA	NA	NA	NA	NA	NA	NA	NA	NA	NA	NA	NA	NA	NA	0.556862	NA	NA	NA	NA	NA	NA	NA
CEACAM7	NA	NA	NA	NA	NA	NA	NA	NA	-0.490497	NA	NA	NA	NA	NA	NA	NA	NA	NA	NA	NA	NA	NA	NA	NA	NA	NA	NA	NA	NA	NA	NA	NA	NA
CEBPB	-0.637157	NA	NA	NA	NA	NA	NA	NA	NA	NA	NA	-0.497416	NA	NA	NA	-0.497932	-0.470528	NA	NA	NA	NA	NA	NA	NA	NA	NA	NA	-0.558308	NA	NA	NA	NA	NA
CEBPD	-0.605649	0.661988	NA	0.811189	NA	NA	NA	NA	NA	NA	NA	NA	NA	NA	NA	NA	NA	NA	NA	-0.72028	NA	NA	NA	NA	NA	NA	NA	NA	NA	NA	NA	NA	NA
CEBPZ	NA	NA	NA	NA	NA	NA	NA	NA	0.417755	NA	NA	NA	NA	NA	NA	NA	NA	NA	NA	NA	NA	NA	NA	NA	NA	NA	NA	NA	NA	NA	NA	NA	NA
CECR5	-0.527516	NA	NA	NA	NA	NA	0.475808	NA	NA	NA	NA	-0.409052	NA	NA	NA	NA	NA	NA	NA	-0.531592	NA	NA	NA	NA	NA	NA	NA	NA	NA	NA	NA	NA	NA
CELF1	NA	NA	NA	NA	NA	NA	NA	NA	NA	NA	NA	NA	NA	NA	NA	NA	NA	NA	NA	NA	NA	NA	NA	NA	NA	NA	NA	NA	NA	NA	NA	NA	0.483255
CELF2	NA	NA	-0.797718	NA	-0.548842	NA	NA	NA	-0.773288	NA	-0.571178	-0.608085	NA	-0.574693	NA	-0.718127	-0.659061	NA	NA	NA	NA	NA	NA	NA	NA	-0.745168	NA	-0.575439	NA	NA	NA	NA	-0.559533
CELSR1	NA	NA	0.48087	NA	0.541501	NA	NA	NA	0.615385	NA	NA	0.644262	NA	0.620227	NA	0.753122	0.604965	NA	NA	NA	NA	NA	NA	-0.468569	-0.531353	0.558099	NA	NA	NA	NA	NA	-0.53924	0.568672
CELSR2	NA	NA	NA	NA	NA	NA	NA	NA	NA	NA	NA	NA	NA	NA	NA	NA	NA	NA	NA	NA	NA	NA	-0.501552	NA	NA	NA	NA	NA	NA	NA	0.536901	NA	NA
CEP131	NA	NA	NA	NA	NA	NA	NA	NA	NA	NA	NA	NA	NA	NA	NA	NA	NA	NA	NA	NA	NA	NA	NA	NA	0.473572	NA	NA	0.49226	NA	NA	NA	NA	NA
CEP170	-0.436685	NA	NA	NA	NA	NA	NA	NA	-0.499565	NA	NA	NA	NA	NA	NA	NA	-0.417755	NA	NA	NA	NA	NA	NA	NA	NA	NA	NA	NA	NA	NA	NA	NA	NA
CEP41	NA	NA	NA	NA	NA	NA	NA	NA	0.629987	NA	NA	NA	NA	NA	NA	0.646419	NA	NA	NA	NA	NA	NA	NA	NA	NA	NA	NA	0.67033	NA	NA	NA	NA	NA
CEP85	NA	NA	NA	NA	NA	NA	NA	NA	0.518454	NA	NA	NA	NA	0.558876	NA	NA	NA	NA	NA	NA	NA	NA	NA	NA	NA	NA	NA	NA	NA	NA	NA	NA	NA
CEP97	-0.489088	NA	NA	NA	NA	NA	NA	NA	NA	NA	NA	NA	-0.413403	NA	NA	-0.527329	NA	NA	NA	NA	NA	NA	NA	NA	NA	NA	NA	NA	NA	NA	NA	NA	NA
CEPT1	NA	NA	NA	NA	NA	-0.619734	NA	NA	NA	-0.829313	NA	NA	NA	NA	NA	NA	NA	NA	NA	-0.741259	NA	-0.748252	NA	NA	NA	-0.59895	NA	-0.678322	-0.683382	NA	NA	NA	NA
CERS2	NA	NA	NA	-0.522807	NA	NA	NA	NA	NA	NA	NA	NA	NA	NA	NA	NA	NA	NA	NA	0.476275	NA	NA	NA	NA	0.552675	NA	NA	NA	NA	NA	NA	NA	NA
CERS3	NA	NA	NA	0.484211	NA	-0.658433	NA	NA	NA	NA	NA	NA	NA	NA	NA	NA	NA	NA	NA	-0.471002	NA	-0.473015	NA	NA	NA	NA	NA	-0.517544	NA	NA	NA	NA	NA
CERS5	NA	NA	NA	NA	NA	NA	NA	NA	-0.569464	NA	NA	NA	NA	NA	NA	NA	NA	-0.580119	NA	NA	NA	NA	NA	NA	NA	NA	NA	NA	NA	NA	NA	NA	NA
CES2	NA	NA	NA	NA	NA	NA	NA	NA	NA	NA	NA	NA	NA	NA	NA	NA	NA	NA	NA	-0.71852	NA	-0.47967	NA	NA	NA	NA	NA	NA	NA	NA	NA	NA	NA
CETN2	NA	NA	NA	NA	NA	NA	NA	NA	NA	NA	NA	NA	NA	NA	NA	NA	NA	NA	NA	NA	NA	NA	NA	NA	-0.480426	NA	NA	NA	NA	NA	NA	NA	0.45845
CETN3	NA	NA	NA	NA	NA	NA	-0.635369	NA	NA	NA	NA	NA	NA	NA	NA	NA	NA	NA	NA	NA	NA	NA	NA	NA	NA	NA	NA	NA	NA	NA	NA	NA	NA
CFAP36	NA	NA	NA	NA	NA	NA	NA	NA	NA	NA	NA	NA	NA	NA	NA	NA	NA	NA	NA	NA	NA	NA	0.588845	NA	NA	NA	NA	NA	NA	NA	NA	NA	NA
CFB	-0.423585	0.428199	NA	NA	NA	NA	0.460474	NA	NA	NA	NA	NA	NA	NA	NA	NA	NA	NA	NA	NA	NA	NA	NA	NA	NA	NA	NA	NA	NA	NA	NA	NA	NA
CFDP1	NA	NA	NA	0.507826	0.449082	NA	NA	NA	NA	NA	NA	0.456049	NA	NA	NA	NA	0.418625	NA	NA	NA	NA	NA	NA	NA	NA	NA	NA	NA	NA	NA	NA	NA	NA
CFL2	NA	NA	-0.424717	-0.609565	-0.566939	NA	NA	NA	-0.518712	NA	NA	NA	NA	-0.528286	NA	NA	-0.500435	NA	-0.476993	NA	NA	NA	NA	0.773929	0.481356	-0.440758	NA	NA	NA	NA	NA	NA	-0.530207
CGGBP1	NA	NA	NA	NA	NA	NA	NA	NA	NA	NA	NA	NA	NA	NA	NA	NA	NA	NA	NA	NA	NA	NA	NA	NA	NA	NA	NA	NA	NA	0.604396	NA	0.741019	NA
CGN	NA	NA	0.509139	NA	NA	NA	NA	NA	NA	NA	0.545971	NA	NA	NA	NA	NA	NA	NA	NA	NA	NA	NA	NA	-0.459394	NA	0.449082	NA	NA	NA	NA	NA	-0.460422	NA
CHAC2	NA	NA	NA	NA	NA	NA	NA	NA	NA	NA	NA	NA	NA	NA	NA	NA	NA	NA	NA	NA	NA	NA	NA	NA	-0.472992	NA	NA	NA	NA	0.446957	NA	NA	NA
CHAF1B	NA	NA	NA	NA	NA	0.432298	NA	NA	NA	NA	NA	NA	NA	NA	NA	NA	NA	NA	NA	NA	NA	-0.46184	NA	NA	-0.569635	NA	NA	NA	NA	NA	NA	NA	NA
CHAMP1	NA	NA	NA	NA	NA	NA	NA	NA	NA	NA	NA	NA	NA	NA	NA	NA	NA	0.535376	NA	NA	NA	NA	NA	NA	NA	NA	NA	NA	NA	NA	NA	NA	NA
CHCHD1	NA	NA	NA	0.603715	0.501591	NA	NA	NA	NA	NA	NA	0.510836	NA	NA	NA	NA	0.484004	NA	NA	NA	NA	NA	NA	NA	NA	NA	NA	NA	NA	NA	NA	NA	NA
CHCHD10	0.709015	-0.486488	NA	NA	NA	NA	NA	NA	0.486818	NA	NA	0.513515	NA	NA	NA	NA	NA	NA	NA	0.676471	NA	NA	NA	NA	NA	NA	NA	0.539216	NA	NA	NA	NA	NA
CHCHD2	NA	NA	NA	NA	NA	NA	NA	NA	NA	NA	NA	NA	NA	NA	NA	NA	NA	NA	NA	NA	NA	NA	NA	NA	0.505516	NA	NA	0.478261	NA	NA	NA	NA	NA
CHCHD3	NA	NA	NA	NA	NA	NA	NA	NA	NA	NA	NA	NA	NA	NA	NA	NA	-0.408181	NA	-0.454881	NA	NA	NA	NA	NA	NA	NA	-0.432251	NA	NA	NA	NA	NA	NA
CHCHD6	0.47162	NA	NA	NA	NA	NA	NA	NA	NA	NA	NA	NA	NA	NA	NA	NA	NA	NA	NA	NA	NA	NA	NA	NA	NA	NA	NA	0.472174	NA	NA	NA	NA	NA
CHD2	NA	NA	NA	NA	NA	NA	NA	NA	NA	-0.514261	NA	NA	NA	NA	NA	NA	NA	NA	NA	NA	NA	NA	-0.446453	NA	NA	NA	-0.627689	NA	NA	NA	NA	NA	NA
CHD3	NA	NA	NA	NA	NA	NA	NA	NA	NA	NA	NA	NA	NA	NA	NA	NA	NA	NA	NA	NA	-0.846879	-0.646493	NA	NA	NA	NA	NA	NA	NA	NA	NA	NA	NA
CHD8	NA	NA	NA	NA	NA	NA	NA	NA	-0.526588	NA	NA	NA	NA	NA	NA	NA	NA	NA	NA	NA	NA	-0.528653	NA	NA	NA	NA	NA	NA	NA	NA	0.54328	NA	NA
CHERP	NA	NA	NA	NA	NA	NA	NA	NA	0.516971	0.421242	NA	NA	NA	NA	NA	NA	NA	NA	NA	NA	NA	NA	NA	NA	NA	NA	NA	NA	NA	NA	NA	NA	0.451805
CHID1	NA	NA	NA	0.468696	NA	NA	NA	NA	NA	NA	NA	NA	NA	0.429939	NA	NA	NA	NA	NA	NA	NA	NA	NA	NA	NA	NA	NA	NA	NA	NA	NA	NA	NA
CHKB	NA	NA	NA	NA	NA	NA	NA	NA	NA	NA	NA	NA	NA	NA	NA	NA	NA	NA	NA	NA	NA	NA	0.490704	NA	NA	NA	NA	NA	NA	NA	NA	NA	NA
CHMP1B	NA	0.4047	0.456919	NA	NA	NA	NA	NA	NA	NA	NA	NA	NA	NA	NA	NA	0.479548	NA	NA	NA	NA	NA	NA	-0.529792	NA	NA	NA	NA	NA	NA	NA	-0.471867	NA
CHMP2A	NA	NA	NA	NA	NA	NA	NA	NA	NA	NA	NA	NA	NA	NA	NA	NA	NA	NA	NA	NA	NA	NA	NA	-0.437733	NA	0.562119	NA	NA	NA	NA	NA	NA	0.43896
CHMP2B	NA	NA	0.578764	NA	NA	NA	NA	NA	0.420366	NA	0.419173	NA	NA	NA	NA	NA	0.534378	NA	0.588908	NA	NA	NA	NA	-0.508582	NA	0.526631	NA	NA	NA	NA	NA	NA	0.643601
CHMP3	NA	NA	NA	0.42	NA	NA	NA	NA	NA	NA	NA	NA	NA	NA	NA	NA	0.437772	NA	NA	NA	NA	NA	NA	NA	NA	NA	NA	NA	NA	NA	NA	NA	NA
CHMP4A	NA	NA	NA	NA	NA	NA	NA	NA	NA	NA	NA	NA	-0.497824	NA	NA	NA	NA	NA	NA	NA	NA	NA	NA	NA	NA	NA	0.423448	NA	NA	NA	NA	NA	NA
CHMP4B	NA	NA	NA	NA	NA	NA	NA	NA	NA	NA	NA	NA	NA	0.407311	NA	NA	NA	NA	NA	NA	NA	NA	NA	NA	NA	NA	NA	NA	NA	NA	NA	NA	NA
CHMP5	-0.434065	0.429939	NA	NA	NA	NA	NA	NA	NA	NA	NA	NA	NA	NA	NA	NA	NA	NA	NA	NA	NA	NA	NA	NA	NA	NA	NA	NA	NA	NA	NA	NA	NA
CHMP6	NA	NA	NA	NA	NA	NA	NA	NA	NA	NA	NA	NA	NA	NA	NA	NA	NA	0.487341	NA	NA	NA	NA	NA	NA	NA	NA	NA	NA	NA	NA	NA	NA	NA
CHMP7	NA	NA	NA	NA	NA	0.531441	NA	NA	NA	NA	NA	NA	NA	NA	NA	NA	NA	NA	NA	NA	NA	NA	NA	NA	NA	NA	NA	NA	NA	NA	NA	NA	NA
CHP1	NA	NA	NA	NA	NA	NA	NA	NA	NA	NA	NA	NA	NA	0.40557	NA	0.434012	NA	NA	NA	NA	NA	NA	NA	NA	NA	NA	NA	NA	NA	NA	NA	-0.445456	NA
CHPF2	NA	NA	NA	NA	NA	NA	NA	NA	NA	NA	NA	NA	NA	NA	NA	NA	NA	NA	NA	NA	NA	NA	0.656672	NA	NA	NA	NA	NA	NA	NA	-0.69425	NA	NA
CHTF8	NA	NA	NA	NA	NA	NA	NA	NA	NA	NA	NA	NA	NA	NA	NA	NA	NA	NA	NA	NA	NA	NA	-0.555327	NA	NA	NA	NA	NA	NA	NA	NA	NA	0.519268
CHTOP	NA	0.415144	NA	0.42	NA	NA	NA	NA	NA	NA	NA	NA	NA	NA	NA	NA	NA	NA	NA	NA	NA	NA	NA	NA	NA	NA	NA	NA	NA	NA	NA	NA	NA
CHUK	NA	NA	NA	NA	NA	NA	NA	NA	NA	NA	NA	NA	NA	NA	NA	NA	NA	NA	NA	NA	NA	0.462274	0.720284	NA	NA	NA	NA	NA	0.520497	NA	NA	NA	NA
CHURC1	NA	NA	NA	NA	NA	NA	NA	NA	NA	NA	NA	NA	NA	-0.416884	NA	NA	NA	NA	NA	NA	NA	NA	NA	NA	NA	NA	NA	NA	NA	0.426087	NA	0.424328	NA
CHURC1.FNTB	NA	NA	NA	NA	NA	NA	NA	NA	NA	NA	NA	NA	NA	NA	NA	NA	NA	NA	NA	NA	NA	NA	NA	NA	NA	NA	NA	NA	NA	NA	NA	NA	0.474396
CIAO1	NA	NA	NA	NA	NA	NA	NA	NA	NA	NA	NA	NA	NA	NA	NA	NA	NA	NA	NA	NA	NA	NA	NA	NA	-0.549192	NA	NA	NA	NA	NA	NA	NA	NA
CIAPIN1	NA	NA	0.536989	0.42	0.446892	NA	NA	NA	NA	NA	NA	0.633595	NA	NA	NA	0.492995	0.504787	NA	NA	NA	NA	0.40661	NA	NA	NA	NA	0.410242	NA	NA	NA	NA	NA	NA
CIB1	NA	NA	NA	NA	NA	0.650233	NA	NA	NA	NA	NA	NA	NA	NA	NA	NA	NA	NA	NA	NA	NA	NA	NA	NA	NA	NA	NA	NA	NA	NA	NA	NA	NA
CIR1	NA	NA	NA	NA	NA	NA	NA	NA	NA	NA	NA	NA	0.792298	0.723768	NA	NA	NA	NA	NA	NA	NA	NA	NA	NA	NA	NA	NA	NA	NA	NA	NA	NA	NA
CIRBP	NA	NA	0.610096	NA	NA	NA	-0.40746	NA	0.446475	0.428329	NA	0.493473	NA	NA	NA	NA	0.406441	NA	NA	0.427016	NA	NA	NA	NA	NA	NA	NA	0.55913	NA	NA	NA	NA	0.663534
CIRH1A	NA	NA	NA	NA	NA	NA	NA	NA	NA	NA	NA	NA	NA	NA	NA	NA	NA	NA	NA	NA	NA	NA	NA	NA	-0.411661	NA	NA	NA	NA	NA	NA	NA	NA
CISD1	NA	NA	NA	NA	NA	NA	0.464417	NA	NA	NA	NA	NA	NA	NA	NA	NA	NA	NA	NA	NA	NA	NA	-0.40746	NA	NA	NA	NA	NA	NA	NA	NA	NA	NA
CISD2	NA	NA	NA	NA	NA	NA	0.540651	NA	-0.429939	NA	NA	NA	NA	NA	NA	NA	-0.43081	NA	NA	NA	NA	NA	NA	NA	NA	-0.523564	NA	NA	NA	NA	NA	NA	NA
CIT	NA	NA	NA	NA	NA	0.500753	NA	NA	NA	NA	NA	NA	NA	NA	NA	NA	NA	NA	NA	NA	NA	NA	NA	-0.477389	NA	0.573659	NA	NA	NA	NA	NA	NA	NA
CIZ1	NA	NA	NA	NA	NA	NA	NA	NA	NA	NA	NA	0.696143	NA	NA	NA	NA	NA	NA	NA	NA	NA	NA	NA	NA	NA	NA	NA	NA	NA	-0.686813	NA	NA	NA
CKAP4	NA	NA	NA	NA	NA	NA	0.45653	NA	NA	NA	NA	NA	NA	NA	NA	NA	NA	NA	NA	NA	NA	NA	NA	NA	NA	NA	NA	NA	NA	NA	NA	NA	-0.497872
CKAP5	NA	NA	NA	NA	NA	NA	NA	NA	NA	NA	NA	NA	NA	NA	NA	NA	NA	NA	NA	NA	NA	NA	NA	NA	NA	NA	NA	NA	NA	NA	NA	NA	0.423457
CKMT1A	NA	NA	NA	NA	NA	NA	NA	NA	NA	NA	NA	NA	NA	NA	NA	NA	NA	NA	NA	NA	NA	NA	NA	NA	-0.447902	NA	NA	NA	NA	NA	NA	-0.408482	NA
CLASP1	NA	NA	NA	NA	NA	NA	NA	NA	NA	NA	NA	NA	-0.444735	NA	NA	NA	NA	NA	NA	NA	NA	NA	NA	NA	NA	NA	NA	NA	NA	NA	NA	NA	0.551468
CLASP2	NA	NA	NA	NA	NA	NA	NA	NA	NA	NA	NA	NA	NA	NA	NA	NA	NA	NA	0.460296	NA	NA	NA	NA	NA	NA	NA	NA	NA	NA	NA	NA	NA	NA
CLASRP	NA	NA	NA	NA	NA	NA	NA	NA	NA	NA	NA	NA	NA	NA	NA	NA	NA	-0.415724	NA	NA	NA	NA	NA	NA	NA	NA	NA	NA	NA	NA	NA	NA	NA
CLCA4	NA	NA	NA	NA	NA	NA	NA	NA	NA	NA	NA	NA	NA	NA	NA	NA	NA	NA	0.544684	NA	NA	NA	NA	NA	NA	0.528822	NA	NA	NA	NA	NA	NA	NA
CLCC1	NA	NA	NA	NA	NA	NA	NA	NA	NA	NA	-0.464489	NA	NA	NA	NA	NA	NA	NA	NA	NA	NA	NA	NA	NA	NA	NA	-0.529089	NA	NA	NA	NA	NA	NA
CLCN7	NA	NA	NA	NA	-0.669023	NA	NA	NA	NA	NA	NA	-0.549173	NA	NA	NA	NA	NA	NA	-0.494141	NA	0.692325	NA	-0.482818	NA	NA	NA	NA	NA	NA	NA	0.644415	NA	NA
CLDN4	NA	NA	NA	NA	NA	NA	NA	NA	NA	NA	NA	NA	NA	0.503621	NA	0.478273	NA	NA	NA	NA	NA	NA	NA	-0.490121	NA	NA	NA	NA	NA	NA	NA	NA	NA
CLDN7	NA	NA	0.660808	NA	NA	NA	-0.524533	NA	0.62984	NA	NA	0.501552	NA	NA	NA	0.581958	0.607033	NA	NA	NA	NA	NA	NA	-0.59205	NA	0.60063	NA	0.49226	NA	NA	NA	-0.52978	0.737907
CLEC16A	NA	NA	NA	NA	NA	NA	NA	NA	NA	NA	NA	NA	NA	NA	NA	NA	NA	NA	NA	NA	NA	-0.416177	NA	NA	-0.448832	NA	NA	NA	NA	NA	NA	NA	NA
CLIC1	NA	NA	NA	NA	NA	NA	NA	NA	NA	NA	NA	NA	NA	NA	NA	NA	NA	NA	NA	NA	NA	NA	NA	NA	NA	NA	NA	NA	NA	NA	NA	-0.565184	NA
CLIC3	NA	NA	NA	NA	NA	NA	NA	NA	NA	NA	NA	NA	NA	NA	NA	NA	NA	NA	NA	NA	NA	-0.437921	NA	NA	NA	NA	NA	NA	NA	NA	NA	NA	NA
CLIC5	-0.468127	NA	NA	NA	NA	NA	NA	NA	NA	NA	NA	-0.460401	NA	NA	NA	NA	NA	NA	NA	NA	NA	NA	NA	NA	NA	NA	NA	NA	NA	0.463478	NA	NA	NA
CLINT1	NA	NA	NA	NA	NA	NA	NA	NA	NA	NA	0.542049	NA	-0.43255	NA	NA	NA	NA	NA	NA	NA	NA	NA	NA	NA	NA	0.559491	NA	NA	NA	NA	NA	NA	NA
CLIP1	NA	NA	NA	NA	NA	NA	NA	NA	NA	NA	NA	NA	NA	NA	0.44952	NA	0.433421	NA	NA	NA	NA	NA	NA	NA	NA	NA	NA	NA	NA	NA	NA	-0.441935	NA
CLIP2	NA	NA	-0.590079	NA	NA	NA	NA	NA	-0.609226	NA	-0.460568	NA	NA	NA	NA	NA	-0.40557	NA	-0.483762	-0.5634	NA	NA	NA	0.417877	NA	-0.451711	NA	NA	NA	NA	NA	NA	-0.547039
CLK4	NA	NA	NA	NA	NA	NA	NA	NA	NA	NA	NA	NA	NA	NA	NA	NA	NA	NA	NA	NA	NA	NA	NA	NA	NA	NA	NA	NA	NA	0.47193	NA	NA	NA
CLN5	NA	NA	NA	NA	NA	NA	NA	NA	NA	NA	NA	NA	0.501306	NA	NA	NA	NA	NA	NA	NA	NA	NA	NA	NA	NA	NA	NA	NA	NA	NA	NA	NA	NA
CLNS1A	NA	NA	NA	NA	NA	NA	NA	NA	NA	NA	NA	NA	NA	NA	NA	NA	NA	NA	NA	NA	NA	NA	0.448206	NA	NA	NA	NA	NA	NA	NA	NA	NA	NA
CLPB	NA	NA	NA	NA	NA	NA	NA	NA	NA	NA	NA	NA	NA	0.472585	NA	NA	NA	NA	NA	NA	NA	NA	NA	NA	NA	NA	NA	NA	NA	NA	NA	NA	NA
CLPP	NA	NA	-0.541341	NA	NA	NA	NA	NA	NA	NA	NA	NA	NA	NA	NA	NA	-0.40557	NA	NA	NA	NA	NA	NA	NA	NA	NA	NA	NA	NA	NA	NA	NA	-0.454463
CLPTM1	NA	NA	NA	NA	NA	NA	0.438129	NA	-0.5396	NA	NA	NA	NA	NA	NA	NA	-0.496954	NA	NA	NA	NA	NA	NA	0.418328	0.579392	-0.47537	NA	NA	NA	NA	NA	NA	-0.58026
CLPTM1L	NA	NA	NA	NA	NA	NA	NA	NA	NA	NA	NA	NA	NA	NA	NA	NA	NA	NA	NA	-0.435295	NA	NA	NA	NA	NA	-0.427176	NA	NA	NA	NA	NA	NA	NA
CLPX	NA	NA	NA	NA	NA	NA	-0.451711	NA	NA	0.432759	NA	NA	NA	NA	NA	NA	NA	NA	NA	0.410458	NA	NA	NA	NA	NA	NA	NA	NA	NA	NA	-0.462183	NA	NA
CLTA	NA	NA	NA	-0.413043	NA	NA	NA	NA	NA	NA	NA	NA	NA	-0.40557	NA	NA	NA	NA	NA	NA	NA	NA	NA	0.527987	0.453013	NA	NA	NA	NA	NA	NA	0.53085	NA
CLTB	NA	NA	NA	NA	NA	NA	NA	NA	NA	NA	NA	NA	NA	NA	NA	NA	NA	NA	NA	NA	NA	NA	NA	NA	NA	NA	NA	NA	NA	NA	NA	-0.414644	NA
CLTC	NA	NA	NA	NA	NA	NA	NA	-0.410484	NA	-0.428772	NA	NA	NA	NA	NA	NA	NA	NA	NA	-0.449674	NA	NA	NA	NA	NA	NA	NA	NA	NA	NA	0.426089	NA	NA
CLUH	NA	NA	NA	NA	NA	NA	NA	NA	NA	NA	NA	0.508268	NA	NA	NA	NA	NA	NA	NA	NA	NA	NA	NA	NA	NA	NA	NA	NA	NA	NA	NA	NA	NA
CLYBL	NA	NA	-0.563405	NA	NA	NA	NA	NA	NA	-0.518594	NA	-0.527242	NA	NA	NA	NA	NA	NA	NA	NA	NA	NA	NA	NA	NA	NA	NA	NA	NA	0.663158	NA	NA	NA
CMAS	NA	NA	NA	NA	NA	NA	NA	NA	NA	NA	NA	NA	NA	NA	NA	NA	NA	NA	NA	NA	NA	NA	-0.412717	NA	NA	NA	NA	NA	NA	NA	NA	NA	NA
CMC1	NA	NA	NA	NA	NA	NA	NA	NA	NA	NA	NA	NA	NA	NA	NA	NA	NA	0.502208	NA	NA	NA	NA	NA	NA	NA	NA	NA	NA	NA	NA	NA	NA	NA
CMC2	NA	NA	NA	-0.486957	NA	NA	NA	NA	NA	NA	NA	NA	-0.437772	NA	NA	NA	NA	NA	NA	NA	NA	NA	NA	NA	NA	NA	NA	NA	NA	NA	NA	NA	NA
CMPK2	-0.535376	NA	NA	NA	NA	NA	0.499029	NA	NA	NA	NA	-0.479548	NA	NA	NA	NA	NA	NA	NA	NA	NA	NA	NA	NA	NA	NA	NA	-0.409565	NA	NA	NA	NA	NA
CMTM7	NA	NA	NA	NA	NA	NA	NA	NA	NA	NA	NA	NA	NA	NA	NA	NA	NA	NA	NA	NA	NA	NA	NA	-0.608637	-0.63655	NA	NA	NA	NA	0.783217	NA	NA	NA
CMTR1	NA	NA	NA	NA	NA	NA	0.500343	NA	NA	NA	NA	NA	NA	NA	NA	NA	NA	NA	NA	NA	NA	NA	NA	NA	NA	NA	NA	NA	NA	NA	NA	NA	NA
CNBP	NA	NA	NA	NA	NA	NA	NA	NA	NA	0.423457	NA	NA	NA	NA	NA	NA	NA	NA	NA	NA	NA	NA	0.436815	NA	NA	NA	NA	NA	NA	NA	-0.497397	NA	NA
CNDP2	NA	NA	NA	NA	NA	NA	0.418851	NA	NA	NA	NA	NA	NA	NA	NA	NA	NA	NA	NA	NA	NA	NA	NA	NA	NA	NA	NA	NA	NA	NA	0.425208	NA	NA
CNKSR1	NA	NA	NA	NA	-0.53815	NA	NA	NA	NA	NA	NA	NA	NA	NA	NA	NA	NA	NA	NA	NA	NA	NA	NA	NA	NA	NA	NA	NA	NA	NA	NA	NA	NA
CNN2	NA	NA	NA	NA	NA	0.498393	NA	NA	NA	NA	NA	NA	NA	NA	NA	NA	NA	NA	NA	NA	NA	NA	NA	NA	NA	NA	NA	NA	NA	NA	NA	NA	NA
CNN3	NA	NA	NA	NA	-0.443825	0.459093	NA	NA	NA	NA	NA	NA	NA	NA	NA	NA	NA	NA	NA	NA	NA	NA	NA	NA	NA	NA	NA	NA	NA	NA	NA	NA	NA
CNNM4	NA	NA	NA	NA	NA	NA	NA	NA	NA	NA	NA	NA	NA	0.443864	NA	NA	NA	NA	NA	NA	NA	NA	NA	NA	NA	NA	NA	NA	NA	NA	NA	NA	NA
CNOT1	NA	NA	NA	NA	NA	NA	NA	NA	NA	NA	NA	NA	NA	NA	NA	NA	NA	NA	NA	NA	-0.493442	NA	NA	NA	NA	NA	NA	NA	NA	NA	NA	NA	0.492556
CNOT10	NA	NA	NA	NA	NA	NA	NA	NA	NA	NA	NA	NA	NA	0.434291	NA	0.417285	NA	NA	NA	NA	NA	NA	NA	NA	NA	NA	NA	NA	NA	NA	NA	NA	NA
CNOT2	NA	NA	NA	NA	0.546785	NA	NA	NA	0.416014	NA	0.410894	0.494343	NA	NA	NA	NA	NA	NA	NA	NA	NA	NA	NA	NA	NA	NA	NA	NA	NA	NA	-0.532611	NA	NA
CNOT3	NA	NA	NA	NA	NA	NA	NA	NA	NA	NA	NA	NA	NA	NA	NA	NA	NA	NA	NA	NA	-0.464208	NA	0.457845	NA	NA	NA	NA	NA	NA	NA	-0.55462	NA	NA
CNOT4	NA	NA	NA	NA	NA	NA	NA	NA	NA	NA	NA	NA	NA	NA	NA	NA	NA	NA	NA	NA	NA	-0.497499	NA	NA	NA	NA	NA	NA	NA	NA	NA	NA	NA
CNOT6	NA	NA	NA	NA	NA	NA	NA	NA	NA	NA	NA	NA	NA	NA	NA	NA	NA	NA	NA	NA	NA	NA	NA	NA	NA	NA	NA	NA	NA	NA	NA	NA	0.512961
CNP	-0.46114	NA	NA	NA	NA	NA	0.47537	NA	NA	NA	NA	NA	NA	NA	NA	NA	NA	NA	NA	NA	NA	NA	NA	NA	NA	NA	NA	NA	NA	NA	NA	NA	NA
CNPY2	NA	NA	NA	NA	NA	NA	NA	NA	NA	NA	-0.434859	NA	NA	NA	NA	NA	NA	NA	NA	NA	NA	NA	NA	NA	NA	NA	NA	NA	NA	NA	NA	NA	NA
CNPY3	NA	NA	-0.421236	NA	NA	NA	0.487199	NA	NA	NA	NA	NA	NA	NA	NA	NA	NA	NA	NA	NA	NA	NA	NA	NA	NA	NA	NA	NA	NA	NA	NA	NA	-0.469523
CNPY4	NA	NA	-0.607485	-0.416522	-0.607685	NA	NA	NA	-0.616188	NA	NA	-0.488251	NA	-0.409922	-0.408774	NA	-0.616188	NA	-0.407046	NA	NA	NA	NA	NA	NA	NA	NA	NA	NA	NA	NA	NA	NA
CNTRL	NA	NA	NA	NA	NA	NA	0.57614	NA	NA	NA	NA	NA	NA	NA	NA	NA	NA	NA	NA	NA	NA	NA	NA	NA	NA	NA	NA	NA	NA	NA	NA	NA	NA
COA3	0.502188	NA	NA	NA	NA	NA	NA	NA	NA	NA	NA	0.490862	NA	NA	NA	NA	NA	NA	NA	NA	NA	NA	NA	NA	NA	NA	NA	NA	NA	NA	NA	NA	NA
COA4	0.641328	NA	NA	NA	NA	NA	NA	NA	0.564791	NA	NA	0.627716	NA	NA	NA	0.552912	NA	NA	NA	NA	NA	NA	NA	NA	NA	NA	NA	0.566563	NA	-0.550052	-0.534775	NA	NA
COA6	NA	NA	NA	NA	NA	NA	NA	NA	0.468233	NA	NA	NA	NA	NA	NA	NA	NA	NA	NA	NA	NA	NA	NA	NA	NA	NA	NA	NA	NA	NA	NA	NA	NA
COA7	0.511795	NA	NA	NA	NA	NA	-0.42849	NA	NA	NA	NA	0.422106	NA	NA	NA	NA	NA	NA	NA	NA	NA	NA	NA	NA	NA	NA	NA	NA	NA	NA	NA	NA	NA
COASY	NA	NA	NA	NA	NA	NA	NA	NA	NA	NA	NA	NA	NA	NA	NA	NA	NA	NA	NA	NA	NA	NA	NA	NA	NA	NA	NA	NA	NA	NA	NA	-0.484975	NA
COBLL1	NA	NA	NA	NA	0.405269	NA	NA	NA	0.532637	NA	NA	NA	NA	NA	NA	NA	NA	NA	0.510387	NA	NA	NA	NA	-0.504069	-0.650016	0.63222	NA	NA	NA	NA	NA	NA	0.450034
COG1	-0.528389	NA	NA	NA	NA	NA	NA	NA	-0.559617	NA	NA	-0.416884	NA	NA	NA	NA	NA	NA	NA	NA	NA	NA	NA	NA	NA	NA	NA	NA	NA	NA	NA	NA	NA
COG2	NA	0.468233	NA	NA	NA	NA	NA	NA	NA	NA	NA	NA	NA	NA	NA	NA	NA	NA	NA	NA	NA	NA	NA	NA	-0.510627	NA	NA	NA	NA	NA	NA	NA	NA
COG3	NA	NA	NA	NA	NA	NA	NA	NA	NA	NA	NA	NA	NA	NA	NA	NA	NA	NA	NA	NA	NA	NA	NA	NA	NA	NA	NA	NA	NA	NA	0.419926	NA	NA
COG5	-0.423585	0.529156	NA	NA	NA	0.409075	NA	NA	NA	NA	NA	NA	NA	NA	NA	NA	NA	NA	NA	NA	NA	NA	NA	NA	NA	NA	NA	NA	NA	NA	NA	NA	NA
COG7	NA	NA	NA	NA	NA	NA	NA	NA	NA	NA	NA	NA	NA	NA	NA	NA	NA	0.448913	NA	NA	NA	NA	NA	NA	NA	NA	NA	NA	NA	NA	NA	NA	NA
COG8	NA	NA	NA	NA	NA	NA	NA	NA	-0.409922	NA	NA	NA	NA	NA	NA	NA	NA	NA	NA	NA	NA	NA	NA	NA	NA	NA	NA	NA	NA	NA	NA	NA	NA
COL12A1	NA	NA	NA	0.444348	NA	NA	NA	NA	NA	NA	NA	NA	NA	NA	NA	NA	NA	NA	NA	NA	NA	NA	NA	NA	NA	0.46354	NA	NA	NA	NA	NA	NA	NA
COL16A1	-0.482824	NA	NA	0.626316	NA	NA	NA	NA	NA	NA	NA	NA	NA	NA	NA	NA	NA	NA	NA	NA	NA	NA	NA	NA	NA	NA	NA	NA	NA	NA	NA	NA	NA
COL17A1	NA	NA	NA	NA	NA	NA	NA	NA	NA	NA	NA	NA	-0.463882	NA	NA	-0.426969	NA	NA	NA	NA	NA	NA	NA	NA	NA	NA	NA	NA	NA	NA	NA	NA	NA
COL1A1	NA	NA	NA	-0.437391	-0.463102	NA	NA	NA	NA	NA	NA	NA	NA	-0.623151	NA	-0.468345	NA	NA	NA	NA	NA	NA	NA	NA	NA	NA	NA	NA	NA	NA	NA	NA	NA
COL1A2	NA	-0.504644	-0.631852	-0.593395	NA	NA	NA	NA	-0.54414	NA	-0.482938	NA	NA	-0.527348	NA	NA	-0.511894	NA	NA	NA	NA	NA	NA	NA	NA	NA	NA	NA	NA	NA	NA	0.588644	NA
COL4A1	NA	NA	NA	NA	NA	NA	NA	NA	NA	NA	NA	NA	NA	NA	NA	0.58069	NA	NA	NA	NA	NA	NA	NA	NA	NA	NA	-0.588135	NA	NA	NA	NA	NA	NA
COL4A3BP	NA	0.466493	0.48564	0.555652	NA	NA	NA	NA	NA	NA	NA	NA	NA	NA	NA	NA	0.51349	NA	NA	NA	NA	NA	NA	-0.578078	NA	0.486323	NA	NA	NA	NA	NA	-0.566944	NA
COL5A2	NA	NA	NA	NA	-0.556861	NA	NA	NA	NA	NA	NA	-0.49385	NA	NA	NA	NA	NA	NA	-0.568722	NA	0.596484	0.508118	NA	NA	NA	NA	NA	NA	NA	NA	NA	NA	-0.462417
COL6A1	NA	-0.498695	-0.54047	-0.547826	-0.568691	NA	NA	NA	-0.496954	NA	-0.47974	NA	NA	-0.559617	NA	NA	-0.583116	NA	NA	NA	NA	NA	NA	NA	NA	NA	NA	NA	NA	NA	NA	NA	NA
COL6A2	NA	NA	NA	NA	NA	NA	NA	NA	NA	NA	-0.524303	NA	NA	NA	NA	NA	NA	NA	NA	NA	NA	NA	NA	NA	0.791931	-0.564323	NA	NA	NA	NA	NA	NA	NA
COL6A3	NA	-0.651001	NA	-0.537391	-0.527945	NA	NA	NA	NA	NA	-0.459696	NA	NA	-0.590949	NA	NA	NA	NA	NA	NA	NA	NA	NA	NA	0.435822	NA	NA	NA	NA	NA	NA	NA	NA
COL7A1	-0.53625	NA	NA	NA	NA	NA	NA	NA	NA	NA	NA	-0.591819	-0.425588	NA	NA	NA	NA	NA	NA	NA	NA	NA	NA	NA	NA	NA	NA	NA	NA	0.470435	NA	NA	NA
COLGALT1	NA	NA	-0.416884	NA	NA	NA	0.409212	NA	NA	-0.50363	NA	NA	NA	NA	NA	NA	NA	NA	NA	NA	NA	NA	NA	NA	NA	NA	NA	NA	NA	NA	NA	NA	NA
COMMD1	NA	NA	NA	NA	NA	NA	NA	NA	NA	NA	NA	NA	0.521323	NA	NA	NA	NA	NA	NA	NA	NA	NA	NA	NA	NA	NA	NA	NA	NA	NA	NA	NA	NA
COMMD10	NA	NA	NA	NA	-0.527945	NA	NA	NA	-0.433421	NA	NA	NA	NA	NA	NA	NA	NA	NA	NA	NA	NA	NA	-0.481066	NA	NA	NA	-0.456021	NA	NA	NA	0.619765	NA	NA
COMMD3	NA	NA	NA	NA	NA	NA	NA	NA	NA	NA	NA	NA	NA	NA	NA	0.679823	NA	NA	NA	NA	NA	NA	NA	NA	NA	NA	NA	NA	NA	NA	NA	NA	NA
COMMD3.BMI1	NA	NA	NA	NA	NA	NA	NA	NA	NA	NA	NA	NA	NA	NA	NA	NA	NA	NA	NA	NA	NA	NA	NA	-0.494141	-0.490184	NA	NA	NA	NA	NA	NA	NA	0.414155
COMMD5	NA	0.466493	NA	NA	NA	NA	NA	NA	NA	NA	NA	NA	NA	NA	NA	NA	NA	NA	NA	NA	NA	NA	NA	NA	NA	NA	NA	NA	NA	NA	NA	NA	NA
COMMD6	NA	NA	NA	NA	NA	NA	NA	NA	0.434291	NA	NA	0.455179	NA	0.423847	NA	0.538773	0.609226	NA	NA	NA	NA	NA	NA	NA	NA	NA	NA	0.497391	NA	NA	NA	NA	0.424786
COMMD7	-0.572144	NA	NA	NA	-0.513515	NA	NA	NA	NA	NA	NA	-0.486488	NA	NA	NA	NA	NA	NA	NA	NA	NA	NA	NA	NA	NA	NA	NA	NA	NA	NA	0.729042	NA	NA
COMMD9	NA	NA	NA	NA	NA	NA	NA	0.452406	NA	NA	NA	NA	NA	NA	NA	NA	0.477807	NA	NA	NA	NA	NA	NA	NA	NA	NA	NA	NA	NA	NA	NA	NA	NA
COMT	NA	NA	NA	NA	NA	NA	NA	NA	NA	-0.405296	NA	NA	NA	NA	NA	NA	NA	NA	NA	NA	NA	NA	NA	NA	NA	NA	NA	NA	NA	NA	NA	NA	NA
COMTD1	NA	NA	NA	NA	NA	NA	NA	NA	NA	NA	NA	NA	NA	NA	NA	NA	NA	NA	NA	-0.44401	NA	NA	NA	NA	NA	NA	NA	NA	NA	NA	NA	NA	NA
COPA	NA	NA	NA	NA	NA	0.47785	NA	NA	NA	NA	NA	NA	NA	NA	NA	NA	NA	NA	0.477896	NA	NA	NA	NA	NA	NA	0.622143	NA	NA	NA	NA	NA	NA	NA
COPB1	NA	NA	NA	NA	NA	0.61272	NA	NA	NA	NA	NA	NA	NA	NA	NA	NA	NA	NA	NA	NA	NA	NA	NA	NA	-0.593796	NA	NA	NA	NA	NA	NA	NA	NA
COPB2	NA	NA	NA	NA	NA	NA	NA	NA	NA	NA	NA	NA	NA	NA	NA	NA	NA	NA	NA	NA	NA	NA	NA	NA	NA	NA	NA	-0.45913	NA	NA	NA	NA	NA
COPE	NA	NA	NA	0.49913	NA	NA	NA	NA	0.429939	NA	NA	NA	NA	NA	NA	NA	NA	NA	0.434122	NA	NA	NA	NA	-0.412913	-0.499012	0.484571	NA	NA	NA	NA	NA	NA	NA
COPG1	NA	NA	NA	NA	NA	0.479636	NA	NA	NA	NA	NA	NA	NA	NA	NA	NA	NA	NA	NA	NA	NA	NA	NA	NA	-0.543151	NA	NA	NA	NA	NA	NA	NA	NA
COPG2	NA	NA	NA	NA	NA	NA	NA	NA	NA	NA	NA	NA	NA	NA	NA	NA	NA	NA	NA	NA	NA	NA	NA	NA	-0.40655	NA	NA	NA	NA	NA	NA	NA	NA
COPS2	NA	NA	NA	NA	NA	NA	NA	NA	NA	NA	NA	NA	NA	NA	NA	NA	NA	NA	NA	NA	NA	NA	NA	NA	NA	NA	NA	NA	NA	-0.413913	NA	NA	NA
COPS3	-0.421838	NA	NA	NA	NA	NA	NA	NA	NA	NA	NA	NA	NA	NA	NA	NA	NA	NA	NA	NA	NA	NA	NA	NA	-0.44465	NA	NA	NA	NA	NA	NA	NA	NA
COPS7A	NA	-0.480418	NA	NA	-0.492895	NA	NA	NA	NA	NA	NA	NA	NA	-0.541341	NA	NA	NA	NA	NA	NA	NA	NA	NA	NA	NA	NA	NA	NA	NA	NA	0.433131	NA	NA
COPS7B	NA	0.548303	NA	0.571304	NA	NA	NA	NA	NA	NA	NA	NA	NA	0.516971	NA	NA	NA	NA	NA	NA	NA	NA	NA	NA	NA	NA	NA	NA	NA	NA	NA	NA	NA
COPS8	NA	NA	0.446475	0.610435	NA	NA	NA	NA	0.461271	NA	NA	NA	NA	0.707572	NA	0.544936	0.617059	NA	NA	NA	NA	NA	NA	-0.431415	NA	NA	NA	NA	NA	NA	NA	NA	NA
COPZ1	NA	NA	NA	NA	NA	NA	NA	NA	NA	NA	NA	NA	NA	NA	NA	NA	NA	NA	NA	NA	NA	NA	NA	NA	-0.476245	0.422794	NA	NA	NA	NA	NA	NA	NA
COPZ2	NA	NA	NA	NA	NA	0.539929	NA	NA	-0.494579	NA	NA	NA	NA	-0.573941	NA	-0.674838	NA	NA	NA	NA	NA	NA	NA	NA	NA	NA	NA	NA	NA	NA	NA	0.496143	NA
COQ3	NA	NA	NA	NA	0.499838	NA	0.459916	NA	NA	NA	NA	NA	NA	0.636205	NA	NA	NA	NA	NA	NA	NA	NA	NA	NA	NA	NA	NA	NA	NA	NA	NA	NA	NA
COQ7	NA	NA	-0.608392	NA	NA	NA	NA	NA	NA	NA	NA	NA	NA	NA	NA	NA	NA	NA	NA	NA	NA	NA	NA	NA	-0.611588	NA	NA	NA	NA	NA	NA	NA	NA
COQ9	NA	NA	-0.456049	NA	NA	NA	NA	NA	NA	NA	-0.554685	NA	NA	NA	NA	NA	NA	NA	NA	NA	NA	NA	NA	NA	NA	NA	NA	NA	NA	NA	NA	NA	NA
CORO1B	NA	NA	NA	NA	NA	NA	-0.424547	NA	NA	NA	NA	NA	NA	NA	NA	NA	NA	NA	NA	NA	NA	NA	NA	NA	NA	NA	NA	NA	NA	NA	NA	-0.408482	NA
CORO1C	NA	NA	NA	NA	NA	-0.432298	NA	NA	NA	NA	NA	NA	NA	NA	NA	NA	NA	NA	NA	NA	NA	NA	NA	NA	NA	NA	NA	NA	NA	NA	NA	NA	NA
CORO2A	NA	NA	NA	NA	NA	NA	NA	NA	NA	NA	NA	NA	NA	0.504787	NA	NA	NA	NA	NA	NA	NA	NA	NA	NA	NA	NA	NA	NA	NA	NA	NA	NA	NA
CORO7	NA	NA	NA	NA	NA	NA	NA	NA	NA	NA	NA	-0.4047	NA	NA	NA	NA	NA	NA	NA	NA	NA	NA	NA	NA	NA	NA	NA	NA	NA	NA	NA	NA	-0.491671
COTL1	NA	NA	NA	NA	NA	NA	NA	NA	NA	-0.413269	NA	NA	NA	NA	NA	NA	NA	NA	NA	NA	NA	NA	NA	NA	NA	NA	NA	NA	NA	NA	NA	NA	NA
COX15	NA	NA	NA	NA	NA	NA	NA	NA	NA	NA	NA	NA	NA	NA	NA	NA	NA	NA	NA	NA	NA	NA	NA	NA	NA	-0.655137	NA	NA	NA	NA	NA	NA	NA
COX17	0.512669	NA	NA	NA	NA	NA	NA	NA	NA	NA	NA	0.438642	NA	NA	NA	NA	NA	NA	NA	NA	NA	NA	NA	NA	NA	NA	NA	0.473043	NA	NA	NA	NA	NA
COX19	NA	NA	0.623469	NA	NA	NA	NA	NA	0.601399	NA	NA	NA	NA	NA	NA	NA	0.629371	NA	0.587342	NA	NA	NA	NA	-0.686749	-0.662027	NA	NA	NA	NA	NA	NA	-0.645351	0.697619
COX4I1	NA	NA	NA	NA	NA	NA	NA	NA	NA	NA	NA	NA	NA	NA	NA	NA	NA	NA	NA	NA	NA	NA	NA	NA	0.476245	NA	NA	NA	NA	NA	NA	NA	NA
COX5A	NA	-0.462141	NA	NA	NA	NA	NA	NA	NA	NA	NA	NA	NA	NA	NA	NA	NA	NA	NA	NA	NA	NA	NA	NA	NA	NA	NA	NA	NA	NA	NA	NA	NA
COX5B	NA	NA	NA	NA	NA	NA	NA	NA	NA	NA	NA	NA	NA	NA	NA	NA	NA	NA	NA	NA	-0.425229	NA	NA	NA	NA	NA	NA	NA	NA	NA	NA	NA	NA
COX6A1	0.482974	-0.439513	NA	NA	NA	NA	NA	NA	NA	NA	NA	NA	NA	NA	0.406146	NA	NA	NA	NA	NA	NA	NA	NA	NA	NA	NA	NA	NA	NA	NA	NA	NA	NA
COX6B1	0.440179	NA	NA	NA	NA	NA	-0.554233	NA	NA	NA	NA	NA	NA	NA	NA	NA	NA	NA	NA	NA	NA	NA	NA	NA	NA	0.404831	NA	NA	NA	NA	NA	NA	NA
COX6C	0.431445	NA	NA	NA	NA	NA	-0.451711	NA	NA	NA	NA	NA	NA	NA	NA	NA	NA	NA	NA	NA	NA	NA	NA	NA	NA	NA	NA	NA	NA	NA	NA	NA	NA
COX7A2	NA	NA	NA	NA	NA	NA	NA	NA	NA	NA	NA	NA	NA	NA	NA	NA	NA	NA	NA	NA	NA	NA	NA	-0.40479	NA	0.48939	NA	NA	NA	NA	NA	NA	NA
COX7A2L	NA	-0.415144	NA	NA	NA	NA	NA	NA	NA	NA	NA	NA	NA	NA	NA	NA	NA	NA	NA	NA	NA	NA	NA	NA	NA	NA	NA	NA	NA	NA	NA	NA	NA
COX7C	NA	-0.513515	NA	NA	NA	NA	-0.506242	NA	NA	NA	NA	NA	NA	NA	NA	NA	NA	NA	NA	NA	NA	NA	NA	NA	NA	NA	NA	NA	NA	NA	NA	NA	NA
CPD	0.489961	NA	NA	NA	NA	NA	-0.484571	NA	NA	NA	NA	NA	NA	NA	NA	NA	NA	NA	NA	NA	NA	NA	NA	NA	NA	NA	NA	NA	NA	NA	NA	NA	NA
CPNE1	-0.479481	NA	NA	NA	NA	NA	NA	NA	NA	NA	NA	-0.447346	NA	NA	NA	NA	NA	NA	NA	NA	NA	NA	NA	NA	NA	NA	NA	NA	NA	0.497391	NA	NA	NA
CPNE2	-0.516162	NA	NA	NA	-0.45434	NA	NA	NA	-0.550914	NA	NA	-0.604874	NA	NA	NA	NA	-0.429939	NA	NA	NA	NA	NA	NA	NA	NA	NA	NA	-0.476522	NA	NA	NA	NA	NA
CPNE3	NA	NA	NA	NA	NA	NA	NA	NA	NA	NA	NA	NA	NA	NA	NA	NA	NA	NA	NA	NA	-0.409282	NA	NA	-0.426	-0.523172	0.548099	NA	NA	NA	NA	NA	NA	NA
CPNE8	NA	NA	NA	NA	NA	-0.647813	NA	NA	NA	NA	NA	NA	-0.463973	NA	NA	NA	NA	NA	NA	-0.811952	NA	-0.657306	NA	NA	NA	NA	NA	NA	NA	NA	NA	NA	NA
CPOX	-0.434065	NA	NA	NA	NA	NA	0.457845	NA	NA	NA	NA	NA	NA	NA	NA	NA	NA	NA	NA	NA	NA	NA	NA	NA	NA	NA	NA	NA	NA	NA	NA	NA	NA
CPPED1	NA	NA	NA	NA	NA	NA	0.490266	NA	NA	NA	NA	NA	NA	NA	NA	NA	NA	NA	-0.569955	NA	NA	NA	NA	0.461199	NA	-0.596294	NA	NA	NA	NA	NA	NA	NA
CPSF1	NA	NA	NA	NA	NA	NA	NA	NA	0.443864	NA	NA	NA	NA	0.562228	NA	0.55638	0.461271	NA	NA	NA	NA	NA	NA	NA	NA	NA	NA	NA	NA	NA	NA	NA	NA
CPSF2	NA	NA	NA	NA	NA	NA	NA	NA	0.479548	NA	NA	0.517842	NA	NA	NA	NA	NA	NA	NA	NA	NA	NA	NA	NA	NA	NA	NA	NA	NA	NA	NA	NA	0.459778
CPSF3L	NA	NA	NA	NA	NA	0.569934	NA	NA	NA	0.518594	NA	NA	NA	NA	NA	NA	NA	NA	NA	0.518454	NA	NA	NA	NA	NA	NA	NA	NA	NA	NA	NA	NA	NA
CPSF4	NA	NA	NA	NA	NA	0.522144	NA	NA	0.59754	NA	0.4587	0.525484	NA	0.50088	NA	0.474	0.601141	NA	NA	NA	NA	NA	NA	-0.648015	-0.546817	NA	NA	NA	NA	NA	NA	NA	NA
CPSF6	NA	NA	NA	NA	NA	NA	NA	NA	NA	NA	NA	NA	NA	NA	NA	NA	NA	NA	NA	0.565143	NA	NA	NA	NA	NA	NA	NA	NA	NA	NA	NA	NA	NA
CPSF7	NA	NA	NA	NA	0.422794	NA	NA	NA	NA	NA	NA	NA	NA	NA	NA	NA	NA	NA	NA	NA	NA	NA	NA	NA	NA	NA	NA	NA	NA	NA	NA	NA	NA
CPT1A	NA	NA	-0.708442	NA	NA	-0.454627	NA	NA	NA	-0.418141	-0.498476	NA	NA	NA	NA	NA	-0.456919	-0.432319	NA	NA	NA	NA	NA	0.458942	NA	-0.622143	NA	NA	NA	NA	NA	NA	-0.631642
CPT2	NA	NA	NA	NA	NA	NA	NA	NA	NA	NA	NA	NA	NA	NA	NA	NA	NA	NA	NA	NA	NA	NA	NA	NA	NA	NA	NA	-0.433043	NA	NA	NA	NA	-0.514704
CPTP	-0.651874	NA	NA	NA	NA	NA	NA	NA	NA	NA	NA	NA	NA	NA	NA	NA	NA	NA	NA	NA	NA	NA	NA	NA	NA	NA	NA	NA	NA	NA	NA	NA	NA
CRABP1	NA	NA	-0.745607	-0.620227	NA	NA	NA	NA	-0.580279	NA	NA	NA	NA	-0.578947	NA	NA	-0.731129	NA	NA	NA	NA	NA	NA	0.675841	NA	-0.562248	NA	NA	NA	NA	NA	0.721089	NA
CRABP2	NA	NA	NA	0.431304	NA	NA	NA	NA	NA	NA	NA	NA	NA	NA	NA	NA	0.440383	NA	0.473383	NA	NA	NA	NA	-0.467516	-0.435357	0.722913	NA	NA	NA	NA	NA	NA	NA
CRAT	NA	NA	NA	NA	NA	NA	NA	NA	NA	0.722534	NA	NA	NA	NA	NA	NA	NA	NA	NA	NA	NA	0.629371	NA	NA	NA	NA	NA	0.671329	NA	NA	NA	NA	NA
CRCT1	NA	NA	NA	NA	NA	-0.535013	NA	NA	NA	NA	NA	NA	NA	NA	NA	NA	NA	NA	NA	NA	NA	NA	NA	NA	NA	NA	NA	NA	NA	NA	NA	NA	NA
CREBBP	NA	NA	NA	NA	NA	NA	NA	NA	NA	NA	NA	NA	NA	NA	NA	NA	NA	NA	0.746867	NA	-0.765246	NA	0.711856	NA	NA	NA	NA	NA	NA	NA	NA	NA	NA
CRELD1	NA	NA	NA	NA	NA	NA	NA	NA	NA	NA	NA	-0.450827	NA	NA	NA	NA	NA	NA	NA	NA	NA	NA	NA	NA	NA	NA	NA	NA	NA	NA	NA	NA	-0.420356
CRELD2	0.438432	NA	NA	NA	NA	NA	NA	NA	NA	NA	NA	NA	NA	NA	NA	NA	NA	NA	NA	NA	NA	NA	NA	NA	NA	NA	NA	NA	NA	NA	NA	NA	NA
CRIP2	NA	NA	NA	NA	NA	NA	-0.498153	NA	NA	NA	NA	NA	NA	NA	NA	NA	NA	NA	NA	NA	NA	NA	NA	-0.456686	NA	0.595855	NA	NA	NA	NA	NA	NA	NA
CRK	NA	NA	NA	NA	NA	NA	NA	NA	-0.475196	NA	NA	NA	NA	NA	NA	NA	NA	NA	NA	NA	NA	NA	NA	NA	NA	NA	NA	NA	NA	NA	NA	NA	NA
CRLF3	NA	NA	NA	NA	NA	NA	NA	NA	NA	NA	NA	NA	NA	NA	NA	NA	NA	NA	NA	NA	NA	NA	NA	NA	NA	NA	NA	NA	NA	NA	NA	-0.443696	NA
CRNKL1	NA	NA	NA	NA	NA	NA	NA	NA	NA	NA	NA	NA	NA	NA	-0.421042	NA	NA	NA	NA	NA	NA	NA	NA	NA	NA	NA	0.476269	-0.46087	NA	NA	NA	NA	NA
CRNN	NA	NA	NA	NA	NA	NA	NA	NA	NA	NA	NA	NA	-0.425588	NA	NA	NA	NA	NA	NA	-0.487147	NA	-0.585345	NA	NA	NA	NA	NA	NA	NA	NA	NA	NA	NA
CROCC	NA	NA	0.630984	NA	NA	NA	NA	NA	NA	NA	0.428759	NA	NA	NA	NA	0.406721	0.501306	NA	NA	NA	NA	NA	NA	-0.499557	NA	0.538461	NA	NA	NA	NA	NA	-0.497397	NA
CROT	NA	NA	0.443864	NA	NA	0.498393	NA	NA	NA	NA	NA	NA	NA	NA	NA	NA	NA	NA	NA	0.534642	NA	NA	NA	NA	NA	NA	NA	NA	NA	NA	NA	NA	NA
CRTAP	-0.46114	NA	NA	NA	NA	NA	NA	NA	NA	NA	NA	-0.582246	NA	NA	NA	NA	NA	NA	NA	NA	NA	NA	NA	NA	NA	NA	NA	NA	NA	0.464348	NA	NA	NA
CRTC2	NA	NA	NA	NA	NA	NA	NA	NA	NA	NA	NA	NA	NA	NA	NA	NA	NA	NA	NA	NA	0.733212	NA	NA	NA	NA	NA	NA	NA	NA	NA	0.683013	NA	NA
CRTC3	NA	NA	NA	NA	-0.435062	0.608254	NA	NA	NA	NA	NA	NA	NA	NA	NA	NA	NA	NA	NA	NA	NA	NA	-0.424109	NA	NA	NA	NA	NA	NA	NA	0.533491	NA	NA
CRYBG3	NA	NA	NA	NA	NA	NA	NA	NA	NA	NA	0.56044	NA	NA	NA	NA	NA	NA	NA	NA	NA	NA	-0.604396	NA	NA	-0.616065	NA	NA	NA	NA	NA	NA	NA	0.576658
CRYZ	NA	NA	NA	NA	NA	NA	NA	NA	NA	NA	NA	NA	NA	NA	NA	NA	NA	NA	NA	NA	NA	NA	NA	NA	-0.515738	NA	NA	NA	NA	NA	NA	NA	NA
CRYZL1	NA	0.446475	NA	0.58087	NA	NA	NA	NA	0.40557	NA	NA	NA	0.467363	0.721497	NA	0.508841	0.449086	NA	0.406595	NA	NA	NA	NA	-0.675101	-0.529677	0.449082	NA	NA	NA	NA	NA	NA	NA
CS	NA	NA	NA	NA	NA	NA	NA	NA	NA	NA	NA	NA	NA	NA	NA	NA	NA	NA	NA	NA	NA	NA	-0.541527	NA	NA	NA	NA	NA	NA	NA	NA	NA	NA
CSDE1	0.491708	NA	NA	NA	NA	NA	-0.45434	NA	NA	NA	NA	0.536989	NA	NA	NA	NA	NA	NA	NA	NA	NA	NA	NA	NA	NA	NA	NA	NA	NA	NA	NA	NA	0.432759
CSK	-0.635814	0.439513	NA	NA	NA	NA	NA	NA	-0.441253	NA	NA	-0.534378	NA	NA	NA	NA	NA	NA	NA	NA	NA	NA	NA	NA	NA	NA	NA	NA	NA	0.449565	NA	NA	NA
CSNK1A1	NA	NA	NA	NA	NA	NA	NA	NA	NA	NA	NA	NA	NA	NA	NA	NA	NA	NA	NA	NA	-0.516476	-0.451837	NA	NA	NA	NA	NA	NA	NA	NA	NA	NA	NA
CSNK1D	NA	NA	0.471864	0.488132	0.503677	NA	NA	NA	0.568921	NA	0.489417	0.473684	NA	NA	NA	NA	0.618163	NA	0.52805	NA	-0.476564	NA	NA	-0.473111	NA	0.527677	NA	NA	NA	NA	NA	NA	NA
CSNK1E	NA	NA	NA	NA	NA	NA	NA	NA	NA	NA	NA	NA	NA	NA	NA	NA	NA	NA	NA	NA	NA	NA	NA	NA	NA	NA	NA	-0.429565	NA	NA	NA	NA	-0.431873
CSNK1G1	NA	-0.485062	NA	NA	NA	NA	NA	NA	NA	NA	NA	NA	NA	NA	NA	NA	NA	NA	NA	NA	NA	NA	NA	NA	NA	NA	NA	NA	NA	NA	NA	NA	NA
CSNK1G3	NA	NA	NA	NA	NA	NA	NA	NA	0.527242	NA	NA	NA	NA	NA	NA	0.547951	NA	NA	NA	NA	NA	NA	NA	NA	NA	NA	NA	NA	NA	NA	NA	-0.656663	NA
CSNK2A1	NA	NA	NA	NA	NA	NA	NA	NA	NA	NA	NA	NA	NA	NA	-0.469236	NA	NA	NA	NA	NA	NA	NA	NA	NA	NA	-0.414032	NA	NA	NA	NA	NA	NA	NA
CSNK2B	NA	NA	NA	NA	NA	NA	NA	NA	NA	NA	NA	NA	NA	NA	-0.48939	NA	NA	NA	-0.416072	NA	NA	NA	NA	NA	NA	NA	NA	NA	NA	NA	NA	NA	NA
CSRP1	NA	NA	NA	NA	-0.406146	NA	NA	NA	NA	NA	NA	NA	NA	NA	NA	NA	NA	NA	NA	NA	NA	NA	NA	NA	NA	NA	NA	NA	NA	NA	NA	NA	NA
CSRP2	-0.441926	NA	NA	-0.443478	-0.431995	NA	NA	NA	NA	NA	NA	-0.623151	NA	NA	NA	-0.439294	-0.454308	NA	NA	NA	NA	NA	NA	NA	NA	NA	NA	NA	NA	NA	NA	NA	NA
CST3	NA	NA	NA	NA	NA	NA	NA	NA	NA	NA	NA	NA	NA	NA	NA	NA	NA	NA	NA	NA	NA	NA	NA	NA	NA	NA	NA	-0.412174	NA	NA	NA	NA	-0.505402
CST6	NA	NA	NA	NA	NA	NA	NA	0.486488	NA	NA	NA	NA	NA	NA	0.488871	NA	NA	0.729977	NA	NA	NA	NA	NA	NA	NA	NA	NA	NA	NA	NA	NA	NA	NA
CSTA	NA	NA	NA	NA	NA	-0.426046	NA	NA	NA	NA	NA	NA	NA	NA	NA	NA	NA	NA	NA	-0.444881	NA	-0.538813	NA	NA	NA	NA	NA	NA	NA	NA	NA	NA	NA
CSTB	NA	NA	NA	NA	NA	NA	NA	NA	NA	NA	NA	NA	NA	NA	NA	NA	NA	NA	NA	NA	NA	-0.454882	NA	NA	NA	NA	NA	-0.563478	NA	NA	NA	NA	NA
CSTF2T	NA	NA	NA	NA	NA	NA	NA	NA	NA	NA	NA	NA	NA	NA	NA	NA	NA	NA	NA	NA	NA	0.577082	NA	NA	NA	NA	NA	0.507826	NA	NA	NA	NA	NA
CTBP1	NA	NA	NA	NA	NA	0.544838	NA	NA	NA	NA	NA	NA	NA	NA	NA	NA	NA	-0.507428	NA	NA	NA	NA	NA	NA	-0.481356	NA	NA	NA	NA	NA	NA	NA	NA
CTBP2	NA	NA	NA	NA	NA	NA	NA	NA	NA	NA	NA	NA	NA	NA	NA	NA	NA	NA	NA	NA	NA	NA	NA	NA	NA	NA	NA	NA	NA	NA	NA	NA	0.409725
CTBS	NA	NA	NA	NA	NA	NA	NA	0.415724	NA	NA	NA	NA	0.526545	NA	NA	NA	NA	NA	NA	NA	NA	NA	NA	NA	NA	NA	NA	NA	NA	NA	NA	NA	NA
CTDP1	NA	NA	NA	NA	NA	NA	NA	NA	NA	NA	-0.467539	NA	NA	NA	NA	NA	NA	NA	NA	NA	NA	NA	NA	NA	NA	NA	NA	NA	NA	NA	NA	NA	NA
CTIF	NA	NA	NA	NA	NA	NA	NA	NA	NA	NA	NA	NA	NA	NA	NA	NA	NA	NA	NA	NA	NA	NA	NA	NA	NA	NA	NA	NA	NA	NA	NA	-0.412003	0.409725
CTNNA1	NA	NA	0.520453	NA	NA	NA	-0.416661	NA	0.48651	NA	NA	NA	NA	NA	NA	NA	0.551784	NA	0.410656	NA	NA	NA	NA	-0.527987	NA	0.513049	NA	NA	NA	NA	NA	-0.520286	0.464208
CTNNB1	NA	NA	NA	0.474783	NA	NA	NA	NA	NA	NA	NA	NA	NA	NA	0.562119	NA	NA	NA	NA	NA	NA	NA	NA	NA	NA	NA	NA	NA	NA	NA	NA	NA	NA
CTNNBIP1	NA	NA	NA	NA	NA	NA	NA	NA	NA	NA	NA	NA	NA	NA	NA	NA	NA	NA	-0.559545	-0.679568	NA	NA	-0.596694	NA	NA	NA	NA	NA	NA	NA	NA	NA	NA
CTNNBL1	NA	NA	NA	NA	0.471865	NA	NA	NA	NA	NA	NA	0.446475	NA	NA	NA	NA	NA	NA	NA	NA	NA	NA	NA	NA	NA	NA	NA	NA	NA	NA	NA	NA	NA
CTNND1	NA	NA	NA	0.475652	NA	NA	NA	NA	NA	NA	NA	NA	NA	NA	NA	NA	0.409052	NA	NA	NA	NA	NA	NA	NA	NA	0.582712	NA	NA	NA	NA	NA	NA	NA
CTPS1	NA	NA	NA	NA	NA	NA	NA	NA	NA	NA	NA	NA	NA	NA	NA	NA	NA	NA	NA	NA	NA	0.411829	NA	NA	NA	NA	NA	NA	NA	NA	NA	NA	NA
CTPS2	-0.406117	NA	NA	NA	NA	NA	0.57833	NA	NA	NA	NA	NA	NA	NA	NA	NA	NA	NA	NA	NA	NA	NA	NA	NA	NA	NA	NA	NA	NA	NA	NA	NA	NA
CTSB	NA	NA	NA	NA	-0.523564	0.482316	NA	NA	NA	-0.452248	NA	NA	NA	NA	NA	NA	NA	NA	NA	NA	NA	NA	NA	NA	NA	NA	NA	NA	NA	NA	NA	NA	NA
CTSC	NA	0.425588	NA	0.434783	NA	NA	NA	NA	NA	NA	NA	NA	NA	NA	NA	NA	NA	NA	NA	-0.459696	NA	NA	NA	NA	NA	NA	NA	NA	NA	NA	NA	NA	NA
CTSH	NA	NA	0.558747	NA	NA	0.645767	NA	NA	NA	NA	NA	NA	NA	NA	NA	NA	NA	NA	NA	0.464489	NA	NA	NA	-0.426	NA	NA	NA	NA	NA	NA	NA	NA	0.420799
CTSL	NA	NA	NA	NA	NA	NA	NA	NA	NA	-0.40441	NA	NA	NA	NA	NA	NA	NA	NA	NA	NA	NA	NA	NA	NA	NA	NA	NA	NA	NA	NA	NA	NA	NA
CTSZ	NA	NA	NA	-0.445217	NA	0.434977	NA	NA	NA	NA	NA	NA	NA	NA	NA	NA	NA	NA	NA	NA	0.410168	NA	NA	NA	NA	NA	NA	NA	NA	NA	NA	NA	NA
CTTN	NA	NA	NA	0.538261	NA	NA	NA	NA	NA	NA	NA	NA	NA	NA	NA	NA	NA	NA	NA	NA	NA	NA	NA	NA	NA	NA	NA	-0.52087	NA	NA	NA	NA	NA
CTTNBP2NL	NA	NA	NA	NA	NA	NA	NA	NA	NA	NA	NA	NA	NA	NA	NA	NA	NA	NA	NA	NA	NA	NA	NA	NA	NA	NA	NA	NA	NA	NA	NA	-0.426969	NA
CTU2	NA	-0.433421	NA	NA	NA	NA	NA	NA	0.463882	NA	NA	0.419495	NA	NA	NA	NA	NA	NA	NA	NA	NA	NA	NA	NA	NA	NA	NA	0.48	NA	NA	NA	NA	NA
CUL1	NA	NA	NA	NA	NA	NA	NA	NA	NA	NA	NA	NA	NA	NA	NA	NA	NA	NA	NA	0.412637	NA	0.518374	NA	NA	NA	NA	NA	NA	NA	NA	NA	NA	NA
CUL2	NA	0.406441	NA	NA	NA	NA	NA	NA	NA	NA	NA	NA	NA	NA	NA	NA	NA	NA	NA	NA	NA	NA	NA	NA	NA	NA	NA	NA	NA	NA	NA	NA	-0.412383
CUL3	NA	NA	NA	NA	NA	NA	NA	NA	NA	NA	NA	NA	NA	NA	NA	NA	NA	NA	NA	-0.460132	-0.43453	NA	NA	NA	NA	NA	NA	NA	NA	NA	NA	NA	NA
CUL4A	NA	NA	NA	NA	0.442948	NA	NA	NA	NA	NA	NA	NA	NA	NA	NA	NA	NA	NA	NA	NA	-0.460664	NA	NA	NA	NA	NA	NA	NA	NA	NA	NA	NA	NA
CUL4B	-0.479481	NA	NA	NA	NA	NA	NA	NA	NA	NA	NA	NA	NA	NA	NA	NA	NA	NA	NA	NA	NA	NA	NA	NA	NA	NA	NA	-0.449565	NA	NA	NA	NA	NA
CUL5	NA	0.48477	NA	NA	NA	NA	NA	NA	NA	NA	NA	NA	NA	NA	NA	NA	NA	NA	NA	NA	NA	NA	NA	NA	NA	NA	NA	NA	NA	NA	NA	NA	NA
CUL7	NA	NA	NA	NA	NA	NA	NA	NA	NA	NA	NA	NA	NA	NA	NA	NA	NA	NA	NA	NA	NA	NA	NA	-0.486019	NA	NA	NA	NA	NA	NA	NA	NA	NA
CUTA	NA	NA	NA	NA	NA	NA	NA	NA	NA	NA	NA	NA	NA	NA	NA	NA	NA	NA	NA	NA	NA	NA	NA	NA	-0.418166	NA	NA	NA	NA	NA	NA	NA	NA
CWC15	NA	NA	NA	NA	NA	NA	NA	NA	NA	NA	NA	NA	NA	NA	NA	NA	NA	NA	NA	NA	NA	NA	NA	NA	-0.411197	NA	NA	NA	NA	NA	NA	NA	0.435416
CWC22	NA	-0.415144	NA	NA	NA	NA	NA	NA	NA	NA	NA	NA	NA	NA	NA	NA	NA	NA	NA	NA	NA	NA	NA	NA	NA	NA	NA	NA	NA	NA	NA	NA	NA
CWF19L1	NA	NA	NA	NA	NA	NA	NA	NA	0.418625	NA	NA	0.419495	NA	NA	NA	NA	NA	NA	NA	NA	NA	NA	NA	NA	NA	NA	NA	NA	NA	NA	NA	NA	0.413712
CWH43	NA	NA	NA	NA	NA	-0.4189	NA	NA	NA	NA	NA	NA	NA	NA	NA	NA	NA	NA	NA	NA	NA	NA	NA	NA	NA	NA	NA	NA	NA	NA	NA	NA	NA
CXADR	NA	NA	NA	NA	NA	NA	NA	-0.454153	NA	NA	NA	NA	NA	NA	NA	NA	NA	NA	NA	NA	NA	NA	NA	NA	NA	NA	NA	NA	NA	NA	NA	NA	NA
CXCL8	NA	NA	NA	NA	NA	NA	NA	NA	NA	NA	NA	NA	NA	NA	NA	NA	NA	NA	NA	NA	0.669145	NA	NA	NA	NA	NA	NA	NA	NA	NA	NA	NA	NA
CXorf38	NA	NA	NA	NA	NA	NA	0.439005	NA	NA	NA	NA	NA	NA	NA	NA	NA	NA	NA	NA	NA	NA	NA	NA	NA	NA	NA	NA	NA	NA	NA	NA	NA	NA
CXorf56	NA	-0.487381	-0.543951	NA	NA	NA	NA	NA	NA	NA	NA	NA	NA	NA	NA	NA	-0.416884	NA	NA	NA	NA	NA	NA	0.449466	NA	NA	NA	NA	NA	NA	NA	0.473628	NA
CYB5A	NA	NA	-0.597041	NA	-0.555548	NA	0.407898	NA	-0.671019	-0.597535	-0.567757	-0.436902	NA	NA	NA	NA	-0.491732	NA	-0.418779	-0.465796	NA	NA	NA	NA	NA	NA	NA	NA	NA	NA	0.419926	NA	-0.704728
CYB5B	NA	NA	-0.579635	NA	NA	NA	NA	NA	NA	NA	-0.458389	NA	NA	NA	NA	NA	-0.416014	NA	NA	NA	NA	NA	-0.4355	NA	NA	NA	-0.484192	NA	NA	NA	NA	NA	-0.485469
CYB5R1	NA	NA	NA	0.482609	NA	NA	NA	NA	NA	NA	NA	NA	NA	NA	NA	NA	NA	NA	NA	NA	NA	NA	NA	NA	NA	NA	NA	NA	NA	NA	NA	NA	NA
CYB5R2	-0.455026	NA	NA	NA	NA	NA	NA	NA	NA	NA	NA	NA	NA	NA	NA	NA	NA	NA	NA	NA	NA	NA	NA	NA	NA	NA	NA	NA	NA	0.441739	NA	NA	NA
CYB5R3	NA	NA	NA	NA	NA	NA	NA	NA	-0.409922	-0.406625	NA	NA	NA	NA	NA	NA	NA	NA	NA	NA	NA	NA	NA	NA	NA	NA	-0.48067	NA	NA	NA	NA	NA	NA
CYB5R4	NA	NA	NA	NA	NA	NA	-0.619734	NA	0.622378	NA	NA	NA	NA	NA	NA	NA	NA	NA	NA	NA	NA	NA	NA	NA	NA	NA	NA	NA	NA	NA	NA	-0.739616	NA
CYBA	0.464633	NA	NA	NA	NA	NA	NA	NA	NA	NA	NA	0.45953	NA	NA	NA	NA	NA	NA	NA	0.451853	NA	0.498369	NA	NA	NA	NA	NA	0.406957	NA	-0.428696	-0.414644	NA	NA
CYFIP1	NA	NA	NA	NA	NA	NA	NA	NA	NA	NA	NA	NA	NA	NA	NA	NA	NA	NA	NA	NA	NA	-0.585345	NA	NA	NA	0.446015	NA	NA	NA	NA	NA	NA	NA
CYFIP2	-0.543237	NA	NA	NA	NA	NA	NA	-0.498695	NA	NA	NA	-0.508268	NA	NA	NA	NA	NA	NA	NA	NA	NA	NA	NA	NA	NA	NA	NA	NA	NA	NA	NA	NA	NA
CYHR1	NA	NA	NA	NA	NA	NA	NA	NA	NA	NA	NA	NA	NA	0.433421	NA	NA	NA	NA	NA	NA	NA	NA	NA	NA	NA	NA	NA	NA	NA	NA	NA	NA	NA
CYLD	NA	NA	NA	NA	NA	NA	NA	NA	NA	NA	NA	NA	NA	NA	NA	NA	NA	NA	0.422841	NA	NA	NA	NA	NA	NA	0.438567	NA	NA	NA	NA	NA	NA	NA
CYP20A1	NA	NA	NA	NA	NA	NA	NA	NA	NA	NA	NA	NA	NA	NA	NA	NA	NA	NA	NA	NA	NA	NA	NA	NA	0.496041	NA	NA	NA	NA	NA	NA	NA	NA
CYP2S1	NA	NA	NA	NA	NA	NA	NA	NA	NA	-0.521791	NA	NA	NA	NA	NA	NA	NA	NA	NA	NA	NA	NA	NA	NA	NA	NA	NA	NA	NA	NA	NA	NA	NA
CYP4F11	NA	NA	NA	NA	NA	NA	0.52444	NA	NA	NA	NA	NA	NA	NA	NA	NA	NA	NA	NA	NA	NA	NA	NA	NA	NA	NA	NA	NA	NA	NA	NA	NA	NA
CYP4X1	NA	NA	NA	NA	NA	0.5683	NA	NA	NA	NA	NA	NA	0.723522	NA	NA	NA	NA	NA	NA	NA	NA	NA	NA	NA	NA	NA	NA	NA	NA	NA	NA	NA	NA
CYP51A1	NA	NA	NA	NA	NA	NA	NA	NA	NA	0.452691	NA	NA	NA	NA	NA	NA	NA	NA	NA	NA	NA	0.42444	0.42849	NA	NA	NA	NA	NA	NA	NA	-0.469226	NA	NA
CYR61	NA	NA	NA	NA	NA	NA	NA	NA	NA	NA	NA	NA	NA	NA	NA	NA	NA	NA	NA	NA	NA	NA	-0.527507	NA	NA	NA	NA	NA	NA	NA	0.427849	NA	NA
CYTH1	-0.524234	NA	NA	0.594737	NA	NA	0.465203	NA	NA	NA	NA	NA	NA	NA	NA	NA	NA	NA	NA	-0.601055	NA	NA	NA	NA	NA	NA	NA	NA	NA	NA	NA	NA	NA
CYTH2	NA	0.675678	NA	0.561275	NA	NA	NA	NA	NA	NA	NA	NA	NA	0.502759	NA	NA	0.614252	NA	NA	NA	NA	NA	NA	-0.587492	NA	NA	NA	NA	NA	NA	NA	NA	NA
DAAM1	NA	NA	NA	NA	NA	NA	-0.595579	NA	NA	NA	NA	NA	NA	NA	NA	NA	NA	NA	NA	NA	NA	NA	NA	NA	NA	NA	NA	NA	NA	NA	NA	NA	NA
DAB2	NA	NA	NA	NA	NA	NA	NA	NA	-0.808804	NA	NA	NA	NA	NA	NA	NA	-0.631868	NA	NA	NA	NA	NA	NA	NA	NA	NA	NA	NA	NA	NA	NA	NA	NA
DAD1	NA	NA	-0.412533	NA	NA	NA	NA	NA	NA	NA	NA	NA	NA	NA	NA	NA	NA	NA	NA	NA	NA	NA	NA	0.505874	0.542222	-0.460912	NA	NA	NA	NA	NA	NA	NA
DAK	NA	NA	NA	NA	NA	NA	NA	NA	NA	NA	NA	NA	NA	NA	NA	NA	NA	NA	NA	NA	NA	NA	NA	NA	-0.575675	NA	NA	NA	NA	NA	0.410242	NA	NA
DAP	NA	NA	NA	NA	NA	NA	NA	NA	NA	NA	NA	0.448216	NA	NA	NA	NA	NA	NA	NA	NA	NA	NA	NA	NA	NA	NA	NA	NA	NA	NA	NA	NA	NA
DAP3	0.447166	NA	NA	NA	NA	NA	NA	NA	NA	NA	NA	NA	NA	NA	NA	NA	NA	NA	NA	NA	NA	NA	-0.437253	NA	NA	NA	NA	NA	NA	NA	NA	NA	NA
DAPK3	-0.424458	NA	NA	NA	NA	NA	0.446453	NA	-0.415144	-0.655118	-0.477125	NA	NA	NA	NA	NA	NA	NA	NA	-0.409587	NA	NA	NA	NA	NA	NA	-0.553739	NA	NA	NA	0.424328	NA	-0.55767
DAPP1	NA	0.500435	NA	NA	NA	NA	NA	NA	NA	NA	NA	NA	NA	NA	NA	NA	NA	NA	NA	NA	NA	NA	NA	NA	NA	NA	NA	NA	NA	NA	NA	NA	NA
DARS	NA	NA	NA	NA	0.44251	NA	NA	NA	NA	NA	NA	NA	NA	0.4047	NA	NA	NA	NA	NA	NA	NA	NA	NA	NA	-0.506446	NA	NA	NA	NA	NA	NA	NA	NA
DARS2	NA	NA	NA	NA	NA	NA	NA	NA	NA	NA	NA	NA	-0.427328	NA	NA	NA	NA	NA	NA	NA	NA	-0.447054	-0.451711	NA	NA	NA	NA	NA	NA	NA	NA	NA	NA
DAZAP1	NA	NA	NA	NA	NA	NA	NA	NA	NA	NA	NA	NA	NA	NA	NA	NA	NA	NA	NA	NA	NA	NA	NA	-0.495495	-0.530142	NA	NA	NA	NA	NA	NA	NA	NA
DBI	NA	NA	NA	NA	NA	NA	NA	NA	NA	NA	NA	NA	NA	NA	NA	NA	NA	NA	NA	NA	NA	NA	NA	NA	-0.406086	0.484571	NA	NA	NA	NA	NA	NA	NA
DBN1	NA	NA	NA	NA	-0.474932	NA	NA	NA	NA	NA	NA	NA	NA	NA	NA	NA	NA	NA	NA	NA	0.496986	NA	NA	NA	NA	NA	NA	NA	NA	NA	NA	NA	NA
DBNL	NA	NA	NA	NA	NA	NA	NA	NA	NA	NA	NA	NA	NA	NA	NA	NA	0.409922	NA	NA	NA	NA	NA	NA	-0.443599	-0.483214	0.570444	NA	NA	NA	NA	NA	-0.416405	NA
DBR1	NA	0.422977	0.599652	0.654783	NA	NA	NA	NA	0.475196	NA	NA	NA	NA	NA	NA	NA	0.671019	NA	0.442697	NA	NA	NA	NA	-0.568601	NA	NA	NA	NA	NA	NA	NA	-0.498277	0.463765
DBT	NA	NA	NA	0.453043	NA	NA	NA	NA	NA	NA	NA	NA	NA	NA	NA	NA	NA	NA	NA	NA	NA	NA	NA	NA	-0.479497	NA	NA	NA	NA	NA	NA	NA	NA
DCAF13	NA	NA	NA	NA	NA	NA	NA	NA	NA	NA	NA	0.443864	NA	NA	NA	NA	NA	NA	NA	NA	NA	NA	NA	NA	NA	NA	NA	NA	NA	NA	-0.438414	NA	NA
DCAF5	NA	NA	NA	0.509565	NA	NA	NA	NA	NA	NA	NA	NA	NA	NA	NA	NA	NA	NA	NA	NA	NA	NA	NA	NA	NA	NA	NA	NA	NA	NA	NA	NA	NA
DCAF6	NA	NA	NA	NA	NA	NA	NA	NA	NA	NA	NA	NA	NA	NA	NA	NA	NA	NA	0.533332	NA	NA	NA	NA	NA	NA	NA	NA	NA	NA	NA	NA	NA	NA
DCAF7	NA	NA	NA	NA	NA	0.589497	NA	NA	NA	NA	NA	NA	NA	NA	NA	NA	NA	NA	NA	NA	NA	NA	NA	-0.527535	-0.44465	0.466607	NA	NA	NA	NA	0.425208	NA	NA
DCAKD	NA	NA	-0.64665	NA	NA	NA	NA	NA	NA	NA	-0.600437	NA	NA	NA	NA	NA	-0.518712	NA	NA	NA	NA	NA	NA	NA	NA	-0.806157	NA	NA	NA	NA	NA	NA	-0.462879
DCBLD2	NA	NA	NA	NA	NA	NA	NA	NA	NA	NA	NA	NA	NA	NA	NA	NA	NA	NA	NA	NA	NA	NA	0.436815	NA	NA	NA	NA	NA	NA	NA	NA	0.441055	NA
DCC	NA	NA	0.73205	NA	0.746497	NA	NA	0.700526	0.657343	NA	NA	0.587413	0.65035	0.65035	NA	0.619734	0.839161	NA	NA	NA	NA	NA	NA	NA	NA	NA	NA	NA	NA	NA	NA	NA	0.676264
DCK	NA	NA	NA	NA	NA	NA	NA	NA	NA	NA	NA	NA	NA	NA	NA	NA	NA	NA	NA	0.507353	NA	NA	NA	NA	NA	NA	NA	NA	NA	NA	NA	NA	0.511081
DCP1A	NA	NA	NA	NA	NA	0.414434	NA	NA	NA	NA	NA	NA	NA	NA	NA	NA	NA	NA	NA	NA	NA	NA	NA	NA	NA	NA	NA	NA	NA	NA	NA	NA	NA
DCP1B	NA	NA	NA	NA	NA	-0.632373	NA	NA	NA	NA	NA	NA	NA	NA	NA	NA	NA	NA	NA	-0.674043	NA	-0.78022	NA	NA	NA	NA	NA	NA	NA	NA	NA	NA	NA
DCTD	NA	NA	0.429939	NA	0.528384	NA	NA	NA	0.617929	0.474839	NA	0.563099	NA	NA	NA	0.52997	0.422977	NA	NA	NA	NA	NA	NA	NA	NA	NA	NA	0.426957	NA	NA	NA	NA	0.438074
DCTN1	NA	NA	NA	NA	NA	NA	NA	NA	NA	NA	NA	-0.406441	NA	NA	NA	NA	NA	NA	NA	NA	NA	NA	NA	NA	NA	NA	NA	NA	NA	NA	0.405841	NA	NA
DCTN2	NA	NA	NA	NA	NA	NA	NA	NA	NA	NA	NA	NA	0.419495	NA	NA	NA	NA	NA	NA	NA	NA	NA	NA	NA	NA	NA	NA	NA	NA	NA	NA	NA	NA
DCTN3	NA	0.530897	NA	0.441739	NA	NA	NA	NA	NA	NA	NA	NA	NA	NA	NA	NA	NA	NA	NA	NA	NA	NA	NA	NA	NA	NA	NA	NA	NA	NA	NA	NA	NA
DCTN4	NA	NA	NA	NA	NA	NA	NA	NA	NA	NA	NA	NA	NA	NA	NA	NA	NA	NA	NA	NA	NA	NA	NA	NA	NA	NA	NA	NA	NA	NA	0.405841	NA	NA
DCTN5	NA	NA	NA	NA	NA	NA	NA	NA	-0.433421	NA	NA	NA	NA	NA	NA	NA	NA	NA	NA	NA	NA	NA	NA	NA	NA	NA	NA	NA	NA	NA	NA	NA	NA
DCTPP1	NA	NA	NA	NA	NA	NA	NA	NA	0.444735	NA	NA	NA	NA	NA	NA	NA	NA	NA	NA	NA	NA	NA	NA	NA	NA	NA	NA	NA	NA	NA	NA	NA	NA
DCUN1D1	-0.584285	NA	NA	NA	NA	NA	NA	NA	NA	NA	NA	-0.509139	NA	NA	NA	NA	NA	NA	NA	NA	NA	-0.44227	NA	NA	NA	NA	NA	-0.538261	NA	NA	NA	NA	NA
DCXR	0.551097	NA	0.56658	NA	NA	NA	NA	NA	0.59356	NA	NA	0.634465	NA	NA	NA	0.487713	0.624021	NA	NA	NA	NA	NA	NA	NA	NA	0.404831	NA	0.441739	NA	NA	NA	-0.443696	0.48414
DDA1	NA	NA	NA	NA	NA	0.633653	NA	NA	NA	NA	NA	NA	0.520212	NA	NA	NA	NA	NA	NA	NA	NA	NA	NA	NA	NA	NA	NA	NA	NA	NA	NA	NA	NA
DDAH1	NA	NA	NA	-0.551304	NA	NA	NA	NA	NA	NA	NA	NA	NA	NA	NA	NA	-0.529156	NA	NA	NA	NA	NA	NA	NA	NA	NA	NA	NA	NA	NA	NA	NA	NA
DDAH2	-0.508302	NA	NA	NA	-0.443825	NA	NA	NA	-0.604874	NA	NA	-0.64752	NA	NA	NA	NA	NA	NA	NA	NA	NA	NA	NA	NA	NA	NA	NA	NA	NA	0.46087	NA	NA	NA
DDB1	NA	NA	NA	NA	NA	NA	NA	NA	0.444735	NA	NA	NA	NA	NA	NA	NA	NA	NA	NA	NA	NA	NA	NA	NA	-0.490648	NA	NA	NA	NA	NA	NA	NA	0.537294
DDB2	NA	NA	0.469104	NA	0.420166	NA	NA	NA	0.658834	NA	NA	NA	NA	NA	NA	NA	NA	NA	0.5149	NA	NA	NA	NA	NA	NA	0.445139	NA	NA	NA	NA	NA	NA	0.566528
DDI2	NA	NA	NA	NA	NA	NA	NA	-0.425332	NA	NA	NA	NA	-0.415144	NA	NA	NA	NA	NA	NA	NA	NA	-0.597956	NA	NA	NA	NA	NA	NA	NA	NA	NA	NA	NA
DDOST	NA	NA	-0.536119	NA	NA	NA	0.531889	NA	-0.449086	NA	NA	NA	NA	NA	NA	NA	-0.448216	NA	-0.4084	-0.42353	NA	NA	NA	0.410205	NA	-0.477561	NA	NA	NA	NA	NA	NA	-0.504959
DDR1	NA	NA	NA	NA	NA	NA	NA	NA	NA	NA	NA	NA	NA	NA	NA	NA	NA	NA	NA	NA	NA	NA	NA	NA	-0.539434	NA	NA	NA	NA	NA	NA	NA	NA
DDRGK1	NA	NA	NA	NA	NA	NA	NA	NA	NA	NA	NA	NA	NA	NA	NA	NA	NA	NA	NA	NA	NA	NA	NA	NA	0.514344	NA	NA	NA	NA	NA	NA	NA	NA
DDT	NA	NA	NA	NA	NA	NA	NA	NA	NA	NA	NA	NA	NA	NA	NA	0.412003	NA	NA	NA	NA	NA	NA	NA	NA	NA	NA	NA	NA	NA	NA	NA	NA	NA
DDX10	NA	NA	NA	NA	NA	NA	-0.409651	NA	NA	NA	NA	NA	NA	NA	NA	NA	NA	NA	NA	0.526799	NA	NA	NA	NA	NA	NA	NA	0.422609	NA	NA	NA	NA	NA
DDX17	NA	NA	NA	NA	NA	NA	NA	NA	NA	NA	NA	NA	NA	NA	-0.42148	NA	NA	NA	NA	NA	NA	NA	NA	NA	-0.452084	NA	NA	NA	NA	NA	NA	NA	NA
DDX18	NA	-0.429939	NA	NA	NA	NA	NA	NA	NA	NA	NA	0.54047	NA	NA	NA	NA	NA	NA	NA	NA	NA	NA	NA	NA	NA	NA	NA	NA	NA	NA	NA	NA	NA
DDX19A	NA	NA	NA	NA	NA	NA	NA	NA	NA	NA	NA	NA	NA	NA	NA	NA	NA	NA	NA	NA	NA	NA	NA	NA	-0.505052	NA	NA	NA	NA	NA	NA	NA	NA
DDX20	NA	NA	NA	NA	NA	NA	NA	NA	NA	0.427443	NA	NA	NA	NA	NA	NA	NA	NA	NA	NA	NA	NA	NA	NA	NA	NA	NA	NA	NA	NA	NA	NA	NA
DDX21	NA	NA	NA	NA	NA	NA	NA	NA	NA	NA	NA	0.443864	NA	NA	NA	NA	NA	NA	NA	NA	NA	NA	NA	NA	NA	NA	NA	NA	NA	-0.489565	-0.431371	NA	NA
DDX23	NA	NA	NA	NA	NA	NA	NA	NA	NA	NA	NA	0.420366	NA	NA	NA	NA	NA	NA	NA	NA	NA	NA	NA	NA	NA	NA	NA	NA	NA	NA	-0.411123	NA	0.464651
DDX24	NA	NA	NA	NA	NA	NA	NA	NA	NA	NA	NA	NA	NA	NA	NA	NA	NA	NA	NA	NA	NA	NA	0.407898	NA	NA	NA	NA	NA	NA	NA	NA	NA	NA
DDX27	NA	NA	NA	NA	NA	NA	NA	NA	NA	0.53375	NA	0.475196	NA	NA	NA	NA	NA	NA	NA	NA	NA	NA	NA	NA	NA	NA	NA	NA	NA	NA	-0.444576	NA	NA
DDX39B	NA	NA	NA	NA	NA	NA	-0.413156	NA	NA	NA	NA	NA	NA	NA	NA	NA	NA	NA	NA	0.414816	NA	NA	NA	-0.466614	-0.629572	NA	NA	NA	NA	NA	NA	NA	NA
DDX3X	NA	NA	NA	NA	NA	NA	NA	NA	NA	NA	NA	NA	NA	NA	NA	NA	NA	NA	NA	NA	-0.409725	NA	0.463102	NA	NA	NA	NA	NA	NA	NA	-0.457781	NA	NA
DDX3Y	-0.548477	NA	NA	NA	NA	NA	NA	NA	NA	NA	NA	NA	NA	NA	NA	NA	NA	NA	NA	NA	NA	NA	NA	NA	NA	NA	NA	NA	NA	NA	NA	NA	NA
DDX42	NA	NA	NA	NA	NA	NA	NA	NA	NA	NA	NA	NA	NA	NA	NA	NA	NA	NA	NA	0.495426	NA	0.589259	NA	NA	NA	NA	NA	NA	NA	NA	NA	NA	NA
DDX47	NA	NA	NA	NA	0.410527	NA	NA	NA	0.541341	NA	NA	0.489121	NA	NA	NA	NA	NA	NA	NA	NA	NA	NA	NA	NA	NA	NA	NA	0.464348	NA	NA	NA	NA	NA
DDX5	NA	NA	NA	NA	NA	NA	NA	NA	NA	0.406625	NA	0.483029	NA	NA	NA	NA	NA	NA	NA	NA	NA	NA	0.46135	NA	NA	NA	NA	NA	NA	-0.426957	-0.514124	NA	NA
DDX50	NA	-0.45866	NA	-0.424348	NA	NA	NA	NA	NA	NA	NA	NA	NA	NA	NA	NA	NA	NA	NA	NA	NA	NA	NA	NA	NA	NA	NA	NA	NA	NA	NA	NA	NA
DDX51	NA	-0.441253	NA	NA	NA	NA	NA	NA	NA	NA	NA	NA	NA	NA	NA	NA	NA	NA	NA	NA	NA	NA	NA	NA	NA	NA	NA	NA	NA	NA	NA	NA	NA
DDX52	NA	NA	NA	NA	NA	NA	NA	NA	NA	NA	NA	NA	NA	NA	0.410965	NA	NA	NA	0.451271	NA	NA	NA	NA	NA	NA	NA	NA	NA	NA	NA	NA	NA	NA
DDX54	0.416598	NA	NA	NA	0.46354	NA	-0.506915	NA	0.597911	NA	NA	0.557877	NA	NA	NA	0.420807	NA	NA	NA	NA	NA	NA	NA	NA	NA	NA	NA	0.452174	NA	NA	-0.413764	NA	NA
DDX56	0.423585	NA	NA	NA	NA	NA	NA	NA	NA	NA	NA	0.509139	NA	NA	NA	NA	NA	NA	NA	NA	NA	NA	NA	NA	NA	NA	NA	NA	NA	NA	NA	NA	NA
DDX58	NA	NA	NA	NA	NA	NA	0.55029	NA	NA	NA	NA	NA	NA	NA	NA	NA	NA	NA	NA	NA	NA	NA	NA	NA	NA	NA	NA	NA	NA	NA	NA	NA	-0.4239
DDX6	NA	NA	NA	NA	NA	NA	-0.502972	NA	0.460401	NA	NA	NA	NA	NA	NA	NA	NA	NA	NA	NA	NA	NA	NA	NA	NA	NA	NA	NA	NA	NA	NA	NA	0.595763
DDX60	NA	NA	NA	NA	NA	NA	0.537584	NA	NA	NA	NA	NA	NA	NA	NA	NA	NA	NA	NA	NA	NA	NA	NA	NA	NA	NA	NA	-0.449565	NA	NA	NA	NA	NA
DDX60L	-0.688216	NA	NA	NA	NA	NA	0.507353	NA	NA	NA	NA	-0.479548	NA	NA	NA	NA	NA	NA	NA	NA	NA	NA	NA	NA	NA	NA	NA	NA	NA	NA	NA	NA	NA
DECR1	NA	0.469104	NA	0.44	NA	NA	NA	NA	NA	NA	NA	NA	NA	NA	NA	NA	NA	NA	NA	NA	NA	NA	NA	NA	NA	NA	NA	NA	NA	NA	NA	NA	NA
DECR2	NA	NA	NA	NA	NA	NA	NA	0.575551	NA	NA	NA	NA	NA	NA	NA	NA	NA	NA	NA	NA	NA	NA	NA	NA	NA	NA	NA	NA	NA	NA	NA	NA	NA
DEK	NA	NA	NA	NA	NA	NA	NA	NA	NA	NA	NA	NA	-0.40557	NA	NA	NA	NA	NA	NA	NA	NA	NA	NA	NA	NA	NA	NA	NA	NA	NA	NA	NA	NA
DENND1A	NA	NA	-0.566713	NA	NA	NA	NA	NA	NA	NA	NA	NA	NA	NA	NA	NA	NA	NA	NA	NA	NA	NA	NA	NA	NA	NA	NA	NA	NA	0.642857	NA	NA	NA
DENND2D	NA	NA	NA	NA	NA	0.562729	NA	NA	NA	NA	NA	NA	NA	0.569069	NA	NA	NA	NA	NA	NA	NA	NA	NA	NA	NA	NA	NA	NA	NA	NA	NA	NA	NA
DENND4C	NA	NA	NA	NA	NA	NA	NA	NA	NA	NA	NA	-0.421236	NA	NA	NA	NA	NA	NA	NA	NA	NA	NA	NA	NA	NA	NA	NA	NA	NA	NA	0.465704	NA	NA
DENR	NA	NA	NA	0.41913	NA	NA	NA	NA	NA	NA	NA	NA	NA	NA	NA	NA	NA	NA	NA	NA	NA	NA	NA	NA	NA	NA	NA	NA	NA	NA	NA	NA	NA
DERA	NA	NA	NA	0.418261	NA	NA	NA	NA	NA	NA	NA	NA	NA	NA	NA	NA	NA	NA	NA	NA	NA	NA	NA	NA	NA	NA	NA	NA	NA	NA	NA	NA	NA
DERL1	0.439305	NA	NA	NA	NA	NA	NA	NA	NA	NA	NA	NA	NA	NA	NA	NA	NA	NA	NA	NA	NA	NA	NA	NA	0.591473	NA	NA	NA	NA	NA	NA	NA	NA
DERL2	NA	NA	NA	NA	NA	NA	NA	NA	NA	NA	NA	NA	NA	NA	NA	NA	NA	NA	NA	-0.48889	NA	NA	NA	NA	NA	NA	NA	NA	NA	NA	NA	NA	NA
DFNA5	NA	NA	NA	0.496522	NA	NA	NA	NA	NA	NA	NA	NA	NA	0.43255	NA	NA	NA	NA	NA	NA	NA	NA	NA	NA	NA	NA	NA	NA	NA	NA	NA	NA	NA
DGKA	NA	NA	NA	NA	NA	NA	NA	NA	NA	NA	NA	NA	NA	NA	NA	NA	NA	NA	NA	NA	NA	NA	NA	NA	-0.434428	NA	NA	NA	NA	NA	NA	NA	NA
DGKH	NA	NA	NA	NA	NA	NA	NA	NA	NA	NA	NA	NA	NA	0.51349	NA	NA	NA	NA	NA	NA	NA	NA	NA	NA	NA	NA	NA	NA	NA	NA	NA	NA	NA
DGKQ	-0.845091	NA	NA	NA	NA	NA	NA	NA	NA	NA	NA	NA	NA	NA	NA	NA	NA	NA	NA	-0.643357	NA	NA	NA	NA	NA	NA	NA	NA	NA	NA	NA	NA	NA
DGKZ	NA	NA	NA	NA	NA	NA	NA	NA	NA	NA	NA	NA	0.463011	NA	NA	NA	NA	NA	NA	NA	NA	NA	0.436376	NA	NA	NA	NA	NA	NA	NA	NA	NA	NA
DGUOK	NA	NA	NA	NA	NA	NA	NA	NA	NA	NA	NA	NA	NA	NA	0.524533	NA	NA	NA	NA	NA	NA	NA	NA	NA	NA	NA	NA	NA	NA	NA	NA	NA	NA
DHCR7	NA	NA	NA	NA	NA	NA	NA	NA	NA	NA	NA	NA	NA	NA	NA	NA	NA	NA	NA	NA	NA	NA	NA	NA	NA	NA	NA	0.428696	NA	NA	NA	NA	NA
DHFR	NA	NA	NA	-0.557895	NA	NA	NA	NA	NA	NA	NA	NA	NA	NA	NA	NA	NA	NA	NA	NA	NA	NA	NA	NA	NA	NA	NA	NA	NA	-0.566667	NA	NA	NA
DHODH	NA	NA	NA	NA	NA	NA	0.481504	NA	NA	NA	NA	NA	NA	NA	NA	NA	NA	NA	NA	NA	NA	NA	NA	NA	NA	NA	NA	NA	NA	NA	NA	NA	NA
DHPS	-0.457646	NA	NA	NA	NA	NA	NA	NA	NA	NA	NA	NA	NA	NA	NA	NA	NA	NA	NA	NA	NA	NA	NA	NA	NA	NA	NA	NA	NA	0.566957	NA	NA	NA
DHRS11	NA	NA	NA	0.445217	NA	NA	NA	NA	NA	NA	NA	NA	NA	NA	NA	NA	0.557877	NA	NA	NA	NA	NA	NA	NA	NA	0.438129	NA	NA	NA	NA	NA	-0.414644	NA
DHRS2	NA	NA	NA	NA	NA	NA	NA	NA	NA	NA	NA	NA	NA	-0.54813	NA	NA	NA	NA	NA	NA	NA	NA	NA	NA	NA	NA	NA	NA	NA	NA	NA	NA	NA
DHRS3	NA	NA	NA	NA	NA	0.414434	NA	NA	NA	NA	NA	NA	NA	NA	NA	NA	NA	NA	NA	NA	NA	NA	NA	NA	NA	NA	NA	NA	NA	NA	NA	NA	NA
DHRS4	NA	0.424717	NA	NA	NA	NA	NA	NA	NA	NA	NA	NA	NA	NA	NA	NA	NA	NA	NA	NA	NA	NA	NA	NA	NA	NA	NA	NA	NA	NA	NA	NA	NA
DHRS7	NA	NA	-0.493473	NA	NA	NA	NA	NA	-0.501306	NA	NA	-0.461271	NA	NA	NA	NA	NA	NA	NA	NA	NA	NA	NA	NA	NA	NA	NA	NA	NA	NA	NA	NA	-0.590448
DHRS7B	NA	NA	NA	NA	NA	NA	NA	NA	NA	NA	NA	NA	0.443864	NA	NA	NA	NA	NA	NA	NA	NA	NA	NA	NA	NA	NA	NA	NA	NA	NA	NA	NA	NA
DHRS9	NA	NA	NA	NA	NA	NA	NA	NA	NA	-0.495657	NA	NA	NA	NA	NA	NA	NA	NA	NA	NA	NA	NA	NA	NA	NA	NA	NA	-0.449565	NA	NA	NA	NA	-0.405739
DHTKD1	NA	NA	NA	NA	NA	NA	NA	NA	NA	NA	NA	NA	NA	NA	NA	NA	NA	NA	NA	-0.488019	NA	NA	NA	NA	NA	NA	NA	NA	NA	NA	NA	NA	NA
DHX16	NA	NA	NA	-0.445217	NA	NA	NA	NA	NA	NA	NA	NA	NA	NA	NA	NA	NA	NA	NA	NA	NA	NA	NA	NA	NA	NA	NA	NA	NA	NA	NA	NA	NA
DHX29	NA	NA	0.43081	NA	NA	NA	NA	NA	NA	NA	NA	0.45779	NA	NA	NA	NA	NA	NA	NA	NA	NA	NA	NA	NA	NA	NA	NA	NA	NA	NA	NA	NA	NA
DHX30	NA	NA	NA	NA	NA	NA	NA	NA	NA	0.502744	NA	NA	NA	NA	NA	NA	NA	NA	NA	NA	NA	NA	NA	NA	NA	NA	NA	0.583478	NA	NA	NA	NA	NA
DHX32	NA	NA	NA	NA	NA	NA	NA	NA	NA	NA	NA	NA	NA	NA	NA	NA	NA	NA	NA	NA	NA	NA	-0.530508	NA	NA	NA	NA	NA	NA	NA	NA	-0.471966	NA
DHX36	NA	NA	0.450827	NA	NA	NA	-0.474494	NA	0.468233	0.520905	0.493683	NA	NA	NA	NA	NA	0.422977	NA	NA	NA	NA	NA	NA	-0.430061	NA	NA	NA	NA	NA	NA	NA	NA	0.540838
DHX37	NA	NA	NA	NA	NA	NA	NA	NA	NA	NA	NA	NA	NA	NA	NA	NA	NA	NA	NA	NA	NA	NA	NA	NA	NA	NA	NA	NA	-0.481435	-0.463158	NA	NA	NA
DHX38	NA	NA	NA	NA	0.427614	NA	NA	NA	0.530897	NA	NA	0.455179	NA	NA	NA	NA	NA	NA	NA	NA	NA	NA	NA	NA	NA	NA	NA	NA	NA	NA	NA	NA	0.415927
DHX57	NA	NA	NA	0.442609	NA	NA	NA	NA	NA	NA	NA	NA	NA	NA	NA	NA	NA	NA	NA	NA	NA	NA	NA	NA	NA	NA	NA	NA	NA	NA	NA	NA	NA
DHX58	NA	NA	NA	NA	NA	NA	NA	NA	NA	NA	NA	-0.467488	NA	NA	NA	NA	NA	NA	NA	NA	NA	NA	NA	NA	NA	NA	NA	-0.463158	NA	NA	NA	NA	NA
DHX8	NA	NA	NA	NA	NA	NA	NA	NA	NA	NA	NA	NA	NA	NA	NA	NA	NA	NA	NA	NA	NA	NA	NA	-0.449917	NA	NA	NA	NA	NA	NA	NA	NA	NA
DHX9	NA	NA	NA	NA	NA	NA	NA	NA	NA	NA	NA	NA	NA	NA	NA	NA	NA	NA	NA	NA	NA	NA	NA	NA	-0.422348	NA	NA	NA	NA	NA	NA	NA	NA
DIABLO	NA	NA	NA	NA	NA	NA	0.541966	NA	NA	NA	NA	NA	NA	NA	NA	NA	NA	NA	-0.500008	-0.434424	NA	NA	NA	NA	NA	NA	NA	NA	NA	NA	NA	NA	NA
DIAPH1	NA	NA	NA	NA	NA	NA	NA	NA	0.439513	NA	0.455775	NA	NA	NA	NA	NA	NA	NA	NA	NA	NA	NA	NA	NA	NA	0.418851	NA	NA	NA	NA	NA	NA	0.529321
DIAPH2	NA	NA	NA	NA	NA	NA	NA	NA	NA	NA	NA	NA	NA	NA	NA	NA	NA	NA	NA	NA	NA	NA	NA	NA	NA	0.489836	NA	NA	NA	NA	NA	NA	NA
DIAPH3	NA	NA	NA	NA	NA	NA	NA	NA	NA	NA	NA	NA	NA	NA	NA	NA	NA	NA	NA	NA	NA	NA	NA	NA	NA	NA	NA	NA	NA	NA	-0.492248	NA	NA
DICER1	NA	NA	NA	NA	NA	NA	NA	NA	NA	NA	NA	NA	-0.439513	-0.510009	NA	-0.427849	NA	NA	NA	NA	NA	NA	NA	NA	NA	NA	NA	NA	NA	NA	NA	NA	NA
DIDO1	NA	NA	NA	NA	NA	NA	NA	NA	NA	NA	NA	NA	NA	NA	-0.459597	NA	NA	NA	NA	NA	NA	-0.454447	NA	NA	NA	NA	NA	NA	NA	NA	NA	NA	NA
DIEXF	NA	-0.511424	-0.626591	-0.547368	NA	NA	NA	NA	-0.488577	NA	NA	NA	NA	-0.572936	NA	-0.51053	-0.614305	NA	NA	NA	NA	NA	NA	0.665332	0.460888	-0.506152	NA	NA	NA	NA	NA	NA	NA
DIMT1	NA	NA	NA	NA	NA	NA	NA	NA	0.418625	0.450034	NA	0.454308	NA	NA	NA	NA	NA	NA	NA	NA	NA	NA	NA	NA	NA	NA	NA	0.449565	NA	NA	NA	NA	NA
DIP2A	NA	0.474326	NA	0.442609	NA	NA	NA	NA	NA	NA	NA	-0.409922	NA	NA	NA	NA	NA	NA	NA	NA	NA	NA	NA	NA	NA	NA	NA	NA	NA	0.485217	NA	NA	NA
DIP2B	NA	NA	NA	NA	NA	NA	NA	NA	NA	NA	NA	NA	NA	NA	NA	NA	NA	NA	NA	NA	NA	NA	NA	NA	NA	NA	NA	NA	NA	NA	0.409362	NA	NA
DIS3L2	NA	NA	NA	NA	NA	NA	NA	NA	NA	NA	NA	NA	NA	NA	NA	NA	NA	NA	NA	NA	NA	NA	NA	NA	-0.675106	0.4355	NA	NA	NA	NA	NA	NA	NA
DKC1	NA	NA	NA	NA	NA	NA	NA	NA	NA	NA	NA	NA	NA	NA	NA	0.508841	NA	NA	NA	NA	NA	NA	NA	NA	NA	NA	NA	NA	NA	NA	NA	NA	NA
DLAT	NA	NA	NA	NA	NA	NA	NA	NA	NA	NA	NA	NA	NA	NA	NA	NA	NA	NA	NA	NA	NA	NA	-0.426738	NA	NA	NA	NA	NA	NA	NA	NA	NA	-0.427886
DLD	NA	NA	NA	0.488696	NA	NA	NA	NA	NA	NA	NA	NA	NA	NA	NA	NA	NA	NA	NA	NA	NA	NA	NA	NA	-0.429782	NA	NA	NA	NA	NA	NA	NA	NA
DLG1	NA	NA	NA	NA	NA	NA	NA	NA	NA	NA	NA	NA	NA	NA	NA	NA	NA	NA	NA	NA	NA	NA	NA	NA	-0.453943	NA	NA	NA	NA	NA	NA	NA	NA
DLG3	NA	NA	NA	NA	NA	NA	NA	NA	NA	NA	NA	NA	NA	NA	NA	NA	NA	0.633819	NA	NA	NA	NA	NA	NA	NA	NA	NA	NA	NA	NA	NA	NA	NA
DLG5	NA	NA	NA	NA	NA	-0.492141	NA	NA	NA	NA	NA	NA	NA	NA	NA	NA	NA	NA	NA	NA	NA	NA	NA	NA	NA	NA	NA	NA	NA	NA	NA	NA	NA
DLGAP4	NA	NA	NA	NA	NA	NA	NA	NA	NA	NA	NA	NA	NA	NA	NA	NA	NA	NA	NA	-0.461003	NA	NA	NA	NA	NA	NA	NA	NA	NA	NA	NA	NA	NA
DLST	NA	NA	NA	NA	NA	NA	NA	NA	NA	NA	NA	NA	NA	NA	NA	NA	NA	NA	-0.542427	NA	NA	NA	NA	NA	NA	NA	-0.443696	NA	NA	NA	NA	NA	-0.446933
DMAP1	NA	-0.613269	NA	NA	NA	NA	NA	NA	NA	NA	NA	NA	NA	NA	NA	NA	NA	NA	NA	NA	NA	NA	NA	NA	NA	NA	NA	NA	NA	NA	NA	NA	NA
DMXL1	NA	NA	0.689295	0.518261	NA	NA	NA	NA	0.478677	NA	0.467539	NA	NA	0.43081	NA	NA	0.691906	NA	0.513997	NA	NA	NA	NA	-0.606508	NA	0.584464	NA	NA	0.472741	NA	NA	NA	0.67505
DNAJA1	NA	NA	NA	NA	NA	NA	NA	NA	NA	NA	NA	NA	NA	NA	NA	NA	NA	NA	NA	NA	NA	NA	NA	NA	NA	NA	0.520286	NA	NA	NA	NA	NA	NA
DNAJA2	NA	NA	NA	NA	NA	NA	NA	NA	NA	NA	NA	NA	NA	NA	NA	NA	NA	NA	NA	NA	NA	NA	NA	NA	NA	NA	NA	NA	NA	NA	NA	NA	-0.462436
DNAJA3	NA	NA	NA	NA	NA	NA	NA	NA	NA	NA	NA	NA	NA	NA	NA	NA	NA	NA	NA	NA	NA	NA	NA	NA	NA	NA	NA	NA	NA	NA	0.435773	NA	NA
DNAJB1	NA	NA	0.499565	0.516522	NA	NA	NA	NA	0.489121	NA	0.482354	NA	NA	NA	0.457407	NA	0.641428	NA	NA	NA	NA	NA	NA	-0.48286	-0.407015	0.516116	NA	NA	NA	NA	NA	-0.442815	0.464208
DNAJB11	NA	NA	-0.434291	NA	-0.424985	NA	NA	NA	NA	NA	-0.416994	-0.489991	NA	NA	NA	NA	-0.467363	NA	-0.488726	NA	NA	NA	NA	NA	NA	NA	NA	NA	NA	NA	NA	NA	-0.618353
DNAJB14	NA	NA	NA	NA	NA	NA	NA	NA	NA	NA	NA	NA	NA	-0.465622	NA	NA	NA	NA	NA	NA	NA	NA	NA	NA	0.487396	NA	NA	NA	NA	NA	NA	NA	NA
DNAJB2	NA	NA	NA	NA	NA	NA	NA	NA	NA	NA	NA	-0.420366	NA	NA	NA	NA	NA	NA	NA	-0.508498	NA	-0.434442	NA	NA	NA	NA	NA	NA	NA	NA	NA	NA	NA
DNAJB4	NA	NA	NA	NA	NA	NA	NA	NA	NA	NA	NA	NA	NA	NA	NA	NA	NA	NA	NA	-0.425709	NA	NA	NA	NA	NA	NA	NA	-0.432174	NA	NA	NA	NA	NA
DNAJB6	-0.467253	NA	NA	NA	NA	NA	0.492895	NA	-0.449957	NA	NA	NA	NA	NA	NA	NA	NA	NA	NA	NA	NA	NA	NA	NA	NA	NA	NA	NA	NA	NA	NA	NA	-0.422571
DNAJC1	NA	NA	NA	NA	NA	NA	NA	NA	NA	NA	NA	NA	NA	NA	NA	NA	NA	NA	NA	NA	NA	NA	NA	NA	0.457195	NA	NA	NA	NA	NA	NA	NA	NA
DNAJC10	0.667255	NA	NA	NA	NA	NA	NA	NA	0.501306	NA	NA	0.464752	NA	NA	0.471865	NA	NA	NA	0.446758	NA	NA	0.421831	NA	NA	NA	NA	NA	0.406957	NA	NA	NA	NA	NA
DNAJC11	NA	NA	-0.517842	NA	NA	NA	0.422794	NA	NA	NA	-0.439217	NA	NA	NA	NA	NA	NA	NA	NA	-0.474511	NA	NA	-0.465293	NA	NA	-0.40746	NA	NA	NA	NA	NA	NA	NA
DNAJC16	NA	NA	NA	NA	NA	NA	NA	NA	-0.563962	NA	NA	NA	NA	NA	NA	NA	NA	NA	NA	NA	NA	NA	NA	NA	NA	-0.569069	NA	NA	NA	NA	NA	NA	NA
DNAJC17	NA	NA	0.463882	NA	NA	NA	NA	NA	0.550914	NA	NA	0.43255	NA	NA	NA	NA	NA	NA	NA	NA	NA	NA	NA	NA	NA	NA	NA	0.48	NA	NA	NA	NA	0.61481
DNAJC19	NA	NA	NA	NA	NA	NA	0.519621	NA	NA	NA	NA	NA	NA	NA	NA	NA	NA	NA	NA	-0.490633	NA	NA	NA	NA	NA	NA	NA	NA	NA	0.423478	NA	NA	NA
DNAJC2	NA	NA	NA	NA	NA	NA	NA	NA	NA	NA	NA	NA	NA	NA	NA	NA	NA	-0.436685	NA	NA	NA	NA	NA	NA	NA	NA	NA	NA	NA	NA	NA	NA	NA
DNAJC25	NA	NA	NA	-0.601399	NA	NA	NA	NA	NA	NA	-0.78171	NA	NA	NA	NA	NA	-0.669003	NA	-0.681607	NA	NA	NA	NA	NA	NA	-0.71804	NA	NA	NA	NA	NA	NA	-0.587282
DNAJC3	NA	NA	NA	NA	NA	NA	-0.583588	NA	0.446475	NA	0.464053	NA	NA	NA	NA	NA	NA	NA	NA	NA	NA	NA	NA	NA	NA	0.446015	NA	NA	NA	NA	NA	NA	NA
DNAJC5	NA	NA	NA	NA	NA	NA	NA	NA	NA	NA	NA	NA	NA	NA	NA	NA	NA	NA	NA	-0.430502	NA	NA	NA	NA	NA	NA	NA	NA	NA	NA	NA	NA	NA
DNAJC7	NA	NA	NA	NA	0.412279	NA	NA	NA	NA	NA	NA	NA	NA	NA	NA	NA	NA	NA	NA	NA	-0.535079	NA	NA	NA	NA	NA	NA	NA	NA	NA	-0.421687	NA	NA
DNAJC9	NA	NA	NA	NA	NA	NA	NA	NA	0.542211	NA	NA	NA	NA	NA	NA	NA	NA	NA	NA	NA	NA	NA	NA	NA	NA	NA	NA	NA	NA	NA	NA	NA	0.503187
DNASE2	NA	NA	NA	NA	NA	0.498393	NA	NA	NA	NA	NA	NA	NA	NA	NA	NA	NA	NA	NA	0.601744	0.427886	NA	NA	NA	NA	NA	NA	NA	NA	NA	NA	NA	NA
DNHD1	NA	-0.452568	-0.563969	-0.469565	-0.484571	NA	NA	NA	-0.552655	NA	-0.452289	NA	NA	-0.555266	NA	-0.410242	-0.584857	NA	NA	NA	NA	NA	NA	0.434574	NA	NA	NA	NA	NA	NA	NA	NA	NA
DNM1L	NA	0.43168	NA	NA	NA	NA	NA	NA	NA	NA	NA	NA	NA	NA	NA	NA	NA	NA	NA	NA	NA	NA	NA	NA	NA	NA	NA	NA	NA	NA	NA	NA	NA
DNM2	NA	0.413403	NA	NA	NA	NA	NA	NA	NA	NA	NA	NA	NA	NA	NA	NA	NA	NA	NA	NA	NA	NA	NA	NA	NA	NA	NA	NA	NA	NA	NA	NA	NA
DNMBP	NA	NA	NA	0.422609	NA	NA	NA	NA	NA	NA	NA	NA	NA	NA	NA	NA	NA	NA	NA	NA	NA	NA	NA	-0.548745	-0.55105	NA	NA	NA	NA	0.533043	NA	NA	NA
DNMT1	NA	-0.4047	NA	NA	NA	NA	NA	NA	NA	NA	NA	NA	NA	NA	NA	NA	NA	NA	NA	NA	NA	NA	NA	NA	NA	NA	NA	NA	NA	NA	-0.408482	NA	NA
DNPH1	NA	NA	NA	NA	NA	NA	NA	NA	NA	NA	NA	NA	NA	NA	NA	NA	NA	NA	NA	NA	NA	NA	NA	NA	NA	NA	NA	NA	NA	NA	0.435773	NA	NA
DNTTIP1	NA	NA	NA	NA	NA	NA	NA	NA	0.569191	NA	NA	0.408181	NA	NA	NA	NA	NA	NA	NA	NA	NA	NA	NA	NA	NA	NA	NA	NA	NA	NA	NA	NA	NA
DNTTIP2	NA	NA	NA	NA	NA	NA	NA	NA	0.43255	NA	NA	NA	NA	NA	NA	NA	NA	NA	NA	NA	NA	NA	NA	NA	NA	NA	NA	NA	NA	NA	NA	NA	NA
DOCK1	-0.482101	NA	NA	NA	NA	NA	NA	NA	-0.427328	NA	NA	-0.449957	NA	NA	NA	NA	NA	NA	NA	-0.45316	NA	NA	NA	NA	NA	NA	NA	NA	NA	NA	NA	NA	NA
DOCK6	NA	NA	NA	NA	NA	NA	NA	NA	NA	NA	NA	NA	NA	NA	NA	NA	NA	NA	NA	NA	NA	NA	NA	-0.546038	NA	NA	NA	NA	NA	NA	NA	NA	NA
DOCK9	NA	NA	NA	NA	NA	NA	NA	NA	NA	NA	NA	NA	NA	NA	NA	NA	NA	NA	NA	NA	NA	-0.524897	NA	NA	NA	NA	NA	NA	NA	NA	NA	NA	NA
DOHH	NA	NA	NA	NA	NA	NA	NA	NA	NA	NA	NA	NA	NA	NA	NA	NA	NA	NA	NA	NA	NA	NA	NA	NA	-0.418166	NA	NA	NA	NA	NA	NA	NA	NA
DPAGT1	NA	NA	NA	NA	NA	NA	NA	NA	NA	NA	-0.520212	NA	NA	NA	NA	NA	NA	NA	NA	NA	NA	NA	NA	NA	NA	-0.537786	NA	NA	NA	NA	NA	NA	-0.462417
DPCD	NA	0.442124	NA	0.431304	NA	NA	NA	NA	-0.433421	NA	NA	NA	NA	NA	NA	NA	NA	NA	NA	NA	NA	NA	NA	NA	NA	NA	NA	NA	NA	NA	NA	NA	NA
DPF2	NA	NA	NA	NA	0.459597	NA	NA	NA	NA	NA	NA	NA	NA	NA	NA	NA	NA	NA	0.433671	0.420045	NA	NA	NA	NA	NA	NA	NA	NA	NA	NA	NA	NA	0.419027
DPH1	NA	NA	NA	NA	NA	NA	NA	NA	NA	NA	NA	0.478801	0.500774	NA	-0.539133	NA	NA	NA	NA	NA	NA	NA	0.534644	NA	NA	NA	NA	NA	NA	NA	-0.549659	NA	NA
DPH2	NA	NA	NA	NA	NA	NA	NA	NA	NA	NA	NA	NA	NA	0.472597	NA	NA	NA	NA	NA	NA	NA	NA	NA	NA	NA	NA	NA	0.490196	NA	NA	NA	NA	NA
DPH3	NA	NA	NA	NA	NA	NA	NA	NA	NA	NA	NA	NA	NA	-0.571429	NA	-0.596694	NA	NA	NA	NA	NA	NA	NA	0.597316	NA	NA	NA	NA	NA	NA	NA	NA	NA
DPH5	NA	NA	NA	NA	NA	NA	NA	NA	NA	NA	NA	NA	NA	NA	NA	NA	NA	-0.480354	NA	NA	NA	NA	NA	NA	NA	-0.460912	NA	NA	NA	NA	NA	NA	NA
DPH6	0.681945	NA	NA	NA	NA	NA	NA	NA	NA	NA	NA	0.537786	NA	NA	NA	NA	NA	NA	NA	NA	NA	NA	NA	NA	NA	NA	NA	NA	NA	-0.563158	NA	NA	NA
DPH7	NA	NA	0.56044	NA	NA	NA	NA	NA	NA	NA	NA	NA	NA	NA	NA	NA	NA	NA	NA	NA	NA	NA	NA	NA	NA	NA	NA	NA	NA	NA	NA	NA	NA
DPM1	NA	NA	NA	NA	-0.494648	NA	NA	NA	NA	NA	NA	NA	NA	NA	NA	NA	NA	NA	NA	NA	NA	NA	NA	NA	NA	NA	-0.532611	NA	NA	0.42	NA	NA	NA
DPM3	NA	NA	NA	NA	-0.422794	NA	NA	NA	-0.433421	-0.481926	NA	-0.423847	NA	NA	NA	NA	NA	NA	NA	-0.603052	NA	-0.414438	-0.566063	NA	NA	NA	-0.596876	NA	NA	NA	NA	NA	NA
DPP3	NA	NA	NA	NA	NA	NA	NA	NA	NA	NA	NA	NA	NA	NA	NA	NA	NA	NA	NA	NA	NA	NA	NA	NA	NA	NA	NA	NA	NA	NA	0.515004	NA	NA
DPP7	NA	0.53873	NA	NA	NA	NA	NA	NA	NA	NA	NA	NA	NA	NA	NA	NA	NA	NA	NA	NA	NA	NA	NA	NA	NA	NA	NA	NA	NA	0.406957	NA	NA	NA
DPP8	-0.424458	NA	NA	NA	NA	0.522509	NA	-0.451533	NA	NA	NA	-0.505657	NA	NA	NA	NA	NA	NA	NA	NA	NA	NA	NA	NA	-0.408874	NA	NA	NA	NA	0.528696	0.413764	NA	NA
DPP9	NA	NA	NA	NA	NA	NA	NA	NA	NA	NA	NA	NA	NA	NA	NA	NA	NA	NA	NA	NA	NA	NA	NA	NA	-0.60727	NA	NA	NA	NA	NA	NA	NA	NA
DPY19L1	NA	NA	-0.597911	-0.509565	NA	NA	NA	NA	-0.56832	NA	-0.524184	NA	NA	-0.495213	NA	NA	-0.691036	NA	NA	NA	NA	NA	NA	NA	NA	-0.584464	NA	NA	NA	NA	NA	NA	NA
DPY30	NA	NA	NA	NA	NA	0.557343	NA	NA	NA	NA	NA	NA	NA	NA	NA	NA	NA	NA	NA	NA	NA	NA	-0.407898	NA	-0.414449	NA	NA	NA	NA	NA	0.419046	NA	NA
DPYD	NA	NA	NA	0.576923	NA	NA	NA	NA	NA	NA	NA	NA	NA	NA	0.693261	NA	NA	NA	0.794665	NA	NA	NA	NA	NA	NA	0.679568	NA	NA	NA	NA	NA	NA	NA
DPYSL2	NA	NA	NA	NA	NA	NA	NA	NA	NA	NA	NA	NA	-0.453438	NA	NA	-0.435773	NA	NA	NA	NA	NA	NA	NA	NA	NA	NA	NA	NA	NA	NA	NA	NA	NA
DPYSL3	NA	NA	NA	NA	NA	0.488568	-0.490266	NA	NA	NA	NA	NA	NA	NA	NA	NA	NA	NA	NA	0.62876	NA	NA	NA	NA	NA	NA	NA	NA	NA	NA	NA	NA	NA
DR1	NA	NA	NA	NA	NA	NA	NA	NA	NA	NA	NA	NA	NA	NA	NA	NA	NA	NA	NA	NA	-0.466866	NA	NA	NA	NA	NA	NA	NA	NA	NA	NA	NA	NA
DRAP1	NA	NA	NA	NA	NA	NA	NA	NA	0.466493	NA	NA	NA	NA	NA	NA	NA	NA	NA	NA	NA	-0.430544	NA	NA	NA	NA	NA	NA	NA	NA	NA	NA	NA	0.512046
DRC7	NA	NA	NA	NA	NA	NA	NA	0.427078	NA	0.589119	0.495426	NA	NA	NA	NA	NA	NA	0.537123	NA	NA	NA	NA	NA	NA	NA	NA	NA	NA	NA	NA	NA	NA	NA
DRG1	NA	NA	NA	NA	0.486761	NA	NA	NA	0.563099	NA	NA	0.433421	NA	NA	NA	NA	NA	NA	NA	NA	NA	NA	NA	NA	NA	NA	0.416405	NA	NA	NA	NA	NA	NA
DSCC1	NA	NA	NA	NA	NA	NA	NA	NA	NA	NA	NA	NA	NA	NA	NA	NA	NA	NA	NA	NA	NA	NA	NA	NA	-0.758338	NA	NA	NA	NA	NA	NA	NA	NA
DSCR3	NA	0.472585	NA	0.506957	NA	NA	NA	NA	NA	NA	NA	NA	NA	NA	NA	NA	NA	NA	NA	NA	NA	NA	NA	NA	NA	NA	NA	NA	NA	NA	NA	NA	NA
DSE	NA	NA	NA	NA	NA	NA	NA	-0.809879	NA	NA	NA	NA	NA	NA	NA	NA	-0.690019	NA	NA	NA	NA	NA	NA	NA	NA	NA	NA	NA	NA	NA	NA	NA	NA
DSG2	NA	NA	NA	NA	NA	NA	NA	NA	NA	NA	NA	NA	NA	NA	NA	NA	NA	NA	NA	NA	NA	NA	NA	NA	NA	0.447768	NA	NA	NA	NA	NA	NA	NA
DSTN	NA	NA	NA	NA	NA	NA	NA	NA	NA	NA	NA	NA	NA	NA	NA	NA	NA	NA	NA	NA	NA	NA	NA	NA	NA	NA	NA	-0.453043	NA	NA	NA	NA	NA
DTNBP1	NA	NA	0.502176	NA	NA	0.545732	NA	NA	NA	NA	NA	NA	NA	NA	NA	NA	NA	NA	NA	NA	NA	NA	NA	NA	NA	NA	NA	NA	NA	NA	NA	NA	NA
DTX3L	NA	NA	NA	NA	NA	NA	0.577016	NA	NA	NA	NA	NA	NA	NA	NA	NA	NA	NA	NA	NA	NA	NA	NA	NA	NA	NA	NA	NA	NA	NA	NA	NA	NA
DTYMK	NA	NA	NA	NA	NA	NA	NA	NA	0.488251	NA	NA	NA	NA	NA	NA	NA	NA	NA	NA	NA	NA	NA	NA	NA	NA	NA	NA	NA	NA	NA	NA	NA	0.475282
DUOX1	NA	NA	NA	NA	NA	NA	NA	NA	NA	NA	NA	NA	NA	NA	NA	NA	NA	NA	NA	NA	NA	-0.40661	NA	NA	NA	NA	NA	NA	NA	NA	NA	NA	NA
DUOXA1	NA	NA	NA	NA	NA	NA	NA	NA	NA	NA	NA	NA	-0.662999	NA	NA	NA	NA	NA	NA	-0.861892	NA	NA	-0.580119	NA	NA	NA	NA	NA	NA	NA	NA	NA	NA
DUS1L	NA	-0.664336	NA	NA	NA	NA	NA	NA	NA	NA	NA	NA	NA	NA	NA	NA	NA	NA	NA	NA	NA	NA	NA	NA	NA	NA	NA	NA	NA	NA	NA	NA	NA
DUS2	NA	NA	NA	NA	NA	NA	NA	NA	NA	0.48414	NA	NA	NA	NA	NA	NA	NA	NA	NA	NA	NA	NA	NA	NA	NA	NA	NA	NA	NA	NA	NA	NA	NA
DUS3L	NA	NA	NA	NA	NA	NA	NA	NA	NA	NA	NA	0.548331	NA	NA	NA	NA	NA	NA	NA	0.511424	NA	NA	NA	NA	NA	NA	NA	NA	NA	NA	-0.50088	NA	NA
DUSP12	NA	NA	0.429939	0.431304	NA	NA	NA	NA	NA	NA	NA	NA	NA	NA	NA	NA	0.408181	NA	NA	NA	NA	NA	NA	-0.510387	NA	NA	NA	NA	NA	NA	NA	-0.50532	NA
DUSP14	NA	NA	NA	NA	NA	NA	NA	NA	NA	NA	NA	NA	NA	NA	NA	NA	NA	NA	NA	NA	NA	NA	-0.513203	NA	NA	NA	NA	NA	NA	NA	NA	NA	NA
DUSP23	NA	NA	NA	NA	NA	NA	NA	0.587779	NA	NA	NA	NA	NA	NA	NA	NA	NA	NA	NA	NA	NA	NA	NA	NA	NA	NA	NA	0.489565	NA	NA	NA	NA	NA
DUSP7	NA	NA	NA	NA	NA	NA	NA	NA	NA	NA	NA	NA	NA	NA	-0.734818	NA	NA	-0.764788	NA	NA	NA	NA	NA	NA	NA	NA	NA	NA	NA	NA	NA	NA	NA
DVL1	NA	NA	NA	NA	NA	0.436764	NA	NA	NA	NA	NA	NA	NA	NA	NA	NA	NA	NA	NA	NA	NA	NA	NA	NA	NA	NA	NA	NA	NA	NA	NA	NA	NA
DVL3	NA	NA	NA	NA	NA	NA	NA	NA	NA	NA	NA	NA	0.440383	NA	NA	NA	NA	NA	NA	NA	NA	NA	NA	NA	NA	NA	NA	NA	NA	NA	NA	NA	NA
DYNC1H1	NA	NA	NA	NA	NA	NA	NA	NA	NA	NA	NA	NA	NA	NA	0.607685	NA	NA	NA	0.464809	NA	NA	NA	NA	NA	NA	NA	NA	NA	NA	NA	NA	NA	NA
DYNC1I2	NA	NA	NA	0.496522	NA	NA	NA	NA	NA	NA	NA	NA	NA	NA	0.5573	NA	NA	NA	0.559124	NA	NA	NA	NA	NA	NA	0.430681	NA	NA	NA	NA	NA	NA	NA
DYNC1LI2	NA	NA	NA	NA	NA	NA	NA	NA	NA	NA	NA	NA	NA	NA	0.417975	NA	NA	NA	0.474737	NA	NA	NA	NA	NA	NA	NA	NA	NA	NA	NA	NA	NA	NA
DYNC2H1	NA	NA	NA	-0.44087	NA	NA	NA	NA	NA	NA	NA	NA	NA	NA	NA	NA	NA	NA	NA	NA	NA	NA	NA	NA	NA	NA	NA	NA	NA	NA	NA	NA	NA
DYNLRB1	NA	NA	NA	NA	NA	NA	NA	NA	NA	NA	NA	NA	NA	NA	NA	NA	NA	NA	NA	NA	NA	NA	NA	NA	NA	0.411403	NA	NA	NA	NA	NA	NA	NA
DYNLT1	NA	NA	NA	NA	NA	NA	NA	-0.442799	NA	NA	NA	NA	NA	NA	NA	NA	NA	NA	NA	NA	NA	NA	NA	NA	NA	NA	NA	NA	NA	NA	NA	NA	NA
DYRK1A	NA	NA	NA	NA	NA	NA	NA	NA	NA	NA	NA	NA	NA	NA	NA	NA	NA	NA	NA	NA	NA	NA	NA	NA	NA	NA	NA	NA	NA	NA	0.602453	NA	NA
DYSF	NA	NA	-0.655353	NA	NA	NA	NA	NA	-0.59443	NA	-0.508934	NA	NA	NA	NA	NA	-0.468233	NA	NA	NA	NA	NA	NA	NA	NA	NA	NA	NA	NA	NA	NA	0.459542	NA
EARS2	NA	NA	NA	NA	NA	NA	NA	NA	0.53873	NA	NA	0.464752	NA	NA	NA	NA	NA	NA	NA	NA	NA	NA	NA	NA	NA	NA	NA	0.554783	NA	NA	NA	NA	0.411054
EBNA1BP2	NA	NA	NA	NA	NA	NA	NA	NA	NA	NA	NA	0.499565	NA	NA	NA	NA	NA	NA	NA	NA	NA	NA	NA	NA	NA	NA	NA	NA	NA	NA	NA	NA	NA
EBP	0.615659	NA	NA	-0.60989	NA	NA	NA	NA	NA	NA	NA	NA	NA	NA	NA	NA	NA	NA	NA	NA	NA	NA	NA	NA	NA	NA	NA	NA	NA	NA	NA	NA	NA
ECD	0.489961	NA	NA	NA	NA	NA	NA	NA	0.412533	NA	NA	0.507398	NA	NA	NA	NA	0.410792	NA	NA	NA	NA	NA	0.465731	NA	NA	NA	NA	0.451304	NA	NA	NA	NA	NA
ECE1	NA	NA	NA	-0.532174	NA	NA	NA	NA	NA	NA	NA	NA	NA	NA	NA	NA	NA	NA	NA	NA	NA	NA	NA	NA	NA	NA	NA	NA	NA	NA	NA	NA	NA
ECH1	NA	NA	NA	NA	NA	NA	NA	NA	-0.413403	-0.450919	NA	NA	NA	NA	NA	NA	NA	NA	NA	NA	NA	NA	NA	NA	NA	NA	NA	NA	NA	NA	NA	NA	-0.410168
ECHDC1	NA	NA	NA	0.528696	NA	NA	NA	NA	NA	NA	NA	NA	NA	NA	NA	NA	NA	NA	NA	NA	NA	NA	NA	NA	NA	NA	NA	NA	NA	NA	NA	NA	NA
ECHDC3	NA	NA	NA	NA	NA	NA	NA	NA	NA	NA	NA	NA	NA	NA	NA	NA	NA	NA	NA	NA	NA	NA	NA	NA	NA	NA	-0.537047	NA	NA	NA	NA	NA	NA
ECI1	NA	NA	NA	NA	NA	NA	NA	NA	NA	NA	NA	NA	NA	NA	NA	NA	NA	NA	NA	NA	NA	NA	NA	NA	NA	NA	NA	NA	NA	NA	NA	-0.643535	NA
ECI2	NA	NA	NA	NA	NA	NA	0.462664	NA	NA	NA	NA	NA	NA	NA	NA	NA	NA	NA	NA	NA	NA	NA	NA	NA	NA	NA	NA	NA	NA	NA	NA	NA	NA
ECM1	NA	NA	NA	NA	NA	-0.476957	NA	NA	NA	NA	NA	NA	-0.45779	NA	NA	NA	NA	NA	NA	-0.437038	NA	-0.51185	NA	NA	NA	NA	NA	NA	NA	NA	NA	NA	NA
ECSIT	-0.47162	NA	NA	NA	-0.420166	NA	NA	NA	-0.412533	NA	NA	-0.532637	NA	NA	NA	NA	NA	NA	NA	NA	NA	NA	NA	NA	NA	-0.404393	NA	NA	NA	0.477391	NA	NA	NA
EDC3	NA	NA	NA	NA	NA	NA	NA	NA	NA	NA	NA	NA	NA	NA	NA	NA	NA	NA	NA	-0.43791	NA	NA	NA	NA	NA	NA	NA	NA	NA	NA	NA	NA	NA
EDC4	NA	NA	NA	NA	NA	NA	NA	NA	NA	NA	NA	NA	NA	NA	-0.414908	NA	NA	NA	NA	NA	NA	NA	NA	NA	NA	-0.448206	NA	NA	NA	NA	NA	NA	NA
EDEM3	-0.663443	NA	-0.546731	NA	NA	NA	NA	NA	NA	NA	NA	-0.75747	NA	NA	NA	NA	-0.467749	NA	NA	-0.499122	NA	NA	NA	NA	NA	NA	NA	NA	NA	0.549123	NA	NA	NA
EDF1	NA	NA	NA	NA	NA	NA	NA	NA	NA	NA	NA	NA	-0.440383	NA	NA	NA	NA	NA	NA	NA	NA	-0.428789	NA	NA	NA	NA	NA	NA	NA	NA	NA	NA	NA
EEA1	NA	0.475196	NA	0.578261	NA	NA	NA	NA	NA	NA	NA	NA	NA	0.550044	NA	NA	NA	NA	NA	NA	NA	NA	NA	NA	NA	NA	NA	NA	NA	NA	0.408482	NA	NA
EED	NA	NA	NA	NA	NA	NA	NA	NA	NA	0.518594	NA	NA	NA	NA	NA	NA	NA	NA	NA	0.499122	NA	NA	NA	NA	NA	NA	0.500159	NA	NA	NA	NA	NA	NA
EEF1A1	NA	NA	NA	NA	NA	NA	-0.420166	NA	NA	NA	NA	NA	NA	NA	NA	NA	NA	NA	NA	NA	NA	NA	NA	NA	NA	NA	NA	NA	NA	NA	NA	NA	NA
EEF1A2	NA	NA	NA	NA	NA	NA	NA	NA	NA	-0.621717	-0.626374	NA	0.563962	NA	NA	NA	NA	NA	NA	NA	NA	NA	NA	NA	NA	NA	NA	-0.571429	NA	NA	NA	NA	-0.637945
EEF1B2	0.459393	NA	NA	NA	NA	NA	NA	NA	0.54047	NA	NA	0.498695	NA	NA	NA	0.431371	0.530026	0.420091	NA	NA	NA	NA	NA	NA	NA	NA	NA	NA	NA	NA	NA	NA	NA
EEF2	NA	NA	NA	NA	NA	NA	-0.406584	NA	NA	NA	NA	NA	NA	NA	NA	NA	NA	NA	NA	NA	NA	NA	NA	NA	NA	NA	NA	NA	NA	NA	NA	NA	0.41637
EFHD2	NA	NA	0.411662	NA	0.481066	0.426939	NA	NA	NA	NA	NA	NA	NA	NA	NA	NA	NA	NA	0.726997	NA	NA	NA	NA	NA	NA	0.747886	NA	NA	NA	NA	NA	NA	NA
EFR3A	NA	NA	NA	0.433043	NA	-0.466239	NA	NA	NA	NA	NA	NA	NA	NA	NA	NA	NA	NA	NA	-0.408716	NA	NA	NA	NA	NA	NA	NA	NA	NA	NA	NA	NA	NA
EFTUD1	NA	NA	NA	NA	NA	NA	NA	NA	NA	NA	NA	NA	NA	NA	NA	NA	NA	NA	NA	NA	NA	NA	NA	NA	NA	NA	NA	NA	NA	NA	NA	-0.544055	NA
EGFR	NA	NA	NA	NA	NA	NA	NA	-0.444546	NA	NA	NA	NA	-0.451697	NA	NA	NA	NA	NA	NA	NA	-0.527106	NA	NA	NA	NA	NA	NA	NA	NA	NA	NA	NA	NA
EGLN1	NA	NA	NA	NA	NA	NA	NA	NA	NA	NA	NA	NA	0.460401	0.493473	NA	0.434892	NA	NA	NA	NA	NA	NA	NA	NA	NA	NA	NA	NA	NA	NA	NA	NA	NA
EHBP1	NA	NA	NA	0.44	NA	NA	NA	NA	NA	NA	NA	NA	NA	NA	NA	NA	NA	NA	NA	NA	NA	NA	NA	NA	-0.425136	NA	NA	NA	NA	NA	NA	NA	NA
EHD1	NA	NA	NA	NA	NA	NA	NA	NA	-0.563969	NA	NA	NA	NA	NA	NA	NA	NA	NA	NA	NA	NA	NA	NA	NA	NA	NA	NA	NA	NA	NA	NA	NA	-0.531536
EHD2	NA	NA	NA	NA	NA	NA	NA	NA	NA	NA	NA	NA	NA	NA	NA	NA	NA	NA	NA	NA	NA	NA	-0.44251	NA	-0.48879	NA	NA	NA	NA	NA	0.456901	NA	NA
EHD3	NA	NA	NA	NA	NA	NA	NA	NA	NA	NA	NA	NA	NA	NA	NA	NA	NA	NA	NA	NA	NA	NA	NA	NA	NA	NA	NA	NA	NA	NA	0.640104	NA	NA
EHMT1	NA	NA	0.449957	NA	NA	NA	NA	NA	0.558747	NA	0.410023	NA	NA	NA	NA	NA	NA	NA	0.41923	0.568629	NA	NA	NA	NA	NA	NA	NA	NA	NA	NA	NA	NA	0.521791
EI24	NA	NA	NA	NA	NA	NA	0.434186	NA	NA	NA	NA	NA	NA	NA	NA	NA	NA	NA	NA	NA	NA	NA	NA	NA	NA	NA	NA	NA	NA	NA	NA	NA	NA
EIF1	NA	NA	NA	NA	NA	NA	NA	NA	NA	NA	NA	0.425588	NA	NA	NA	NA	NA	NA	NA	NA	NA	NA	0.48238	NA	NA	NA	0.574868	NA	NA	NA	NA	NA	NA
EIF1AD	NA	NA	NA	NA	NA	NA	NA	NA	NA	NA	NA	NA	-0.473455	-0.502176	NA	-0.466585	NA	NA	NA	NA	NA	NA	NA	NA	NA	NA	NA	NA	NA	NA	NA	NA	NA
EIF1AX	NA	NA	NA	NA	NA	NA	NA	NA	NA	NA	NA	NA	NA	NA	NA	NA	NA	NA	NA	NA	NA	NA	NA	NA	-0.513415	NA	NA	NA	NA	NA	NA	NA	NA
EIF1AY	NA	NA	NA	NA	NA	NA	NA	NA	NA	NA	NA	NA	NA	NA	NA	NA	0.46846	NA	NA	NA	NA	NA	NA	-0.622921	NA	0.502081	NA	0.496388	NA	NA	NA	NA	NA
EIF2A	NA	NA	NA	NA	NA	NA	NA	NA	0.436031	NA	0.447931	NA	NA	NA	NA	NA	NA	NA	NA	NA	NA	NA	NA	NA	NA	NA	NA	NA	NA	NA	NA	NA	NA
EIF2AK2	-0.510049	NA	NA	NA	NA	NA	0.422794	NA	NA	NA	NA	NA	NA	NA	NA	NA	NA	NA	NA	NA	NA	NA	NA	NA	NA	NA	NA	NA	NA	NA	NA	NA	NA
EIF2AK4	-0.667255	NA	NA	NA	NA	NA	NA	NA	NA	NA	NA	-0.51349	NA	NA	-0.506915	NA	NA	NA	-0.446307	NA	NA	NA	NA	NA	NA	NA	NA	NA	NA	NA	NA	NA	NA
EIF2B1	NA	NA	0.558747	NA	NA	NA	NA	NA	NA	NA	NA	0.422106	NA	NA	NA	0.448978	0.555266	NA	NA	NA	NA	NA	NA	NA	-0.405621	NA	NA	NA	NA	NA	NA	NA	0.41637
EIF2B3	NA	NA	NA	NA	NA	NA	0.519183	NA	NA	NA	NA	NA	NA	NA	NA	NA	NA	NA	NA	NA	NA	NA	NA	NA	NA	NA	NA	NA	NA	NA	NA	NA	NA
EIF2B4	NA	NA	NA	NA	NA	NA	NA	NA	NA	NA	NA	NA	NA	NA	NA	NA	NA	NA	NA	NA	NA	NA	NA	NA	0.463235	NA	NA	NA	NA	NA	NA	NA	NA
EIF2B5	NA	NA	NA	NA	NA	NA	NA	NA	NA	NA	NA	NA	NA	0.491732	NA	NA	NA	NA	NA	NA	NA	NA	NA	NA	NA	NA	NA	NA	NA	NA	NA	NA	NA
EIF2D	NA	NA	NA	NA	NA	NA	NA	NA	0.467363	NA	NA	NA	NA	NA	NA	NA	NA	NA	NA	NA	NA	NA	NA	NA	NA	NA	NA	NA	NA	NA	NA	NA	NA
EIF2S2	NA	NA	NA	NA	0.605056	NA	NA	NA	NA	NA	NA	0.56832	NA	NA	NA	NA	NA	NA	NA	NA	NA	NA	NA	NA	NA	NA	NA	NA	NA	NA	NA	NA	NA
EIF3A	NA	NA	NA	NA	NA	NA	NA	NA	0.498695	NA	NA	0.440383	NA	NA	NA	NA	NA	NA	NA	NA	-0.46155	NA	NA	NA	NA	NA	0.436653	NA	NA	NA	-0.421687	NA	0.437188
EIF3C	NA	NA	NA	NA	0.491581	NA	NA	NA	0.522193	NA	NA	0.483899	NA	NA	NA	NA	NA	NA	NA	NA	-0.457564	NA	NA	NA	NA	NA	NA	NA	NA	NA	-0.48067	NA	0.517804
EIF3E	NA	NA	NA	NA	NA	NA	NA	NA	NA	NA	NA	NA	-0.441253	NA	NA	NA	NA	NA	NA	NA	-0.437188	NA	NA	NA	NA	NA	NA	NA	NA	NA	NA	NA	NA
EIF3F	NA	NA	NA	NA	NA	NA	NA	NA	NA	NA	0.480175	NA	NA	NA	NA	NA	NA	NA	NA	NA	-0.439403	NA	NA	NA	-0.469275	NA	0.424328	NA	NA	NA	NA	NA	0.490342
EIF3G	NA	NA	NA	NA	0.423233	NA	NA	NA	0.448216	NA	NA	0.503046	NA	NA	NA	NA	NA	NA	NA	NA	NA	NA	NA	NA	NA	NA	NA	NA	NA	NA	NA	NA	0.496543
EIF3H	NA	NA	NA	NA	NA	NA	NA	NA	0.577024	NA	NA	0.454308	NA	NA	NA	NA	NA	NA	NA	NA	NA	NA	NA	NA	NA	NA	NA	NA	NA	NA	NA	NA	0.541723
EIF3I	NA	NA	NA	NA	NA	NA	NA	NA	NA	NA	NA	0.448216	NA	NA	NA	NA	NA	NA	NA	NA	NA	NA	NA	NA	NA	NA	0.438414	NA	NA	NA	-0.5062	NA	NA
EIF3J	NA	NA	NA	NA	NA	NA	NA	NA	NA	NA	NA	NA	NA	NA	NA	NA	NA	NA	NA	NA	NA	NA	NA	NA	NA	NA	0.45426	NA	NA	NA	NA	NA	NA
EIF3K	NA	NA	NA	NA	NA	NA	NA	NA	NA	NA	NA	NA	NA	NA	NA	NA	NA	NA	NA	NA	-0.471295	NA	NA	NA	NA	NA	NA	NA	NA	NA	NA	NA	NA
EIF3L	NA	NA	NA	NA	NA	NA	NA	NA	NA	NA	0.539435	NA	NA	NA	NA	NA	NA	NA	NA	NA	-0.520019	NA	NA	NA	-0.594261	NA	NA	NA	NA	NA	NA	NA	0.463765
EIF3M	NA	NA	NA	NA	NA	NA	NA	NA	NA	NA	NA	NA	NA	NA	NA	NA	NA	NA	NA	NA	NA	NA	NA	NA	-0.50784	NA	NA	NA	NA	NA	NA	NA	NA
EIF4A1	NA	NA	NA	NA	NA	NA	NA	NA	NA	NA	NA	0.449957	NA	NA	NA	NA	NA	NA	NA	0.504141	NA	NA	NA	NA	NA	NA	0.458662	NA	NA	-0.461739	NA	NA	NA
EIF4A2	-0.501315	NA	NA	NA	NA	NA	NA	NA	NA	NA	NA	-0.523064	NA	NA	NA	NA	NA	NA	NA	NA	NA	NA	NA	NA	NA	NA	NA	NA	NA	NA	0.458662	NA	NA
EIF4A3	NA	NA	NA	NA	NA	0.501073	NA	NA	NA	NA	NA	NA	NA	NA	NA	NA	NA	NA	NA	NA	NA	NA	NA	NA	NA	NA	NA	NA	NA	NA	NA	NA	NA
EIF4B	NA	NA	NA	NA	NA	NA	NA	NA	0.446475	NA	NA	0.48564	NA	NA	NA	NA	NA	NA	NA	NA	-0.407954	NA	NA	NA	NA	NA	NA	NA	NA	NA	-0.412003	NA	NA
EIF4E2	NA	NA	NA	NA	NA	NA	NA	-0.425332	NA	NA	NA	NA	NA	NA	NA	NA	NA	NA	NA	NA	-0.407068	-0.584475	NA	NA	-0.529677	NA	NA	NA	NA	NA	NA	NA	NA
EIF4EBP1	NA	NA	NA	NA	NA	NA	NA	NA	NA	NA	NA	NA	NA	NA	NA	NA	NA	NA	NA	NA	NA	NA	NA	NA	NA	0.505601	NA	NA	NA	NA	NA	NA	NA
EIF4G1	NA	NA	0.429939	NA	0.528384	NA	NA	NA	0.460401	NA	0.484968	0.467363	NA	NA	0.462226	NA	0.569191	NA	NA	NA	NA	NA	NA	NA	NA	NA	NA	NA	NA	NA	NA	NA	0.418141
EIF4G2	NA	NA	0.481288	NA	NA	NA	-0.430243	NA	0.489121	NA	0.455339	NA	NA	NA	NA	NA	NA	NA	0.474737	NA	NA	NA	NA	NA	NA	NA	NA	NA	NA	NA	NA	NA	0.562542
EIF4G3	NA	NA	NA	0.486957	NA	NA	NA	NA	NA	-0.492113	NA	NA	NA	NA	NA	NA	NA	NA	NA	NA	NA	NA	NA	NA	NA	NA	NA	NA	NA	NA	NA	NA	NA
EIF4H	NA	NA	NA	0.461739	NA	NA	NA	NA	NA	NA	NA	NA	NA	0.421236	NA	NA	NA	NA	NA	NA	NA	NA	NA	NA	-0.461841	NA	NA	NA	NA	NA	NA	NA	NA
EIF5	NA	NA	0.417755	NA	NA	NA	NA	NA	0.43081	NA	0.447496	NA	NA	NA	NA	NA	NA	NA	NA	NA	NA	NA	NA	NA	NA	NA	NA	NA	NA	NA	NA	NA	0.46155
EIF5B	NA	NA	NA	NA	0.435938	NA	NA	NA	0.421236	NA	NA	NA	NA	NA	NA	NA	0.40557	NA	NA	NA	NA	NA	NA	NA	NA	NA	NA	NA	NA	NA	NA	NA	NA
EIF6	NA	NA	0.681462	NA	NA	NA	NA	0.442799	NA	NA	NA	NA	NA	NA	0.521812	0.42961	0.584857	0.502188	NA	NA	NA	NA	NA	NA	NA	0.416223	NA	NA	NA	NA	NA	NA	NA
ELAC2	NA	NA	NA	NA	NA	NA	NA	NA	NA	0.452691	NA	0.416884	NA	NA	NA	NA	NA	NA	NA	NA	NA	NA	0.42148	NA	NA	NA	NA	NA	NA	-0.453043	-0.450738	NA	NA
ELAVL1	NA	NA	NA	NA	NA	0.426939	NA	NA	NA	NA	NA	NA	NA	NA	NA	NA	NA	NA	NA	NA	NA	NA	NA	NA	NA	NA	NA	NA	NA	NA	NA	NA	NA
ELAVL2	NA	NA	NA	NA	NA	NA	NA	NA	NA	NA	NA	NA	NA	NA	NA	NA	NA	NA	NA	NA	-0.535522	NA	NA	NA	NA	NA	NA	-0.551304	NA	NA	NA	NA	NA
ELF1	NA	NA	NA	NA	NA	NA	NA	NA	NA	NA	NA	NA	NA	NA	NA	NA	NA	NA	NA	NA	NA	NA	NA	NA	NA	NA	NA	NA	NA	0.593407	NA	NA	NA
ELL	NA	NA	NA	NA	NA	NA	NA	NA	NA	NA	NA	NA	NA	NA	NA	NA	NA	NA	NA	NA	NA	NA	NA	NA	NA	0.42849	NA	NA	NA	NA	NA	NA	NA
ELMO2	NA	NA	NA	NA	NA	NA	NA	NA	NA	NA	-0.434424	NA	NA	NA	NA	NA	NA	NA	NA	NA	NA	NA	NA	NA	NA	-0.427176	NA	NA	NA	NA	NA	NA	NA
ELMO3	NA	0.563969	NA	0.492174	NA	NA	NA	NA	NA	NA	0.438781	NA	NA	NA	NA	NA	NA	NA	0.481506	NA	NA	NA	NA	-0.508582	NA	0.442072	NA	NA	NA	NA	NA	NA	NA
ELMSAN1	NA	NA	NA	0.541667	NA	NA	NA	NA	NA	NA	NA	NA	NA	NA	NA	NA	NA	NA	NA	NA	NA	NA	NA	NA	NA	NA	NA	NA	NA	NA	NA	NA	NA
ELOVL1	NA	NA	NA	NA	NA	NA	NA	NA	NA	NA	NA	NA	NA	NA	0.449958	NA	NA	NA	NA	NA	NA	NA	NA	NA	0.53897	NA	NA	NA	NA	NA	NA	NA	NA
ELOVL5	NA	NA	NA	NA	-0.838049	NA	NA	NA	NA	NA	NA	NA	NA	NA	NA	NA	NA	NA	NA	NA	NA	-0.699301	NA	NA	NA	NA	-0.577934	NA	NA	NA	0.580091	NA	NA
ELP2	NA	NA	NA	NA	NA	NA	NA	NA	NA	NA	NA	NA	NA	NA	NA	NA	NA	NA	0.583042	NA	NA	NA	NA	NA	NA	NA	NA	NA	NA	NA	NA	NA	0.559441
ELP3	NA	NA	NA	NA	NA	NA	NA	NA	NA	NA	NA	NA	NA	NA	NA	NA	NA	NA	0.422841	NA	NA	NA	NA	NA	-0.541757	NA	NA	NA	NA	NA	NA	NA	NA
ELP4	NA	NA	NA	NA	NA	NA	NA	NA	NA	NA	0.425273	NA	NA	NA	NA	NA	NA	NA	NA	NA	-0.433645	NA	NA	NA	NA	NA	0.427849	NA	NA	NA	NA	NA	0.404853
Em.AP000351.3	NA	NA	NA	NA	NA	NA	NA	NA	NA	NA	NA	NA	NA	NA	NA	NA	NA	NA	NA	NA	NA	NA	NA	NA	NA	NA	NA	NA	NA	NA	NA	NA	-0.528728
EMB	NA	NA	NA	NA	NA	NA	0.567377	NA	NA	NA	NA	NA	NA	NA	NA	NA	NA	NA	NA	NA	NA	NA	NA	NA	NA	NA	NA	NA	NA	NA	0.513243	NA	NA
EMC1	NA	NA	-0.435161	NA	NA	NA	NA	NA	-0.423847	NA	NA	-0.444735	NA	NA	NA	NA	NA	NA	NA	NA	NA	NA	NA	NA	NA	NA	NA	NA	NA	NA	NA	NA	-0.479268
EMC10	NA	NA	-0.537859	NA	NA	NA	NA	NA	NA	NA	-0.445753	NA	NA	NA	NA	NA	NA	NA	-0.431866	NA	NA	NA	NA	0.629523	0.66349	-0.474494	NA	NA	NA	NA	NA	NA	-0.601521
EMC2	NA	NA	NA	NA	NA	NA	NA	NA	NA	NA	NA	-0.483029	NA	NA	NA	NA	NA	NA	NA	NA	NA	NA	NA	NA	NA	NA	NA	NA	NA	NA	NA	NA	-0.529321
EMC3	NA	NA	-0.463882	NA	NA	NA	0.561681	NA	NA	NA	NA	NA	NA	NA	NA	NA	NA	NA	-0.53972	-0.495426	NA	NA	NA	NA	0.415843	NA	NA	NA	NA	NA	NA	NA	-0.543052
EMC4	NA	NA	-0.587468	NA	NA	NA	NA	NA	-0.571802	NA	-0.467104	-0.604004	NA	NA	NA	NA	-0.564839	NA	-0.405692	-0.637474	NA	NA	NA	NA	NA	NA	-0.519406	NA	NA	NA	NA	NA	-0.459335
EMC6	NA	NA	-0.462141	NA	-0.528384	NA	NA	NA	-0.64665	NA	NA	-0.489991	NA	-0.598782	NA	-0.483311	-0.480418	NA	NA	NA	NA	NA	NA	NA	0.407015	NA	-0.40496	NA	NA	NA	NA	NA	NA
EMC7	NA	NA	NA	NA	NA	NA	0.425423	NA	-0.523064	NA	NA	NA	NA	NA	NA	NA	NA	NA	-0.519864	-0.440088	NA	NA	-0.412279	NA	NA	NA	-0.450738	NA	NA	NA	NA	NA	-0.415484
EMC8	NA	NA	-0.429069	NA	NA	NA	NA	NA	NA	NA	NA	NA	NA	NA	NA	NA	NA	NA	NA	NA	NA	NA	NA	NA	NA	NA	NA	NA	NA	NA	NA	NA	NA
EMD	NA	NA	NA	NA	NA	NA	NA	NA	NA	-0.408397	NA	NA	NA	NA	NA	NA	NA	NA	NA	NA	NA	NA	NA	NA	0.526425	NA	NA	NA	NA	NA	NA	NA	NA
EMG1	NA	NA	NA	NA	NA	NA	NA	NA	0.483029	NA	NA	NA	NA	NA	NA	NA	NA	NA	NA	NA	NA	NA	NA	NA	NA	NA	NA	NA	NA	NA	NA	NA	0.45845
EML1	NA	NA	NA	NA	NA	NA	NA	NA	-0.513165	NA	NA	NA	-0.497677	NA	NA	NA	NA	NA	NA	-0.581958	NA	NA	NA	NA	NA	NA	NA	NA	NA	NA	NA	NA	NA
EML2	NA	NA	NA	0.564348	NA	NA	NA	NA	NA	NA	NA	NA	NA	NA	NA	NA	NA	NA	NA	NA	NA	NA	NA	-0.492336	-0.585433	0.435062	NA	NA	NA	NA	NA	NA	NA
EML3	NA	NA	NA	NA	NA	NA	NA	NA	NA	NA	NA	NA	NA	NA	NA	NA	NA	NA	NA	NA	NA	NA	-0.422794	NA	NA	NA	-0.643535	NA	NA	NA	NA	NA	NA
EML4	NA	NA	NA	NA	NA	0.645767	-0.409212	NA	NA	NA	NA	NA	NA	NA	NA	NA	NA	NA	NA	NA	NA	NA	NA	-0.515351	-0.415378	0.496838	NA	NA	NA	NA	NA	NA	NA
ENDOD1	NA	NA	NA	NA	NA	NA	NA	NA	NA	NA	NA	NA	NA	NA	NA	NA	NA	NA	-0.430512	-0.585622	NA	NA	NA	NA	NA	NA	NA	NA	NA	NA	NA	NA	NA
ENDOG	NA	NA	NA	NA	NA	NA	NA	NA	NA	NA	NA	NA	NA	NA	NA	0.490354	NA	NA	NA	NA	NA	NA	NA	NA	NA	NA	NA	0.478261	NA	NA	NA	NA	NA
ENO1	NA	NA	NA	NA	NA	NA	NA	NA	NA	NA	NA	NA	NA	NA	NA	0.427849	NA	NA	NA	NA	NA	NA	NA	NA	NA	NA	NA	NA	NA	NA	NA	NA	NA
ENO2	NA	NA	-0.733682	NA	-0.523126	NA	NA	NA	-0.658834	NA	-0.49804	-0.433421	NA	NA	NA	NA	-0.663186	NA	-0.46526	NA	NA	NA	NA	0.52212	NA	-0.58534	NA	NA	NA	NA	NA	0.47979	-0.596206
ENO3	NA	-0.444735	-0.771976	-0.493043	-0.45434	NA	NA	NA	-0.555266	NA	-0.430066	NA	NA	-0.583116	NA	NA	-0.644909	NA	NA	NA	NA	NA	NA	0.692701	NA	-0.635725	NA	NA	NA	NA	NA	NA	-0.50806
ENOPH1	NA	NA	NA	NA	NA	0.476957	NA	NA	NA	NA	NA	NA	NA	NA	NA	NA	NA	NA	NA	NA	NA	NA	NA	NA	-0.627249	NA	NA	NA	NA	NA	0.444576	NA	NA
ENOSF1	NA	NA	NA	NA	NA	NA	NA	NA	NA	NA	NA	NA	NA	NA	NA	NA	NA	NA	NA	NA	NA	NA	NA	NA	-0.592402	NA	NA	NA	NA	NA	NA	NA	NA
ENSA	NA	NA	NA	NA	NA	NA	NA	NA	NA	NA	NA	NA	NA	NA	NA	NA	NA	NA	NA	NA	NA	NA	NA	NA	NA	0.428052	NA	NA	NA	NA	NA	NA	NA
ENTPD3	0.602626	NA	NA	NA	NA	NA	NA	NA	NA	NA	NA	NA	NA	NA	NA	NA	NA	NA	NA	NA	NA	NA	NA	NA	NA	NA	NA	NA	NA	NA	NA	NA	NA
ENY2	NA	NA	NA	NA	NA	NA	NA	NA	NA	NA	NA	NA	NA	NA	-0.483256	NA	NA	NA	NA	NA	NA	NA	NA	NA	NA	-0.659384	NA	NA	NA	NA	NA	NA	NA
EOGT	NA	NA	NA	NA	NA	NA	NA	NA	NA	NA	NA	NA	NA	NA	NA	NA	NA	NA	NA	NA	NA	NA	NA	NA	NA	NA	NA	NA	NA	0.53913	NA	NA	NA
EP400	-0.582418	NA	NA	NA	NA	NA	NA	NA	NA	NA	NA	NA	NA	NA	NA	NA	NA	NA	NA	NA	0.662999	NA	NA	NA	0.593457	NA	NA	NA	NA	NA	NA	NA	NA
EPB41L1	NA	NA	NA	NA	NA	NA	NA	NA	NA	NA	NA	NA	NA	NA	NA	NA	NA	NA	NA	NA	NA	NA	NA	NA	-0.50784	NA	NA	NA	NA	NA	NA	NA	NA
EPB41L2	NA	NA	NA	NA	NA	NA	0.488952	NA	NA	NA	NA	NA	NA	NA	NA	NA	NA	NA	-0.473383	NA	NA	NA	NA	NA	NA	-0.635287	NA	NA	NA	NA	NA	NA	-0.507174
EPB41L3	NA	NA	-0.679245	-0.492982	-0.467763	NA	NA	NA	-0.474517	NA	NA	-0.471002	NA	-0.581723	NA	-0.64774	-0.604651	NA	NA	NA	NA	NA	NA	0.600622	NA	-0.565906	NA	NA	NA	NA	NA	NA	NA
EPB41L4A	NA	NA	NA	NA	NA	NA	NA	NA	NA	NA	NA	NA	NA	NA	NA	NA	NA	NA	NA	NA	NA	NA	NA	NA	NA	NA	NA	NA	NA	-0.642857	NA	NA	NA
EPB41L4B	-0.739455	NA	NA	NA	NA	NA	NA	NA	NA	NA	NA	NA	NA	NA	NA	NA	NA	NA	NA	-0.594406	NA	NA	NA	NA	NA	NA	NA	NA	NA	NA	NA	NA	NA
EPB41L5	NA	NA	NA	NA	NA	NA	-0.540213	NA	NA	NA	NA	NA	NA	NA	NA	NA	NA	NA	NA	NA	NA	NA	NA	NA	NA	NA	NA	NA	NA	NA	NA	NA	NA
EPCAM	NA	NA	NA	NA	NA	NA	NA	NA	NA	NA	NA	NA	NA	NA	NA	NA	NA	NA	NA	NA	NA	0.4788	NA	NA	NA	NA	NA	0.493043	NA	NA	NA	NA	NA
EPHA1	NA	NA	NA	NA	NA	NA	-0.533202	NA	NA	NA	NA	NA	NA	NA	NA	NA	NA	NA	NA	NA	NA	NA	NA	NA	NA	NA	NA	NA	NA	NA	NA	NA	NA
EPHB2	NA	NA	NA	NA	NA	NA	NA	NA	NA	NA	NA	NA	0.679505	NA	NA	NA	NA	-0.602219	NA	NA	NA	NA	NA	NA	NA	NA	NA	NA	NA	NA	NA	NA	NA
EPHB3	NA	NA	NA	NA	NA	NA	NA	0.488945	NA	NA	NA	NA	NA	NA	NA	NA	0.533171	NA	NA	NA	NA	NA	NA	NA	NA	NA	NA	NA	NA	NA	NA	NA	NA
EPHX1	NA	NA	-0.461271	NA	NA	NA	NA	-0.468127	NA	-0.616138	NA	NA	NA	NA	NA	NA	NA	NA	NA	-0.615252	NA	-0.500109	NA	NA	NA	NA	NA	NA	NA	NA	0.448097	NA	NA
EPHX2	NA	NA	NA	NA	NA	NA	NA	NA	-0.530963	NA	NA	NA	NA	NA	NA	NA	NA	NA	NA	-0.568627	NA	NA	NA	NA	NA	NA	NA	NA	NA	NA	NA	NA	-0.509828
EPN1	NA	NA	NA	NA	NA	NA	NA	NA	NA	NA	NA	NA	NA	NA	NA	NA	NA	NA	NA	-0.412201	NA	-0.542292	NA	NA	-0.420489	NA	NA	NA	NA	NA	NA	NA	NA
EPN2	NA	NA	NA	NA	NA	NA	NA	NA	NA	NA	NA	NA	NA	NA	NA	NA	NA	NA	NA	NA	NA	-0.474886	NA	NA	NA	NA	NA	NA	NA	NA	NA	NA	NA
EPN3	NA	NA	NA	NA	NA	NA	NA	NA	NA	NA	0.503872	NA	NA	NA	NA	NA	NA	NA	0.578804	NA	-0.601701	NA	NA	NA	NA	0.660122	NA	NA	NA	NA	NA	NA	NA
EPPK1	NA	NA	NA	NA	NA	NA	NA	NA	NA	NA	NA	NA	NA	NA	NA	NA	NA	NA	NA	NA	NA	NA	NA	NA	NA	NA	NA	NA	NA	NA	0.52997	NA	NA
EPRS	NA	NA	NA	NA	NA	NA	NA	NA	0.7302	NA	NA	0.429939	NA	NA	NA	NA	0.5953	NA	NA	NA	NA	NA	NA	NA	-0.439074	NA	0.436653	NA	NA	NA	NA	NA	0.467308
EPS15	NA	NA	NA	0.448696	NA	NA	NA	NA	NA	NA	NA	NA	NA	NA	NA	NA	NA	NA	NA	NA	NA	NA	-0.457845	-0.443148	NA	NA	NA	NA	NA	NA	NA	NA	NA
EPS15L1	NA	NA	NA	NA	NA	NA	NA	NA	NA	NA	NA	NA	-0.412533	NA	NA	NA	NA	NA	NA	NA	NA	NA	NA	NA	NA	NA	NA	NA	NA	NA	NA	NA	NA
EPS8	NA	NA	NA	NA	NA	NA	NA	NA	NA	-0.512215	-0.469245	NA	NA	NA	NA	NA	NA	NA	NA	NA	NA	NA	NA	NA	NA	-0.471002	NA	-0.480702	NA	NA	NA	NA	-0.468654
EPS8L1	NA	NA	0.475196	NA	NA	NA	NA	NA	NA	NA	0.445753	NA	NA	NA	NA	NA	NA	0.424458	NA	NA	NA	NA	NA	NA	NA	0.547223	NA	NA	NA	NA	NA	NA	NA
EPS8L2	NA	NA	0.449957	NA	NA	NA	NA	NA	NA	NA	NA	NA	NA	NA	NA	NA	NA	NA	NA	NA	NA	NA	NA	-0.4084	NA	NA	NA	NA	NA	NA	NA	NA	NA
EPT1	NA	NA	NA	NA	-0.424547	NA	NA	-0.479481	-0.422106	-0.427	NA	-0.53873	NA	NA	NA	NA	NA	NA	NA	NA	NA	NA	NA	NA	NA	NA	-0.485072	NA	NA	0.469565	NA	NA	NA
ERAL1	NA	NA	NA	NA	NA	NA	NA	NA	NA	NA	NA	NA	NA	NA	NA	NA	NA	NA	NA	NA	NA	NA	NA	NA	NA	NA	NA	0.489565	NA	NA	NA	NA	NA
ERAP1	NA	NA	NA	NA	NA	NA	NA	NA	NA	NA	NA	NA	NA	0.409052	NA	NA	NA	NA	NA	NA	NA	NA	NA	NA	NA	NA	NA	NA	NA	NA	NA	NA	NA
ERAP2	-0.445419	NA	NA	NA	-0.718093	NA	NA	NA	-0.406441	NA	NA	-0.610096	NA	NA	NA	NA	NA	NA	NA	NA	NA	NA	NA	NA	NA	NA	NA	NA	NA	NA	0.532611	NA	NA
ERBB2	NA	NA	NA	NA	NA	NA	NA	NA	NA	NA	NA	NA	NA	NA	NA	0.417285	NA	NA	NA	NA	NA	NA	NA	-0.455783	NA	NA	NA	NA	NA	NA	NA	NA	NA
ERBB2IP	NA	NA	NA	NA	NA	NA	NA	NA	NA	NA	NA	NA	NA	NA	NA	NA	NA	NA	NA	-0.420916	NA	NA	NA	NA	NA	NA	NA	NA	NA	NA	NA	-0.405841	NA
ERC1	NA	NA	NA	NA	NA	NA	NA	NA	NA	NA	NA	NA	NA	NA	NA	NA	NA	NA	NA	-0.424838	NA	-0.501413	NA	NA	NA	NA	NA	NA	NA	NA	NA	NA	NA
ERCC1	NA	NA	NA	NA	NA	NA	0.523353	NA	NA	NA	NA	NA	NA	NA	NA	NA	NA	NA	NA	-0.579966	NA	-0.517771	NA	NA	NA	NA	NA	-0.477193	NA	NA	NA	NA	NA
ERCC2	-0.418345	NA	NA	NA	NA	NA	0.497715	NA	NA	NA	NA	-0.406441	NA	NA	NA	NA	NA	NA	-0.443599	NA	NA	NA	NA	0.494141	NA	NA	NA	NA	NA	NA	NA	NA	-0.485469
ERCC6L	NA	NA	NA	NA	NA	NA	NA	NA	NA	NA	NA	0.524303	NA	NA	NA	NA	NA	NA	NA	NA	NA	NA	NA	NA	NA	NA	NA	NA	NA	-0.49226	NA	NA	NA
ERGIC1	NA	NA	-0.660575	NA	-0.486323	NA	NA	NA	-0.680592	NA	-0.567757	NA	NA	NA	NA	NA	-0.506528	NA	-0.431866	NA	NA	NA	NA	0.580334	0.573352	-0.517868	NA	NA	NA	NA	NA	NA	-0.676822
ERGIC3	NA	NA	NA	NA	NA	NA	NA	NA	NA	NA	NA	NA	-0.626632	-0.503917	NA	-0.510602	NA	NA	NA	NA	NA	NA	NA	NA	NA	NA	NA	NA	NA	NA	NA	NA	NA
ERH	NA	NA	NA	NA	NA	0.44123	NA	NA	NA	NA	NA	NA	NA	NA	NA	NA	NA	NA	NA	NA	NA	NA	NA	NA	NA	NA	NA	NA	NA	NA	NA	NA	NA
ERI1	NA	NA	NA	NA	NA	0.629839	NA	NA	NA	NA	NA	NA	NA	NA	NA	NA	NA	NA	NA	NA	NA	NA	NA	NA	-0.565275	NA	NA	NA	NA	NA	NA	NA	NA
ERI3	NA	NA	NA	NA	NA	NA	NA	NA	NA	NA	NA	NA	NA	NA	NA	NA	NA	NA	NA	NA	NA	NA	NA	NA	NA	NA	NA	0.45913	NA	NA	NA	NA	NA
ERLEC1	NA	NA	NA	NA	NA	NA	NA	NA	NA	-0.411497	NA	NA	NA	NA	NA	NA	NA	NA	NA	NA	NA	NA	NA	NA	NA	NA	NA	NA	NA	NA	NA	NA	NA
ERLIN1	NA	NA	-0.442124	NA	NA	NA	NA	NA	NA	NA	NA	NA	-0.51262	-0.440383	NA	-0.541414	NA	NA	NA	NA	NA	NA	NA	NA	NA	NA	NA	NA	NA	NA	NA	NA	NA
ERLIN2	NA	NA	-0.506528	NA	NA	NA	NA	NA	NA	NA	NA	NA	NA	NA	NA	NA	NA	NA	NA	-0.562529	NA	NA	NA	NA	NA	NA	NA	NA	NA	NA	NA	NA	NA
ERMP1	NA	NA	NA	NA	NA	NA	NA	-0.425332	NA	-0.763197	NA	NA	NA	NA	NA	NA	NA	NA	NA	NA	NA	-0.429659	NA	NA	NA	NA	NA	-0.42	NA	NA	NA	NA	NA
ERO1L	NA	NA	NA	0.42087	NA	NA	0.437691	NA	NA	-0.596649	NA	NA	NA	NA	NA	NA	NA	NA	NA	-0.434859	NA	NA	NA	NA	NA	NA	NA	-0.506957	NA	NA	NA	NA	-0.463765
ERP29	NA	NA	NA	NA	NA	NA	NA	NA	NA	NA	NA	NA	NA	NA	NA	NA	NA	NA	NA	NA	NA	NA	NA	NA	-0.498547	NA	NA	NA	NA	NA	NA	NA	NA
ERP44	NA	NA	NA	NA	NA	NA	NA	NA	NA	NA	NA	NA	NA	NA	NA	NA	NA	NA	NA	-0.595644	NA	NA	NA	NA	NA	NA	NA	NA	NA	NA	NA	NA	NA
ESD	NA	NA	NA	NA	NA	NA	NA	NA	NA	NA	NA	NA	NA	NA	NA	NA	NA	0.45852	NA	NA	NA	NA	NA	NA	NA	NA	NA	NA	NA	NA	NA	NA	NA
ESF1	0.464633	NA	NA	NA	NA	NA	NA	NA	0.409052	NA	NA	0.62141	NA	NA	NA	NA	NA	NA	NA	NA	NA	NA	NA	NA	NA	NA	NA	0.491304	NA	NA	NA	NA	NA
ESRP1	NA	NA	NA	NA	NA	NA	NA	NA	0.490862	NA	NA	NA	NA	NA	NA	NA	NA	NA	NA	NA	NA	NA	NA	NA	NA	NA	NA	NA	NA	NA	NA	NA	0.429658
ESRP2	NA	NA	NA	NA	NA	NA	NA	NA	0.56658	NA	NA	0.536989	NA	NA	NA	NA	NA	NA	NA	NA	NA	NA	NA	NA	NA	NA	NA	NA	NA	-0.455652	NA	NA	NA
ESRRA	NA	NA	NA	NA	NA	NA	NA	NA	NA	NA	NA	NA	NA	NA	NA	NA	NA	NA	NA	NA	NA	NA	NA	NA	NA	0.701179	NA	NA	NA	NA	NA	NA	NA
ESYT1	NA	NA	NA	NA	-0.407022	NA	NA	NA	NA	NA	NA	NA	NA	NA	NA	NA	NA	NA	NA	NA	NA	NA	NA	NA	NA	NA	-0.474508	NA	NA	NA	NA	NA	NA
ESYT2	NA	NA	-0.413403	NA	NA	NA	NA	-0.413104	-0.604004	-0.453134	-0.427016	-0.411662	NA	NA	NA	NA	NA	NA	NA	-0.649239	NA	-0.438791	NA	NA	NA	NA	-0.485072	NA	NA	NA	NA	NA	NA
ETFA	NA	NA	-0.493473	NA	NA	NA	NA	NA	NA	-0.518247	-0.45926	NA	NA	NA	NA	NA	NA	NA	NA	NA	NA	NA	NA	NA	NA	NA	NA	NA	NA	NA	NA	NA	-0.591333
ETFB	NA	NA	NA	NA	NA	NA	NA	NA	NA	-0.418584	NA	NA	NA	NA	NA	NA	NA	NA	NA	NA	NA	NA	NA	NA	NA	NA	NA	NA	NA	NA	NA	NA	-0.427
ETFDH	NA	NA	-0.575283	NA	NA	NA	0.437253	NA	-0.602263	-0.567414	-0.570807	NA	NA	NA	NA	NA	-0.449086	NA	NA	NA	NA	NA	NA	NA	NA	NA	NA	-0.44	NA	NA	NA	NA	-0.747694
ETHE1	NA	NA	NA	NA	NA	NA	NA	NA	NA	NA	NA	NA	NA	NA	0.559491	NA	NA	NA	NA	NA	NA	NA	NA	NA	NA	0.50122	NA	NA	NA	NA	NA	NA	NA
ETS1	NA	NA	NA	NA	NA	NA	NA	NA	NA	NA	NA	NA	NA	NA	NA	NA	NA	NA	NA	NA	NA	NA	NA	NA	NA	-0.558161	NA	NA	NA	NA	NA	NA	NA
EVI5	NA	NA	NA	NA	-0.470961	NA	NA	NA	NA	NA	NA	NA	NA	-0.496388	NA	NA	NA	NA	NA	NA	NA	NA	NA	NA	NA	NA	NA	NA	NA	NA	NA	NA	NA
EVL	NA	NA	NA	NA	NA	NA	NA	NA	NA	NA	NA	NA	0.85114	0.658495	NA	0.672704	NA	NA	NA	NA	NA	NA	NA	NA	NA	NA	NA	NA	NA	NA	NA	NA	NA
EWSR1	NA	NA	0.417755	NA	NA	NA	NA	NA	0.505657	NA	NA	NA	NA	NA	NA	NA	NA	NA	NA	NA	NA	NA	NA	NA	NA	NA	NA	NA	NA	NA	NA	NA	0.546596
EXOC1	NA	NA	NA	NA	NA	NA	NA	NA	NA	-0.41947	NA	NA	NA	NA	NA	NA	NA	NA	NA	NA	NA	NA	NA	NA	NA	NA	NA	NA	NA	NA	NA	NA	NA
EXOC2	NA	NA	NA	NA	NA	NA	NA	NA	NA	NA	NA	NA	NA	NA	NA	NA	NA	NA	NA	NA	NA	NA	NA	NA	-0.526889	NA	NA	NA	NA	NA	NA	NA	NA
EXOC3	NA	NA	NA	0.496522	NA	NA	NA	NA	NA	NA	NA	NA	NA	NA	NA	NA	NA	NA	NA	NA	NA	NA	NA	NA	NA	NA	NA	NA	NA	NA	NA	NA	NA
EXOC4	NA	NA	NA	NA	NA	NA	NA	NA	NA	-0.451362	NA	NA	NA	NA	NA	NA	NA	NA	NA	NA	NA	NA	NA	NA	NA	NA	NA	NA	NA	NA	NA	NA	NA
EXOC5	NA	NA	NA	0.408696	NA	NA	NA	NA	NA	NA	NA	NA	NA	NA	NA	NA	NA	NA	NA	NA	NA	-0.408785	NA	NA	NA	NA	NA	NA	NA	NA	NA	NA	NA
EXOC6	NA	NA	NA	NA	NA	NA	NA	NA	NA	NA	NA	NA	0.577717	NA	NA	NA	NA	NA	NA	NA	NA	NA	NA	NA	NA	NA	NA	NA	NA	NA	NA	NA	NA
EXOC8	NA	0.467363	NA	0.54	NA	NA	NA	NA	NA	NA	NA	NA	NA	NA	NA	NA	NA	NA	NA	NA	NA	NA	NA	NA	NA	NA	NA	NA	NA	NA	NA	NA	NA
EXOG	NA	NA	NA	NA	NA	NA	NA	NA	NA	NA	NA	NA	NA	NA	NA	NA	NA	NA	NA	NA	NA	NA	NA	0.50091	NA	NA	NA	-0.423478	NA	NA	NA	NA	-0.53818
EXOSC1	NA	NA	NA	NA	NA	NA	NA	NA	0.636206	NA	NA	NA	NA	NA	NA	NA	NA	NA	NA	NA	NA	NA	NA	NA	NA	NA	NA	NA	NA	NA	NA	NA	0.413712
EXOSC2	NA	NA	NA	NA	0.488514	NA	NA	NA	NA	NA	NA	NA	NA	NA	NA	NA	NA	NA	NA	NA	NA	NA	NA	NA	NA	NA	NA	NA	NA	NA	NA	NA	0.414598
EXOSC5	NA	NA	NA	NA	NA	NA	NA	NA	0.637479	NA	NA	NA	NA	NA	NA	NA	NA	NA	NA	NA	NA	NA	NA	NA	NA	NA	NA	NA	NA	NA	NA	NA	0.658467
EXOSC6	NA	NA	NA	NA	0.464417	NA	NA	NA	0.591819	NA	NA	NA	NA	NA	NA	NA	NA	NA	NA	NA	NA	NA	NA	NA	NA	NA	NA	NA	NA	NA	NA	NA	0.597978
EXOSC8	NA	NA	NA	NA	NA	NA	NA	NA	NA	NA	NA	0.448216	NA	NA	NA	NA	NA	NA	NA	NA	NA	NA	NA	NA	NA	NA	NA	NA	NA	NA	NA	NA	NA
EXOSC9	NA	NA	NA	NA	NA	NA	NA	NA	0.481288	NA	NA	0.426458	NA	NA	NA	NA	NA	NA	NA	NA	NA	NA	NA	NA	NA	NA	NA	0.473913	NA	NA	NA	NA	0.674607
EXT2	NA	NA	NA	NA	NA	NA	NA	NA	NA	NA	NA	NA	NA	NA	NA	NA	NA	NA	NA	NA	NA	NA	0.485009	NA	NA	NA	NA	NA	NA	NA	-0.409362	NA	NA
EZR	NA	NA	0.626632	NA	NA	NA	NA	NA	NA	NA	NA	NA	NA	NA	NA	0.50444	0.547433	NA	NA	NA	NA	NA	NA	-0.494593	NA	0.505163	NA	NA	NA	NA	NA	-0.445456	NA
F11R	NA	NA	NA	NA	NA	NA	-0.567377	NA	NA	NA	NA	NA	NA	NA	NA	NA	NA	NA	NA	NA	NA	NA	NA	NA	NA	0.508668	NA	NA	NA	NA	NA	NA	0.465537
F3	NA	NA	NA	NA	NA	NA	NA	NA	NA	NA	NA	NA	-0.456919	NA	0.506477	NA	NA	NA	NA	NA	NA	NA	NA	NA	NA	NA	NA	NA	0.497276	NA	NA	NA	NA
F8A1	NA	NA	NA	NA	NA	NA	NA	NA	NA	NA	NA	NA	0.407311	NA	NA	NA	NA	NA	NA	NA	NA	NA	NA	NA	NA	NA	NA	NA	NA	NA	NA	NA	NA
FAAH	NA	0.518454	NA	NA	NA	NA	NA	NA	NA	NA	NA	NA	NA	NA	NA	NA	NA	NA	NA	NA	NA	NA	NA	NA	NA	NA	NA	NA	NA	0.47193	NA	NA	NA
FABP4	NA	NA	NA	NA	NA	NA	NA	-0.462013	NA	NA	NA	NA	NA	NA	NA	NA	NA	NA	NA	NA	-0.451362	-0.551859	NA	NA	-0.43257	NA	NA	NA	NA	NA	NA	NA	NA
FABP5	NA	NA	NA	0.49913	NA	NA	NA	NA	NA	NA	NA	NA	NA	NA	NA	NA	NA	NA	NA	NA	NA	-0.442705	NA	NA	NA	NA	NA	-0.423478	NA	NA	NA	NA	NA
FADD	NA	NA	NA	NA	NA	NA	NA	NA	NA	NA	NA	NA	0.416014	NA	NA	NA	NA	NA	NA	NA	NA	NA	NA	NA	NA	NA	NA	NA	NA	NA	NA	NA	NA
FADS3	NA	NA	NA	NA	-0.50122	NA	NA	NA	-0.45779	NA	NA	-0.412533	NA	NA	NA	NA	NA	NA	NA	NA	0.527992	NA	NA	NA	NA	NA	NA	NA	NA	NA	NA	NA	NA
FAF1	NA	NA	NA	-0.417391	NA	NA	NA	NA	NA	NA	NA	NA	NA	NA	NA	NA	NA	NA	NA	NA	NA	NA	NA	NA	NA	NA	NA	NA	NA	NA	NA	NA	NA
FAF2	NA	NA	-0.424717	NA	NA	NA	NA	NA	-0.45953	-0.419027	NA	-0.444735	NA	NA	NA	NA	NA	NA	NA	-0.436602	NA	NA	NA	NA	NA	NA	-0.456901	NA	NA	NA	NA	NA	-0.555012
FAH	NA	NA	NA	0.450435	NA	NA	NA	NA	NA	NA	NA	NA	NA	0.514361	NA	NA	NA	NA	NA	NA	NA	NA	NA	NA	NA	NA	NA	NA	NA	NA	NA	NA	NA
FAHD1	NA	NA	NA	NA	NA	NA	NA	NA	NA	NA	NA	NA	NA	NA	NA	NA	NA	NA	NA	NA	NA	NA	NA	NA	NA	NA	NA	NA	NA	NA	0.434012	NA	NA
FAHD2A	NA	NA	NA	0.437391	NA	NA	NA	NA	NA	NA	NA	NA	NA	0.463882	NA	NA	NA	NA	NA	NA	NA	NA	NA	NA	NA	NA	NA	NA	NA	0.495652	NA	NA	NA
FAIM	NA	NA	NA	NA	NA	NA	NA	NA	NA	NA	NA	NA	0.441253	NA	NA	NA	NA	NA	NA	NA	NA	NA	NA	NA	NA	NA	NA	NA	NA	NA	NA	NA	NA
FAM107B	NA	NA	NA	-0.506957	NA	NA	NA	NA	NA	NA	NA	NA	NA	-0.59356	NA	-0.438414	-0.524804	NA	NA	NA	NA	NA	NA	NA	NA	NA	NA	NA	NA	NA	NA	NA	NA
FAM110C	0.641054	NA	NA	NA	0.411841	NA	NA	NA	NA	NA	NA	0.672759	NA	NA	NA	NA	NA	NA	0.48286	NA	-0.414155	NA	NA	NA	NA	NA	NA	NA	NA	NA	NA	NA	NA
FAM114A1	NA	NA	NA	NA	NA	NA	NA	NA	NA	NA	NA	NA	NA	NA	NA	NA	NA	NA	NA	NA	NA	NA	NA	NA	NA	0.491581	NA	NA	NA	NA	NA	NA	NA
FAM114A2	NA	0.441253	NA	0.64	NA	NA	NA	NA	NA	NA	NA	NA	NA	NA	NA	NA	0.427328	NA	NA	NA	NA	NA	NA	-0.431415	-0.413055	NA	NA	NA	NA	NA	NA	NA	NA
FAM120A	0.430572	NA	NA	NA	NA	NA	-0.485885	NA	NA	NA	NA	0.460401	NA	NA	NA	NA	NA	NA	0.494141	NA	NA	NA	NA	-0.556417	NA	0.407898	NA	NA	NA	NA	NA	NA	0.427
FAM120B	NA	0.443864	NA	NA	NA	NA	NA	NA	NA	NA	NA	NA	NA	NA	NA	NA	NA	0.414851	NA	NA	NA	NA	NA	NA	NA	NA	NA	NA	0.45653	NA	NA	NA	NA
FAM129A	NA	NA	0.436902	NA	NA	NA	NA	NA	0.421236	NA	0.525056	NA	NA	NA	NA	NA	NA	NA	0.450368	NA	-0.413269	NA	NA	NA	NA	NA	0.410242	NA	NA	NA	-0.409362	NA	0.502301
FAM129B	NA	NA	NA	NA	NA	NA	NA	NA	NA	NA	0.421352	NA	NA	NA	NA	NA	NA	NA	NA	NA	NA	-0.419656	NA	NA	NA	0.411841	NA	NA	NA	NA	NA	NA	NA
FAM134A	NA	NA	NA	NA	NA	NA	NA	NA	-0.574084	-0.568331	-0.632938	NA	NA	NA	NA	NA	NA	NA	NA	-0.53424	NA	NA	NA	NA	NA	NA	-0.78528	NA	NA	NA	NA	NA	-0.469864
FAM134C	NA	NA	NA	NA	-0.488076	NA	NA	NA	-0.519582	NA	NA	NA	NA	NA	NA	NA	NA	NA	-0.529792	NA	NA	NA	NA	NA	0.433034	NA	NA	NA	NA	NA	NA	NA	NA
FAM136A	NA	NA	NA	NA	NA	-0.408182	NA	NA	NA	NA	NA	NA	NA	NA	NA	NA	NA	NA	NA	NA	NA	NA	NA	NA	NA	NA	NA	NA	NA	NA	NA	NA	NA
FAM160A1	NA	NA	NA	NA	NA	NA	NA	NA	NA	NA	NA	NA	NA	NA	NA	NA	NA	NA	NA	NA	NA	-0.495832	NA	NA	NA	NA	NA	NA	NA	NA	NA	NA	NA
FAM160B1	-0.63232	0.498695	NA	NA	NA	NA	NA	NA	NA	NA	NA	-0.579635	NA	NA	NA	NA	NA	NA	NA	NA	NA	NA	NA	NA	NA	NA	NA	NA	NA	NA	NA	NA	NA
FAM160B2	NA	NA	NA	NA	NA	NA	NA	NA	NA	NA	NA	NA	NA	NA	NA	NA	NA	NA	NA	NA	NA	NA	NA	NA	0.500347	NA	NA	NA	NA	NA	NA	NA	NA
FAM162A	NA	NA	NA	NA	NA	NA	NA	NA	NA	-0.440289	-0.455775	NA	NA	NA	NA	NA	NA	NA	NA	-0.415687	NA	NA	NA	NA	NA	NA	NA	NA	NA	NA	NA	NA	-0.500087
FAM169A	NA	NA	NA	NA	NA	NA	NA	NA	NA	NA	NA	NA	NA	NA	NA	NA	NA	-0.661142	NA	NA	NA	NA	-0.471865	NA	NA	-0.477561	NA	NA	NA	NA	NA	NA	NA
FAM175B	NA	NA	NA	0.406957	NA	NA	0.522688	NA	NA	NA	NA	NA	NA	NA	NA	NA	NA	NA	NA	-0.477997	NA	NA	NA	NA	NA	NA	NA	NA	NA	NA	NA	NA	NA
FAM188A	NA	NA	NA	NA	NA	NA	NA	NA	NA	NA	NA	NA	0.455179	0.439513	NA	NA	NA	NA	NA	NA	NA	NA	NA	NA	NA	NA	NA	NA	NA	NA	NA	NA	NA
FAM192A	NA	NA	NA	NA	NA	NA	NA	NA	NA	NA	NA	0.410792	NA	NA	NA	NA	NA	NA	NA	NA	NA	NA	NA	NA	NA	NA	NA	NA	NA	NA	NA	NA	NA
FAM195B	NA	NA	NA	NA	NA	NA	NA	NA	NA	0.434088	NA	NA	NA	NA	NA	NA	NA	NA	NA	NA	NA	NA	NA	NA	NA	NA	NA	0.434783	NA	NA	NA	NA	0.53818
FAM208A	NA	NA	NA	NA	0.656022	NA	NA	NA	NA	NA	NA	0.518429	NA	NA	NA	NA	NA	NA	NA	NA	-0.523173	NA	NA	NA	NA	NA	NA	NA	NA	NA	-0.50106	NA	NA
FAM20B	NA	NA	NA	NA	NA	NA	NA	NA	NA	NA	NA	NA	NA	NA	NA	NA	NA	0.632738	NA	NA	NA	NA	NA	NA	NA	NA	NA	NA	NA	NA	NA	NA	NA
FAM210A	NA	NA	NA	NA	NA	NA	NA	NA	NA	-0.507848	NA	NA	NA	0.493279	NA	NA	NA	NA	NA	NA	NA	NA	NA	NA	NA	NA	NA	NA	NA	NA	NA	NA	NA
FAM213A	NA	NA	NA	NA	NA	NA	NA	NA	NA	NA	NA	NA	NA	NA	NA	NA	NA	NA	NA	NA	-0.421242	NA	NA	NA	NA	NA	NA	NA	NA	NA	NA	NA	NA
FAM213B	NA	NA	NA	NA	NA	NA	NA	NA	NA	NA	NA	NA	NA	NA	NA	NA	NA	NA	NA	-0.438781	NA	NA	-0.449082	NA	NA	NA	NA	NA	NA	NA	0.472747	NA	NA
FAM21A	NA	NA	0.436031	0.781739	NA	NA	NA	NA	NA	NA	NA	NA	NA	NA	NA	NA	0.577894	NA	0.527084	NA	NA	NA	NA	-0.450368	NA	NA	NA	NA	NA	NA	NA	NA	NA
FAM21C	NA	NA	NA	0.476522	NA	NA	NA	NA	NA	NA	NA	NA	NA	NA	NA	NA	NA	NA	NA	NA	NA	NA	NA	-0.432317	-0.542222	NA	NA	NA	NA	NA	NA	NA	NA
FAM25G	NA	NA	NA	NA	NA	-0.490355	NA	NA	NA	NA	NA	NA	NA	NA	NA	NA	NA	NA	NA	NA	NA	NA	NA	NA	NA	NA	NA	NA	NA	NA	NA	NA	NA
FAM49B	NA	NA	NA	NA	NA	NA	0.412717	NA	NA	NA	NA	NA	NA	NA	NA	NA	NA	NA	NA	NA	NA	NA	NA	NA	NA	NA	NA	NA	NA	NA	NA	NA	-0.463322
FAM50A	NA	NA	0.449957	NA	NA	NA	NA	NA	0.418625	0.582032	NA	NA	NA	NA	NA	NA	NA	NA	NA	0.429195	NA	NA	NA	NA	NA	NA	NA	0.465217	NA	NA	NA	NA	0.668406
FAM57A	NA	NA	NA	NA	NA	NA	NA	NA	NA	NA	NA	NA	NA	NA	NA	NA	NA	NA	NA	NA	NA	NA	NA	NA	0.460888	NA	NA	NA	NA	NA	NA	NA	NA
FAM63A	NA	NA	NA	NA	NA	NA	NA	NA	NA	NA	NA	NA	NA	NA	NA	NA	NA	NA	NA	-0.502398	NA	-0.411829	NA	NA	NA	NA	NA	NA	NA	NA	NA	NA	NA
FAM65A	-0.507428	NA	NA	NA	-0.607685	NA	NA	NA	-0.547433	-0.442946	NA	-0.557877	NA	NA	NA	NA	NA	NA	-0.407497	NA	NA	NA	NA	NA	NA	NA	NA	NA	NA	NA	0.566944	NA	-0.490785
FAM69A	NA	NA	NA	NA	NA	NA	NA	NA	NA	NA	NA	NA	-0.618983	NA	NA	-0.629844	NA	NA	NA	NA	NA	NA	NA	NA	0.637541	NA	NA	NA	NA	NA	NA	NA	NA
FAM83A	NA	NA	NA	0.568696	NA	NA	NA	NA	NA	-0.451805	NA	NA	NA	0.429069	NA	NA	NA	NA	NA	NA	NA	NA	NA	NA	NA	NA	NA	NA	NA	NA	NA	NA	NA
FAM83F	NA	NA	NA	0.763158	0.476673	NA	NA	NA	NA	NA	NA	NA	NA	NA	NA	NA	NA	NA	NA	NA	NA	-0.491444	NA	-0.524974	-0.462841	NA	NA	NA	NA	NA	NA	NA	NA
FAM83G	NA	NA	NA	NA	NA	NA	NA	NA	NA	NA	NA	NA	-0.4047	NA	NA	NA	NA	NA	NA	-0.67669	NA	-0.578387	NA	NA	NA	NA	NA	NA	NA	NA	NA	NA	NA
FAM83H	NA	NA	NA	NA	NA	NA	NA	NA	NA	NA	NA	NA	-0.421236	NA	NA	NA	NA	NA	NA	NA	NA	NA	NA	NA	NA	NA	NA	NA	NA	NA	NA	NA	NA
FAM84A	NA	0.474326	NA	0.492174	NA	NA	NA	NA	NA	NA	NA	NA	NA	NA	NA	NA	NA	NA	NA	-0.465361	NA	NA	NA	-0.474286	NA	NA	NA	NA	NA	NA	NA	NA	NA
FAM84B	-0.75354	NA	NA	NA	NA	NA	NA	NA	NA	NA	NA	-0.760582	NA	NA	NA	NA	NA	NA	NA	-0.783217	NA	NA	NA	NA	NA	NA	NA	NA	NA	0.608392	NA	NA	NA
FAM86B2	NA	NA	NA	NA	NA	NA	NA	NA	NA	NA	NA	NA	NA	NA	0.669031	NA	NA	NA	NA	-0.701179	NA	NA	NA	NA	NA	NA	NA	NA	NA	NA	NA	NA	NA
FAM96B	NA	NA	NA	NA	NA	NA	NA	NA	NA	NA	NA	NA	NA	NA	NA	NA	NA	NA	NA	NA	NA	NA	0.588845	NA	NA	NA	NA	NA	NA	NA	NA	NA	NA
FAM98A	NA	NA	NA	NA	NA	0.404609	NA	NA	NA	NA	NA	NA	NA	NA	NA	NA	NA	NA	NA	NA	NA	NA	NA	NA	NA	NA	NA	NA	NA	NA	NA	NA	NA
FAM98B	NA	NA	NA	NA	0.422794	NA	NA	NA	0.519582	NA	NA	0.438642	NA	NA	NA	0.410242	NA	NA	NA	NA	NA	NA	NA	-0.4973	NA	NA	NA	0.583478	NA	NA	NA	NA	0.503187
FAM98C	NA	NA	NA	NA	NA	NA	NA	NA	NA	NA	NA	NA	NA	NA	NA	NA	NA	NA	NA	NA	NA	NA	NA	-0.663368	-0.4637	NA	NA	NA	NA	NA	NA	NA	NA
FANCI	NA	NA	NA	NA	NA	NA	NA	NA	NA	NA	0.499122	0.504394	NA	NA	NA	NA	NA	NA	NA	NA	NA	NA	NA	NA	NA	NA	NA	NA	NA	NA	NA	NA	NA
FAR1	NA	NA	NA	NA	NA	NA	-0.571758	NA	NA	NA	NA	NA	NA	NA	NA	NA	NA	NA	NA	NA	NA	NA	NA	NA	NA	NA	NA	NA	NA	NA	NA	NA	NA
FARP1	NA	NA	NA	NA	-0.432433	NA	NA	NA	NA	NA	NA	NA	NA	NA	NA	NA	NA	NA	NA	NA	NA	NA	NA	NA	NA	NA	NA	NA	NA	NA	NA	NA	NA
FARP2	NA	NA	NA	NA	0.516992	NA	NA	NA	NA	NA	NA	NA	NA	NA	NA	NA	NA	NA	NA	NA	NA	NA	NA	NA	NA	NA	NA	NA	NA	NA	NA	NA	NA
FARSA	NA	NA	NA	0.618261	NA	NA	NA	NA	0.510009	NA	NA	NA	NA	NA	0.450397	NA	0.630984	NA	NA	NA	NA	NA	NA	NA	NA	NA	0.434012	NA	NA	NA	NA	NA	NA
FARSB	NA	NA	NA	0.528696	NA	NA	NA	NA	NA	NA	NA	NA	NA	NA	NA	NA	0.48477	NA	NA	NA	NA	NA	NA	NA	-0.435357	NA	NA	NA	NA	NA	NA	NA	NA
FAS	NA	NA	NA	NA	NA	NA	NA	NA	NA	NA	NA	NA	NA	NA	NA	NA	NA	NA	NA	NA	NA	NA	NA	NA	NA	-0.477122	NA	NA	NA	NA	NA	NA	NA
FASN	NA	NA	NA	NA	NA	NA	-0.540213	NA	0.439513	NA	NA	NA	NA	NA	NA	NA	NA	NA	NA	NA	NA	NA	NA	NA	NA	0.467922	NA	NA	NA	NA	NA	NA	0.502301
FASTKD2	NA	NA	NA	NA	NA	NA	NA	NA	0.442994	NA	NA	NA	NA	NA	NA	NA	NA	NA	NA	NA	NA	NA	NA	NA	NA	NA	NA	NA	NA	NA	NA	NA	0.425229
FASTKD5	NA	NA	NA	NA	NA	NA	NA	-0.517035	NA	NA	NA	NA	NA	NA	NA	NA	NA	NA	NA	-0.460568	NA	-0.615786	NA	NA	-0.467881	NA	NA	NA	NA	NA	NA	NA	NA
FAT1	NA	NA	NA	NA	NA	NA	NA	NA	NA	NA	NA	NA	NA	NA	NA	NA	NA	0.454153	NA	NA	NA	NA	NA	NA	NA	NA	NA	NA	NA	NA	NA	NA	NA
FAT2	NA	NA	NA	NA	NA	NA	NA	NA	NA	NA	NA	NA	-0.660809	-0.497365	NA	-0.527458	NA	NA	NA	NA	NA	NA	NA	NA	NA	NA	NA	NA	NA	NA	NA	0.493825	NA
FAU	NA	NA	NA	NA	0.493771	NA	NA	NA	NA	NA	NA	0.537859	NA	NA	NA	NA	NA	NA	0.528889	NA	-0.489899	NA	NA	NA	NA	NA	NA	NA	NA	NA	-0.414644	NA	0.472181
FBL	NA	NA	NA	NA	NA	NA	NA	NA	NA	NA	NA	NA	NA	NA	NA	NA	-0.455179	NA	NA	NA	NA	NA	NA	NA	NA	-0.413156	NA	NA	NA	NA	NA	0.451619	NA
FBLIM1	NA	NA	NA	NA	NA	NA	-0.509982	NA	NA	NA	NA	NA	NA	NA	NA	NA	NA	NA	NA	NA	NA	NA	NA	NA	NA	NA	NA	NA	NA	NA	NA	NA	NA
FBLL1	NA	NA	NA	NA	NA	NA	NA	NA	NA	NA	NA	NA	NA	NA	NA	NA	NA	NA	NA	NA	NA	NA	NA	NA	NA	NA	NA	NA	NA	0.512174	NA	NA	NA
FBN2	NA	NA	NA	NA	NA	NA	NA	NA	NA	NA	NA	NA	NA	NA	NA	NA	NA	NA	NA	NA	NA	NA	NA	NA	NA	-0.608637	NA	NA	NA	NA	NA	NA	NA
FBXL18	NA	NA	NA	NA	NA	NA	NA	NA	NA	NA	NA	NA	NA	NA	NA	NA	NA	NA	NA	NA	NA	NA	NA	NA	NA	NA	NA	NA	NA	NA	0.40496	NA	NA
FBXL20	NA	NA	NA	NA	-0.4838	NA	NA	NA	-0.518454	NA	NA	NA	NA	NA	NA	NA	NA	NA	NA	NA	NA	NA	NA	NA	NA	-0.643235	NA	NA	NA	NA	NA	NA	NA
FBXO2	-0.572058	NA	NA	NA	NA	NA	0.471427	NA	-0.506528	NA	NA	-0.549173	NA	NA	NA	NA	NA	NA	NA	NA	NA	NA	NA	NA	NA	NA	NA	NA	NA	0.41913	0.522047	NA	-0.428329
FBXO22	NA	NA	NA	NA	NA	NA	NA	NA	NA	NA	NA	NA	NA	NA	NA	NA	NA	NA	NA	NA	NA	NA	NA	NA	-0.459518	NA	NA	NA	NA	NA	NA	NA	NA
FBXO3	NA	NA	NA	NA	NA	NA	NA	NA	NA	NA	NA	NA	NA	NA	NA	NA	NA	NA	NA	NA	NA	-0.531855	NA	NA	-0.412126	NA	NA	NA	NA	NA	NA	NA	NA
FBXO30	NA	NA	NA	NA	NA	NA	NA	NA	NA	NA	NA	NA	-0.585238	NA	NA	NA	NA	NA	NA	NA	NA	NA	NA	NA	NA	NA	NA	NA	NA	NA	NA	NA	NA
FBXO6	NA	NA	NA	NA	NA	NA	NA	NA	NA	NA	NA	NA	0.576451	NA	NA	NA	NA	NA	NA	NA	NA	NA	NA	NA	NA	NA	NA	NA	NA	NA	NA	NA	NA
FBXO7	NA	0.438642	0.663186	0.657391	0.48238	NA	NA	0.46638	0.599652	NA	NA	0.590949	NA	0.696258	NA	0.566944	0.825936	NA	NA	NA	NA	NA	NA	-0.527987	NA	NA	NA	0.451304	NA	NA	NA	NA	0.528878
FCHO2	NA	NA	NA	NA	NA	NA	NA	NA	NA	NA	NA	NA	NA	NA	NA	NA	NA	NA	NA	NA	NA	NA	NA	NA	NA	NA	NA	NA	NA	NA	NA	-0.522927	NA
FCHSD1	NA	NA	NA	NA	-0.513203	NA	NA	NA	NA	NA	NA	NA	NA	NA	NA	NA	NA	NA	NA	NA	NA	NA	NA	NA	NA	NA	NA	NA	NA	NA	NA	NA	NA
FDFT1	NA	NA	NA	NA	NA	NA	-0.426299	NA	NA	NA	NA	NA	NA	NA	NA	NA	NA	NA	NA	NA	NA	NA	NA	NA	NA	NA	NA	NA	NA	NA	NA	NA	NA
FDPS	NA	NA	NA	NA	NA	NA	NA	NA	NA	NA	NA	NA	NA	NA	NA	NA	NA	NA	NA	NA	NA	NA	NA	NA	NA	0.422356	NA	NA	NA	NA	NA	NA	NA
FDX1	NA	NA	NA	NA	NA	NA	NA	NA	NA	NA	NA	NA	NA	NA	-0.502096	NA	NA	NA	NA	NA	NA	NA	NA	NA	-0.497153	NA	NA	NA	NA	NA	NA	NA	NA
FDXR	-0.414851	NA	NA	NA	NA	NA	NA	NA	NA	NA	NA	NA	NA	NA	NA	NA	NA	NA	NA	NA	NA	NA	-0.445139	NA	NA	NA	NA	NA	NA	NA	0.536132	NA	NA
FECH	-0.606119	0.461271	NA	NA	NA	NA	NA	NA	NA	NA	NA	-0.598782	NA	NA	NA	NA	NA	NA	NA	NA	NA	NA	NA	NA	NA	NA	NA	NA	NA	0.430435	NA	NA	NA
FEN1	NA	NA	NA	NA	NA	NA	NA	NA	0.468233	NA	NA	NA	NA	NA	NA	NA	NA	NA	NA	NA	NA	NA	NA	NA	NA	NA	NA	NA	NA	NA	NA	NA	NA
FER	NA	NA	NA	NA	-0.643516	NA	NA	NA	-0.720771	NA	NA	NA	NA	-0.598901	NA	NA	NA	-0.580468	NA	NA	NA	NA	NA	0.621208	NA	-0.78022	NA	-0.697802	NA	NA	NA	NA	NA
FERMT1	NA	NA	NA	NA	NA	NA	NA	NA	NA	NA	NA	NA	-0.409052	NA	NA	NA	NA	NA	NA	NA	-0.412826	NA	NA	NA	NA	NA	NA	-0.503478	NA	NA	NA	NA	NA
FERMT2	NA	NA	NA	NA	-0.578768	NA	NA	NA	NA	NA	NA	NA	NA	NA	NA	NA	NA	NA	-0.422389	NA	NA	NA	NA	NA	NA	-0.418851	NA	NA	NA	NA	NA	NA	NA
FGD4	NA	NA	NA	NA	NA	NA	NA	NA	NA	NA	NA	NA	NA	NA	NA	0.557752	NA	NA	NA	-0.609843	NA	NA	NA	-0.519506	-0.48237	NA	NA	NA	NA	NA	NA	NA	NA
FGD6	-0.599132	NA	NA	NA	NA	NA	0.50341	NA	-0.551784	-0.421685	NA	-0.597911	NA	NA	NA	NA	-0.503046	NA	NA	NA	NA	NA	NA	NA	NA	NA	NA	-0.518261	NA	NA	NA	NA	-0.500972
FGF1	NA	NA	NA	NA	NA	NA	NA	NA	NA	NA	NA	-0.45779	NA	NA	NA	NA	NA	NA	NA	NA	NA	NA	NA	NA	NA	NA	NA	NA	NA	NA	NA	NA	NA
FGF2	NA	NA	-0.541341	NA	NA	NA	NA	NA	-0.483029	-0.413269	-0.682355	NA	NA	NA	NA	NA	-0.473455	NA	NA	NA	NA	NA	NA	NA	NA	NA	NA	NA	NA	NA	NA	NA	-0.491228
FGFBP1	NA	NA	NA	NA	NA	NA	NA	NA	NA	NA	NA	NA	-0.435161	NA	NA	NA	NA	NA	NA	NA	NA	NA	NA	NA	NA	NA	NA	NA	NA	NA	NA	NA	NA
FGFR1OP	NA	NA	NA	NA	0.528704	NA	NA	NA	0.672174	0.476564	NA	0.477812	NA	NA	NA	NA	0.490196	NA	NA	NA	NA	NA	NA	NA	NA	NA	NA	NA	NA	NA	NA	NA	NA
FGGY	NA	NA	NA	NA	NA	NA	NA	NA	NA	NA	NA	NA	0.572215	NA	NA	NA	NA	NA	NA	NA	NA	NA	NA	NA	NA	NA	NA	NA	NA	NA	NA	NA	NA
FH	NA	NA	NA	NA	NA	NA	NA	-0.422711	NA	NA	NA	NA	NA	NA	NA	NA	NA	NA	NA	NA	NA	NA	NA	NA	-0.584039	0.453025	NA	NA	NA	NA	NA	NA	NA
FHL1	NA	NA	-0.466493	NA	NA	-0.409969	NA	NA	-0.575283	NA	NA	NA	NA	NA	NA	NA	-0.436902	NA	-0.42961	-0.424838	NA	NA	NA	0.457137	NA	-0.566501	NA	-0.418261	NA	NA	NA	NA	-0.572287
FHL2	NA	NA	NA	NA	NA	0.519829	NA	NA	NA	NA	NA	NA	0.409052	NA	NA	NA	NA	NA	NA	NA	NA	NA	NA	NA	NA	NA	NA	0.470435	NA	NA	NA	NA	NA
FHL3	NA	NA	NA	NA	NA	NA	0.461788	NA	-0.51262	-0.409282	NA	-0.465622	NA	NA	NA	NA	NA	NA	NA	NA	NA	NA	NA	NA	NA	NA	NA	NA	NA	0.428696	NA	NA	NA
FHOD1	NA	NA	NA	NA	NA	NA	-0.411403	NA	NA	NA	NA	NA	NA	NA	NA	NA	NA	NA	NA	NA	NA	NA	NA	NA	NA	NA	NA	NA	NA	0.443478	NA	NA	NA
FHOD3	NA	NA	NA	NA	NA	NA	NA	NA	NA	NA	NA	NA	NA	NA	NA	NA	NA	NA	NA	NA	NA	NA	NA	NA	NA	NA	NA	NA	NA	NA	0.653846	0.679732	NA
FIG4	NA	NA	0.737277	NA	NA	NA	NA	0.700845	NA	NA	NA	NA	NA	NA	NA	0.707193	0.668501	NA	NA	NA	NA	NA	NA	NA	NA	NA	NA	NA	NA	NA	NA	-0.557157	0.660231
FILIP1L	NA	NA	NA	NA	-0.497276	NA	NA	NA	-0.632724	NA	NA	-0.516971	NA	NA	NA	NA	-0.451697	NA	NA	NA	NA	NA	NA	NA	NA	NA	NA	NA	NA	NA	NA	NA	NA
FIP1L1	NA	NA	NA	NA	NA	NA	NA	NA	0.62228	NA	NA	0.422106	NA	NA	NA	NA	NA	NA	NA	NA	NA	NA	NA	NA	NA	NA	NA	0.504348	NA	NA	NA	NA	NA
FIS1	NA	NA	NA	NA	NA	NA	NA	NA	NA	-0.496986	NA	NA	NA	NA	NA	NA	NA	NA	NA	NA	NA	NA	NA	NA	NA	NA	NA	NA	NA	NA	NA	NA	NA
FKBP10	NA	NA	NA	NA	NA	NA	NA	NA	NA	NA	NA	NA	NA	NA	NA	NA	NA	NA	NA	NA	NA	0.549685	NA	NA	NA	NA	NA	NA	NA	NA	NA	NA	NA
FKBP11	NA	NA	NA	NA	NA	NA	NA	NA	NA	NA	NA	NA	NA	NA	NA	NA	-0.447346	NA	NA	NA	NA	NA	NA	NA	NA	NA	NA	NA	NA	NA	NA	NA	NA
FKBP14	NA	NA	NA	NA	NA	NA	NA	NA	NA	NA	NA	NA	NA	NA	0.428928	NA	NA	NA	NA	NA	NA	NA	NA	NA	NA	NA	NA	0.449565	0.444701	NA	NA	0.491234	NA
FKBP15	NA	NA	0.416014	NA	NA	NA	NA	NA	NA	NA	NA	NA	NA	NA	NA	NA	NA	NA	NA	NA	NA	NA	NA	NA	NA	NA	NA	NA	NA	NA	NA	NA	NA
FKBP1A	NA	0.426458	NA	0.432174	NA	NA	0.448206	NA	NA	NA	NA	NA	NA	NA	NA	NA	NA	NA	NA	NA	NA	NA	NA	NA	NA	NA	NA	NA	NA	NA	NA	NA	NA
FKBP2	NA	NA	NA	NA	NA	NA	NA	NA	-0.419495	NA	NA	-0.504787	NA	NA	NA	NA	NA	NA	NA	NA	NA	NA	NA	NA	NA	NA	NA	NA	NA	NA	NA	NA	-0.546153
FKBP3	NA	NA	NA	0.466957	NA	NA	NA	NA	NA	NA	NA	NA	NA	0.45953	NA	NA	NA	NA	NA	NA	NA	NA	NA	NA	NA	NA	NA	NA	NA	NA	NA	NA	NA
FKBP4	NA	NA	NA	NA	NA	NA	NA	NA	NA	NA	NA	NA	NA	NA	NA	NA	NA	NA	NA	NA	NA	NA	NA	NA	-0.579857	NA	NA	NA	NA	NA	NA	NA	NA
FKBP5	NA	NA	NA	NA	NA	NA	NA	NA	NA	NA	NA	NA	NA	NA	NA	NA	NA	NA	NA	NA	-0.492556	NA	NA	NA	-0.438145	NA	NA	NA	NA	NA	NA	NA	NA
FKBP8	NA	NA	-0.488251	NA	NA	NA	NA	NA	NA	NA	NA	NA	-0.460401	NA	NA	-0.464824	NA	NA	NA	NA	NA	NA	NA	NA	NA	NA	NA	NA	NA	NA	NA	NA	NA
FKBPL	NA	NA	0.621734	NA	NA	NA	NA	NA	NA	NA	0.624485	NA	NA	NA	NA	0.696143	0.778543	NA	NA	NA	NA	NA	NA	NA	NA	NA	NA	NA	NA	NA	NA	NA	0.554371
FLII	NA	NA	0.454308	NA	NA	NA	NA	NA	NA	NA	NA	NA	NA	NA	NA	NA	NA	NA	NA	NA	NA	-0.44227	NA	NA	-0.407015	0.481942	NA	NA	NA	NA	NA	-0.438414	0.407954
FLNA	NA	NA	NA	NA	NA	NA	-0.502096	NA	NA	NA	NA	NA	NA	NA	NA	NA	NA	NA	NA	NA	NA	NA	NA	NA	NA	NA	NA	NA	NA	NA	NA	NA	NA
FLNB	NA	NA	NA	NA	NA	NA	NA	NA	NA	NA	NA	NA	NA	0.470844	NA	NA	NA	NA	NA	NA	NA	NA	NA	NA	NA	NA	NA	NA	NA	NA	NA	NA	NA
FLNC	NA	-0.423847	-0.692777	-0.456522	-0.427176	NA	NA	NA	-0.522193	NA	-0.463182	NA	NA	-0.444735	NA	NA	-0.550044	NA	NA	NA	NA	NA	NA	0.645768	0.430246	-0.601551	NA	NA	NA	NA	NA	NA	-0.468637
FLOT1	NA	NA	NA	NA	NA	0.430512	-0.428928	NA	NA	NA	NA	NA	NA	NA	NA	NA	NA	NA	NA	NA	NA	NA	NA	NA	NA	NA	NA	NA	NA	NA	NA	NA	NA
FLOT2	NA	NA	NA	NA	NA	0.498393	-0.417975	NA	NA	NA	NA	NA	NA	NA	NA	NA	NA	NA	NA	NA	NA	NA	NA	NA	NA	NA	NA	0.52087	NA	NA	NA	NA	NA
FLRT3	NA	NA	-0.441253	NA	-0.42849	NA	NA	NA	-0.644909	-0.435416	-0.409151	NA	NA	NA	NA	NA	-0.436902	NA	NA	NA	NA	NA	NA	NA	NA	NA	NA	NA	NA	NA	NA	NA	NA
FLYWCH2	NA	NA	NA	NA	NA	NA	-0.593098	NA	0.6916	NA	NA	NA	0.522379	0.517474	NA	NA	NA	NA	NA	NA	NA	NA	NA	-0.670167	NA	NA	NA	NA	NA	NA	NA	NA	0.685199
FMNL2	NA	NA	NA	0.486087	NA	NA	NA	NA	NA	NA	NA	NA	NA	NA	NA	NA	NA	NA	NA	NA	NA	NA	NA	NA	NA	NA	NA	NA	NA	NA	NA	NA	NA
FMR1	-0.450659	NA	NA	NA	NA	NA	0.514363	NA	NA	NA	NA	NA	NA	NA	NA	NA	NA	NA	NA	NA	NA	NA	NA	NA	NA	NA	NA	NA	NA	NA	NA	NA	NA
FN1	NA	NA	-0.442994	-0.41913	-0.542404	NA	NA	NA	-0.607485	NA	NA	-0.455179	NA	-0.433421	NA	NA	-0.517842	NA	NA	NA	NA	NA	NA	NA	NA	NA	NA	NA	NA	NA	NA	NA	NA
FN3KRP	NA	0.465622	NA	NA	NA	NA	NA	NA	NA	NA	NA	NA	NA	0.604874	NA	0.447217	NA	NA	NA	NA	NA	NA	NA	NA	NA	NA	NA	NA	NA	NA	NA	NA	NA
FNBP1	0.47686	NA	0.561358	NA	NA	NA	NA	NA	0.536989	NA	NA	0.483029	NA	NA	0.488076	NA	0.629243	0.4559	NA	NA	NA	NA	NA	NA	NA	0.463102	NA	NA	NA	NA	NA	-0.498277	0.404853
FNBP4	NA	NA	NA	NA	0.526193	NA	NA	0.417471	0.508268	0.421242	NA	NA	0.424717	0.506528	NA	NA	NA	NA	NA	0.447931	NA	0.47793	NA	NA	NA	NA	NA	NA	NA	NA	NA	NA	NA
FNDC3B	NA	NA	NA	NA	NA	NA	NA	NA	-0.489991	NA	NA	-0.489121	NA	NA	NA	NA	-0.543951	NA	NA	NA	NA	NA	NA	NA	NA	NA	-0.520286	NA	NA	NA	NA	NA	NA
FNTA	NA	NA	NA	NA	NA	NA	NA	NA	NA	-0.57583	NA	NA	NA	NA	NA	NA	NA	NA	NA	NA	NA	NA	NA	NA	NA	NA	NA	-0.456522	NA	NA	NA	NA	NA
FNTB	NA	NA	NA	NA	NA	NA	NA	NA	NA	NA	NA	NA	NA	NA	NA	NA	NA	NA	NA	NA	NA	NA	NA	NA	NA	NA	NA	-0.466957	NA	NA	NA	NA	NA
FOCAD	NA	NA	0.56832	NA	NA	NA	-0.42849	NA	0.644039	NA	NA	0.544822	NA	NA	NA	NA	0.640557	NA	0.439989	NA	NA	NA	NA	-0.421487	NA	0.482818	NA	0.433913	NA	NA	NA	NA	0.591776
FOSL1	NA	NA	NA	NA	NA	NA	NA	NA	NA	NA	NA	NA	NA	NA	NA	NA	NA	NA	NA	NA	NA	NA	NA	NA	NA	NA	NA	NA	NA	NA	-0.433131	NA	NA
FOXK2	NA	-0.560372	-0.509825	-0.510836	-0.626564	NA	NA	-0.49742	-0.562726	NA	-0.569805	-0.55119	NA	-0.737874	NA	-0.515567	-0.683559	NA	NA	NA	NA	NA	NA	NA	NA	NA	NA	NA	NA	NA	NA	NA	NA
FOXRED1	-0.513661	NA	NA	NA	NA	NA	0.472251	NA	NA	NA	NA	-0.499122	NA	NA	NA	NA	NA	NA	NA	-0.460458	NA	NA	-0.471327	NA	NA	NA	NA	NA	NA	NA	0.565906	NA	NA
FPGS	0.453279	NA	NA	NA	NA	NA	NA	NA	NA	NA	NA	NA	NA	NA	NA	NA	NA	NA	NA	NA	NA	NA	NA	NA	NA	NA	NA	0.445217	NA	NA	NA	NA	NA
FRG1	NA	NA	NA	NA	NA	NA	NA	NA	NA	NA	NA	NA	NA	NA	NA	NA	NA	NA	NA	NA	NA	NA	NA	NA	NA	NA	NA	NA	NA	NA	NA	0.481435	NA
FRK	NA	NA	NA	NA	NA	NA	NA	0.570849	NA	NA	NA	NA	NA	NA	0.646419	NA	NA	0.674003	NA	NA	NA	NA	NA	NA	NA	NA	NA	NA	NA	NA	NA	NA	NA
FRMD4A	-0.53745	NA	NA	0.461404	NA	NA	NA	NA	NA	NA	NA	NA	NA	NA	NA	NA	NA	NA	NA	NA	NA	NA	NA	NA	NA	NA	NA	NA	NA	NA	NA	NA	NA
FRMD6	-0.6163	NA	NA	NA	NA	NA	NA	NA	NA	NA	NA	NA	NA	NA	NA	NA	NA	NA	NA	NA	NA	NA	NA	NA	-0.478104	NA	NA	NA	NA	NA	0.632586	NA	NA
FRYL	NA	NA	NA	NA	NA	NA	NA	NA	NA	NA	0.505884	NA	NA	NA	NA	NA	NA	NA	0.433671	NA	NA	NA	NA	NA	NA	NA	NA	NA	NA	NA	NA	NA	NA
FSCN1	NA	NA	NA	0.429565	NA	NA	NA	NA	NA	NA	NA	NA	NA	NA	NA	NA	NA	NA	NA	NA	-0.579817	NA	NA	NA	NA	NA	NA	-0.450435	NA	NA	NA	NA	NA
FST	NA	NA	NA	NA	NA	NA	NA	NA	NA	NA	NA	NA	-0.577894	NA	NA	-0.413764	NA	NA	NA	NA	NA	NA	NA	NA	NA	NA	NA	NA	NA	NA	NA	NA	NA
FSTL1	NA	NA	NA	-0.593913	NA	NA	NA	NA	NA	NA	NA	NA	NA	NA	NA	NA	-0.416884	NA	NA	NA	NA	NA	NA	NA	NA	NA	NA	NA	NA	NA	NA	NA	NA
FTH1	NA	NA	NA	NA	NA	NA	NA	NA	-0.433421	NA	NA	NA	NA	NA	NA	NA	NA	NA	NA	NA	NA	NA	NA	NA	NA	NA	NA	NA	NA	NA	NA	NA	NA
FTO	NA	NA	NA	NA	NA	NA	NA	NA	NA	NA	NA	NA	NA	NA	NA	NA	NA	NA	NA	NA	NA	NA	NA	NA	NA	NA	NA	NA	NA	NA	NA	0.513243	NA
FTSJ1	NA	NA	NA	NA	NA	NA	NA	NA	NA	NA	NA	NA	NA	NA	NA	NA	NA	NA	-0.466614	NA	NA	NA	NA	NA	NA	-0.45653	NA	NA	NA	NA	NA	NA	-0.452248
FUBP1	NA	NA	NA	NA	NA	NA	NA	NA	0.607485	NA	0.48279	NA	NA	NA	NA	NA	NA	NA	NA	NA	NA	NA	NA	NA	NA	NA	NA	NA	NA	NA	NA	NA	0.504959
FUBP3	NA	NA	NA	NA	NA	NA	NA	NA	NA	NA	NA	0.429069	NA	NA	NA	NA	NA	NA	NA	NA	-0.477053	NA	NA	NA	NA	NA	NA	NA	NA	NA	-0.415525	NA	0.407954
FUCA2	NA	NA	NA	NA	NA	NA	NA	0.419218	NA	NA	NA	NA	0.436031	NA	NA	NA	NA	NA	NA	NA	NA	0.467058	NA	NA	NA	NA	NA	NA	NA	NA	NA	NA	NA
FUK	NA	NA	NA	NA	NA	NA	NA	NA	NA	NA	NA	NA	0.657497	NA	NA	0.596694	NA	NA	NA	NA	NA	NA	NA	NA	NA	NA	NA	NA	NA	NA	NA	NA	NA
FUNDC2	NA	NA	NA	-0.626374	NA	NA	NA	NA	-0.668501	NA	NA	NA	NA	NA	NA	NA	-0.758242	NA	-0.664629	NA	NA	NA	NA	NA	NA	-0.624319	-0.598944	NA	NA	NA	NA	NA	-0.688089
FURIN	NA	NA	NA	NA	NA	NA	-0.505194	NA	NA	NA	NA	NA	NA	NA	NA	NA	NA	NA	NA	NA	NA	NA	NA	NA	NA	NA	NA	NA	NA	NA	NA	-0.477222	NA
FUS	NA	NA	NA	NA	NA	NA	NA	NA	0.406441	NA	NA	NA	NA	NA	NA	NA	NA	NA	NA	NA	NA	NA	NA	NA	NA	NA	NA	NA	NA	NA	NA	NA	NA
FUT5	NA	NA	NA	NA	NA	-0.669031	NA	NA	NA	NA	NA	NA	NA	NA	NA	NA	NA	NA	NA	NA	NA	NA	NA	0.751009	NA	NA	NA	NA	NA	NA	NA	NA	NA
FXN	NA	NA	-0.677111	NA	NA	NA	NA	NA	-0.408181	NA	-0.517213	NA	NA	NA	NA	NA	-0.606615	NA	NA	NA	NA	NA	NA	NA	NA	-0.431995	NA	NA	NA	NA	NA	NA	-0.621011
FXR1	NA	NA	NA	NA	NA	NA	NA	NA	NA	NA	NA	NA	NA	NA	NA	NA	NA	NA	NA	NA	NA	NA	NA	NA	NA	-0.423671	NA	NA	NA	NA	NA	NA	NA
FXR2	NA	NA	NA	NA	NA	NA	NA	NA	NA	NA	NA	NA	NA	NA	NA	NA	NA	NA	NA	NA	0.439403	NA	NA	NA	NA	NA	NA	NA	NA	NA	NA	NA	NA
FYB	NA	NA	NA	NA	NA	NA	NA	NA	NA	NA	NA	NA	0.561693	NA	NA	NA	NA	NA	NA	NA	NA	NA	NA	NA	NA	NA	NA	NA	NA	NA	NA	NA	NA
FYCO1	NA	NA	NA	NA	NA	NA	NA	NA	NA	NA	0.613509	NA	NA	NA	NA	NA	NA	NA	NA	NA	NA	NA	NA	NA	NA	NA	NA	NA	NA	NA	NA	NA	0.419913
FYTTD1	NA	0.502176	NA	NA	NA	NA	NA	NA	NA	NA	NA	NA	NA	NA	NA	NA	NA	NA	NA	NA	NA	NA	0.478875	NA	NA	NA	NA	NA	NA	NA	NA	NA	NA
FZD6	NA	NA	NA	NA	NA	NA	NA	NA	NA	NA	NA	NA	NA	NA	NA	NA	NA	NA	NA	NA	NA	NA	NA	NA	NA	NA	NA	NA	NA	NA	NA	-0.420807	NA
G3BP1	NA	NA	NA	NA	NA	NA	NA	NA	NA	NA	NA	NA	NA	NA	NA	NA	NA	NA	NA	NA	NA	NA	0.51743	NA	NA	NA	NA	NA	NA	NA	-0.424328	NA	NA
G3BP2	NA	NA	NA	-0.453043	NA	NA	-0.408336	NA	NA	NA	NA	NA	NA	NA	NA	NA	NA	NA	NA	NA	NA	NA	NA	NA	NA	NA	NA	NA	NA	NA	NA	NA	NA
G6PD	NA	NA	NA	NA	NA	NA	NA	NA	NA	NA	NA	NA	NA	NA	NA	NA	NA	NA	NA	NA	NA	NA	NA	NA	NA	NA	NA	-0.450435	NA	NA	NA	NA	-0.422571
GAA	NA	NA	NA	NA	NA	NA	NA	NA	NA	NA	NA	-0.559617	NA	NA	NA	NA	NA	NA	NA	NA	0.458892	NA	NA	NA	NA	NA	NA	NA	NA	0.425217	0.490354	NA	NA
GAB1	NA	NA	NA	NA	NA	-0.488096	NA	NA	0.504905	NA	NA	NA	NA	NA	NA	NA	0.572755	NA	NA	NA	NA	NA	NA	NA	NA	NA	NA	NA	NA	NA	-0.514105	NA	0.506654
GABARAP	NA	NA	NA	NA	NA	NA	NA	NA	NA	NA	NA	NA	NA	-0.45866	NA	NA	NA	NA	NA	NA	NA	NA	NA	NA	NA	NA	NA	NA	NA	-0.445217	NA	NA	NA
GABARAPL2	NA	NA	NA	NA	NA	NA	NA	NA	NA	NA	NA	NA	-0.455179	-0.421236	NA	NA	NA	NA	NA	NA	NA	NA	NA	NA	NA	NA	NA	NA	NA	NA	NA	NA	NA
GABPA	NA	NA	NA	NA	NA	NA	NA	NA	NA	NA	NA	NA	NA	-0.613238	NA	NA	NA	NA	NA	NA	NA	NA	NA	NA	NA	NA	0.495857	NA	NA	NA	NA	NA	NA
GABPB1	NA	NA	NA	NA	NA	NA	NA	NA	NA	NA	NA	NA	NA	NA	NA	NA	NA	-0.517186	NA	NA	NA	NA	NA	NA	NA	NA	NA	NA	NA	NA	NA	NA	NA
GADD45GIP1	NA	NA	-0.440383	-0.554783	-0.470989	NA	NA	NA	-0.410792	NA	NA	NA	NA	-0.717146	NA	-0.441055	-0.423847	NA	NA	NA	NA	NA	NA	0.672393	0.557555	-0.431557	NA	NA	NA	NA	NA	NA	NA
GALE	NA	NA	NA	NA	NA	0.425153	NA	NA	NA	NA	NA	NA	NA	NA	NA	NA	NA	NA	NA	NA	NA	NA	NA	-0.49008	-0.653268	0.633973	NA	NA	NA	NA	0.47979	NA	NA
GALK2	NA	NA	-0.573941	NA	NA	NA	NA	NA	NA	NA	NA	NA	NA	NA	NA	NA	NA	NA	NA	NA	NA	NA	NA	0.525899	NA	NA	NA	NA	NA	NA	NA	NA	-0.754726
GALM	-0.557347	NA	NA	NA	NA	NA	0.650174	NA	NA	NA	NA	NA	NA	NA	NA	NA	NA	NA	-0.485078	-0.625	NA	NA	NA	NA	NA	NA	NA	NA	NA	NA	NA	NA	-0.564945
GALNS	NA	NA	NA	NA	NA	NA	NA	NA	NA	NA	NA	NA	NA	NA	NA	NA	NA	NA	NA	NA	NA	NA	NA	NA	NA	NA	NA	NA	NA	NA	0.416405	NA	NA
GALNT1	NA	NA	NA	NA	NA	NA	-0.570444	NA	NA	NA	NA	NA	NA	NA	NA	NA	NA	NA	NA	0.445753	NA	NA	NA	NA	NA	NA	NA	NA	NA	NA	NA	NA	NA
GALNT2	NA	NA	NA	NA	NA	0.498393	NA	NA	NA	NA	NA	NA	NA	NA	NA	NA	NA	NA	NA	0.603052	NA	NA	NA	NA	NA	NA	NA	NA	NA	NA	NA	NA	NA
GALNT3	0.411358	NA	NA	NA	NA	NA	NA	NA	0.445605	NA	NA	0.416884	NA	NA	NA	NA	NA	NA	NA	NA	NA	NA	NA	NA	NA	NA	NA	NA	NA	NA	-0.522047	NA	NA
GALNT5	NA	NA	NA	NA	NA	NA	NA	NA	NA	NA	NA	NA	NA	NA	NA	NA	NA	NA	0.441794	NA	NA	NA	NA	NA	NA	0.559491	NA	NA	NA	NA	NA	NA	0.573173
GALNT7	0.433192	NA	NA	NA	NA	NA	-0.430243	NA	NA	NA	NA	0.422977	NA	NA	NA	NA	NA	NA	NA	NA	NA	NA	NA	NA	NA	NA	NA	NA	NA	NA	NA	NA	NA
GALT	NA	0.423847	NA	NA	NA	NA	NA	NA	NA	NA	NA	NA	NA	NA	NA	NA	NA	NA	NA	NA	NA	NA	NA	NA	NA	NA	NA	NA	NA	NA	NA	NA	NA
GAN	NA	NA	NA	NA	NA	NA	NA	NA	NA	NA	NA	NA	NA	NA	NA	NA	NA	NA	NA	NA	NA	NA	NA	NA	NA	0.528577	NA	NA	NA	NA	NA	NA	NA
GANAB	NA	NA	NA	NA	NA	NA	NA	NA	NA	NA	NA	NA	NA	NA	NA	NA	NA	NA	NA	NA	NA	NA	-0.404831	NA	NA	NA	NA	NA	NA	NA	NA	NA	NA
GANC	NA	NA	NA	NA	NA	NA	NA	NA	NA	NA	NA	NA	NA	NA	NA	NA	NA	NA	NA	NA	NA	NA	NA	NA	NA	0.525317	NA	NA	NA	NA	NA	NA	NA
GAPDH	NA	NA	NA	NA	NA	NA	NA	NA	NA	NA	NA	NA	0.429939	0.469104	NA	0.461303	NA	NA	NA	NA	NA	NA	NA	NA	NA	NA	NA	NA	NA	NA	NA	NA	NA
GAPVD1	NA	NA	NA	NA	NA	NA	NA	NA	NA	NA	NA	NA	NA	NA	NA	NA	NA	NA	NA	NA	NA	-0.470537	-0.46135	NA	NA	NA	NA	NA	NA	NA	0.406721	NA	NA
GAR1	NA	NA	NA	0.557391	NA	NA	NA	NA	NA	NA	NA	NA	0.422977	0.664056	NA	0.647056	0.420366	NA	NA	NA	NA	NA	NA	-0.475188	-0.499476	NA	NA	NA	NA	NA	NA	NA	NA
GARNL3	-0.565071	NA	-0.436902	NA	NA	NA	0.52225	NA	-0.444735	NA	NA	-0.516971	NA	NA	NA	NA	NA	NA	NA	NA	NA	NA	NA	NA	NA	NA	NA	-0.498261	NA	NA	NA	NA	-0.489456
GARS	NA	NA	NA	NA	NA	NA	NA	NA	0.572672	NA	NA	NA	NA	NA	NA	0.441055	0.476937	NA	NA	NA	NA	NA	NA	NA	NA	NA	NA	NA	NA	NA	NA	NA	NA
GATAD2A	NA	NA	NA	NA	NA	NA	NA	NA	0.45779	NA	NA	0.406441	NA	NA	NA	NA	NA	NA	NA	NA	NA	NA	NA	NA	NA	NA	NA	NA	NA	NA	NA	NA	0.479711
GATAD2B	0.419218	-0.446475	NA	NA	NA	NA	NA	NA	NA	NA	NA	0.442124	NA	NA	NA	NA	NA	NA	NA	NA	NA	NA	NA	NA	NA	NA	NA	0.466957	NA	NA	NA	NA	NA
GATB	0.547483	NA	NA	NA	NA	NA	NA	NA	0.554261	NA	NA	0.587225	NA	NA	NA	NA	NA	NA	NA	NA	NA	NA	NA	NA	NA	NA	0.645211	NA	NA	NA	NA	NA	NA
GATC	NA	NA	NA	NA	NA	NA	NA	NA	NA	NA	NA	0.442124	NA	NA	NA	0.42873	NA	NA	NA	NA	NA	NA	NA	NA	NA	NA	NA	NA	NA	NA	-0.426089	NA	NA
GBA	NA	NA	NA	NA	NA	NA	NA	NA	NA	NA	NA	-0.443864	NA	NA	NA	NA	NA	NA	NA	NA	NA	NA	NA	NA	NA	NA	NA	NA	NA	NA	NA	NA	NA
GBAS	NA	NA	NA	NA	-0.52225	0.409075	NA	NA	-0.609226	NA	NA	-0.541341	NA	NA	NA	NA	-0.490862	NA	NA	NA	NA	NA	NA	NA	NA	NA	NA	NA	NA	NA	NA	NA	NA
GBE1	NA	NA	NA	NA	NA	NA	NA	NA	NA	NA	NA	NA	NA	NA	NA	NA	NA	0.469873	NA	NA	NA	NA	NA	NA	NA	NA	NA	NA	NA	NA	NA	NA	NA
GBF1	NA	NA	NA	NA	NA	NA	NA	NA	NA	NA	NA	NA	NA	NA	0.420166	NA	NA	NA	NA	NA	NA	NA	NA	NA	NA	0.619953	NA	NA	NA	NA	NA	NA	0.486355
GBP1	-0.46376	NA	NA	NA	NA	NA	0.574825	NA	NA	NA	NA	-0.409052	NA	NA	NA	NA	NA	NA	NA	NA	NA	NA	NA	NA	NA	NA	NA	NA	NA	NA	NA	NA	NA
GBP2	-0.55197	NA	NA	NA	NA	NA	0.446453	NA	NA	NA	NA	-0.434291	NA	NA	NA	NA	NA	NA	NA	NA	NA	NA	NA	NA	NA	NA	NA	NA	NA	NA	NA	NA	NA
GBP4	-0.422711	NA	NA	NA	NA	NA	0.509106	NA	NA	NA	NA	NA	NA	NA	NA	NA	NA	NA	NA	NA	NA	NA	NA	NA	NA	NA	NA	NA	NA	NA	NA	NA	NA
GBP6	NA	NA	NA	NA	NA	NA	NA	NA	NA	NA	NA	NA	NA	NA	NA	NA	NA	NA	NA	NA	NA	-0.444444	NA	NA	NA	NA	NA	NA	NA	NA	NA	NA	NA
GCA	-0.449786	NA	NA	NA	NA	NA	NA	NA	NA	NA	NA	NA	NA	NA	NA	NA	NA	NA	NA	NA	NA	NA	NA	NA	NA	NA	NA	NA	NA	NA	NA	NA	NA
GCC1	NA	NA	NA	NA	NA	NA	NA	NA	NA	NA	NA	NA	0.53873	NA	NA	NA	NA	NA	NA	NA	NA	0.422266	0.448644	NA	NA	NA	NA	NA	NA	NA	NA	NA	NA
GCC2	NA	NA	NA	NA	NA	NA	NA	NA	NA	NA	NA	NA	0.500435	NA	NA	NA	NA	NA	NA	NA	0.511603	NA	NA	NA	NA	NA	NA	NA	NA	NA	NA	NA	NA
GCDH	NA	NA	NA	NA	NA	0.463559	NA	NA	NA	NA	NA	NA	NA	NA	NA	NA	NA	NA	NA	NA	NA	NA	NA	-0.603349	-0.405621	0.474056	NA	NA	NA	NA	NA	NA	NA
GCLC	NA	NA	NA	0.444348	NA	NA	NA	NA	NA	NA	NA	NA	NA	NA	NA	NA	NA	NA	NA	NA	NA	NA	NA	NA	NA	NA	NA	-0.537391	NA	NA	NA	NA	NA
GCLM	NA	NA	NA	NA	NA	0.437657	NA	-0.424458	NA	NA	NA	NA	NA	NA	NA	NA	NA	NA	0.598836	NA	NA	NA	NA	NA	NA	0.52444	NA	NA	NA	NA	NA	NA	NA
GCN1L1	NA	NA	NA	NA	NA	NA	NA	NA	NA	NA	NA	NA	NA	0.409922	NA	0.512363	NA	NA	NA	NA	NA	NA	NA	NA	NA	NA	NA	NA	NA	NA	NA	NA	NA
GCSH	NA	NA	NA	NA	NA	NA	NA	NA	NA	NA	NA	NA	NA	0.421236	NA	NA	NA	NA	NA	NA	NA	0.470102	NA	NA	NA	NA	NA	NA	NA	NA	NA	NA	NA
GDAP1	NA	NA	NA	NA	NA	NA	0.437253	NA	NA	-0.410611	-0.503705	NA	NA	NA	NA	NA	NA	NA	NA	NA	NA	NA	NA	NA	NA	NA	NA	NA	NA	NA	NA	NA	-0.413269
GDI1	NA	0.40557	NA	NA	NA	NA	0.450397	NA	NA	NA	NA	NA	NA	NA	NA	NA	NA	NA	NA	NA	NA	NA	NA	NA	NA	NA	NA	NA	NA	NA	NA	NA	NA
GDI2	NA	NA	NA	NA	NA	NA	NA	NA	NA	NA	NA	NA	NA	NA	NA	NA	NA	NA	NA	NA	NA	NA	NA	NA	NA	NA	NA	NA	NA	NA	0.426089	NA	NA
GDPD1	-0.732413	NA	NA	NA	-0.612691	NA	NA	NA	NA	NA	NA	-0.612691	NA	NA	NA	NA	NA	NA	-0.630849	NA	NA	NA	NA	NA	NA	NA	NA	NA	NA	NA	NA	NA	NA
GEMIN2	NA	NA	NA	NA	NA	NA	NA	NA	NA	NA	NA	NA	NA	NA	-0.629844	NA	NA	NA	NA	0.591169	NA	NA	0.585644	NA	NA	NA	NA	NA	NA	NA	NA	0.676946	NA
GEMIN4	NA	NA	NA	NA	NA	NA	NA	NA	NA	NA	NA	NA	NA	NA	NA	NA	NA	NA	NA	0.47974	NA	NA	NA	NA	NA	NA	NA	NA	NA	NA	NA	NA	NA
GEMIN6	NA	NA	NA	NA	NA	-0.675552	NA	0.658495	NA	NA	NA	NA	NA	NA	NA	NA	NA	NA	NA	NA	NA	NA	NA	NA	NA	NA	NA	NA	NA	NA	NA	NA	NA
GEMIN7	-0.640731	NA	NA	NA	NA	NA	NA	NA	NA	NA	NA	-0.718243	NA	NA	NA	NA	NA	NA	NA	NA	NA	NA	NA	NA	NA	NA	NA	NA	NA	0.692308	0.574594	NA	NA
GEMIN8	0.6972	NA	NA	NA	NA	NA	NA	NA	NA	NA	NA	0.619734	NA	NA	NA	NA	NA	NA	NA	NA	NA	NA	NA	NA	NA	NA	NA	NA	NA	NA	NA	0.71804	NA
GFAP	NA	NA	NA	NA	NA	0.668518	NA	NA	NA	NA	NA	NA	NA	NA	NA	NA	NA	NA	NA	NA	NA	NA	NA	NA	NA	NA	NA	NA	NA	NA	NA	NA	NA
GFER	NA	NA	0.607033	0.490196	NA	NA	NA	0.658013	0.553433	NA	NA	0.482938	0.477026	0.659443	NA	0.532165	0.683559	0.489143	NA	NA	NA	NA	NA	NA	NA	NA	NA	NA	NA	NA	NA	NA	0.526626
GFM1	NA	NA	NA	NA	NA	NA	-0.465293	NA	NA	NA	NA	NA	NA	NA	NA	NA	NA	NA	NA	NA	NA	NA	NA	NA	NA	NA	NA	NA	NA	-0.430435	NA	NA	NA
GFM2	NA	NA	NA	NA	NA	NA	NA	NA	NA	NA	NA	-0.416014	NA	NA	NA	NA	NA	NA	NA	NA	NA	NA	NA	NA	NA	NA	NA	NA	NA	NA	0.463063	NA	NA
GFOD1	NA	NA	NA	NA	NA	NA	NA	NA	NA	NA	NA	NA	NA	NA	NA	NA	NA	NA	NA	-0.60218	NA	-0.493586	NA	NA	NA	NA	NA	NA	NA	NA	NA	NA	NA
GGA3	-0.432319	NA	NA	NA	NA	NA	0.480627	NA	NA	NA	NA	NA	NA	NA	NA	NA	NA	NA	NA	-0.500655	NA	NA	NA	NA	NA	NA	NA	NA	NA	NA	NA	NA	NA
GGCT	NA	NA	NA	0.443478	NA	NA	NA	NA	NA	NA	NA	NA	NA	NA	NA	NA	NA	NA	NA	NA	NA	NA	NA	NA	NA	NA	NA	NA	NA	NA	NA	NA	NA
GGCX	NA	NA	NA	NA	NA	-0.651353	NA	NA	NA	NA	NA	NA	NA	NA	NA	NA	NA	NA	NA	-0.525484	NA	NA	-0.472218	NA	NA	NA	NA	NA	NA	NA	NA	NA	NA
GGH	NA	NA	NA	NA	NA	NA	NA	NA	NA	NA	NA	NA	NA	NA	0.551604	NA	NA	NA	NA	NA	NA	NA	NA	NA	NA	0.574825	NA	NA	NA	NA	NA	NA	NA
GGPS1	NA	NA	NA	NA	NA	NA	NA	NA	NA	NA	NA	NA	NA	NA	NA	NA	NA	NA	NA	NA	NA	NA	NA	NA	NA	NA	NA	NA	NA	0.423478	NA	NA	NA
GGT6	-0.767625	NA	NA	NA	NA	NA	NA	NA	NA	NA	NA	NA	NA	0.647987	NA	NA	NA	NA	NA	NA	NA	NA	NA	NA	NA	NA	NA	NA	NA	0.608392	NA	NA	NA
GHITM	NA	NA	-0.433421	NA	NA	NA	NA	NA	NA	NA	-0.437038	NA	NA	NA	NA	NA	NA	NA	NA	NA	NA	NA	NA	NA	NA	NA	NA	NA	NA	NA	NA	NA	NA
GID8	NA	NA	NA	NA	NA	NA	NA	NA	0.443864	NA	NA	NA	NA	NA	NA	NA	NA	NA	NA	NA	NA	NA	NA	NA	NA	NA	NA	NA	NA	NA	NA	NA	NA
GIGYF2	NA	NA	NA	NA	NA	NA	NA	NA	0.418625	NA	NA	NA	NA	NA	NA	NA	NA	NA	NA	NA	NA	NA	NA	NA	NA	NA	NA	NA	NA	NA	NA	NA	NA
GINS3	NA	NA	NA	NA	NA	NA	NA	NA	0.460458	NA	0.514939	0.497365	NA	NA	NA	NA	NA	NA	NA	NA	NA	NA	NA	NA	NA	NA	NA	NA	NA	NA	NA	NA	0.495383
GINS4	NA	NA	NA	NA	NA	NA	NA	NA	0.527415	0.411054	NA	0.429069	NA	NA	NA	NA	NA	NA	NA	NA	NA	NA	0.491143	NA	NA	NA	NA	NA	NA	NA	-0.474508	NA	NA
GIPC1	NA	NA	0.518712	NA	NA	NA	NA	NA	0.529156	NA	0.440524	NA	NA	NA	NA	0.471867	0.617059	NA	NA	NA	NA	NA	NA	NA	NA	NA	NA	NA	NA	NA	NA	-0.500918	NA
GIPC2	NA	0.435161	NA	NA	NA	NA	NA	NA	NA	NA	0.455339	NA	NA	0.449957	NA	NA	NA	NA	NA	NA	NA	NA	NA	NA	NA	NA	NA	NA	NA	NA	NA	NA	NA
GIT1	-0.496948	NA	NA	NA	NA	NA	0.594541	NA	NA	NA	NA	NA	NA	NA	NA	NA	NA	NA	NA	NA	NA	NA	NA	NA	NA	NA	NA	NA	NA	0.470435	NA	NA	NA
GIT2	NA	NA	NA	NA	NA	NA	NA	NA	NA	NA	NA	NA	NA	NA	NA	NA	NA	0.573377	NA	NA	NA	NA	NA	NA	NA	NA	NA	NA	NA	NA	NA	NA	NA
GJA1	NA	NA	NA	NA	NA	NA	NA	NA	NA	NA	NA	0.409052	NA	NA	NA	NA	0.435161	NA	NA	NA	NA	NA	NA	NA	NA	NA	NA	NA	NA	NA	NA	NA	NA
GJB2	0.427078	NA	NA	NA	0.445139	NA	NA	NA	NA	NA	NA	0.421236	NA	NA	NA	NA	NA	NA	NA	NA	NA	NA	NA	NA	NA	NA	NA	NA	NA	NA	-0.5062	NA	NA
GJB3	NA	NA	NA	NA	NA	NA	NA	NA	NA	NA	NA	NA	-0.560634	NA	NA	NA	NA	NA	NA	NA	NA	NA	NA	NA	NA	NA	NA	NA	NA	NA	NA	NA	NA
GJB6	0.598606	NA	NA	NA	NA	NA	NA	NA	NA	NA	NA	0.619734	NA	-0.619966	NA	NA	NA	NA	NA	NA	NA	NA	NA	NA	0.607427	NA	NA	NA	NA	-0.755245	NA	NA	NA
GK	NA	NA	NA	NA	NA	NA	-0.41447	NA	NA	NA	NA	NA	NA	NA	NA	NA	NA	NA	NA	NA	NA	NA	NA	NA	NA	NA	NA	NA	NA	NA	NA	NA	NA
GLE1	NA	NA	NA	NA	NA	NA	NA	NA	NA	NA	NA	NA	NA	0.569421	NA	NA	NA	NA	NA	NA	NA	-0.464239	NA	NA	-0.497994	NA	NA	NA	NA	NA	NA	NA	0.550624
GLG1	NA	NA	NA	NA	NA	NA	-0.429366	NA	NA	NA	NA	NA	NA	NA	NA	NA	NA	NA	NA	NA	NA	NA	NA	NA	NA	NA	NA	NA	NA	NA	NA	NA	NA
GLIPR1	NA	NA	NA	NA	NA	NA	NA	NA	NA	NA	NA	NA	NA	NA	NA	NA	NA	NA	NA	NA	NA	NA	NA	NA	NA	NA	NA	NA	NA	NA	-0.473628	NA	NA
GLIPR2	NA	NA	-0.469104	NA	NA	NA	NA	NA	-0.478677	NA	NA	NA	NA	NA	NA	NA	NA	NA	-0.508582	NA	NA	NA	NA	0.512644	0.66953	-0.652812	NA	NA	NA	NA	NA	NA	-0.541723
GLMN	NA	0.43081	NA	0.576522	0.4964	NA	NA	NA	NA	NA	NA	NA	NA	0.5953	NA	0.464824	0.465622	NA	NA	NA	NA	NA	NA	NA	NA	NA	NA	NA	NA	NA	NA	-0.513243	NA
GLMP	NA	NA	NA	-0.783217	NA	NA	NA	NA	NA	NA	NA	NA	NA	NA	NA	NA	NA	NA	NA	NA	NA	NA	NA	NA	NA	NA	-0.616347	NA	NA	NA	NA	NA	NA
GLO1	NA	NA	NA	NA	-0.40746	NA	NA	NA	NA	NA	NA	NA	NA	NA	NA	NA	NA	NA	NA	NA	NA	-0.542727	-0.453025	NA	NA	NA	NA	NA	NA	NA	NA	NA	NA
GLRX	NA	0.454308	NA	NA	NA	NA	0.551166	NA	NA	NA	NA	NA	NA	NA	NA	NA	NA	NA	NA	NA	NA	NA	NA	NA	NA	NA	NA	NA	NA	NA	NA	NA	-0.473067
GLRX3	NA	NA	NA	NA	NA	NA	NA	NA	NA	NA	NA	NA	NA	NA	NA	NA	NA	NA	NA	NA	NA	NA	NA	NA	-0.491113	NA	NA	NA	NA	NA	NA	NA	NA
GLS	NA	NA	NA	-0.414783	NA	NA	NA	NA	NA	NA	NA	NA	NA	NA	NA	NA	NA	NA	NA	NA	NA	NA	NA	NA	NA	NA	NA	NA	NA	NA	NA	NA	NA
GLT8D1	NA	NA	NA	NA	NA	NA	NA	NA	NA	NA	NA	NA	NA	NA	NA	NA	NA	NA	NA	NA	-0.800551	-0.692308	NA	NA	NA	NA	NA	NA	NA	NA	NA	NA	NA
GLTP	NA	NA	NA	0.448696	NA	NA	NA	NA	NA	NA	NA	NA	NA	NA	NA	NA	NA	NA	NA	NA	-0.41947	NA	NA	NA	NA	NA	NA	NA	NA	NA	NA	NA	NA
GLTSCR2	NA	NA	NA	NA	NA	NA	NA	NA	NA	0.588773	NA	NA	NA	NA	NA	NA	NA	NA	NA	NA	NA	NA	NA	NA	NA	NA	NA	NA	NA	NA	NA	NA	NA
GLUD1	NA	NA	NA	NA	NA	NA	NA	NA	NA	NA	NA	NA	NA	NA	NA	NA	NA	NA	NA	NA	NA	NA	NA	NA	NA	0.409651	NA	NA	NA	NA	NA	NA	NA
GLUL	NA	NA	NA	NA	NA	NA	NA	NA	NA	NA	NA	NA	NA	NA	NA	NA	NA	NA	0.427805	NA	NA	NA	NA	NA	-0.623997	0.613819	NA	NA	NA	NA	NA	NA	NA
GLYR1	NA	NA	NA	NA	NA	NA	NA	NA	NA	NA	NA	NA	NA	NA	NA	NA	NA	NA	NA	NA	NA	-0.433138	NA	NA	NA	NA	NA	NA	NA	NA	NA	NA	NA
GM2A	NA	NA	NA	NA	NA	NA	NA	NA	NA	-0.532422	NA	NA	NA	NA	NA	NA	NA	NA	NA	NA	NA	NA	NA	NA	NA	NA	NA	-0.43913	NA	NA	NA	NA	NA
GMDS	NA	NA	NA	-0.441739	NA	0.462666	NA	NA	NA	NA	NA	NA	NA	NA	NA	NA	NA	NA	NA	NA	NA	NA	NA	NA	NA	NA	NA	NA	NA	NA	NA	NA	NA
GMIP	NA	0.45866	NA	0.542609	NA	NA	NA	NA	NA	NA	NA	NA	NA	0.43255	NA	NA	NA	NA	NA	NA	NA	NA	NA	-0.4084	NA	NA	NA	NA	0.485447	0.562609	NA	NA	NA
GMPPA	-0.434065	NA	NA	NA	NA	NA	NA	NA	NA	NA	NA	NA	NA	NA	NA	NA	NA	NA	NA	NA	NA	NA	NA	NA	NA	NA	NA	NA	NA	NA	NA	NA	NA
GMPPB	-0.406117	NA	NA	NA	NA	NA	NA	NA	NA	NA	NA	NA	NA	NA	NA	NA	NA	NA	NA	NA	NA	-0.510111	NA	NA	NA	NA	NA	NA	NA	NA	NA	NA	NA
GMPR	-0.576425	NA	NA	NA	NA	NA	0.469674	NA	NA	NA	NA	-0.465622	NA	NA	NA	NA	NA	NA	NA	NA	NA	NA	NA	NA	NA	NA	NA	NA	NA	NA	NA	NA	NA
GMPR2	NA	NA	NA	NA	NA	NA	NA	NA	NA	NA	NA	NA	NA	NA	NA	NA	NA	NA	NA	NA	NA	NA	NA	NA	NA	NA	NA	NA	NA	NA	0.460422	NA	NA
GMPS	NA	NA	NA	NA	NA	NA	NA	NA	NA	NA	NA	NA	NA	NA	NA	NA	NA	NA	NA	NA	NA	NA	NA	NA	NA	NA	NA	NA	NA	NA	NA	NA	0.427443
GNA11	-0.462887	NA	NA	NA	NA	NA	NA	NA	NA	NA	NA	-0.469104	NA	NA	NA	NA	NA	NA	NA	NA	NA	NA	NA	NA	NA	NA	NA	NA	NA	NA	0.464824	NA	NA
GNA13	-0.414851	NA	NA	NA	NA	NA	NA	NA	NA	NA	NA	NA	NA	-0.419495	NA	NA	NA	-0.497821	NA	NA	NA	-0.470537	-0.437691	NA	NA	NA	NA	-0.454783	-0.77987	NA	NA	NA	NA
GNA15	NA	NA	NA	NA	NA	NA	NA	NA	NA	NA	NA	NA	NA	NA	0.569568	NA	NA	NA	NA	-0.461003	NA	NA	NA	NA	NA	NA	NA	NA	NA	NA	NA	NA	NA
GNAI1	NA	NA	NA	0.552174	NA	NA	NA	NA	NA	NA	NA	NA	NA	NA	NA	NA	NA	NA	NA	NA	NA	NA	NA	NA	NA	NA	NA	NA	NA	NA	NA	NA	NA
GNAI2	NA	NA	NA	NA	NA	NA	NA	NA	NA	-0.432759	NA	-0.411662	NA	NA	NA	NA	NA	NA	NA	-0.426581	NA	NA	NA	NA	NA	NA	NA	NA	NA	0.413043	NA	NA	NA
GNAI3	NA	NA	NA	0.42	NA	NA	NA	NA	NA	NA	NA	NA	NA	NA	NA	NA	NA	NA	NA	NA	NA	-0.488367	NA	NA	NA	NA	NA	NA	NA	NA	NA	-0.423448	NA
GNAQ	NA	NA	NA	NA	NA	NA	NA	NA	NA	NA	NA	NA	NA	NA	NA	NA	NA	NA	NA	NA	0.458892	NA	NA	NA	NA	NA	NA	NA	NA	NA	NA	NA	NA
GNB1	NA	NA	NA	NA	NA	NA	NA	NA	NA	NA	NA	NA	NA	NA	NA	NA	NA	NA	NA	NA	NA	NA	NA	NA	NA	NA	NA	NA	NA	NA	NA	-0.451619	NA
GNB2	NA	NA	NA	NA	NA	NA	NA	NA	NA	NA	NA	NA	NA	NA	NA	NA	NA	NA	NA	-0.515034	NA	-0.660144	NA	NA	NA	NA	NA	NA	NA	NA	NA	NA	NA
GNB2L1	NA	NA	NA	NA	NA	NA	NA	NA	0.490862	NA	NA	0.409052	NA	NA	NA	NA	NA	NA	NA	NA	NA	NA	NA	NA	NA	NA	NA	NA	NA	NA	NA	NA	NA
GNB4	NA	NA	NA	NA	NA	NA	NA	NA	NA	NA	NA	NA	NA	NA	NA	NA	NA	NA	NA	NA	NA	NA	NA	NA	NA	NA	NA	NA	NA	NA	-0.495636	NA	NA
GNE	NA	NA	NA	NA	NA	NA	NA	NA	NA	NA	0.579522	NA	NA	NA	NA	NA	NA	NA	NA	NA	NA	NA	NA	NA	NA	NA	NA	NA	NA	NA	NA	NA	NA
GNG10	NA	NA	NA	NA	NA	NA	NA	NA	NA	NA	NA	NA	NA	NA	NA	NA	NA	NA	NA	-0.512255	NA	NA	NA	NA	NA	NA	NA	NA	NA	NA	NA	NA	NA
GNG12	NA	NA	NA	NA	NA	NA	NA	NA	NA	NA	NA	NA	NA	NA	NA	NA	NA	NA	NA	-0.515905	NA	-0.468363	NA	NA	NA	NA	NA	NA	NA	NA	NA	NA	NA
GNG5	NA	NA	NA	NA	0.432871	NA	NA	NA	NA	NA	NA	NA	NA	NA	NA	NA	NA	NA	NA	NA	NA	NA	NA	NA	NA	NA	NA	NA	NA	NA	NA	NA	NA
GNL1	NA	NA	NA	NA	NA	0.456414	NA	NA	NA	NA	NA	NA	NA	NA	NA	NA	NA	NA	NA	NA	NA	NA	NA	NA	NA	NA	NA	NA	NA	NA	NA	NA	NA
GNL2	NA	NA	NA	NA	NA	NA	NA	NA	NA	NA	NA	0.466493	NA	NA	NA	NA	NA	NA	NA	NA	NA	NA	NA	NA	NA	NA	NA	NA	NA	NA	NA	NA	NA
GNL3	NA	NA	NA	NA	NA	NA	NA	NA	0.490862	NA	NA	0.483029	NA	NA	NA	NA	NA	NA	NA	NA	NA	NA	NA	NA	NA	NA	0.422567	NA	NA	NA	NA	NA	NA
GNL3L	0.562451	NA	NA	NA	NA	NA	NA	0.4559	NA	NA	NA	NA	NA	NA	NA	NA	NA	NA	NA	0.430938	NA	0.524027	NA	NA	NA	NA	NA	NA	NA	NA	NA	NA	NA
GNPAT	NA	NA	NA	NA	NA	NA	NA	NA	-0.469104	-0.41194	NA	NA	NA	NA	NA	NA	NA	NA	NA	NA	NA	NA	NA	NA	NA	NA	NA	NA	NA	NA	NA	NA	NA
GNPDA1	NA	NA	NA	NA	NA	NA	0.41447	NA	-0.43255	-0.46598	NA	NA	NA	NA	NA	NA	NA	NA	NA	NA	NA	NA	NA	NA	NA	NA	NA	NA	NA	NA	NA	NA	-0.449148
GNPNAT1	0.428825	NA	0.492602	NA	NA	NA	NA	NA	0.521323	NA	NA	0.582246	NA	NA	NA	NA	0.48651	NA	NA	0.444445	NA	NA	NA	NA	NA	NA	NA	NA	NA	NA	NA	NA	NA
GNS	NA	NA	NA	NA	NA	NA	-0.504725	NA	NA	NA	NA	NA	NA	-0.499565	NA	-0.434012	-0.410792	NA	NA	NA	NA	NA	NA	NA	NA	NA	NA	NA	NA	NA	NA	0.544936	NA
GOLGA1	0.653281	NA	0.481288	NA	NA	NA	-0.439005	0.426205	0.490862	NA	NA	0.705831	0.450827	NA	NA	0.405841	0.488251	NA	NA	0.656646	NA	0.473146	NA	NA	NA	NA	NA	0.436522	NA	-0.443478	NA	NA	NA
GOLGA2	NA	NA	NA	NA	NA	NA	-0.510858	NA	NA	0.407954	0.443138	NA	NA	NA	NA	NA	NA	NA	NA	NA	NA	NA	NA	NA	NA	0.473617	NA	NA	NA	NA	NA	NA	NA
GOLGA3	0.412231	NA	NA	NA	NA	NA	-0.413156	NA	0.444735	NA	NA	NA	NA	NA	NA	NA	NA	NA	0.407949	NA	NA	NA	NA	NA	NA	NA	NA	0.49913	NA	NA	NA	NA	0.576273
GOLGA4	NA	NA	NA	NA	NA	NA	-0.525755	NA	0.406441	NA	NA	NA	NA	NA	NA	NA	NA	NA	0.421487	NA	NA	NA	NA	NA	NA	NA	NA	NA	NA	NA	NA	NA	0.562542
GOLGA5	NA	NA	NA	NA	NA	NA	NA	NA	NA	NA	NA	NA	NA	NA	0.447768	NA	NA	NA	NA	NA	NA	NA	NA	NA	NA	NA	NA	NA	NA	NA	NA	NA	NA
GOLGA7	-0.419218	NA	NA	NA	NA	NA	NA	NA	NA	NA	NA	-0.602263	NA	NA	NA	NA	NA	NA	NA	NA	NA	NA	NA	NA	NA	NA	NA	-0.496522	NA	NA	NA	NA	-0.512489
GOLGB1	NA	NA	0.4047	NA	NA	NA	-0.419728	NA	0.48477	NA	NA	NA	NA	NA	0.540213	NA	0.483029	0.446292	NA	NA	NA	NA	NA	NA	NA	0.416661	NA	0.461739	0.437691	NA	NA	NA	0.596649
GOLIM4	NA	NA	NA	NA	NA	NA	NA	NA	NA	NA	NA	NA	NA	NA	NA	NA	NA	NA	NA	NA	NA	NA	0.444701	NA	NA	NA	NA	NA	NA	NA	-0.467465	NA	NA
GOLM1	NA	NA	NA	NA	NA	NA	NA	NA	NA	0.462998	NA	NA	NA	NA	NA	NA	NA	NA	NA	0.715291	NA	0.533567	NA	NA	NA	NA	NA	NA	NA	NA	NA	NA	NA
GOLPH3L	NA	NA	0.637076	NA	NA	NA	NA	NA	0.471715	NA	0.484968	0.414273	NA	NA	NA	NA	0.43255	NA	0.529341	NA	NA	NA	NA	NA	NA	0.577454	NA	NA	NA	NA	NA	NA	0.483255
GOPC	NA	NA	NA	NA	NA	NA	NA	NA	NA	NA	NA	NA	NA	0.470844	NA	NA	NA	0.425332	NA	NA	NA	NA	NA	NA	NA	NA	NA	NA	NA	NA	NA	NA	NA
GORASP1	-0.718328	NA	NA	NA	NA	NA	NA	NA	NA	NA	NA	-0.591564	NA	NA	NA	NA	NA	NA	NA	NA	NA	NA	NA	NA	NA	NA	NA	NA	NA	0.748252	NA	NA	NA
GORASP2	NA	NA	NA	NA	NA	0.44123	NA	NA	NA	NA	NA	NA	NA	NA	NA	NA	NA	NA	NA	NA	NA	NA	NA	NA	NA	0.640545	NA	NA	NA	NA	NA	NA	NA
GOSR2	NA	NA	NA	NA	NA	NA	NA	NA	NA	NA	NA	NA	NA	NA	NA	NA	NA	NA	NA	NA	NA	NA	NA	NA	NA	NA	NA	NA	0.471427	0.465217	NA	NA	NA
GOT1	NA	NA	0.557877	NA	NA	NA	NA	NA	0.607485	NA	NA	NA	NA	0.410792	NA	0.47979	0.429939	NA	NA	NA	NA	NA	NA	-0.481506	-0.522708	0.460474	NA	NA	NA	NA	NA	-0.422567	0.406182
GOT2	NA	NA	-0.415144	NA	NA	NA	NA	NA	NA	NA	NA	NA	NA	NA	NA	NA	NA	NA	NA	NA	NA	NA	NA	NA	NA	NA	NA	NA	NA	NA	NA	NA	-0.468637
GPALPP1	NA	NA	NA	NA	NA	NA	NA	NA	NA	0.479268	NA	NA	NA	NA	NA	NA	NA	NA	NA	NA	NA	NA	NA	NA	NA	NA	NA	NA	NA	NA	NA	NA	NA
GPC1	NA	NA	NA	NA	NA	NA	NA	NA	NA	NA	NA	NA	-0.416884	NA	NA	NA	NA	NA	NA	NA	NA	-0.539248	-0.538461	NA	NA	NA	NA	NA	NA	NA	NA	NA	NA
GPCPD1	NA	NA	NA	NA	NA	0.51447	NA	NA	NA	NA	NA	NA	NA	NA	NA	NA	NA	NA	NA	0.615252	NA	0.564471	NA	NA	NA	0.491143	NA	NA	NA	NA	NA	NA	NA
GPD1L	NA	NA	NA	NA	NA	NA	NA	NA	NA	NA	NA	NA	NA	NA	NA	NA	NA	NA	NA	NA	NA	NA	NA	NA	NA	0.548099	NA	NA	NA	NA	NA	NA	NA
GPD2	NA	NA	NA	NA	NA	NA	0.405707	NA	NA	NA	NA	NA	NA	NA	NA	NA	NA	NA	NA	NA	NA	NA	NA	NA	NA	NA	NA	-0.538261	NA	NA	NA	NA	-0.505402
GPHN	NA	NA	NA	NA	NA	NA	NA	NA	0.450827	NA	NA	NA	NA	NA	NA	NA	NA	NA	NA	NA	NA	NA	NA	NA	-0.429782	NA	NA	NA	NA	NA	NA	NA	NA
GPI	NA	NA	NA	0.58	NA	NA	NA	NA	NA	NA	NA	NA	NA	0.460401	NA	NA	NA	NA	NA	NA	NA	NA	NA	NA	NA	NA	NA	NA	NA	NA	NA	NA	NA
GPKOW	NA	NA	NA	NA	NA	NA	NA	NA	0.463882	NA	0.41133	NA	NA	NA	NA	NA	NA	NA	NA	NA	NA	NA	NA	NA	NA	NA	NA	NA	NA	NA	NA	NA	0.463322
GPN1	NA	NA	0.557006	NA	NA	NA	NA	NA	0.406441	NA	NA	0.420366	NA	NA	NA	NA	0.475196	NA	NA	NA	NA	NA	NA	NA	-0.452549	NA	NA	0.432174	NA	NA	NA	NA	0.541281
GPN3	NA	NA	NA	NA	-0.553893	NA	NA	NA	NA	NA	NA	NA	NA	NA	NA	NA	NA	NA	NA	-0.563545	NA	NA	NA	NA	NA	NA	NA	NA	NA	NA	NA	NA	NA
GPR107	NA	NA	NA	NA	NA	NA	NA	NA	NA	NA	NA	NA	NA	NA	0.449082	NA	NA	NA	NA	NA	NA	NA	NA	NA	NA	NA	NA	NA	NA	NA	NA	NA	NA
GPR108	NA	NA	NA	NA	NA	0.444802	NA	NA	NA	NA	NA	NA	NA	NA	NA	NA	NA	NA	NA	NA	NA	NA	NA	NA	NA	NA	NA	NA	NA	NA	NA	NA	NA
GPR110	NA	NA	NA	NA	NA	NA	NA	NA	NA	NA	NA	NA	NA	NA	NA	NA	NA	NA	NA	NA	NA	NA	NA	NA	NA	NA	NA	NA	NA	-0.590686	NA	NA	NA
GPR126	NA	NA	NA	NA	NA	NA	NA	NA	NA	NA	NA	NA	NA	NA	NA	NA	NA	NA	0.515554	NA	NA	NA	NA	NA	NA	NA	NA	NA	NA	NA	NA	NA	NA
GPR180	NA	NA	NA	NA	-0.469923	NA	NA	NA	NA	NA	NA	NA	NA	NA	0.484906	NA	NA	NA	NA	NA	NA	NA	NA	NA	NA	NA	NA	NA	NA	NA	0.483742	NA	NA
GPR89A	-0.470747	NA	NA	NA	NA	NA	0.474056	NA	NA	NA	NA	-0.553525	NA	NA	NA	NA	NA	NA	NA	-0.47974	NA	NA	NA	NA	NA	NA	NA	NA	NA	0.667826	NA	NA	NA
GPRC5A	NA	NA	NA	NA	NA	0.420687	NA	NA	NA	NA	NA	NA	NA	NA	NA	NA	NA	NA	NA	NA	NA	NA	NA	NA	NA	NA	NA	NA	NA	NA	NA	NA	NA
GPS1	NA	NA	NA	NA	NA	NA	NA	-0.475114	NA	NA	NA	NA	NA	NA	NA	NA	NA	NA	NA	-0.665797	NA	-0.564036	NA	NA	NA	NA	NA	NA	-0.435062	NA	NA	NA	NA
GPS2	NA	NA	NA	NA	0.479751	NA	NA	NA	0.473455	0.420356	NA	0.499565	NA	NA	NA	NA	NA	NA	NA	NA	-0.445604	NA	NA	NA	NA	NA	NA	NA	NA	NA	-0.465704	NA	0.41947
GPSM1	NA	NA	NA	NA	NA	NA	NA	0.611795	NA	NA	NA	NA	NA	NA	NA	NA	NA	0.627632	NA	NA	NA	NA	NA	NA	0.538736	NA	NA	NA	NA	NA	NA	NA	NA
GPT2	NA	NA	NA	NA	NA	NA	NA	NA	0.535248	NA	NA	NA	NA	NA	NA	NA	NA	NA	NA	NA	NA	NA	NA	NA	NA	NA	NA	NA	NA	NA	NA	NA	0.475282
GPX1	NA	NA	NA	NA	NA	NA	NA	NA	NA	NA	NA	-0.528286	NA	NA	NA	NA	NA	NA	-0.41923	NA	NA	NA	NA	NA	NA	NA	NA	NA	NA	NA	NA	NA	-0.415484
GPX2	NA	NA	NA	NA	NA	0.527868	NA	NA	NA	NA	NA	NA	NA	NA	NA	NA	NA	NA	NA	NA	NA	NA	NA	NA	NA	NA	NA	NA	NA	NA	NA	NA	NA
GPX4	NA	NA	NA	0.44087	NA	NA	NA	NA	NA	NA	NA	NA	NA	NA	NA	NA	0.43081	NA	NA	NA	NA	NA	NA	-0.421938	NA	NA	NA	NA	NA	NA	NA	NA	NA
GPX8	NA	NA	NA	-0.523478	NA	NA	NA	NA	NA	NA	NA	NA	NA	NA	NA	NA	-0.548303	NA	NA	NA	NA	NA	NA	NA	0.510163	NA	NA	NA	NA	NA	NA	0.412003	NA
GRAMD3	NA	NA	NA	NA	NA	NA	0.504725	NA	NA	NA	NA	-0.422106	NA	NA	NA	NA	NA	NA	-0.439989	NA	NA	NA	NA	NA	0.408409	NA	NA	NA	NA	NA	NA	NA	-0.53065
GRB2	NA	NA	NA	NA	NA	NA	NA	NA	NA	-0.413712	NA	NA	NA	NA	NA	NA	NA	NA	NA	NA	NA	NA	NA	NA	NA	NA	NA	NA	NA	NA	NA	NA	NA
GRHPR	NA	NA	NA	NA	NA	NA	NA	NA	NA	-0.456235	NA	NA	NA	NA	NA	NA	NA	NA	NA	NA	NA	NA	NA	NA	NA	NA	NA	NA	NA	NA	NA	NA	NA
GRIPAP1	NA	0.461271	NA	NA	NA	NA	NA	NA	NA	NA	NA	NA	NA	NA	NA	NA	NA	NA	NA	NA	NA	NA	NA	-0.408851	NA	NA	NA	NA	NA	NA	NA	NA	NA
GRPEL1	NA	NA	NA	NA	NA	NA	NA	NA	0.416884	NA	NA	NA	NA	NA	NA	NA	NA	NA	NA	NA	NA	NA	NA	NA	NA	NA	NA	0.413913	NA	NA	NA	NA	NA
GRSF1	NA	NA	NA	NA	NA	NA	NA	NA	NA	NA	NA	0.453438	NA	NA	NA	NA	NA	NA	NA	NA	NA	NA	NA	NA	NA	NA	NA	NA	NA	-0.415652	NA	NA	NA
GRWD1	NA	-0.442124	NA	NA	NA	NA	NA	NA	NA	NA	NA	0.482159	NA	NA	NA	NA	NA	NA	NA	NA	NA	NA	NA	NA	NA	NA	NA	NA	NA	NA	NA	NA	NA
GSDMC	NA	NA	NA	0.458261	NA	NA	NA	NA	NA	NA	NA	NA	NA	NA	0.444263	NA	NA	NA	NA	NA	NA	NA	NA	NA	NA	NA	NA	NA	NA	NA	NA	NA	NA
GSDMD	NA	NA	NA	NA	NA	NA	NA	NA	NA	NA	NA	NA	0.408181	0.480418	NA	NA	NA	NA	NA	NA	NA	NA	NA	-0.449466	NA	NA	NA	NA	NA	NA	NA	NA	NA
GSK3A	NA	NA	NA	NA	NA	NA	NA	NA	NA	NA	NA	NA	NA	NA	NA	NA	NA	NA	NA	NA	NA	NA	NA	NA	NA	NA	NA	NA	NA	NA	0.604799	NA	NA
GSN	NA	NA	NA	NA	-0.493771	NA	NA	NA	-0.435161	NA	NA	-0.422106	NA	NA	NA	NA	NA	NA	NA	NA	NA	NA	NA	NA	NA	NA	NA	NA	NA	NA	NA	NA	NA
GSPT1	NA	NA	NA	NA	NA	NA	NA	NA	NA	NA	NA	NA	NA	NA	NA	NA	NA	NA	NA	NA	NA	NA	0.500343	NA	NA	NA	0.438414	NA	NA	NA	NA	NA	NA
GSPT2	NA	NA	NA	NA	NA	NA	NA	NA	NA	NA	NA	NA	NA	NA	NA	NA	NA	NA	NA	NA	0.904058	NA	NA	NA	NA	NA	NA	NA	NA	NA	NA	NA	NA
GSR	NA	NA	NA	NA	NA	NA	NA	NA	NA	NA	NA	NA	NA	NA	NA	NA	NA	NA	NA	NA	NA	NA	NA	NA	-0.480426	NA	NA	NA	NA	NA	NA	NA	NA
GSTA4	NA	-0.661988	-0.629371	NA	NA	-0.612691	NA	NA	NA	NA	NA	NA	NA	NA	NA	NA	NA	NA	NA	NA	NA	NA	NA	0.704738	NA	NA	NA	NA	NA	NA	NA	NA	NA
GSTA5	NA	NA	-0.637999	-0.47193	-0.473109	NA	NA	NA	-0.636205	NA	-0.488577	NA	NA	-0.574693	NA	-0.4838	-0.568671	NA	NA	NA	NA	NA	NA	0.642547	0.507758	-0.590511	NA	NA	NA	NA	NA	NA	-0.485582
GSTM1	NA	NA	NA	NA	NA	NA	NA	NA	NA	NA	NA	NA	NA	NA	NA	NA	NA	0.411358	NA	NA	NA	NA	0.581835	NA	NA	NA	NA	NA	NA	NA	NA	NA	NA
GSTM2	-0.591195	NA	NA	NA	NA	NA	NA	NA	NA	NA	NA	NA	NA	NA	NA	NA	NA	NA	NA	NA	NA	NA	NA	NA	NA	NA	NA	NA	NA	NA	NA	NA	NA
GSTM3	NA	NA	NA	NA	NA	NA	NA	NA	NA	NA	NA	NA	NA	NA	NA	NA	NA	NA	NA	NA	NA	0.431833	0.452587	NA	NA	NA	NA	NA	NA	NA	NA	NA	NA
GSTO1	NA	NA	NA	NA	NA	NA	NA	NA	NA	NA	NA	NA	NA	NA	NA	NA	NA	NA	NA	NA	NA	NA	-0.435062	NA	NA	NA	NA	NA	NA	NA	NA	NA	NA
GSTP1	NA	NA	NA	0.56087	NA	NA	NA	NA	NA	-0.434973	NA	NA	NA	NA	NA	NA	NA	NA	NA	NA	NA	NA	NA	NA	NA	NA	NA	NA	NA	NA	NA	NA	NA
GSTZ1	NA	NA	NA	NA	NA	NA	NA	NA	NA	NA	NA	NA	0.447346	NA	NA	NA	NA	NA	NA	NA	NA	NA	NA	NA	NA	NA	NA	NA	NA	NA	NA	NA	NA
GTF2A2	NA	NA	NA	NA	NA	NA	NA	NA	NA	NA	NA	0.503621	NA	NA	NA	NA	NA	NA	NA	NA	NA	NA	NA	NA	NA	NA	NA	NA	NA	-0.560372	-0.492248	NA	NA
GTF2B	NA	NA	NA	NA	NA	NA	NA	NA	NA	NA	NA	NA	NA	NA	NA	NA	NA	NA	NA	NA	NA	NA	0.533641	NA	NA	NA	NA	NA	NA	NA	NA	NA	NA
GTF2E2	NA	NA	NA	NA	NA	NA	NA	NA	NA	NA	NA	NA	NA	NA	NA	NA	NA	NA	NA	NA	NA	0.420961	NA	NA	NA	NA	NA	NA	NA	NA	NA	NA	NA
GTF2F1	NA	NA	NA	NA	NA	NA	NA	NA	NA	NA	NA	NA	NA	NA	NA	NA	NA	-0.413978	NA	NA	NA	NA	NA	NA	NA	NA	NA	NA	NA	NA	NA	NA	NA
GTF2F2	NA	NA	NA	NA	NA	NA	NA	NA	NA	NA	NA	NA	NA	NA	NA	NA	NA	NA	NA	NA	NA	NA	NA	NA	-0.461841	NA	NA	NA	NA	NA	NA	NA	NA
GTF2H1	NA	NA	NA	NA	NA	NA	NA	NA	NA	NA	NA	NA	NA	NA	NA	NA	NA	NA	NA	NA	NA	0.42618	NA	NA	NA	-0.579645	NA	NA	NA	NA	NA	NA	NA
GTF2H2C	NA	NA	NA	NA	NA	NA	NA	NA	NA	NA	NA	NA	NA	NA	NA	NA	NA	NA	NA	NA	NA	NA	NA	NA	NA	-0.473035	NA	NA	NA	NA	NA	NA	NA
GTF2H3	NA	NA	NA	NA	NA	NA	NA	0.693521	NA	NA	NA	NA	NA	NA	NA	NA	NA	NA	NA	NA	NA	NA	NA	NA	NA	NA	NA	NA	NA	NA	NA	NA	NA
GTF2H4	NA	NA	NA	NA	NA	NA	NA	NA	NA	NA	NA	NA	NA	0.43081	NA	NA	NA	NA	NA	NA	NA	NA	NA	NA	NA	NA	NA	NA	NA	NA	NA	NA	NA
GTF2H5	NA	NA	NA	NA	NA	NA	NA	0.643742	NA	0.700845	NA	NA	NA	NA	NA	NA	NA	NA	NA	NA	NA	NA	NA	NA	NA	NA	NA	NA	NA	NA	NA	NA	NA
GTF2I	NA	NA	NA	NA	NA	NA	-0.455654	NA	0.464752	NA	NA	NA	NA	NA	NA	NA	NA	NA	NA	NA	NA	NA	NA	NA	NA	NA	NA	NA	NA	NA	NA	NA	0.570072
GTF3C1	NA	NA	NA	NA	NA	NA	NA	NA	NA	NA	NA	0.510009	NA	NA	NA	NA	NA	NA	NA	NA	NA	NA	NA	NA	NA	NA	NA	NA	NA	NA	-0.488593	NA	0.415041
GTF3C2	NA	-0.49226	NA	NA	NA	NA	NA	NA	NA	NA	NA	0.526371	NA	NA	NA	NA	NA	NA	NA	NA	NA	NA	NA	NA	NA	NA	NA	NA	NA	NA	NA	NA	NA
GTF3C3	NA	NA	NA	NA	NA	NA	NA	NA	NA	NA	NA	NA	NA	NA	NA	NA	NA	NA	NA	0.563725	NA	NA	NA	NA	NA	NA	NA	NA	NA	NA	NA	NA	NA
GTF3C5	NA	NA	NA	NA	NA	NA	NA	NA	NA	NA	NA	NA	NA	NA	NA	NA	NA	NA	NA	NA	NA	NA	NA	NA	NA	NA	NA	NA	NA	NA	NA	NA	0.540395
GTPBP1	NA	0.522193	NA	NA	NA	NA	NA	NA	NA	NA	NA	NA	NA	NA	NA	NA	NA	NA	NA	NA	NA	NA	NA	-0.458942	NA	NA	NA	NA	NA	NA	NA	NA	NA
GTPBP10	NA	NA	NA	NA	NA	NA	NA	NA	NA	NA	NA	0.558747	NA	NA	NA	NA	NA	NA	NA	NA	NA	NA	NA	NA	NA	NA	NA	NA	NA	NA	NA	NA	NA
GTPBP2	NA	NA	NA	NA	NA	NA	NA	NA	NA	NA	NA	NA	NA	NA	NA	NA	NA	NA	NA	0.64423	NA	NA	NA	NA	NA	NA	NA	-0.636364	NA	NA	NA	NA	NA
GTPBP3	NA	NA	NA	NA	NA	NA	NA	NA	NA	NA	NA	NA	NA	NA	NA	NA	NA	NA	NA	-0.741259	NA	NA	NA	NA	NA	NA	NA	NA	NA	NA	NA	NA	NA
GTPBP4	NA	NA	NA	NA	NA	NA	NA	NA	NA	0.424343	NA	NA	NA	NA	NA	NA	NA	NA	NA	NA	NA	NA	0.507791	NA	NA	NA	NA	NA	NA	NA	-0.445456	NA	NA
GUF1	NA	NA	NA	NA	NA	NA	NA	NA	NA	NA	NA	-0.483305	NA	NA	NA	NA	NA	NA	NA	NA	NA	NA	NA	NA	NA	NA	NA	NA	NA	0.587719	NA	NA	NA
GUK1	NA	NA	NA	NA	NA	NA	NA	NA	NA	NA	NA	NA	NA	0.416884	NA	NA	NA	NA	NA	NA	NA	NA	NA	NA	NA	NA	NA	NA	NA	NA	NA	-0.416405	NA
GYG1	NA	NA	NA	NA	-0.455216	NA	NA	NA	NA	NA	NA	NA	NA	NA	NA	NA	NA	NA	NA	NA	NA	NA	NA	NA	NA	NA	NA	NA	NA	NA	0.456901	NA	NA
GYS1	NA	NA	NA	NA	-0.455654	NA	NA	NA	-0.455179	-0.428772	NA	NA	NA	NA	NA	NA	NA	NA	NA	NA	NA	NA	NA	NA	NA	NA	NA	NA	NA	NA	NA	NA	-0.406625
H1F0	-0.53363	NA	NA	NA	NA	NA	0.499905	NA	NA	NA	NA	-0.455179	NA	NA	NA	NA	NA	NA	NA	NA	NA	NA	NA	NA	NA	NA	NA	NA	NA	NA	NA	NA	NA
H2AFX	NA	NA	NA	NA	NA	NA	NA	NA	NA	NA	NA	NA	NA	NA	NA	NA	NA	NA	NA	NA	-0.432759	NA	NA	NA	NA	NA	NA	NA	NA	NA	NA	NA	0.436302
H2AFY	NA	NA	0.416014	NA	NA	NA	NA	NA	NA	NA	0.421352	NA	NA	NA	NA	NA	NA	NA	NA	NA	NA	NA	NA	-0.628169	-0.652804	0.567815	NA	NA	NA	NA	NA	-0.444576	NA
H2AFY2	NA	NA	NA	NA	NA	NA	NA	NA	NA	NA	NA	NA	NA	NA	NA	NA	NA	NA	NA	NA	NA	-0.42618	NA	NA	NA	NA	NA	NA	NA	NA	NA	NA	NA
H3F3B	NA	NA	NA	NA	NA	NA	NA	NA	NA	NA	-0.499783	NA	NA	NA	NA	NA	NA	NA	NA	NA	NA	NA	NA	NA	NA	NA	-0.611842	NA	NA	NA	NA	NA	NA
H6PD	NA	NA	NA	NA	NA	NA	NA	NA	NA	NA	-0.491482	NA	0.508002	NA	NA	NA	NA	NA	NA	NA	NA	NA	NA	NA	0.556058	-0.481427	NA	NA	NA	NA	NA	NA	NA
HABP2	NA	NA	NA	0.526957	NA	NA	NA	NA	NA	NA	NA	NA	NA	NA	NA	NA	NA	NA	NA	NA	NA	NA	NA	NA	-0.461377	NA	NA	NA	NA	NA	NA	NA	NA
HABP4	NA	NA	NA	NA	NA	NA	NA	NA	-0.484254	NA	NA	NA	NA	NA	NA	NA	NA	NA	NA	NA	NA	NA	NA	NA	NA	NA	NA	NA	NA	NA	NA	NA	NA
HACD2	NA	NA	NA	NA	NA	-0.495714	NA	NA	NA	NA	NA	NA	NA	NA	NA	NA	NA	NA	NA	NA	NA	NA	NA	NA	NA	NA	NA	NA	NA	NA	NA	NA	NA
HACD3	NA	NA	NA	NA	NA	NA	0.419289	NA	NA	NA	NA	NA	NA	NA	NA	NA	NA	NA	NA	NA	NA	NA	NA	NA	0.408874	NA	NA	NA	NA	NA	NA	NA	NA
HACL1	NA	NA	NA	NA	NA	NA	0.407022	NA	NA	NA	NA	NA	NA	NA	NA	NA	NA	NA	NA	NA	NA	NA	NA	NA	NA	NA	NA	NA	NA	NA	NA	NA	NA
HADH	-0.431445	NA	NA	NA	NA	NA	NA	NA	-0.474326	NA	NA	-0.501306	NA	NA	NA	NA	NA	NA	NA	NA	NA	NA	NA	NA	NA	NA	NA	NA	NA	NA	0.443696	NA	NA
HADHA	NA	NA	NA	NA	NA	NA	NA	NA	NA	-0.484583	NA	NA	NA	NA	NA	NA	NA	NA	NA	NA	NA	NA	NA	NA	NA	NA	NA	NA	NA	NA	NA	NA	-0.471738
HADHB	NA	NA	NA	NA	NA	NA	NA	NA	NA	-0.446933	NA	NA	NA	NA	NA	NA	NA	NA	NA	NA	NA	NA	NA	NA	NA	NA	NA	NA	NA	NA	NA	NA	-0.445604
HAGH	NA	NA	NA	NA	NA	NA	NA	NA	NA	NA	NA	NA	NA	0.493473	NA	NA	NA	NA	NA	NA	NA	NA	NA	NA	NA	NA	NA	NA	NA	NA	0.482431	NA	NA
HARS	NA	NA	NA	NA	NA	NA	NA	NA	NA	NA	NA	NA	0.519582	0.409922	NA	NA	NA	NA	NA	NA	0.459335	0.444879	NA	NA	NA	NA	NA	NA	NA	NA	NA	NA	NA
HARS2	NA	NA	NA	NA	NA	NA	NA	0.535376	NA	NA	NA	NA	NA	NA	NA	NA	NA	NA	NA	NA	NA	NA	NA	NA	NA	NA	NA	NA	NA	NA	NA	NA	NA
HAUS3	NA	NA	NA	NA	NA	0.577479	NA	NA	NA	NA	NA	NA	NA	NA	NA	NA	NA	NA	0.594593	NA	NA	NA	NA	-0.647789	-0.782166	NA	NA	NA	NA	NA	NA	0.602453	0.761686
HAUS6	NA	NA	NA	NA	NA	NA	NA	NA	NA	NA	0.622378	NA	NA	NA	NA	NA	NA	NA	NA	NA	NA	-0.587413	NA	NA	-0.740331	NA	NA	NA	-0.661998	NA	NA	NA	NA
HAUS8	NA	NA	NA	NA	NA	NA	NA	NA	NA	NA	0.45926	NA	NA	NA	NA	NA	NA	NA	NA	NA	NA	NA	NA	NA	NA	NA	NA	NA	NA	NA	NA	NA	NA
HAX1	NA	NA	0.484423	NA	NA	NA	NA	NA	NA	NA	NA	0.564148	NA	NA	NA	NA	NA	NA	NA	NA	NA	NA	NA	NA	NA	NA	NA	NA	NA	NA	NA	NA	NA
HBS1L	NA	NA	NA	NA	NA	NA	NA	NA	0.510879	NA	NA	NA	NA	NA	NA	NA	NA	NA	0.418779	NA	NA	NA	NA	NA	NA	NA	NA	NA	NA	NA	NA	NA	0.586904
HCCS	NA	NA	NA	NA	NA	NA	NA	NA	NA	NA	NA	NA	NA	NA	NA	NA	NA	NA	NA	NA	NA	0.440096	NA	NA	NA	NA	NA	NA	NA	NA	NA	NA	NA
HCFC1	NA	-0.506528	NA	NA	NA	NA	NA	NA	0.416014	NA	NA	NA	NA	NA	NA	NA	NA	NA	NA	NA	NA	NA	NA	NA	NA	NA	NA	NA	NA	NA	NA	NA	0.474839
hCG_1999928	NA	NA	NA	NA	NA	NA	NA	NA	NA	NA	NA	NA	NA	NA	NA	NA	NA	NA	NA	-0.622145	NA	NA	NA	NA	NA	NA	NA	NA	NA	NA	NA	NA	NA
HDAC1	NA	NA	NA	NA	NA	NA	NA	NA	NA	NA	NA	NA	NA	NA	NA	NA	NA	NA	NA	NA	-0.413269	NA	0.493771	NA	NA	NA	0.47891	NA	NA	NA	-0.450738	NA	NA
HDAC3	NA	NA	NA	NA	NA	NA	NA	NA	NA	NA	NA	0.456049	NA	NA	NA	NA	NA	NA	NA	NA	-0.439846	NA	0.444263	NA	NA	NA	NA	NA	NA	NA	-0.409362	NA	NA
HDAC6	NA	NA	NA	NA	NA	0.479636	NA	NA	NA	NA	NA	NA	NA	NA	NA	NA	NA	NA	NA	NA	NA	NA	NA	NA	NA	0.405269	NA	NA	NA	NA	NA	NA	NA
HDAC7	NA	0.473455	NA	NA	NA	NA	NA	NA	NA	NA	NA	NA	NA	NA	NA	NA	NA	NA	NA	NA	NA	NA	NA	NA	NA	NA	NA	NA	NA	0.502609	NA	NA	NA
HDDC3	NA	NA	NA	NA	-0.585015	NA	NA	NA	NA	NA	NA	NA	NA	NA	NA	NA	NA	NA	NA	NA	NA	NA	NA	NA	0.590564	NA	NA	NA	NA	NA	NA	NA	NA
HDGF	NA	NA	NA	NA	NA	NA	NA	-0.480354	NA	NA	NA	NA	-0.482159	NA	NA	NA	NA	NA	NA	NA	-0.40884	NA	NA	NA	-0.411661	NA	NA	NA	NA	NA	NA	NA	NA
HDHD1	NA	NA	NA	NA	NA	NA	NA	NA	NA	NA	NA	NA	NA	NA	NA	NA	NA	NA	NA	NA	NA	NA	NA	NA	-0.443256	NA	NA	NA	NA	NA	NA	NA	NA
HDHD2	NA	NA	NA	NA	NA	NA	NA	NA	NA	-0.51869	NA	NA	NA	NA	NA	NA	NA	NA	NA	NA	NA	NA	NA	NA	NA	NA	NA	NA	NA	NA	NA	NA	NA
HDHD3	NA	NA	NA	NA	NA	NA	NA	NA	NA	NA	NA	NA	NA	NA	NA	NA	NA	NA	NA	NA	NA	NA	NA	NA	NA	NA	NA	NA	NA	0.425217	NA	NA	NA
HDLBP	NA	NA	NA	NA	NA	NA	-0.61119	NA	NA	NA	NA	NA	NA	NA	NA	NA	NA	NA	NA	NA	NA	NA	NA	NA	NA	NA	NA	NA	NA	NA	NA	NA	0.440732
HEATR1	NA	NA	NA	NA	NA	NA	NA	NA	0.421236	NA	NA	0.449086	NA	NA	NA	NA	NA	NA	NA	NA	NA	NA	NA	NA	NA	NA	NA	NA	NA	NA	NA	NA	NA
HEATR3	NA	NA	NA	NA	NA	NA	NA	NA	NA	NA	NA	NA	NA	NA	NA	NA	NA	NA	NA	NA	NA	NA	NA	NA	NA	NA	NA	NA	NA	NA	NA	NA	0.412383
HEATR5A	NA	NA	NA	NA	NA	NA	NA	NA	NA	NA	NA	NA	NA	NA	NA	NA	NA	NA	NA	NA	NA	-0.544098	NA	NA	NA	NA	NA	NA	NA	NA	NA	-0.479665	NA
HEATR5B	NA	NA	NA	NA	NA	NA	NA	NA	NA	NA	NA	NA	NA	NA	NA	NA	NA	NA	NA	-0.452289	NA	NA	NA	NA	NA	NA	NA	NA	NA	NA	NA	NA	NA
HEBP1	NA	NA	NA	NA	NA	NA	NA	NA	NA	NA	0.505884	NA	NA	NA	NA	NA	NA	NA	NA	NA	-0.53818	NA	NA	NA	NA	0.509106	NA	NA	NA	NA	NA	NA	NA
HEBP2	NA	NA	NA	NA	NA	NA	NA	NA	NA	NA	NA	NA	NA	NA	NA	NA	NA	NA	NA	NA	NA	NA	NA	NA	NA	0.579645	NA	NA	NA	NA	NA	NA	NA
HECTD1	NA	NA	NA	NA	NA	NA	NA	NA	NA	NA	NA	NA	NA	NA	NA	0.569586	NA	NA	NA	NA	-0.412826	NA	NA	-0.407949	NA	NA	NA	NA	NA	NA	NA	NA	NA
HECTD3	NA	NA	NA	NA	NA	NA	NA	NA	NA	NA	NA	NA	NA	NA	NA	NA	NA	NA	NA	NA	-0.41194	NA	NA	NA	NA	0.417537	NA	NA	NA	NA	NA	NA	NA
HELLS	NA	NA	NA	NA	NA	NA	NA	NA	NA	NA	NA	0.602219	NA	NA	NA	NA	NA	NA	NA	NA	NA	NA	NA	NA	NA	NA	NA	NA	NA	NA	NA	NA	NA
HELZ	NA	NA	NA	NA	NA	NA	NA	NA	NA	NA	NA	0.547913	NA	NA	NA	NA	NA	NA	NA	0.64951	NA	NA	0.485829	NA	NA	NA	NA	NA	NA	NA	NA	NA	NA
HELZ2	-0.45852	NA	NA	NA	NA	NA	0.437253	NA	-0.453438	NA	NA	NA	NA	NA	NA	NA	NA	NA	NA	NA	NA	NA	NA	NA	NA	NA	NA	-0.529565	NA	NA	NA	NA	NA
HEPHL1	NA	NA	NA	NA	NA	-0.452841	NA	NA	NA	NA	NA	NA	NA	NA	NA	NA	NA	NA	NA	NA	NA	NA	NA	NA	NA	NA	NA	NA	NA	NA	NA	NA	NA
HERC1	NA	NA	NA	NA	NA	NA	NA	NA	NA	NA	NA	NA	-0.426458	NA	NA	NA	NA	NA	NA	NA	NA	-0.417047	NA	NA	NA	NA	NA	NA	NA	NA	NA	NA	NA
HERC2	NA	NA	NA	NA	NA	NA	NA	NA	NA	NA	NA	NA	NA	NA	NA	NA	NA	NA	NA	NA	-0.506215	NA	NA	NA	NA	NA	NA	NA	NA	NA	NA	NA	0.458853
HERC4	NA	0.417755	NA	0.536522	NA	NA	NA	NA	NA	NA	NA	NA	NA	0.493473	NA	0.639133	0.536989	NA	NA	NA	NA	NA	NA	-0.43322	NA	NA	NA	NA	NA	NA	NA	-0.459542	NA
HERC6	NA	NA	NA	NA	NA	NA	0.451273	NA	NA	NA	NA	NA	NA	NA	NA	NA	NA	NA	NA	NA	NA	NA	NA	NA	NA	NA	NA	NA	NA	NA	NA	NA	NA
HERPUD2	NA	NA	NA	NA	NA	NA	NA	NA	NA	NA	NA	NA	NA	NA	NA	NA	NA	NA	NA	NA	NA	NA	NA	NA	NA	NA	-0.623598	NA	NA	NA	NA	NA	NA
HEXA	NA	NA	NA	NA	NA	0.432298	0.426738	NA	NA	NA	NA	NA	NA	NA	NA	NA	NA	NA	NA	NA	NA	NA	NA	NA	NA	NA	NA	NA	NA	NA	0.425208	NA	NA
HEXB	NA	NA	NA	NA	NA	0.46088	NA	NA	NA	NA	NA	NA	NA	NA	NA	NA	NA	NA	NA	NA	NA	NA	NA	NA	NA	NA	NA	NA	NA	NA	0.478029	NA	NA
HEXIM1	NA	NA	NA	NA	NA	NA	NA	NA	NA	NA	NA	NA	NA	0.414273	-0.410527	0.490354	NA	NA	NA	NA	NA	NA	NA	NA	NA	NA	NA	NA	NA	NA	NA	NA	NA
HGH1	NA	NA	0.590487	NA	NA	NA	NA	NA	NA	NA	NA	NA	NA	NA	NA	NA	NA	NA	NA	NA	NA	NA	NA	NA	NA	NA	NA	0.531476	NA	NA	NA	NA	0.53924
HGS	NA	NA	0.526545	NA	NA	NA	-0.435938	NA	NA	0.417698	0.486276	NA	NA	NA	NA	NA	NA	0.420091	NA	NA	NA	NA	0.448206	NA	NA	NA	NA	NA	NA	NA	NA	NA	0.527106
HIBADH	NA	NA	NA	NA	NA	NA	0.470989	NA	NA	-0.45845	-0.41438	NA	NA	NA	NA	NA	NA	NA	NA	NA	NA	NA	NA	NA	NA	NA	NA	NA	NA	NA	NA	NA	NA
HIF1AN	NA	NA	NA	NA	NA	NA	NA	NA	NA	NA	NA	NA	NA	NA	NA	NA	NA	NA	NA	NA	NA	-0.410959	NA	NA	-0.491113	NA	NA	NA	NA	NA	NA	NA	NA
HIGD1A	NA	NA	NA	NA	NA	NA	NA	NA	NA	NA	NA	NA	NA	NA	NA	NA	NA	NA	NA	NA	NA	NA	NA	NA	NA	-0.474494	NA	NA	NA	NA	NA	NA	NA
HIGD2A	NA	NA	NA	NA	NA	NA	NA	NA	NA	NA	NA	NA	-0.674003	NA	NA	-0.596694	-0.574966	NA	NA	NA	NA	NA	NA	0.591343	NA	NA	NA	NA	NA	NA	NA	0.65466	NA
HINT1	NA	NA	NA	0.454783	NA	NA	NA	NA	NA	NA	NA	NA	NA	0.531767	NA	0.540534	NA	NA	NA	NA	NA	NA	NA	NA	NA	NA	NA	NA	NA	NA	NA	NA	NA
HINT2	NA	NA	NA	NA	NA	0.413541	NA	NA	NA	NA	NA	NA	NA	0.420366	NA	NA	NA	NA	NA	NA	NA	NA	-0.490266	NA	NA	NA	NA	NA	NA	NA	NA	NA	NA
HINT3	NA	0.543951	NA	0.523478	NA	NA	NA	NA	NA	NA	NA	NA	NA	0.409922	NA	NA	NA	NA	NA	NA	NA	NA	NA	NA	NA	NA	NA	NA	NA	NA	0.406721	NA	NA
HIP1	NA	NA	NA	NA	NA	NA	-0.421918	NA	NA	NA	NA	NA	NA	NA	NA	NA	NA	NA	NA	NA	NA	NA	NA	NA	NA	NA	NA	NA	NA	NA	NA	NA	NA
HIP1R	NA	NA	NA	NA	NA	NA	NA	NA	NA	NA	0.418737	NA	NA	NA	NA	NA	NA	NA	NA	NA	NA	NA	NA	NA	NA	NA	NA	NA	NA	NA	NA	NA	NA
HIRA	NA	NA	NA	NA	NA	NA	NA	NA	NA	NA	NA	NA	0.737277	NA	NA	NA	NA	NA	NA	NA	NA	NA	NA	NA	NA	NA	NA	NA	NA	NA	NA	NA	NA
HIST1H1A	NA	NA	NA	NA	0.429366	NA	NA	NA	NA	NA	NA	NA	NA	NA	NA	NA	NA	NA	0.425097	NA	NA	NA	NA	NA	NA	NA	NA	NA	NA	NA	-0.436653	NA	0.528878
HIST1H1C	NA	NA	NA	NA	NA	NA	NA	NA	NA	NA	NA	NA	NA	NA	NA	NA	NA	NA	NA	NA	-0.492113	NA	NA	NA	NA	NA	NA	NA	NA	NA	NA	NA	NA
HIST1H1D	NA	NA	NA	NA	NA	NA	NA	-0.413978	NA	NA	NA	NA	-0.4047	NA	NA	NA	NA	NA	NA	NA	NA	NA	NA	NA	NA	NA	NA	NA	NA	NA	NA	NA	NA
HIST1H1E	NA	NA	NA	NA	NA	NA	NA	NA	NA	NA	NA	NA	NA	NA	NA	NA	NA	NA	0.448563	NA	NA	NA	NA	NA	NA	NA	NA	NA	NA	NA	NA	NA	NA
HIST1H2BN	NA	NA	NA	NA	NA	NA	NA	NA	0.43168	NA	NA	NA	NA	NA	NA	NA	NA	NA	NA	NA	NA	NA	NA	NA	NA	NA	NA	NA	NA	NA	NA	NA	0.491228
HIST1H3A	NA	NA	NA	NA	NA	NA	NA	-0.490834	NA	NA	NA	NA	NA	NA	NA	NA	NA	NA	NA	NA	NA	NA	NA	NA	NA	NA	NA	NA	NA	NA	NA	NA	NA
HIST2H2BE	NA	NA	NA	NA	NA	NA	NA	NA	NA	NA	NA	NA	NA	NA	NA	NA	NA	NA	NA	NA	NA	NA	NA	NA	-0.453013	NA	NA	NA	NA	NA	NA	NA	NA
HIST2H3PS2	NA	NA	NA	NA	NA	NA	NA	NA	NA	NA	NA	NA	NA	NA	NA	NA	NA	NA	NA	NA	NA	NA	NA	NA	0.540828	NA	NA	NA	NA	NA	NA	NA	NA
HK1	NA	NA	NA	0.44	NA	NA	NA	NA	NA	NA	NA	NA	NA	NA	NA	NA	NA	NA	NA	-0.487147	NA	NA	NA	NA	NA	NA	NA	-0.468696	NA	NA	NA	NA	NA
HK2	NA	NA	NA	NA	0.424547	NA	NA	NA	NA	NA	NA	NA	NA	NA	NA	NA	NA	NA	NA	NA	NA	NA	NA	-0.506777	NA	NA	NA	NA	NA	NA	NA	NA	NA
HLA.A	-0.410484	NA	NA	NA	NA	NA	0.460912	NA	NA	NA	NA	NA	NA	NA	NA	NA	NA	NA	NA	NA	NA	NA	NA	NA	NA	NA	NA	NA	NA	NA	NA	NA	NA
HLA.B	NA	NA	NA	NA	NA	NA	0.438567	NA	NA	NA	NA	NA	NA	NA	NA	NA	NA	NA	NA	NA	NA	NA	NA	NA	NA	NA	NA	NA	NA	NA	NA	NA	NA
HLA.C	-0.419218	NA	NA	NA	NA	NA	NA	NA	NA	NA	NA	-0.478677	NA	NA	NA	NA	NA	NA	NA	NA	NA	NA	NA	NA	NA	NA	NA	-0.590435	NA	NA	NA	NA	-0.445604
HLA.E	NA	NA	NA	NA	NA	NA	NA	NA	NA	NA	NA	NA	NA	NA	0.576674	NA	NA	NA	NA	NA	NA	NA	NA	NA	0.507561	NA	NA	NA	NA	NA	NA	NA	NA
HLA.F	-0.428825	NA	NA	NA	NA	NA	0.411841	NA	NA	NA	NA	NA	NA	NA	NA	NA	NA	NA	NA	NA	NA	NA	NA	NA	NA	NA	NA	NA	NA	NA	NA	NA	NA
HLA.G	NA	NA	NA	NA	NA	NA	0.496316	NA	NA	NA	NA	NA	NA	NA	NA	NA	NA	NA	NA	NA	NA	NA	NA	NA	NA	NA	NA	NA	NA	NA	NA	NA	NA
HM13	NA	NA	NA	NA	NA	NA	NA	NA	NA	NA	-0.436602	NA	NA	NA	NA	NA	NA	NA	NA	NA	NA	NA	NA	NA	NA	NA	NA	NA	NA	NA	NA	NA	NA
HMBS	NA	NA	NA	NA	NA	NA	NA	NA	NA	NA	NA	NA	NA	NA	NA	NA	NA	NA	NA	NA	NA	NA	NA	NA	-0.709489	NA	NA	NA	NA	NA	NA	NA	NA
HMCES	NA	NA	NA	NA	NA	NA	NA	0.498695	0.480418	0.551025	NA	NA	NA	NA	NA	NA	NA	NA	NA	NA	NA	NA	NA	NA	NA	NA	NA	NA	NA	NA	NA	NA	0.527106
HMG20A	NA	NA	NA	NA	NA	NA	NA	NA	NA	NA	NA	NA	NA	NA	NA	NA	NA	NA	NA	NA	NA	NA	NA	NA	-0.50087	0.480189	NA	NA	NA	NA	NA	NA	NA
HMG20B	NA	NA	NA	NA	NA	-0.465505	NA	NA	NA	NA	NA	NA	-0.483305	NA	NA	NA	NA	NA	NA	-0.623903	NA	NA	NA	NA	NA	NA	NA	NA	NA	NA	NA	NA	NA
HMGA2	NA	NA	NA	NA	NA	NA	0.476246	NA	NA	NA	NA	NA	NA	NA	NA	NA	NA	NA	NA	NA	NA	NA	NA	NA	NA	NA	NA	NA	NA	NA	NA	NA	NA
HMGB1	NA	NA	NA	NA	NA	NA	NA	NA	0.425588	NA	NA	NA	NA	NA	NA	NA	NA	NA	NA	NA	NA	NA	NA	NA	NA	NA	NA	NA	NA	NA	NA	NA	0.413269
HMGB2	NA	NA	NA	NA	NA	NA	NA	NA	0.409052	NA	NA	NA	NA	NA	NA	NA	NA	NA	NA	NA	NA	NA	NA	NA	NA	NA	NA	NA	NA	NA	NA	NA	0.447819
HMGB3	NA	NA	0.463882	NA	NA	NA	-0.469236	NA	0.487381	0.443389	0.484968	NA	NA	NA	NA	NA	NA	NA	NA	NA	NA	NA	NA	NA	NA	NA	NA	NA	NA	NA	NA	NA	0.542609
HMGCL	-0.470747	NA	NA	NA	NA	NA	NA	NA	NA	NA	NA	-0.491732	NA	NA	NA	NA	NA	NA	NA	NA	NA	NA	NA	NA	NA	NA	NA	NA	NA	NA	0.500038	NA	NA
HMGCS1	NA	NA	NA	NA	NA	NA	NA	NA	NA	0.443832	0.404794	NA	NA	NA	NA	NA	NA	NA	NA	NA	NA	NA	NA	NA	NA	NA	NA	NA	NA	NA	NA	NA	NA
HMGN2	NA	NA	NA	NA	0.44251	NA	NA	NA	0.590079	0.406182	0.409151	0.429069	NA	NA	NA	NA	NA	NA	NA	NA	NA	NA	NA	NA	NA	NA	NA	NA	NA	NA	NA	NA	0.496543
HMGN3	NA	NA	NA	0.473913	NA	NA	NA	NA	0.436031	NA	NA	NA	0.413403	0.541341	NA	0.45426	0.415144	NA	NA	NA	NA	NA	NA	-0.446307	NA	NA	NA	NA	NA	NA	NA	NA	NA
HMGN4	NA	NA	NA	NA	NA	NA	NA	NA	NA	NA	NA	NA	NA	0.589208	NA	0.499158	NA	NA	NA	NA	NA	NA	NA	-0.477444	NA	NA	NA	NA	NA	NA	NA	-0.427849	NA
HMOX2	NA	NA	-0.422977	NA	-0.411403	NA	0.481504	NA	NA	NA	NA	-0.434291	NA	NA	NA	NA	NA	NA	NA	-0.555993	NA	NA	-0.417537	NA	NA	NA	-0.496517	NA	NA	NA	NA	NA	-0.482369
HN1	NA	NA	0.510009	NA	NA	NA	-0.476684	NA	NA	NA	0.428323	NA	NA	NA	NA	NA	NA	NA	NA	NA	NA	NA	NA	NA	NA	NA	NA	NA	NA	NA	NA	NA	NA
HN1L	NA	NA	0.516101	NA	NA	NA	NA	NA	0.443864	NA	NA	NA	NA	NA	NA	NA	NA	0.448039	NA	NA	NA	NA	NA	NA	NA	NA	NA	NA	NA	NA	NA	NA	NA
HNMT	NA	NA	NA	NA	NA	NA	-0.488952	NA	0.465622	0.553683	0.440524	NA	NA	NA	NA	NA	NA	NA	NA	NA	NA	NA	NA	NA	NA	NA	NA	0.416522	NA	NA	NA	NA	0.579374
HNRNPA0	NA	NA	NA	NA	NA	NA	NA	NA	NA	NA	NA	0.421236	NA	NA	NA	NA	NA	NA	NA	NA	NA	NA	NA	NA	NA	NA	NA	NA	NA	NA	NA	NA	0.432316
HNRNPA2B1	NA	NA	NA	NA	NA	NA	NA	NA	NA	NA	NA	NA	NA	NA	NA	NA	NA	NA	NA	NA	NA	NA	NA	NA	-0.51295	NA	NA	NA	NA	NA	NA	NA	NA
HNRNPA3	-0.406991	NA	NA	NA	NA	NA	NA	NA	NA	NA	NA	NA	NA	NA	NA	NA	NA	NA	NA	NA	NA	NA	NA	NA	NA	NA	NA	NA	NA	NA	NA	NA	NA
HNRNPAB	NA	NA	NA	NA	NA	NA	NA	NA	0.490862	NA	NA	NA	NA	NA	NA	NA	NA	NA	NA	NA	NA	NA	NA	NA	NA	NA	NA	NA	NA	NA	NA	NA	NA
HNRNPC	NA	NA	NA	NA	NA	NA	NA	NA	0.441253	NA	NA	NA	NA	NA	NA	NA	NA	NA	NA	NA	NA	NA	NA	NA	-0.443721	NA	NA	NA	NA	NA	NA	NA	NA
HNRNPD	NA	NA	NA	NA	NA	0.432298	NA	NA	NA	NA	NA	NA	NA	NA	NA	NA	NA	NA	NA	NA	NA	NA	NA	-0.458491	-0.497153	NA	NA	NA	NA	NA	NA	NA	NA
HNRNPDL	NA	NA	NA	NA	NA	NA	NA	NA	NA	NA	NA	NA	NA	NA	NA	NA	NA	NA	NA	NA	NA	NA	NA	NA	-0.477174	NA	NA	NA	NA	NA	NA	NA	NA
HNRNPF	NA	NA	NA	NA	NA	NA	NA	NA	NA	NA	NA	NA	NA	NA	NA	NA	NA	NA	NA	NA	NA	NA	NA	NA	-0.433499	NA	NA	NA	NA	NA	NA	NA	NA
HNRNPH1	NA	NA	NA	NA	NA	NA	NA	NA	0.533508	NA	0.460568	NA	NA	NA	NA	NA	NA	NA	NA	NA	NA	NA	NA	NA	-0.433499	NA	NA	NA	NA	NA	NA	NA	0.543495
HNRNPH2	NA	NA	NA	NA	NA	NA	NA	NA	NA	NA	NA	NA	NA	NA	NA	NA	NA	NA	NA	NA	NA	NA	NA	NA	-0.425136	NA	NA	NA	NA	NA	NA	NA	NA
HNRNPH3	NA	NA	NA	NA	NA	NA	NA	NA	0.446475	NA	NA	NA	NA	NA	NA	NA	NA	NA	NA	NA	NA	NA	NA	NA	NA	NA	NA	NA	NA	NA	NA	NA	NA
HNRNPK	NA	NA	NA	NA	NA	NA	NA	NA	NA	NA	NA	0.436031	NA	NA	NA	NA	NA	NA	NA	NA	NA	NA	NA	NA	NA	NA	NA	NA	NA	NA	NA	NA	NA
HNRNPLL	NA	NA	-0.420366	NA	NA	NA	NA	NA	NA	NA	NA	NA	NA	NA	NA	NA	-0.552655	NA	NA	NA	NA	NA	NA	NA	NA	-0.503848	NA	NA	NA	NA	NA	NA	NA
HNRNPM	NA	NA	NA	NA	NA	NA	NA	NA	0.473455	NA	NA	NA	NA	NA	NA	NA	NA	NA	NA	NA	NA	NA	NA	NA	-0.436751	NA	NA	NA	NA	NA	NA	NA	0.413712
HNRNPR	NA	NA	NA	NA	NA	NA	NA	-0.405244	NA	NA	NA	NA	NA	NA	NA	NA	NA	NA	NA	NA	-0.477053	NA	NA	NA	NA	NA	NA	NA	NA	NA	-0.40496	NA	NA
HNRNPUL1	NA	NA	NA	NA	NA	0.478743	NA	NA	NA	NA	NA	NA	NA	NA	NA	NA	NA	NA	NA	NA	NA	NA	NA	-0.462552	-0.447438	NA	NA	NA	NA	NA	NA	NA	0.496986
HNRNPUL2	NA	NA	NA	NA	NA	NA	NA	NA	0.410792	NA	NA	NA	NA	NA	NA	NA	NA	NA	NA	NA	NA	NA	NA	-0.675101	-0.649551	NA	NA	NA	NA	NA	NA	NA	0.498758
HOMER1	NA	NA	NA	NA	NA	NA	NA	NA	NA	NA	NA	NA	NA	NA	NA	NA	NA	NA	NA	NA	NA	NA	NA	NA	NA	NA	NA	0.67033	NA	NA	NA	NA	NA
HOMER2	NA	NA	NA	NA	NA	NA	NA	NA	NA	NA	NA	NA	NA	NA	NA	NA	NA	NA	NA	NA	NA	NA	NA	NA	NA	NA	NA	NA	NA	NA	NA	NA	0.549751
HOMER3	NA	NA	0.516101	NA	NA	NA	NA	NA	NA	NA	NA	NA	NA	NA	NA	NA	NA	NA	NA	NA	NA	NA	NA	NA	NA	NA	NA	NA	NA	NA	NA	NA	NA
HOOK1	NA	NA	0.412533	NA	NA	NA	NA	NA	0.407311	NA	0.461875	NA	NA	NA	NA	NA	0.530026	NA	NA	NA	NA	NA	NA	NA	NA	0.40746	NA	NA	NA	NA	NA	NA	0.486355
HOOK2	NA	NA	NA	NA	NA	NA	NA	NA	NA	NA	NA	NA	NA	NA	NA	NA	NA	NA	NA	NA	NA	NA	NA	NA	-0.428388	NA	NA	NA	NA	NA	NA	NA	NA
HOOK3	NA	NA	NA	NA	NA	NA	NA	NA	NA	NA	NA	NA	NA	NA	NA	NA	NA	NA	0.416072	NA	NA	NA	NA	NA	NA	NA	NA	NA	NA	NA	NA	NA	NA
HOPX	NA	NA	NA	NA	NA	-0.47785	NA	NA	NA	NA	NA	NA	-0.435161	NA	NA	NA	NA	NA	NA	-0.406973	NA	-0.444444	NA	NA	NA	NA	NA	NA	NA	NA	NA	NA	NA
HPCAL1	NA	NA	-0.711924	NA	-0.477561	-0.405503	NA	NA	-0.5396	NA	-0.618738	NA	NA	NA	NA	NA	-0.527415	NA	NA	NA	NA	NA	NA	0.540622	0.441398	-0.81492	NA	NA	NA	NA	NA	NA	-0.51559
HPGD	NA	NA	NA	NA	NA	0.522509	NA	NA	NA	NA	NA	NA	NA	NA	NA	NA	NA	NA	NA	NA	NA	NA	NA	NA	NA	0.51743	NA	NA	NA	NA	NA	NA	NA
HPRT1	NA	NA	-0.433421	NA	NA	NA	0.533203	NA	NA	NA	NA	NA	NA	NA	NA	NA	NA	NA	NA	NA	NA	NA	NA	NA	NA	NA	NA	-0.451304	NA	NA	NA	NA	-0.52622
HPS5	-0.559477	0.572936	NA	0.682456	NA	NA	NA	NA	NA	NA	NA	NA	NA	NA	NA	NA	NA	NA	NA	NA	NA	NA	NA	NA	NA	NA	NA	-0.498246	NA	NA	NA	NA	NA
HPS6	NA	NA	NA	NA	NA	0.472491	NA	NA	NA	NA	NA	NA	NA	NA	NA	NA	NA	NA	NA	NA	NA	NA	NA	NA	NA	NA	NA	NA	NA	NA	NA	NA	NA
HRAS	NA	NA	NA	NA	NA	NA	NA	NA	NA	NA	NA	NA	NA	NA	NA	NA	NA	NA	NA	-0.486711	NA	NA	NA	NA	NA	NA	NA	NA	NA	NA	NA	NA	NA
HRSP12	-0.430572	NA	NA	NA	NA	NA	0.458721	NA	NA	NA	NA	NA	NA	NA	NA	NA	NA	NA	NA	-0.444445	NA	NA	NA	NA	NA	NA	NA	NA	NA	NA	0.500038	NA	NA
HS1BP3	NA	NA	NA	NA	NA	NA	NA	NA	-0.562228	-0.424343	NA	NA	NA	NA	NA	NA	NA	NA	NA	NA	NA	NA	NA	NA	NA	NA	NA	-0.484348	NA	NA	NA	NA	NA
HS2ST1	NA	NA	NA	NA	NA	NA	NA	NA	NA	NA	NA	NA	NA	NA	NA	NA	NA	NA	NA	NA	NA	NA	0.489828	NA	NA	NA	NA	NA	NA	NA	NA	NA	NA
HSBP1	NA	NA	NA	NA	NA	NA	-0.427176	NA	NA	NA	NA	NA	NA	NA	NA	NA	NA	NA	NA	NA	NA	NA	NA	NA	NA	NA	NA	NA	NA	NA	NA	NA	0.406625
HSD17B10	NA	NA	NA	0.415652	NA	NA	NA	NA	NA	NA	NA	NA	NA	NA	NA	NA	NA	NA	NA	NA	NA	NA	NA	NA	NA	NA	NA	NA	NA	NA	NA	NA	NA
HSD17B11	NA	NA	NA	NA	NA	0.539479	NA	NA	NA	NA	NA	NA	NA	NA	NA	NA	NA	NA	NA	NA	NA	NA	NA	NA	NA	NA	NA	NA	NA	NA	NA	NA	NA
HSD17B2	NA	NA	-0.429939	NA	NA	NA	0.459597	NA	NA	NA	NA	NA	NA	NA	NA	NA	NA	NA	NA	NA	NA	NA	NA	NA	NA	-0.424985	NA	NA	NA	NA	NA	NA	-0.456235
HSD17B8	NA	NA	NA	NA	NA	NA	NA	NA	NA	-0.427	NA	NA	NA	NA	NA	NA	NA	NA	NA	-0.418302	NA	NA	-0.47537	NA	NA	NA	NA	NA	NA	NA	0.507961	NA	NA
HSDL1	NA	NA	NA	NA	-0.576501	NA	NA	NA	NA	NA	NA	NA	NA	NA	NA	NA	NA	NA	NA	NA	NA	NA	NA	NA	NA	NA	NA	NA	NA	NA	NA	NA	NA
HSDL2	NA	NA	NA	0.493913	NA	NA	NA	NA	NA	NA	NA	NA	NA	NA	NA	NA	NA	NA	NA	NA	NA	NA	NA	NA	NA	NA	NA	NA	NA	NA	NA	NA	NA
HSP90B1	NA	NA	-0.435161	NA	NA	NA	NA	NA	NA	NA	NA	NA	NA	NA	NA	NA	NA	NA	NA	NA	NA	NA	NA	NA	NA	NA	NA	NA	NA	NA	NA	NA	NA
HSPA13	NA	NA	NA	-0.508772	NA	NA	NA	NA	NA	NA	NA	NA	NA	NA	NA	NA	-0.458096	NA	NA	NA	NA	NA	NA	NA	NA	NA	NA	NA	NA	NA	NA	0.483205	NA
HSPA14	NA	NA	NA	NA	NA	NA	NA	NA	NA	NA	NA	0.551784	NA	NA	NA	NA	NA	NA	NA	NA	NA	NA	NA	NA	NA	NA	NA	NA	NA	NA	NA	NA	NA
HSPA1B	-0.447166	NA	NA	NA	NA	NA	NA	NA	NA	NA	NA	NA	NA	NA	NA	NA	NA	NA	NA	NA	NA	NA	NA	NA	-0.529677	NA	NA	-0.411304	NA	NA	NA	NA	NA
HSPA6	NA	-0.40557	NA	NA	NA	NA	NA	NA	NA	NA	NA	NA	NA	NA	NA	NA	-0.424717	NA	NA	NA	NA	NA	NA	NA	NA	NA	NA	NA	NA	NA	NA	NA	NA
HSPA8	NA	NA	NA	NA	NA	NA	NA	NA	NA	NA	NA	0.408181	NA	NA	NA	NA	NA	NA	NA	NA	NA	NA	0.406146	NA	NA	NA	0.421687	NA	NA	NA	-0.464824	NA	NA
HSPA9	NA	NA	-0.531767	NA	NA	NA	NA	NA	NA	NA	NA	NA	NA	NA	NA	NA	-0.487381	NA	NA	NA	NA	NA	NA	NA	NA	NA	NA	NA	NA	NA	NA	NA	NA
HSPB1	NA	NA	NA	NA	NA	NA	NA	NA	NA	NA	NA	NA	NA	NA	NA	NA	NA	NA	NA	NA	NA	NA	NA	NA	NA	0.450397	NA	NA	NA	NA	NA	NA	NA
HSPBP1	NA	NA	NA	NA	NA	NA	NA	NA	NA	NA	NA	0.433421	NA	0.48564	NA	0.475388	NA	NA	NA	NA	NA	NA	NA	NA	NA	NA	NA	NA	NA	NA	NA	NA	NA
HSPE1	NA	NA	-0.442994	NA	NA	NA	NA	NA	NA	NA	NA	NA	NA	NA	NA	NA	NA	NA	NA	NA	NA	NA	NA	NA	NA	NA	NA	NA	NA	NA	NA	NA	NA
HSPG2	NA	NA	NA	NA	NA	0.602895	NA	NA	NA	NA	NA	NA	NA	NA	NA	NA	NA	NA	NA	NA	NA	NA	NA	NA	NA	NA	NA	NA	NA	NA	0.434012	NA	NA
HSPH1	NA	NA	NA	NA	NA	NA	NA	NA	NA	NA	NA	NA	NA	NA	NA	NA	NA	NA	NA	NA	NA	NA	NA	NA	NA	NA	0.431371	NA	NA	NA	NA	NA	NA
HTATIP2	NA	NA	NA	NA	NA	NA	NA	NA	NA	-0.501415	NA	NA	NA	NA	NA	NA	NA	NA	NA	NA	NA	NA	NA	NA	NA	NA	NA	NA	NA	NA	NA	NA	NA
HTATSF1	NA	NA	NA	NA	NA	NA	NA	NA	NA	NA	NA	NA	NA	NA	NA	NA	NA	NA	NA	NA	NA	NA	NA	NA	NA	NA	0.409362	NA	NA	NA	NA	NA	NA
HTRA2	NA	NA	NA	NA	NA	NA	0.421042	NA	-0.481288	NA	NA	-0.476066	NA	NA	NA	NA	NA	NA	NA	NA	NA	NA	-0.426299	NA	NA	NA	NA	NA	NA	NA	0.467465	NA	-0.407954
HTT	NA	NA	0.454308	NA	0.502972	NA	NA	NA	NA	NA	NA	0.502176	NA	NA	NA	NA	0.48477	NA	0.705787	NA	NA	NA	0.451711	NA	NA	0.509544	NA	NA	NA	NA	NA	NA	0.647588
HUS1	0.669003	NA	NA	NA	NA	NA	NA	NA	0.608392	NA	NA	0.734266	NA	NA	NA	0.774667	0.664336	NA	NA	NA	NA	NA	NA	NA	NA	NA	NA	NA	NA	NA	NA	NA	NA
HUWE1	NA	NA	NA	NA	NA	NA	-0.409651	NA	0.422977	NA	NA	NA	NA	NA	NA	NA	0.410792	NA	0.494593	NA	NA	NA	NA	-0.457137	NA	0.45653	NA	NA	NA	NA	NA	NA	0.598864
HYI	NA	NA	NA	NA	NA	NA	NA	0.661281	NA	NA	NA	NA	NA	NA	NA	NA	NA	NA	NA	0.613269	NA	0.561211	NA	NA	NA	NA	NA	NA	NA	NA	NA	NA	NA
HYOU1	NA	NA	NA	NA	NA	NA	-0.571758	-0.475114	NA	NA	NA	NA	NA	NA	NA	NA	NA	NA	NA	NA	NA	NA	NA	NA	NA	NA	NA	NA	NA	NA	NA	NA	NA
HYPK	NA	NA	NA	NA	NA	NA	NA	NA	NA	NA	NA	NA	NA	NA	NA	NA	NA	NA	NA	NA	NA	NA	NA	NA	-0.518061	NA	NA	NA	NA	NA	NA	NA	NA
IAH1	NA	NA	NA	NA	NA	NA	NA	NA	NA	NA	NA	NA	NA	0.45866	NA	NA	NA	NA	NA	NA	NA	NA	NA	NA	-0.538505	NA	NA	NA	NA	NA	NA	NA	NA
IARS	NA	NA	NA	NA	NA	NA	NA	NA	0.668408	NA	NA	0.408181	NA	NA	NA	NA	0.438642	NA	0.512192	NA	NA	NA	NA	NA	-0.426529	0.42148	NA	NA	NA	NA	NA	NA	0.477496
IARS2	NA	NA	NA	NA	NA	NA	NA	NA	NA	NA	NA	NA	NA	NA	NA	NA	NA	NA	NA	-0.501962	NA	NA	-0.441196	NA	NA	NA	NA	NA	NA	NA	NA	NA	-0.411054
IBTK	NA	NA	NA	NA	NA	NA	NA	NA	NA	NA	NA	NA	NA	NA	NA	NA	NA	NA	NA	NA	NA	NA	NA	NA	NA	NA	NA	NA	NA	NA	-0.509828	NA	NA
ICA1	NA	NA	NA	NA	NA	0.78171	NA	NA	NA	NA	NA	NA	NA	NA	NA	NA	NA	NA	NA	NA	NA	NA	NA	-0.779483	NA	NA	NA	NA	NA	NA	NA	NA	NA
ICAM1	NA	NA	NA	NA	NA	NA	0.4355	NA	NA	NA	NA	NA	NA	NA	NA	NA	NA	NA	NA	NA	NA	NA	NA	NA	NA	NA	NA	NA	NA	NA	NA	NA	NA
ICT1	0.423585	NA	NA	NA	NA	NA	NA	NA	0.436031	NA	NA	0.415144	NA	NA	NA	NA	NA	NA	NA	NA	NA	NA	NA	NA	NA	NA	NA	NA	NA	NA	NA	NA	NA
ID1	NA	NA	NA	NA	NA	NA	NA	NA	NA	NA	NA	NA	NA	NA	NA	NA	NA	NA	0.62476	0.580882	NA	NA	0.496927	NA	NA	0.536021	NA	NA	NA	NA	NA	NA	NA
IDE	NA	NA	NA	NA	NA	NA	-0.431119	NA	NA	NA	NA	NA	NA	NA	NA	NA	NA	NA	NA	NA	NA	NA	NA	NA	-0.426994	NA	NA	NA	NA	NA	NA	NA	0.40441
IDH1	NA	NA	NA	NA	NA	NA	NA	NA	NA	NA	NA	NA	NA	NA	NA	NA	NA	NA	NA	NA	NA	NA	NA	-0.409303	-0.528748	0.631782	NA	NA	NA	NA	NA	NA	NA
IDH2	NA	NA	NA	NA	NA	NA	NA	NA	NA	NA	NA	NA	NA	NA	NA	NA	NA	NA	NA	NA	NA	NA	NA	NA	NA	NA	NA	NA	NA	0.501739	NA	NA	NA
IDH3A	NA	NA	NA	NA	NA	NA	NA	NA	NA	NA	NA	-0.450827	NA	NA	NA	NA	NA	NA	NA	NA	NA	NA	NA	NA	NA	NA	NA	NA	NA	NA	NA	NA	-0.406182
IDH3B	NA	NA	NA	NA	NA	NA	NA	NA	NA	NA	NA	NA	NA	NA	NA	NA	NA	NA	NA	NA	NA	NA	-0.476246	NA	NA	NA	NA	NA	NA	NA	NA	NA	NA
IDH3G	NA	NA	NA	NA	NA	NA	NA	NA	NA	NA	NA	-0.578764	NA	NA	NA	NA	NA	NA	-0.46887	NA	NA	NA	NA	NA	NA	NA	NA	NA	NA	NA	NA	NA	-0.502301
IDI1	NA	NA	NA	NA	NA	NA	-0.435938	NA	NA	NA	NA	NA	NA	NA	NA	NA	NA	NA	NA	NA	NA	NA	NA	NA	NA	NA	NA	NA	NA	NA	NA	NA	NA
IFI27	NA	NA	NA	NA	NA	NA	NA	NA	NA	NA	NA	NA	NA	NA	NA	NA	NA	NA	NA	NA	NA	NA	NA	NA	NA	NA	NA	-0.479876	NA	NA	NA	NA	NA
IFI30	NA	NA	NA	NA	NA	NA	0.500781	NA	NA	NA	NA	NA	NA	NA	NA	NA	NA	NA	-0.459845	NA	NA	NA	NA	NA	NA	-0.429805	NA	NA	NA	NA	NA	NA	-0.406182
IFI35	-0.455026	NA	NA	NA	NA	NA	0.412279	NA	NA	NA	NA	NA	NA	NA	NA	NA	NA	NA	NA	NA	NA	NA	NA	NA	NA	NA	NA	NA	NA	NA	NA	NA	NA
[truncated: 3,055 more rows]
