# Supplementary material for: Integrative multi-omics and drug–response characterization of patient-derived prostate cancer primary cells
Source: Signal Transduct Target Ther. 2023 May 1;8:175. doi: 10.1038/s41392-023-01393-9 (PMC10149505; doi:10.1038/s41392-023-01393-9)
Supplement: Supplementary file 8 — Supplementary Table S1 [file 41392_2023_1393_MOESM8_ESM.xlsx]

## Sheet: Sheet1
Supplemental Table S1, related to Figure 1. Cohort patient characteristics
This table details the clinical characteristics of patients whose samples were used in this study.
No.	Patient	age	Pathology	PSA (ng/ml)	Tissue source	Previous ADT treatment	T	N	M	Vital. Status	Relapse
1	BPH1	83	Benign	32.4	Needle biopsy		0	0	0	Living
2	BPH2	79	Benign	11.53	Needle biopsy		0	0	0	Living
3	BPH3	82	Benign	18	Needle biopsy		0	0	0	Living
4	BPH4	71	Benign	12.14	Needle biopsy		0	0	0	Living
5	BPH5	66	Benign	13	Needle biopsy		0	0	0	Living
6	BPH6	55	Benign	14.84	Needle biopsy		0	0	0	Living
7	BPH7	76	Benign	61.27	Needle biopsy		0	0	0	Living
8	BPH8	63	Benign	19.65	Needle biopsy		0	0	0	Living
9	BPH9	65	Benign	6	Needle biopsy		0	0	0	Living
10	BPH10	74	Benign	8.23	Needle biopsy		0	0	0	Living
11	GS6-1	72	Gleason score 3+3=6	12.99	Surgery		2	0	0	Living
12	GS6-2	81	Gleason score 3+3=6	6.3	Surgery		2	0	0	Living
13	GS6-3	62	Gleason score 3+3=6	32.31	Surgery		4	0	0	Living
14	GS6-4	72	Gleason score 3+3=6	16.02	Needle biopsy		0	0	0	Living
15	GS6-5	65	Gleason score 3+3=6	11.13	Needle biopsy		0	0	0	Living
16	GS6-6	73	Gleason score 3+3=6	7	Needle biopsy		0	0	0	Living
17	GS6-7	64	Gleason score 3+3=6	14.37	Surgery		2	0	0	Living
18	GS7-3	85	Gleason score 3+4=7	13.16	Surgery		2	0	0	Living
19	GS7-4	66	Gleason score 4+3=7	20.67	Needle biopsy		3	1	0	Living
20	GS7-5	88	Gleason score 3+4=7	16	Needle biopsy		0	0	0	Living
21	GS7-6	77	Gleason score 3+4=7	10.39	Surgery		2	0	0	Living
22	GS7-7	76	Gleason score 4+3=7	36.96	Surgery		2	0	0	Living
23	GS7-8	87	Gleason score 4+3=7	29.39	Needle biopsy		0	0	0	Living
24	GS8-1	68	Gleason score 4+4=8	0.35	Surgery	LH-RH- agonist	2	0	0	Living
25	GS8-2	68	Gleason score 4+4=8	0.78	Surgery	LH-RH- agonist	4	0	1	Living	Yes
26	GS8-3	74	Gleason score 4+4=8	15.4	Needle biopsy		0	0	0	Living
27	GS8-4	71	Gleason score 4+4=8	126.2	Needle biopsy		0	0	0	Living
28	GS8-5	80	Gleason score 4+4=8	11.67	Needle biopsy		0	0	0	Living
29	GS9-1	67	Gleason score 5+4=9	0.42	Surgery		3	0	0	Living	Yes
30	GS9-2	75	Gleason score 5+4=9	0.73	Surgery		2	0	0	Living
31	GS9-3	64	Gleason score 4+5=9	6.89	Surgery	LH-RH- agonist	2	0	0	Living
32	GS9-4	79	Gleason score 4+5=9	22.71	Surgery		3	0	0	Living
33	GS9-5	60	Gleason score 5+4=9	89.07	Surgery		3	0	0	Living
34	GS9-6	73	Gleason score 4+5=9	12.51	Surgery		2	0	0	Living
35	GS10-1	72	Gleason score 5+5=10	11.2	Surgery	LH-RH- agonist	4	1	0	Living	Yes

## Sheet: Sheet2
Patient	Passage	Cell count/well
BPH1	P3	400
BPH2	P3	400
BPH3	P3	400
BPH4	P3	400
BPH5	P3	400
BPH6	P3	400
BPH7	P3	400
BPH8	P4	300
BPH9	P3	400
BPH10	P3	400
GS6-1	P2	400
GS6-2	P2	400
GS6-3	P2	400
GS6-5	P3	400
GS6-6	P4	300
GS7-5	P3	400
GS7-7	P2	400
GS7-8	P3	400
GS8-1	P2	400
GS8-2	P2	400
GS8-3	P3	400
GS9-1	P2	400
GS9-2	P2	400
GS9-3	P2	400
GS9-4	P2	400
GS9-5	P4	400
GS9-6	P2	400
GS10-1	P4	300
