# Supplementary material for: Integrative multi-omics and drug–response characterization of patient-derived prostate cancer primary cells
Source: Signal Transduct Target Ther. 2023 May 1;8:175. doi: 10.1038/s41392-023-01393-9 (PMC10149505; doi:10.1038/s41392-023-01393-9)
Supplement: Supplementary file 9 — Supplementary Table S2 [file 41392_2023_1393_MOESM9_ESM.xlsx]

## Sheet: Sheet1
Table 2. Primers used in shAGR2 and AGR2i assays.
siAGR2
Forward primer 1	CAGUCAAGCUUUAAAGAAATT
Reverse primer 1	UUUCUUUAAAGCUUGACUGTT
Forward primer 2	GCUGAAGACUGAAUUGUAATT
Reverse primer 2	UUACAAUUCAGUCUUCAGCTT
Forward primer 3	CCUCCUCAAUCUGGUUUAUTT
Reverse primer 3	AUAAACCAGAUUGAGGAGGTT
shAGR2
Forward primer 1	GATCCcagtcaagctttaaagaaagtTTCAAactttctttaaagcttgactgTTTTTG
Reverse primer 1	AATTCAAAAAcagtcaagctttaaagaaagtTTGAAactttctttaaagcttgactgG
Forward primer 2	GATCCgctgaagactgaattgtaaagTTCAAGAGActttacaattcagtcttcagcTTTTTG
Reverse primer 2	AATTCAAAAAgctgaagactgaattgtaaagTCTCTTGAActttacaattcagtcttcagcG
